# Supplementary material for: Population genomics confirms acquisition of drug-resistant Aspergillus fumigatus infection by humans from the environment
Source: Nat Microbiol. 2022 Apr 25;7(5):663–74. doi: 10.1038/s41564-022-01091-2 (PMC9064804; doi:10.1038/s41564-022-01091-2)
Supplement: Source Data Fig. 1 — Newick file for phylogeny and associated metadata for isolates. [file 41564_2022_1091_MOESM5_ESM.zip]

Archive with 8 entries (7 files):
- Source Data Figure 1/
- __MACOSX/._Source Data Figure 1
- Source Data Figure 1/.DS_Store
- __MACOSX/Source Data Figure 1/._.DS_Store
- Source Data Figure 1/RAxML_bipartitions.allUK_1000.nwk
- __MACOSX/Source Data Figure 1/._RAxML_bipartitions.allUK_1000.nwk
- Source Data Figure 1/metadata.csv
- __MACOSX/Source Data Figure 1/._metadata.csv
