# Supplementary material for: Population genomics confirms acquisition of drug-resistant Aspergillus fumigatus infection by humans from the environment
Source: Nat Microbiol. 2022 Apr 25;7(5):663–74. doi: 10.1038/s41564-022-01091-2 (PMC9064804; doi:10.1038/s41564-022-01091-2)
Supplement: Source Data Fig. 1 — Newick file for phylogeny and associated metadata for isolates. [file 41564_2022_1091_MOESM5_ESM.zip › Source Data Figure 1/RAxML_bipartitions.allUK_1000.nwk]

(ARAF001:0.04911596143269958414,(((((C93:0.02668402071319211227,(C358:0.00489173818773387930,C360:0.00679359857261387090)100:0.02579039502847322793)100:0.03523022617194552369,C89:0.07736809805901637138)100:0.02029059377249934140,(((C106:0.11273914608284206496,C92:0.05246152747962921914)13:0.01878625229883193123,C13:0.03114889914418056752)13:0.02330591395245574030,((((C369:0.00296438160503552589,(C86:0.00769541950549703854,C28:0.01492174604944262843)86:0.00830362458853436611)64:0.00077305860171258001,(C366:0.00340856046394243366,(C364:0.00552180618538518960,C365:0.02513648501092334564)100:0.00251931524990933698)99:0.00106278145582068442)95:0.01959696238270214330,((C142:0.06546854878201917305,(C88:0.11044604066580035462,(((((C156:0.00272214356961783099,C157:0.00251071018635617548)100:0.00069630987283849743,(C155:0.00236708645105724105,C158:0.00307475642177778251)59:0.00046604383599534741)100:0.00285988332491994915,C27:0.03087562870462132181)84:0.02686819236137689970,(C99:0.00412803037984319464,C359:0.00439770040671455358)100:0.01273795664282202991)14:0.01397920789183419721,((C30:0.01066294558491503314,((C342:0.00228066730825189374,(C80:0.00238507052244030975,C6:0.00225027534740403342)65:0.00078719732040865740)27:0.00608374882913472956,C85:0.00961509229427818385)27:0.01525060284054656490)27:0.00288142071217763543,C356:0.00328449916312848226)87:0.01807006446644298520)14:0.00782690556024349081)8:0.00506535628046230271)8:0.00559649233787445563,(C362:0.03404668841116343520,C79:0.04767471113406466371)96:0.01786620709233249782)5:0.00085482190989082064)16:0.01966655460904864414,(((((((C15:0.00305479839441933580,C29:0.00422630667451299319)100:0.00182519002767281670,C14:0.00170613149657786786)100:0.12704373320183531826,C105:0.00000100000050002909)2:0.02394373254154241737,C82:0.00322038864306822999)2:0.00048865634692641248,(C25:0.00746521158245688245,C7:0.00254345283070775982)100:0.00118428361636171596)2:0.00977388762526321467,(C2:0.06103272485903347977,C10:0.04972609337153167247)1:0.01562404726501867916)4:0.00615237337481455791,(((C64:0.00167119329039855250,(C75:0.00323471488375965842,(C66:0.00396914031108223063,C65:0.00340776911495537264)97:0.00124069946263945718)100:0.00229942082136609747)100:0.08364563300265044632,(C26:0.00556242750300660772,(C188:0.00147809196504801238,((C121:0.00187735406391767489,C163:0.00257808229167818832)100:0.00089537957524273774,C162:0.00244069899714446318)87:0.00063548485607539532)100:0.08861164262844184458)100:0.07544986852532750699)41:0.00715974983085463940,((C223:0.02354156725683177742,(C220:0.03049651064626088953,(C246:0.00205542878828547833,C221:0.00267018071582573189)100:0.03340439394149345709)100:0.00873735239998539928)73:0.00900961029577034521,(((C186:0.02803236806765601469,ARAF006:0.04667042983067280076)72:0.00596168137235148377,(C11:0.00311083248981833260,C19:0.00353490180603061987)100:0.03067575151158682262)100:0.01606024722735817020,((C177:0.00108675990372812930,ARAF004:0.01919116916601302722)100:0.01702478139366184889,(C38:0.00403023014761345194,(C36:0.00452658980262582358,C35:0.00361280169273687493)100:0.00373485932642490370)100:0.03984414345669690105)100:0.01105619911192913529)64:0.00418619345610020746)49:0.00140166321420513306)40:0.00271568846673978870)2:0.01352049836223932593)4:0.00432896751989578481)39:0.01099326516111066160)40:0.01731582075920872626,((C63:0.00446254209170813057,C61:0.00451646645779388029)100:0.00080887843330524332,((C58:0.00469686089502313261,C59:0.00343932708739303275)26:0.00106542736393318489,(C62:0.00366091138360261949,C60:0.00433923343787626700)76:0.00097495019408872267)13:0.00048741800176665658)100:0.24832491152714236682)1:0.01651847261640644604,((C160:0.00346997781717138867,C159:0.00449682995100034264)100:0.06165512656694919352,(((C107:0.00593816956936510550,C122:0.00351899256004343554)100:0.04748247552616424033,(C341:0.00217796208379759416,(C111:0.09982077119831318790,(C150:0.00389065066455024236,(C151:0.00420903348036928780,((ARAF002:0.01684092837126987749,C171:0.00441606499342151945)100:0.00218734987224614760,C149:0.00488852561536004017)79:0.00173763739155403637)66:0.00144030480160396777)100:0.01533091766308972669)87:0.02521018655154792787)87:0.05474260354436594894)100:0.05309903679839247936,((((C104:0.00570274570395978234,C114:0.00400987998472098883)76:0.00070995974832424743,(C357:0.00378718490193683498,(C355:0.00404118643095937799,C354:0.00427649064595728330)100:0.00159044474510194379)100:0.00144581817111425295)100:0.00411087266922494348,(C78:0.00291081512186474115,C12:0.01016558462338815021)36:0.00826837500426286232)100:0.05468216470281309083,((C161:0.00595403762022198892,C115:0.00750924905609122798)100:0.10196366426053878051,(C103:0.00613048443196264128,(((((C175:0.11918874039963375799,C183:0.03928184887458702895)7:0.00987534373058264817,((C185:0.03385562228531826395,(C178:0.10001040557108999141,(C120:0.00344220958145527618,C361:0.00275322696450079054)100:0.01447262730702757877)100:0.04288192910429857591)100:0.05076656612195375867,(ARAF005:0.08588851300473998585,(C363:0.11856239216120249835,(((((C67:0.00260213821261929580,(C50:0.00192812615889201332,C49:0.00225877347643611837)77:0.00130194300219246481)100:0.11375558071495354973,(C51:0.00384844336260278461,C52:0.02445972581114978089)100:0.04549107261825377502)100:0.01248723035031285879,((((((C132:0.00282733409716452114,(C135:0.00341887644281721513,(C131:0.00477470493297726777,C130:0.00387860834175843489)91:0.00165608536114790657)97:0.00136739288041519869)100:0.03073500397309847712,(C4:0.06453327969650278495,((C47:0.00398594586832237176,(C45:0.01446245561066528476,C46:0.00641093446077070292)100:0.00328234999545819065)100:0.02202037066295682924,(((C43:0.00302751993847981795,C42:0.00484346651696202033)59:0.00116314404029491548,(C48:0.00367480771182444486,C44:0.00375309657857795338)79:0.00092758877127156346)63:0.00108957294812541241,C96:0.00361881895487562843)100:0.01032746802563784538)100:0.01473699268356877014)100:0.04119548620739793554)1:0.00865158928044289059,((C164:0.03616718484845160564,C272:0.06139914496799799004)100:0.02341182315744103071,((C191:0.01770549366814032702,C275:0.00254108004918233727)100:0.05120887868013863919,((((C113:0.08296213802338102405,C39:0.04967780814771215192)100:0.00923517515525198486,C81:0.01244357159361957760)100:0.03406512020727060774,(C167:0.00587140924089609058,(C138:0.00453751568870568948,C190:0.00438701770275265468)100:0.00196027186169252243)100:0.01450074358599475095)89:0.01704641274179342914,(C127:0.01954090786359237442,C180:0.00551956070464986338)100:0.02526205397939097069)89:0.01885241748171232953)80:0.01295801032227791513)0:0.00426835498968892481)81:0.02025973278593230439,((C169:0.00221675881585622295,C170:0.00180292889828878133)100:0.12143622156535574530,(C166:0.04498615193043326022,(C179:0.04355039372491680688,(((C57:0.00308326330672961668,C56:0.00327830360845558690)100:0.00855450946029776525,(C72:0.00201577101912734161,C71:0.01047762032189716690)51:0.01746205928135462562)100:0.03217012555994697848,((C126:0.00599902952316539329,(C140:0.00696571503067322517,C124:0.00676776301912502404)100:0.00293699155623523443)100:0.05464415560587090881,((((C346:0.04450811889753992362,(((C187:0.00261923402181626170,(C139:0.00231391019274877589,C129:0.00212489280998880018)58:0.00061318002580129411)100:0.00661069594615096116,C343:0.03950811816974873769)100:0.00927764588228160297,C345:0.02138530420489502537)100:0.02482825816917157841)100:0.01303170602161166959,(C189:0.06000202209114867402,C37:0.05082511028960758764)100:0.01230247723229822322)0:0.00237236545973590427,((((C73:0.00255413132442254770,C74:0.00225273927624154930)100:0.04210673338209396793,(((C344:0.07368857744976020641,C367:0.05851323839396741638)33:0.01965334342153461644,(C118:0.03092786481950374200,C222:0.02340827781772416433)38:0.00628512678143944119)33:0.00694466839165125936,((C41:0.00130979034590537804,C40:0.00203437961821722850)100:0.01834705787806816327,(C181:0.02933000867481321342,C165:0.00055032052911625816)100:0.04228347349311526587)100:0.03337851874030164923)33:0.00867574538107924835)33:0.01657818298449740060,C117:0.03418515439119150512)0:0.02035060602332608437,(C176:0.00751832423514998353,(C168:0.00427280810994997567,C172:0.01211615699172716686)99:0.00210095199545190254)100:0.05730770771835748401)0:0.00040229148130478660)0:0.01966372051695191789,(C54:0.03140379552902323318,((C53:0.00328342786569301749,C55:0.00449339116274330951)100:0.02169783418399800351,C34:0.08198089722001020152)100:0.03365895492564401070)100:0.05337317871812389397)0:0.00800007205502310109)32:0.00554002520483700550)86:0.04525420988611324885)34:0.03622719672088291210)100:0.05771263390485934647)26:0.02042721360961250940)20:0.02653921754798008875,C95:0.11440361224457487599)2:0.02260783104418555289,(C173:0.00345711294905207654,C174:0.00408340307739213978)100:0.08702023303714184754)2:0.00838785103266483610)2:0.01458347006151200151,(C145:0.09634479214118737977,(C184:0.08553937445442245935,((ARAF003:0.00789333794333016599,(C146:0.00679196481530292863,(((C147:0.00717363592137483866,C152:0.00751573347596035026)63:0.00220233060997254877,(C154:0.00683237767405536940,C153:0.00746769934419689099)100:0.00212126948591030446)57:0.00197222534258509200,C148:0.00648173456703225737)12:0.00203484441444769758)100:0.00426358682021054335)100:0.07843354341506855731,(C137:0.00394306413580553308,(C128:0.00460255818236684523,C136:0.00586928858498779026)98:0.00182039148172408486)100:0.05008350506461742985)100:0.02560066791827505378)82:0.00771975084883459728)100:0.01510068931745756939)2:0.02611414648296538771,((C91:0.00316788955567290278,C87:0.00370816522253264707)100:0.17277149585624360095,(C77:0.00212244076744341889,C76:0.00360518998010678519)100:0.11773155139978766504)70:0.02073588012632147232)1:0.00132132711307809980)1:0.00929826598423885362)1:0.01471696836868755659)1:0.02335451132396345816)1:0.02109404687730053948,C182:0.02822184605369434246)7:0.07920422976699878492,(C109:0.00430783122677541336,(C141:0.00483540262145416237,C134:0.00641834759148579483)100:0.00233363162879965912)100:0.00141153000632537667)1:0.03591400829340145318,(C108:0.00454637813992486445,(((((C1:0.00519331812693565615,(C22:0.00359933065573003665,C20:0.00389803224478042559)80:0.00094891868783420266)56:0.00084069183644241324,(((((C70:0.00430860445542418855,(C68:0.00416629350908798331,C69:0.00434310351892030089)95:0.00134507943986179358)48:0.00110877724673686469,(C83:0.00457949640139522583,C84:0.00408563463268685634)49:0.00118955365133730710)79:0.00053905132700638901,((C21:0.00417602659973824973,C112:0.00405019031260307055)100:0.00153560960552586866,(C368:0.00410976881366399878,(C23:0.00480463044662024497,C133:0.00500063059150840632)65:0.00133641851717580221)65:0.00115042385248899392)16:0.00063652069058243153)21:0.00059289837558971657,((C110:0.00408420248063697325,C123:0.00428277602880267495)68:0.00103330381083382235,C33:0.00409052444192942091)16:0.00076026359916258615)1:0.00049466090100901876,(C143:0.00420878743033939635,C32:0.00378980262336897633)12:0.00128395418794252387)12:0.00050982882771965143)22:0.00059161404124577759,((C3:0.00344308840516497185,(C17:0.00308267698704555847,((C31:0.00489773706644100904,(C16:0.00657501658158986865,C24:0.00629533526260932837)83:0.00195196631694863842)100:0.00187747221622337171,C18:0.00662506059660232603)100:0.00359348593493605088)100:0.00274877456990847658)20:0.00105005346645963764,(C5:0.00352243006152131062,C8:0.00475292539167338195)35:0.00087280958701764066)97:0.00130015923831916427)22:0.00066025675908931974,(C125:0.00458241025253948095,C100:0.00456456669170868419)28:0.00088304486948847290)100:0.01403649383068155537,C119:0.00743553662371686588)71:0.00145878902851679141)99:0.00142924016285305702)46:0.09970182127564099217)1:0.04559178734526071752)39:0.08822273402361728578)1:0.01583926637299336304)1:0.02668470691962249175)1:0.01562382863553946240)100:0.03125805704204956403,C144:0.10345636079305493837);
