# Supplementary material for: Population genomics confirms acquisition of drug-resistant Aspergillus fumigatus infection by humans from the environment
Source: Nat Microbiol. 2022 Apr 25;7(5):663–74. doi: 10.1038/s41564-022-01091-2 (PMC9064804; doi:10.1038/s41564-022-01091-2)
Supplement: Source Data Fig. 2 — Variant call file (VCF) for performing analyses and resulting STRUCTURE Q file for plotting. [file 41564_2022_1091_MOESM6_ESM.zip]

Archive with 8 entries (7 files):
- Source Data Figure 2/
- __MACOSX/._Source Data Figure 2
- Source Data Figure 2/allUK_withRef_LDpruned_STRUCTURE.3.Q
- __MACOSX/Source Data Figure 2/._allUK_withRef_LDpruned_STRUCTURE.3.Q
- Source Data Figure 2/.DS_Store
- __MACOSX/Source Data Figure 2/._.DS_Store
- Source Data Figure 2/allUK_withRef.vcf
- __MACOSX/Source Data Figure 2/._allUK_withRef.vcf
