# Supplementary material for: Population genomics confirms acquisition of drug-resistant Aspergillus fumigatus infection by humans from the environment
Source: Nat Microbiol. 2022 Apr 25;7(5):663–74. doi: 10.1038/s41564-022-01091-2 (PMC9064804; doi:10.1038/s41564-022-01091-2)
Supplement: Source Data Fig. 2 — Variant call file (VCF) for performing analyses and resulting STRUCTURE Q file for plotting. [file 41564_2022_1091_MOESM6_ESM.zip › Source Data Figure 2/allUK_withRef_LDpruned_STRUCTURE.3.Q]

0.914242	0.020482	0.065277
0.704087	0.256873	0.03904
0.99998	0.00001	0.00001
0.987018	0.00001	0.012972
0.99998	0.00001	0.00001
0.632027	0.367963	0.00001
0.617444	0.179101	0.203455
0.943844	0.032438	0.023719
0.39296	0.343728	0.263312
0.99998	0.00001	0.00001
0.743188	0.256802	0.00001
0.618609	0.175682	0.205709
0.99998	0.00001	0.00001
0.997583	0.00001	0.002407
0.927056	0.04429	0.028655
0.716542	0.21931	0.064149
0.8208	0.158605	0.020596
0.713682	0.22437	0.061947
0.713258	0.223235	0.063507
0.99998	0.00001	0.00001
0.99998	0.00001	0.00001
0.99998	0.00001	0.00001
0.99998	0.00001	0.00001
0.920481	0.037704	0.041814
0.818991	0.158791	0.022219
0.919915	0.038633	0.041452
0.741636	0.258354	0.00001
0.741396	0.258594	0.00001
0.7274	0.204869	0.06773
0.99998	0.00001	0.00001
0.99998	0.00001	0.00001
0.733133	0.266857	0.00001
0.99998	0.00001	0.00001
0.99998	0.00001	0.00001
0.99998	0.00001	0.00001
0.99998	0.00001	0.00001
0.99998	0.00001	0.00001
0.99998	0.00001	0.00001
0.878938	0.121052	0.00001
0.99998	0.00001	0.00001
0.99998	0.00001	0.00001
0.838951	0.157343	0.003707
0.805142	0.194848	0.00001
0.99998	0.00001	0.00001
0.719305	0.166061	0.114634
0.99998	0.00001	0.00001
0.99998	0.00001	0.00001
0.99998	0.00001	0.00001
0.99998	0.00001	0.00001
0.99998	0.00001	0.00001
0.999976	0.000014	0.00001
0.99998	0.00001	0.00001
0.99998	0.00001	0.00001
0.955572	0.044418	0.00001
0.99998	0.00001	0.00001
0.99998	0.00001	0.00001
0.99998	0.00001	0.00001
0.99998	0.00001	0.00001
0.626821	0.373169	0.00001
0.628831	0.371159	0.00001
0.631169	0.368821	0.00001
0.627383	0.372607	0.00001
0.63006	0.36993	0.00001
0.630223	0.369767	0.00001
0.99998	0.00001	0.00001
0.99998	0.00001	0.00001
0.99998	0.00001	0.00001
0.99998	0.00001	0.00001
0.99998	0.00001	0.00001
0.955345	0.00001	0.044645
0.99998	0.00001	0.00001
0.99998	0.00001	0.00001
0.99998	0.00001	0.00001
0.99998	0.00001	0.00001
0.99998	0.00001	0.00001
0.920603	0.050596	0.028801
0.872858	0.118224	0.008919
0.78673	0.21326	0.00001
0.930551	0.059821	0.009628
0.99998	0.00001	0.00001
0.00001	0.00001	0.99998
0.298512	0.00001	0.701478
0.590998	0.00001	0.408992
0.00001	0.00001	0.99998
0.00001	0.00001	0.99998
0.00001	0.00001	0.99998
0.593208	0.00001	0.406782
0.349896	0.12811	0.521994
0.00001	0.00001	0.99998
0.00001	0.00001	0.99998
0.00001	0.00001	0.99998
0.536005	0.00001	0.463985
0.00001	0.00001	0.99998
0.00001	0.00001	0.99998
0.347782	0.126075	0.526142
0.00001	0.00001	0.99998
0.00001	0.00001	0.99998
0.00001	0.00001	0.99998
0.00001	0.00001	0.99998
0.00001	0.00001	0.99998
0.000017	0.00001	0.999973
0.00001	0.00001	0.99998
0.00001	0.00001	0.99998
0.00001	0.00001	0.99998
0.00001	0.00001	0.99998
0.00001	0.00001	0.99998
0.000014	0.00001	0.999976
0.593674	0.00001	0.406316
0.594641	0.00001	0.405349
0.595282	0.00001	0.404708
0.00001	0.00001	0.99998
0.00001	0.00001	0.99998
0.00001	0.00001	0.99998
0.00001	0.00001	0.99998
0.00001	0.00001	0.99998
0.00001	0.00001	0.99998
0.583547	0.00001	0.416443
0.00001	0.00001	0.99998
0.00001	0.00001	0.99998
0.00001	0.00001	0.99998
0.00001	0.99998	0.00001
0.00001	0.872066	0.127924
0.00001	0.232482	0.767508
0.00001	0.876501	0.123489
0.00001	0.99998	0.00001
0.00001	0.99998	0.00001
0.00001	0.727867	0.272123
0.00001	0.99998	0.00001
0.00001	0.99998	0.00001
0.00001	0.99998	0.00001
0.00001	0.976432	0.023558
0.00001	0.99998	0.00001
0.00001	0.99998	0.00001
0.00001	0.99998	0.00001
0.00001	0.99998	0.00001
0.00001	0.237718	0.762272
0.00001	0.99998	0.00001
0.00001	0.976672	0.023318
0.00001	0.975553	0.024437
0.00001	0.99998	0.00001
0.00001	0.99998	0.00001
0.00001	0.99998	0.00001
0.00001	0.233934	0.766056
0.00001	0.967971	0.032019
0.00001	0.99998	0.00001
0.00001	0.99998	0.00001
0.00001	0.99998	0.00001
0.00001	0.99998	0.00001
0.00001	0.99998	0.00001
0.00001	0.99998	0.00001
0.000012	0.999978	0.00001
0.000011	0.999979	0.00001
0.00001	0.99998	0.00001
0.00001	0.99998	0.00001
0.00001	0.99998	0.00001
0.00001	0.99998	0.00001
0.00001	0.99998	0.00001
0.00001	0.99998	0.00001
0.00001	0.99998	0.00001
0.00001	0.99998	0.00001
0.009766	0.61269	0.377544
0.00001	0.967517	0.032473
0.054284	0.628239	0.317477
0.004563	0.988748	0.006689
0.00001	0.99998	0.00001
0.00001	0.99998	0.00001
0.00001	0.521601	0.478389
0.00001	0.552476	0.447514
0.034913	0.940936	0.024151
0.00001	0.764897	0.235093
0.00001	0.99998	0.00001
0.012968	0.987022	0.00001
0.00001	0.99998	0.00001
0.037732	0.962258	0.00001
0.000011	0.999979	0.00001
0.00001	0.99998	0.00001
0.038903	0.961087	0.00001
0.000011	0.999979	0.00001
0.128005	0.871985	0.00001
0.000015	0.999975	0.00001
0.000013	0.999977	0.00001
0.23783	0.76216	0.00001
0.00001	0.72693	0.27306
0.00001	0.965735	0.034255
0.144049	0.855941	0.00001
0.030256	0.969734	0.00001
0.00001	0.99998	0.00001
0.000011	0.999979	0.00001
0.000012	0.999978	0.00001
0.00001	0.99998	0.00001
0.00001	0.99998	0.00001
0.00001	0.99998	0.00001
0.00001	0.99998	0.00001
0.00001	0.99998	0.00001
0.00001	0.99998	0.00001
0.00001	0.99998	0.00001
0.037653	0.962337	0.00001
0.179685	0.820305	0.00001
0.036697	0.963293	0.00001
0.00001	0.844626	0.155364
0.00001	0.99998	0.00001
0.215967	0.763181	0.020852
0.099544	0.900446	0.00001
0.217446	0.763719	0.018835
0.00001	0.99998	0.00001
0.00001	0.99998	0.00001
0.04367	0.95632	0.00001
0.00001	0.99998	0.00001
0.00001	0.99998	0.00001
0.00001	0.99998	0.00001
0.00001	0.99998	0.00001
0.00001	0.918166	0.081824
0.00001	0.918497	0.081493
0.000011	0.999979	0.00001
0.333137	0.545183	0.12168
0.33319	0.545399	0.121411
0.00001	0.977637	0.022353
0.00001	0.99998	0.00001
