# Supplementary material for: Population genomics confirms acquisition of drug-resistant Aspergillus fumigatus infection by humans from the environment
Source: Nat Microbiol. 2022 Apr 25;7(5):663–74. doi: 10.1038/s41564-022-01091-2 (PMC9064804; doi:10.1038/s41564-022-01091-2)
Supplement: Source Data Fig. 3 — CSV files for FST analyses for clade A versus B, and Tajima’s D for clades A and B. Drug sensitivity measurements in xlsx. [file 41564_2022_1091_MOESM7_ESM.zip]

Archive with 8 entries (7 files):
- Source Data Figure 3/
- __MACOSX/._Source Data Figure 3
- Source Data Figure 3/procfinal.linked.mcmc.xml
- __MACOSX/Source Data Figure 3/._procfinal.linked.mcmc.xml
- Source Data Figure 3/procfinal.linked.chunkcounts.out
- __MACOSX/Source Data Figure 3/._procfinal.linked.chunkcounts.out
- Source Data Figure 3/procfinal.linked.tree.xml
- __MACOSX/Source Data Figure 3/._procfinal.linked.tree.xml
