# Supplementary material for: Population genomics confirms acquisition of drug-resistant Aspergillus fumigatus infection by humans from the environment
Source: Nat Microbiol. 2022 Apr 25;7(5):663–74. doi: 10.1038/s41564-022-01091-2 (PMC9064804; doi:10.1038/s41564-022-01091-2)
Supplement: Source Data Fig. 3 — CSV files for FST analyses for clade A versus B, and Tajima’s D for clades A and B. Drug sensitivity measurements in xlsx. [file 41564_2022_1091_MOESM7_ESM.zip › Source Data Figure 3/procfinal.linked.mcmc.xml]

<?xml version = '1.0' encoding = 'UTF-8'?>
<outputFile>
<header>
<runtype>MCMC</runtype>
<inflation>0.647558905</inflation>
<burnin>10000</burnin>
<mcmclength>10000</mcmclength>
<skip>100</skip>
<datafilename>procfinal.linked.chunkcounts.out</datafilename>
<copymodel>1</copymodel>
</header>
<comment>Command line: fs -X -Y -x 10000 -y 10000 -z 100 procfinal.linked.chunkcounts.out procfinal.linked.mcmc.xml 
Version: finestructure build date Aug 26 2016 at 19:44:55
Seed: 7629418212595848135</comment>
<Iteration>
<Pop>(C35)(C126)(C135)(C38)(C83)(C26)(C29)(C364,C28)(C14)(C172)(C171)(C4)(C62)(C104)(C146)(C178)(C95)(C166,C344)(C168)(C366)(C65)(C182)(C31)(C141)(C75,C66)(C114)(C136)(C185)(C170)(C128)(C71)(C30)(C54)(C365)(C151,C149)(C157,C155,C156)(C15)(ARAF004,C177)(C124)(C88)(C140)(C44)(C152)(C173)(C78)(C190,C138)(C53)(C134,C109)(C183,C76)(C176)(C162,C163)(C361)(C51)(C106)(C354,C355)(C120)(C86)(C24,C16,C18)(C275,C191)(C174)(C346,C56)(C113,C180,C39)(C150)(C164,C272)(C57,C72)(C64)(C122,C107)(C169,C132)(C99)(C127,C167,C81)(C52)(C6,C356,C342,C80)(C91)(C85)(C105,C82,C25)(C148,C153,C154,C147)(C137)(C363)(ARAF003)(C50,C49,C67)(C159,C144)(C111)(C139)(C79,C92,C2,C10,C89)(C129)(C74,C37,C34,C73,C189,C118,C367,C55,C222)(C357,C12)(C59)(ARAF001)(C115,C103)(C117,C187,C345,C343)(C36)(C7,C359,C158,C27)(C47,C45,C46)(C77)(C369)(C160)(C360)(C121,C188)(C63,C60,C58,C61)(C246,C13)(C161)(C145,ARAF005,C184,C175)(C48,C43,C42,C96)(C179)(C41,C40,C165,C181)(C341)(C84,C70,C69,C112,C368,C119,C5,C1,C8,C22,C23,C20,C108,C133,C32,C110,C125,C17,C68,C100,C123,C143,C21,C33,C3)(C131)(C87,ARAF002)(C93,C358)(C362,C11,C220,C19,C142,C223,ARAF006,C221,C186)</Pop>
<Posterior>-357876.10535601084120571613311768</Posterior>
<K>112</K>
<alpha>1</alpha>
<beta>85.357</beta>
<delta>0.202265</delta>
<F>0.0116327</F>
<AccSAMS>0</AccSAMS>
<AccMS>1</AccMS>
<AccIndiv>0</AccIndiv>
<AccHyper>0</AccHyper>
<Number>0</Number>
</Iteration>
<Iteration>
<Pop>(C35)(C126)(C135)(C38)(C26)(C29)(C14)(C104)(C146)(C95)(C65)(C182)(C31)(C114)(C128)(C71)(C30)(C365)(C157,C155,C156)(C124)(C88)(C44)(C152)(C78)(C190,C138)(C53)(C176)(C361)(C106)(C86)(C174)(C346,C56)(C164,C272)(C57,C72)(C122,C107)(C91)(C85)(C137)(C363)(C139)(C129)(C59)(C36)(C369)(C160)(C360)(C13,C246)(C161)(C131)(C93,C358)(C172)(C66,C75)(C185)(C12,C357)(C15)(C141)(ARAF003)(C170)(ARAF001)(C51)(C179)(C168)(C120)(C64)(C148,C147,C154,C153)(C183,C76)(C99)(C364,C28)(C355,C354)(C103,C115)(C151,C149)(C134,C109)(C121,C188)(C359,C27,C7,C158)(C144,C159)(C49,C67,C50)(C54)(C41,C181,C165,C40)(C342,C80,C356,C6)(C42,C43,C96,C48)(C367,C73,C74,C55,C189,C37,C118,C222,C34)(C39,C113,C180)(C136)(C45,C47,C46)(C150)(ARAF002,C87)(C132,C169)(C25,C82,C105)(C366)(C184,C145,C175,ARAF005)(C79,C10,C92,C2,C89)(C62)(C77)(C61,C63,C60,C58)(C187,C345,C117,C343)(C52)(C191,C275)(C127,C167,C81)(C24,C18,C16)(C344,C166)(C19,C220,ARAF006,C142,C186,C221,C362,C223,C11)(C83)(C173)(C341)(C140)(C111)(C171)(C32,C368,C5,C125,C143,C133,C22,C108,C20,C3,C119,C112,C110,C100,C8,C123,C23,C70,C68,C1,C33,C84,C17,C69,C21)(C177,ARAF004)(C163,C162)(C4)(C178)</Pop>
<Posterior>-357870.26457532047061249613761902</Posterior>
<K>112</K>
<alpha>1</alpha>
<beta>85.357</beta>
<delta>0.17288</delta>
<F>0.0116327</F>
<AccSAMS>0</AccSAMS>
<AccMS>0.121212</AccMS>
<AccIndiv>0</AccIndiv>
<AccHyper>0</AccHyper>
<Number>100</Number>
</Iteration>
<Iteration>
<Pop>(C35)(C126)(C135)(C29)(C14)(C104)(C95)(C65)(C114)(C128)(C71)(C30)(C365)(C78)(C106)(C86)(C346,C56)(C57,C72)(C91)(C129)(C59)(C36)(C160)(C360)(C161)(C93,C358)(C172)(C15)(ARAF003)(ARAF001)(C179)(C168)(C120)(C64)(C183,C76)(C115,C103)(C151,C149)(C359,C27,C7,C158)(C144,C159)(C54)(C39,C113,C180)(C136)(C366)(C62)(C24,C18,C16)(C173)(C111)(C163,C162)(C148,C153,C147,C154)(C99)(C187,C345,C117,C343)(C174)(C178)(C275,C191)(C344,C166)(C82,C25,C105)(C51)(C88)(C134,C109)(C137)(C188,C121)(C53,C55)(C107,C122)(C341)(C139)(C246,C13)(C177,ARAF004)(C46,C45,C47)(ARAF005,C145,C175,C184)(C155,C157,C156)(C140)(C150)(C355,C354)(C4)(C141)(C363)(C181,C40,C41,C165)(C26)(C77)(C138,C190)(C176)(C52)(C67,C50,C49)(C85)(C361)(C44)(C31)(C83)(C364,C28)(C152)(C38)(C66,C75)(C127,C167,C81)(C272,C164)(C42,C96,C43,C48)(C170)(C132,C169)(C223,C362,C19,C186,C221,C220,C11,C142,ARAF006)(C171)(C189,C222,C118,C367,C37,C34,C73,C74)(C63,C58,C60,C61)(C182)(C357,C12)(C125,C112,C1,C33,C110,C8,C100,C69,C143,C23,C123,C20,C368,C108,C3,C84,C68,C17,C119,C5,C70,C32,C21,C133,C22)(C131)(C92,C89,C79,C10,C2)(C146)(C87,ARAF002)(C185)(C342,C6,C356,C80)(C369)(C124)</Pop>
<Posterior>-357677.8263423193129710853099823</Posterior>
<K>112</K>
<alpha>1</alpha>
<beta>81.925</beta>
<delta>0.230943</delta>
<F>0.0121141</F>
<AccSAMS>0</AccSAMS>
<AccMS>0.107692</AccMS>
<AccIndiv>0</AccIndiv>
<AccHyper>0.117647</AccHyper>
<Number>200</Number>
</Iteration>
<Iteration>
<Pop>(C126)(C29)(C14)(C95)(C65)(C114)(C71)(C106)(C86)(C57,C72)(C129)(C59)(C360)(C161)(ARAF003)(ARAF001)(C168)(C120)(C64)(C54)(C173)(C111)(C99)(C178)(C275,C191)(C344,C166)(C134,C109)(C188,C121)(C341)(C139)(C177,ARAF004)(C46,C45,C47)(C140)(C150)(C4)(C363)(C176)(C85)(C361)(C31)(C152)(C38)(C171)(C182)(C131)(C146)(C185)(C369)(C77)(C170)(C44)(C83)(C345,C117,C187,C343)(C39,C180,C113)(C52)(C78)(C36)(C158,C359)(C141)(C162,C163)(C28,C364)(C153,C154,C147,C148)(C35)(C122,C107)(C42,C96,C43,C48)(C174)(C358,C93)(ARAF002,C87)(C89,C79,C2,C10,C92)(C115,C103)(C26)(ARAF005,C184,C175,C145)(C160)(C55,C53)(C16,C18,C24)(C91)(C190,C138)(C128)(C159,C144)(C105,C25,C82)(C366)(C62)(C354,C355)(C186,C223,ARAF006,C142,C19,C362,C220,C11,C221)(C124)(C51)(C149,C151)(C136)(C169,C132)(C365)(C75,C66)(C60,C61,C58,C63)(C135)(C49,C67,C50)(C74,C73,C222,C37,C118,C367,C34,C189)(C272,C164)(C30)(C356,C342,C6,C80)(C179)(C346,C56)(C156,C157,C155)(C181,C40,C165,C41)(C172)(C12,C357)(C15)(C7,C27,C246,C13)(C183,C76)(C88)(C81,C167,C127)(C137)(C112,C119,C133,C32,C20,C125,C33,C123,C22,C69,C5,C3,C68,C1,C17,C84,C143,C100,C110,C23,C108,C368,C70,C21,C8)(C104)</Pop>
<Posterior>-357627.60197125282138586044311523</Posterior>
<K>112</K>
<alpha>1</alpha>
<beta>84.8817</beta>
<delta>0.180582</delta>
<F>0.011697</F>
<AccSAMS>0</AccSAMS>
<AccMS>0.0851064</AccMS>
<AccIndiv>0</AccIndiv>
<AccHyper>0.0909091</AccHyper>
<Number>300</Number>
</Iteration>
<Iteration>
<Pop>(C126)(C29)(C14)(C65)(C71)(C106)(C129)(C59)(C360)(C161)(C168)(C99)(C134,C109)(C188,C121)(C139)(C140)(C150)(C4)(C363)(C176)(C361)(C31)(C152)(C171)(C182)(C131)(C146)(C185)(C52)(C78)(C36)(C158,C359)(C141)(C174)(C26)(C144,C159)(C366)(C62)(C124)(C51)(C169,C132)(C365)(C135)(C30)(C356,C342,C6,C80)(C179)(C172)(C15)(C137)(C104)(C160)(C91)(C162,C163)(C272,C164)(C67,C49,C50)(ARAF003)(C113,C39,C180)(ARAF001)(C111)(C56,C346)(C83)(C42,C96,C48,C43)(C44)(C53,C55)(C369)(C128)(C157,C155,C156)(C181,C41,C165,C40)(C122,C107)(C38)(ARAF004,C177)(ARAF002,C87)(C136)(C24,C16,C18)(C82,C105,C25)(C147,C154,C153,C148)(C64)(C175,C184,ARAF005,C145)(C95)(ARAF006,C221,C11,C186,C19,C220,C223,C142,C362)(C54)(C358,C93)(C85)(C61,C60,C63,C58)(C344,C166)(C81,C167,C127)(C35)(C173)(C364,C28)(C117,C187,C345,C343)(C178)(C367,C189,C118,C37,C73,C222,C74,C34)(C275,C191)(C2,C92,C10,C79,C89)(C57,C72)(C103,C115)(C170)(C47,C46,C45)(C114)(C13,C27,C246,C7)(C86)(C88)(C357,C12)(C120)(C355,C354)(C66,C75)(C151,C149)(C341)(C183,C76)(C77)(C100,C133,C112,C22,C110,C69,C21,C84,C23,C368,C119,C125,C68,C1,C123,C32,C33,C17,C3,C8,C5,C143,C20,C108,C70)(C138,C190)</Pop>
<Posterior>-357609.71134251315379515290260315</Posterior>
<K>112</K>
<alpha>1</alpha>
<beta>84.8817</beta>
<delta>0.440897</delta>
<F>0.011697</F>
<AccSAMS>0</AccSAMS>
<AccMS>0.0703125</AccMS>
<AccIndiv>0</AccIndiv>
<AccHyper>0.0769231</AccHyper>
<Number>400</Number>
</Iteration>
<Iteration>
<Pop>(C126)(C29)(C65)(C71)(C106)(C129)(C59)(C161)(C168)(C134,C109)(C139)(C140)(C150)(C363)(C171)(C182)(C131)(C52)(C78)(C141)(C174)(C26)(C366)(C62)(C124)(C365)(C135)(C179)(C15)(C137)(C91)(C163,C162)(C44)(C38)(ARAF002,C87)(C136)(C24,C16,C18)(C82,C25,C105)(C54)(C85)(C344,C166)(C35)(C364,C28)(C178)(C92,C79,C89,C10,C2)(C103,C115)(C170)(C114)(C86)(C151,C149)(C341)(C77)(C354,C355)(C12,C357)(C173)(C111)(C190,C138)(C158,C359)(C4)(C36)(C49,C50,C67)(C160)(C88)(C275,C191)(C113,C39,C180)(C117,C345,C343,C187)(C99)(C176)(C64)(C53,C55)(C56,C346)(C120)(C128)(C121,C188)(C175,ARAF005,C145,C184)(C172)(C31)(C30)(C360)(C6,C342,C356,C80)(ARAF003)(C146)(C169)(C358,C93)(C14)(C13,C7,C246,C27)(C48,C42,C43,C96)(C19,C186,C220,C223,C362,C142,C221,ARAF006,C11)(C83)(C74,C34,C367,C37,C73,C118,C222,C189)(C181,C41,C40,C165)(C45,C46,C47)(C104)(C272,C164)(C159,C144)(ARAF001)(C76,C183)(C155,C157,C156)(C132,C361)(C57,C72)(C167,C81,C127)(C95)(C61,C58,C63,C60)(C20,C133,C21,C100,C70,C119,C8,C32,C22,C17,C143,C84,C3,C1,C123,C108,C110,C69,C112,C23,C368,C125,C68,C5,C33)(C154,C153,C152,C148,C147)(C185)(C122,C107)(C51)(ARAF004,C177)(C75,C66)(C369)</Pop>
<Posterior>-357458.45208161970367655158042908</Posterior>
<K>111</K>
<alpha>1</alpha>
<beta>84.8817</beta>
<delta>0.101746</delta>
<F>0.011697</F>
<AccSAMS>0.00636943</AccSAMS>
<AccMS>0.0674847</AccMS>
<AccIndiv>0</AccIndiv>
<AccHyper>0.0625</AccHyper>
<Number>500</Number>
</Iteration>
<Iteration>
<Pop>(C126)(C29)(C65)(C71)(C106)(C129)(C59)(C161)(C168)(C139)(C150)(C171)(C182)(C131)(C78)(C174)(C62)(C124)(C365)(C179)(C15)(C137)(C91)(C163,C162)(C44)(C38)(C85)(C35)(C178)(C103,C115)(C170)(C114)(C86)(C77)(C12,C357)(C173)(C4)(C36)(C160)(C88)(C117,C187,C343,C345)(C99)(C176)(C64)(C120)(C128)(C172)(C31)(C360)(C146)(C169)(C13,C27,C7,C246)(C83)(C104)(C159,C144)(ARAF001)(C95)(C61,C58,C63,C60)(C122,C107)(C51)(C75,C66)(C26)(C14)(ARAF003)(C184,C145,C175,ARAF005)(C157,C156,C155)(C72,C57)(C47,C45,C46)(C49,C67,C50)(C355,C354)(C30)(C190,C138)(C136)(ARAF006,C223,C19,C220,C11,C221,C186,C142,C362)(C177,ARAF004)(C87,ARAF002)(C346,C56)(C135)(C140)(C341)(C24,C18,C16)(C359,C158)(C111)(C185)(C364,C28)(C52)(C366)(C369)(C54)(C154,C152,C148,C153,C147)(C40,C41,C165,C181)(C25,C105,C82)(C48,C42,C43,C96)(C141)(C132,C361)(C191,C275)(C272,C164)(C151,C149)(C89,C10,C79,C2,C92)(C363)(C166,C344)(C127,C167,C81)(C53,C55)(C121,C188)(C180,C39,C113)(C358,C93)(C74,C37,C222,C118,C189,C73,C34,C367)(C76,C183)(C109,C134)(C356,C342,C80,C6)(C1,C70,C108,C119,C110,C33,C23,C20,C133,C21,C5,C125,C368,C3,C22,C17,C112,C68,C69,C8,C123,C100,C32,C84,C143)</Pop>
<Posterior>-357444.76966897072270512580871582</Posterior>
<K>111</K>
<alpha>1</alpha>
<beta>84.8817</beta>
<delta>0.158676</delta>
<F>0.011697</F>
<AccSAMS>0.00558659</AccSAMS>
<AccMS>0.0714286</AccMS>
<AccIndiv>0</AccIndiv>
<AccHyper>0.05</AccHyper>
<Number>600</Number>
</Iteration>
<Iteration>
<Pop>(C126)(C29)(C71)(C129)(C168)(C150)(C171)(C182)(C131)(C174)(C62)(C124)(C179)(C137)(C91)(C44)(C38)(C85)(C35)(C170)(C36)(C88)(C99)(C176)(C120)(C172)(C31)(C360)(C146)(C83)(C104)(ARAF001)(C95)(C51)(C26)(ARAF003)(C30)(C346,C56)(C135)(C140)(C359,C158)(C54)(C154,C152,C148,C153,C147)(C132,C361)(C272,C164)(C151,C149)(C89,C10,C2,C92,C79)(C363)(C14)(C141)(C366)(C128)(C173)(C369)(C136)(C15)(C365)(C52)(C72,C57)(C4)(C185)(C107,C122)(C81,C167,C127)(C358,C93)(C161)(C64)(C77)(C109,C134)(C75,C66)(C65)(C87,ARAF002)(C355,C354)(C106)(C53,C55)(C344,C166)(C114)(C160)(C59)(C48,C96,C43,C42)(C28,C364)(C41,C40,C165,C181)(C178)(C76,C183)(C159,C144)(C345,C187,C117,C343)(C357,C12)(C191,C275)(C61,C60,C63,C58)(C180,C39,C113)(C145,C184,C175,ARAF005)(C13,C7,C27,C246)(C139)(ARAF004,C177)(C156,C155,C157)(C138,C190)(C86)(C121,C188)(C103,C115)(C82,C105,C25)(C49,C67,C50)(C221,C186,C223,C142,C19,C362,C11,C220,ARAF006)(C341)(C111)(C162,C163)(C45,C46,C47)(C169)(C78)(C32,C1,C5,C368,C119,C68,C3,C108,C110,C123,C69,C143,C8,C33,C23,C22,C70,C112,C84,C133,C17,C20,C125,C21,C100)(C80,C342,C356,C6)(C37,C118,C222,C34,C73,C74,C189,C367)(C16,C18,C24)</Pop>
<Posterior>-357438.01612226845463737845420837</Posterior>
<K>111</K>
<alpha>1</alpha>
<beta>83.2248</beta>
<delta>0.355957</delta>
<F>0.0119271</F>
<AccSAMS>0.00471698</AccSAMS>
<AccMS>0.0717489</AccMS>
<AccIndiv>0</AccIndiv>
<AccHyper>0.0588235</AccHyper>
<Number>700</Number>
</Iteration>
<Iteration>
<Pop>(C71)(C129)(C168)(C150)(C171)(C182)(C131)(C137)(C44)(C38)(C85)(C170)(C36)(C88)(C99)(C120)(C172)(C31)(C360)(C83)(C104)(ARAF001)(C30)(C346,C56)(C135)(C132,C361)(C366)(C136)(C72,C57)(C4)(C358,C93)(C64)(C109,C134)(C75,C66)(C87,ARAF002)(C355,C354)(C160)(C41,C40,C181,C165)(C178)(C191,C275)(C138,C190)(C86)(C121,C188)(C341)(C16,C18,C24)(C161)(C141)(ARAF003)(C176)(C52)(C124)(C65)(C357,C12)(C113,C39,C180)(C103,C115)(C35)(C59)(C95)(C363)(C139)(C47,C45,C46)(C157,C156,C155)(C365)(C15)(C369)(C140)(C25,C105,C82)(C344,C166)(C146)(C111)(C173)(C367,C118,C189,C73,C37,C222,C74,C34)(C153,C154,C147,C152,C148)(C343,C117,C345,C187)(C128)(C114)(C79,C89,C2,C10,C92)(C76,C183)(C185)(C169)(C106)(C151,C149)(C77)(C29)(C179)(C81,C167,C127)(C91)(C163,C162)(C78)(C26)(C13,C246,C7,C27)(C51)(C96,C48,C42,C43)(C175,ARAF005,C145,C184)(C60,C58,C61,C63)(ARAF004,C177)(C144,C159)(C55,C53)(C359,C158)(C54)(C126)(C62)(C107,C122)(C19,C362,C221,ARAF006,C186,C220,C11,C223,C142)(C125,C69,C23,C70,C20,C368,C119,C21,C110,C112,C84,C3,C8,C17,C143,C123,C5,C22,C108,C33,C32,C68,C100,C1,C133)(C14)(C28,C364)(C164,C272)(C6,C342,C356,C80)(C49,C67,C50)(C174)</Pop>
<Posterior>-357438.01612226845463737845420837</Posterior>
<K>111</K>
<alpha>1</alpha>
<beta>83.2248</beta>
<delta>0.195193</delta>
<F>0.0119271</F>
<AccSAMS>0.00409836</AccSAMS>
<AccMS>0.0634921</AccMS>
<AccIndiv>0</AccIndiv>
<AccHyper>0.0491803</AccHyper>
<Number>800</Number>
</Iteration>
<Iteration>
<Pop>(C71)(C168)(C150)(C171)(C182)(C131)(C137)(C44)(C38)(C170)(C36)(C99)(C120)(C360)(C83)(ARAF001)(C366)(C136)(C4)(C64)(C109,C134)(ARAF002)(C191,C275)(C190,C138)(C86)(C161)(C52)(C65)(C12,C357)(C103,C115)(C157,C155,C156)(C365)(C15)(C140)(C344,C166)(C146)(C111)(C173)(C343,C117,C187,C345)(C128)(C77)(C29)(C179)(C81,C167,C127)(C78)(ARAF004,C177)(C126)(C62,C87)(C107,C122)(C164,C272)(C6,C342,C356,C80)(C31)(C172)(C185)(C139)(C66,C75)(C46,C45,C47)(C174)(C160)(C104)(C89,C92,C10,C79,C2)(ARAF003)(C184,C145,C175,ARAF005)(C60,C61,C63,C58)(C30)(C121,C188)(C85)(C35)(C106)(C169)(C91)(C26)(C149,C151)(C162,C163)(C14)(C154,C152,C147,C153,C148)(C95)(C180,C113,C39)(C158,C359)(C48,C42,C43,C96)(C364,C28)(C54)(C114)(C178)(C13,C7,C246,C27)(C129)(C18,C16,C24)(C124)(C369)(C55,C53)(C51)(C105,C25,C82)(C144,C159)(C56,C346)(C354,C355)(C132,C361)(C176)(C181,C41,C40,C165)(C59)(C183,C76)(C88)(C367,C37,C74,C34,C222,C189,C118,C73)(C363)(C49,C50,C67)(C141)(C72,C57)(C341)(C93,C358)(C362,C220,C19,C221,C142,C11,ARAF006,C223,C186)(C135)(C112,C68,C69,C20,C119,C123,C100,C70,C108,C368,C1,C21,C8,C22,C33,C133,C110,C17,C3,C125,C143,C84,C5,C23,C32)</Pop>
<Posterior>-357446.65381152933696284890174866</Posterior>
<K>111</K>
<alpha>1</alpha>
<beta>83.2248</beta>
<delta>0.0541171</delta>
<F>0.0119271</F>
<AccSAMS>0.00350877</AccSAMS>
<AccMS>0.0581818</AccMS>
<AccIndiv>0.00363636</AccIndiv>
<AccHyper>0.0454545</AccHyper>
<Number>900</Number>
</Iteration>
<Iteration>
<Pop>(C171)(C137)(C44)(C170)(C36)(C99)(C360)(C83)(C366)(C4)(C64)(C109,C134)(ARAF002)(C86)(C161)(C52)(C65)(C103,C115)(C365)(C15)(C140)(C111)(C77)(C179)(C78)(C126)(C107,C122)(C172)(C185)(C139)(C174)(C104)(C30)(C35)(C106)(C169)(C91)(C26)(C14)(C95)(C359,C158)(C178)(C13,C7,C246,C27)(C369)(C51)(C105,C25,C82)(C355,C354)(C132,C361)(C176)(C181,C41,C40,C165)(C59)(C88)(C363)(C93,C358)(C135)(C173)(ARAF001)(C168)(C29)(C128)(C149,C151)(C160)(C53,C55)(C57,C72)(C182)(C141)(C43,C96,C48,C42)(C275,C191)(C54)(C163,C162)(C66,C75)(C120)(C129)(C164,C272)(C58,C61,C63,C60)(C153,C148,C147,C154,C152)(C47,C45,C46)(C114)(ARAF004,C177)(C136)(C87,C62)(C188,C121)(C150)(C49,C50,C67)(C138,C190)(C31)(C39,C113,C180)(C85)(C167,C127,C81)(C28,C364)(C144,C159)(C183,C76)(C92,C10,C89,C79,C2)(C346)(C38)(C124)(C344,C166)(ARAF003)(C16,C24,C18)(C341)(C187,C343,C117,C345)(C146)(C12,C357)(C131)(C157,C155,C156)(C133,C123,C100,C119,C5,C69,C1,C32,C143,C68,C23,C20,C108,C70,C21,C22,C33,C110,C17,C112,C3,C84,C8,C368,C125)(C175,C145,ARAF005,C184)(C6,C342,C80,C356)(C56,C71)(C73,C34,C74,C189,C222,C367,C37,C118)(C142,C223,ARAF006,C186,C19,C221,C11,C220,C362)</Pop>
<Posterior>-357404.8987221693387255072593689</Posterior>
<K>111</K>
<alpha>1</alpha>
<beta>83.2248</beta>
<delta>0.0624507</delta>
<F>0.0119271</F>
<AccSAMS>0.00325733</AccSAMS>
<AccMS>0.0776699</AccMS>
<AccIndiv>0.00322581</AccIndiv>
<AccHyper>0.04</AccHyper>
<Number>1000</Number>
</Iteration>
<Iteration>
<Pop>(C171)(C137)(C36)(C99)(C360)(C83)(C366)(C64)(C86)(C161)(C65)(C365)(C140)(C111)(C77)(C179)(C78)(C126)(C172)(C185)(C174)(C35)(C106)(C169)(C91)(C95)(C158,C359)(C178)(C51)(C361,C132)(C59)(C363)(C93,C358)(C135)(C173)(C168)(C29)(C149,C151)(C160)(C72,C57)(C141)(C54)(C120)(C129)(C114)(C85)(C346)(C38)(ARAF003)(C16,C24,C18)(C146)(C12,C357)(C6,C356,C80,C342)(C4)(C88)(C48,C43,C96,C42)(C109,C134)(C76,C183)(C104)(C150)(C272,C164)(C176)(C138,C190)(C31)(C25,C82,C105)(ARAF002)(C369)(C354,C355)(C45,C47,C46)(C136)(C62,C87)(C188,C121)(C170)(C275,C191)(C157,C156,C155)(ARAF004,C177)(C222,C74,C367,C189,C73,C34,C37,C118)(C52)(C181,C165,C41,C40)(C15)(C127,C81,C167)(C343,C345,C187,C117)(C49,C50,C67)(C122,C107)(C128)(C60,C58,C61,C63)(C148,C153,C147,C154,C152)(C139)(C341)(C163,C162)(C344,C166)(C92,C10,C2,C79,C89)(C71,C56)(C14)(C364,C28)(ARAF005,C175,C145,C184)(C84,C3,C5,C17,C32,C368,C8,C70,C23,C108,C33,C119,C20,C1,C22,C68,C143,C112,C133,C100,C69,C110,C123,C21,C125)(C30)(C124)(C26)(C115,C103)(C182)(C13,C246,C7,C27)(C55,C53)(C131)(ARAF001)(C66,C75)(C39,C113,C180)(C144,C159)(C362,C186,C220,C11,C223,C221,C19,C142,ARAF006)(C44)</Pop>
<Posterior>-357402.27456686092773452401161194</Posterior>
<K>111</K>
<alpha>1</alpha>
<beta>83.2248</beta>
<delta>0.0469824</delta>
<F>0.0119271</F>
<AccSAMS>0.00294985</AccSAMS>
<AccMS>0.0746269</AccMS>
<AccIndiv>0.00289855</AccIndiv>
<AccHyper>0.0365854</AccHyper>
<Number>1100</Number>
</Iteration>
<Iteration>
<Pop>(C171)(C137)(C99)(C360)(C366)(C64)(C365)(C111)(C77)(C179)(C126)(C185)(C35)(C106)(C91)(C95)(C158,C359)(C178)(C51)(C135)(C173)(C29)(C149,C151)(C160)(C54)(C120)(C129)(C114)(C85)(C346)(ARAF003)(C146)(C4)(C176)(C138,C190)(ARAF002)(C369)(C354,C355)(C136)(C62,C87)(ARAF004,C177)(C52)(C15)(C122,C107)(C148,C153,C147,C154,C152)(C71,C56)(C30)(C124)(ARAF001)(C144,C159)(C44)(C128)(C168)(C65)(C13,C7,C27,C246)(C174)(ARAF005,C145,C175,C184)(C163,C162)(C139)(C172)(C36)(C131)(C341)(C78)(C47,C45,C46)(C26)(C183,C76)(C38)(C357,C12)(C31)(C141)(C10,C89,C79,C2,C92)(C88)(C191,C275)(C187,C343,C345)(C113,C39,C180)(C63,C60,C61,C58)(C59)(C140)(C132,C361)(C67,C49,C50)(C75,C66)(C164,C272)(C356,C342,C80,C6)(C104)(C358,C93)(C109,C134)(C161)(C81,C167,C127)(C83)(C363)(C72,C57)(C18,C16,C24)(C55,C53)(C169)(C344,C166)(C118,C73,C222,C74,C367,C189,C34,C37,C117)(C150)(C68,C100,C32,C125,C368,C8,C33,C1,C20,C21,C5,C3,C17,C23,C108,C84,C123,C22,C70,C143,C69,C110,C133,C119,C112)(C182)(C155,C157,C156)(C28,C364)(C14)(C40,C41,C165,C181)(C103,C115)(C170)(C362,C186,C223,C220,C142,C221,C19,ARAF006,C11)(C25,C105,C82)(C86)(C121,C188)(C43,C96,C42,C48)</Pop>
<Posterior>-357391.49494469451019540429115295</Posterior>
<K>111</K>
<alpha>1</alpha>
<beta>83.2248</beta>
<delta>0.0700566</delta>
<F>0.0119271</F>
<AccSAMS>0.0027248</AccSAMS>
<AccMS>0.0806452</AccMS>
<AccIndiv>0.00265957</AccIndiv>
<AccHyper>0.0348837</AccHyper>
<Number>1200</Number>
</Iteration>
<Iteration>
<Pop>(C171)(C137)(C360)(C365)(C111)(C77)(C179)(C185)(C106)(C91)(C95)(C158,C359)(C178)(C51)(C135)(C173)(C29)(C149,C151)(C120)(C129)(C114)(C85)(C346)(ARAF003)(C4)(C354,C355)(C124)(ARAF001)(C44)(C128)(C13,C7,C27)(C174)(C139)(C172)(C36)(C131)(C78)(C26)(C141)(C88)(C59)(C140)(C75,C66)(C104)(C109,C134)(C83)(C363)(C169)(C150)(C364,C28)(C14)(C15)(ARAF002)(C170)(C122,C107)(C115,C103)(C146)(C160)(C136)(C191,C275)(C60,C61,C58,C63)(C182)(C65)(C64)(C86)(C30)(C272,C164)(C358,C93)(C12,C357)(C57,C72)(C6,C80,C342,C356)(C45,C47,C46)(C177,ARAF004)(C162,C163)(C159,C144)(C222,C37,C189,C73,C117,C367,C74,C118,C34)(C99)(C161)(C361,C132)(C366)(C168)(C18,C24,C16)(C79,C89,C10,C92,C2,C246)(C56,C71)(C53,C55)(C126)(C67,C49,C50)(C188,C121)(C157,C155,C156)(C31)(C341)(C87,C62)(C184,C145,C175,ARAF005)(C183,C76)(C40,C41,C165,C181)(C54)(C138,C190)(C369)(C38)(ARAF006,C362,C223,C11,C221,C142,C186,C19,C220)(C48,C42,C43,C96)(C25,C82,C105)(C39,C113,C180)(C147,C148,C154,C153,C152)(C17,C20,C110,C84,C68,C112,C125,C8,C3,C100,C368,C119,C133,C5,C22,C32,C33,C1,C108,C23,C21,C70,C123,C69,C143)(C167,C81,C127)(C176)(C35)(C52)(C166,C344)(C345,C343,C187)</Pop>
<Posterior>-357329.06540309486445039510726929</Posterior>
<K>111</K>
<alpha>1</alpha>
<beta>83.2248</beta>
<delta>0.0208638</delta>
<F>0.0119271</F>
<AccSAMS>0.00252525</AccSAMS>
<AccMS>0.0754258</AccMS>
<AccIndiv>0.00493827</AccIndiv>
<AccHyper>0.0337079</AccHyper>
<Number>1300</Number>
</Iteration>
<Iteration>
<Pop>(C137)(C360)(C111)(C179)(C185)(C106)(C91)(C158,C359)(C120)(C129)(C114,C354)(C85)(C346)(ARAF003)(ARAF001)(C44)(C172)(C36)(C131)(C78)(C26)(C141)(C59)(C140)(C104)(C15)(ARAF002)(C160)(C136)(C182)(C30)(C45,C47,C46)(C177,ARAF004)(C161)(C366)(C168)(C126)(C67,C49,C50)(C31)(C341)(C183,C76)(C369)(C176)(C52)(C166,C344)(C56,C71)(C139)(C86)(C170)(C38)(C88)(C29)(C14)(C103,C115)(C171)(C99)(C55,C53)(C107,C122)(C72,C57)(C95)(C134,C109)(C174)(C83)(C64)(C74,C34,C189,C37,C367,C118,C222,C117,C73)(C35)(C157,C156,C155)(C25,C82,C105)(C363)(C138,C190)(C361,C132)(C62,C87)(C65)(C124)(C93,C358)(C169)(C357,C12,C355)(C77)(C13,C7,C27)(C342,C80,C356,C6)(C54)(C164,C272)(C128)(C188,C121)(C96,C48,C42,C43)(C150)(C345,C187,C343)(C146)(C173)(C51)(C151,C149)(C4)(C181,C41,C165,C40)(C92,C246,C89,C2,C10,C79)(ARAF005,C184,C145,C175)(C365)(C152,C148,C147,C153,C154)(C24,C16,C18)(C178)(C61,C63,C60,C58)(C100,C123,C22,C3,C125,C133,C368,C69,C119,C1,C23,C110,C108,C21,C5,C84,C32,C17,C68,C70,C143,C112,C33,C8,C20)(C186,C220,C362,C11,C221,C142,C223,ARAF006,C19)(C75,C66)(C135)(C144,C159)(C39,C113,C180)(C162,C163)(C81,C127,C167)(C275,C191)(C28,C364)</Pop>
<Posterior>-357159.48008728667628020048141479</Posterior>
<K>110</K>
<alpha>1</alpha>
<beta>83.2248</beta>
<delta>0.101074</delta>
<F>0.0119271</F>
<AccSAMS>0.00456621</AccSAMS>
<AccMS>0.0776256</AccMS>
<AccIndiv>0.00696056</AccIndiv>
<AccHyper>0.0319149</AccHyper>
<Number>1400</Number>
</Iteration>
<Iteration>
<Pop>(C111)(C179)(C106)(C91)(C120)(C129)(ARAF003)(C44)(C172)(C131)(C78)(C26)(C160)(C161)(C168)(C126)(C341)(C176)(C139)(C86)(C170)(C29)(C14)(C103,C115)(C171)(C99)(C95)(C83)(C35)(C124)(C128)(C150)(C173)(C4)(C181,C41,C165,C40)(ARAF005,C184,C145,C175)(C178)(C135)(C24,C18,C16)(C71,C56)(C52)(C39,C113,C180)(C140)(C344,C166)(C85)(C169)(C272,C164)(C346)(C365)(C354,C114)(C64)(C137)(C54)(C151,C149)(C50,C67,C49)(C369)(C174)(C6,C342,C80,C356)(C146)(C104)(C38)(C88)(C167,C81,C127)(C363)(C31)(C30)(C51)(C157,C156,C155)(C182)(C358,C93)(C53,C55)(C360)(C183,C76)(C147,C154,C152,C148,C153)(C27,C13,C7)(C77)(C45,C47,C46)(C366)(C58,C61,C60,C63)(C355,C12,C357)(C162,C163)(C42,C43,C48,C96)(C66,C75)(C87,C62)(C159,C144)(C191,C275)(C136)(C185)(C190,C138)(ARAF002)(C122,C107)(C158,C359)(ARAF001)(C15)(C25,C82,C105)(C364,C28)(C141)(C89,C92,C2)(C177,ARAF004)(C121,C188)(C221,C246,C142,ARAF006,C186,C220,C223,C362,C10,C19,C11,C79)(C59)(C361,C132)(C134,C109)(C37,C73,C118,C189,C222,C367,C74,C34,C117)(C17,C100,C133,C84,C112,C70,C368,C32,C68,C1,C20,C8,C23,C123,C22,C143,C108,C125,C33,C119,C69,C3,C21,C5,C110)(C72,C57)(C36)(C343,C187,C345)(C65)</Pop>
<Posterior>-357056.68240483256522566080093384</Posterior>
<K>110</K>
<alpha>1</alpha>
<beta>83.2248</beta>
<delta>0.0863229</delta>
<F>0.0119271</F>
<AccSAMS>0.00419287</AccSAMS>
<AccMS>0.0785563</AccMS>
<AccIndiv>0.00659341</AccIndiv>
<AccHyper>0.0306122</AccHyper>
<Number>1500</Number>
</Iteration>
<Iteration>
<Pop>(C111)(C179)(C91)(C129)(ARAF003)(C172)(C78)(C168)(C126)(C341)(C176)(C139)(C86)(C170)(C14)(C103,C115)(C171)(C99)(C95)(C35)(C124)(C128)(C4)(C178)(C135)(C52)(C344,C166)(C85)(C169)(C272,C164)(C346)(C365)(C354,C114)(C137)(C54)(C174)(C146)(C104)(C38)(C88)(C167,C81,C127)(C363)(C30)(C51)(C182)(C360)(C77)(C355,C12,C357)(C66,C75)(C87,C62)(C144,C159)(C136)(C185)(ARAF002)(ARAF001)(C15)(C59)(C361,C132)(C134,C109)(C72,C57)(C36)(C29)(C150)(C160)(C163,C162)(C358,C93)(C107,C122)(C145,C184,ARAF005,C175)(C71,C56)(C28,C364)(C44)(C155,C157,C156)(C82,C105,C25)(C173)(C141)(C140)(C152,C154,C148,C147,C153)(C149,C151)(C65)(C131)(C183,C76)(C67,C50,C49)(C58,C63,C61,C60)(C366)(C26)(C42,C48,C43,C96)(C24,C16,C18)(C356,C80,C342,C6)(C120)(C177,ARAF004)(C106)(C158,C359)(C369)(C55,C53)(C191,C275)(C31)(C11,C223,C10,C142,C19,C362,C220,C79,C246,C186,C221,ARAF006)(C121,C188)(C64)(C92,C89,C2)(C45,C47,C46)(C41,C40,C181,C165)(C83)(C7,C27,C13)(C34,C74,C222,C73,C367,C189,C37,C117,C118)(C138,C190)(C161)(C187,C343,C345)(C8,C21,C69,C70,C123,C133,C68,C110,C119,C1,C5,C368,C112,C100,C32,C3,C20,C22,C143,C17,C108,C125,C84,C23,C33)(C113,C39,C180)</Pop>
<Posterior>-357056.68240483256522566080093384</Posterior>
<K>110</K>
<alpha>1</alpha>
<beta>83.2248</beta>
<delta>0.0959898</delta>
<F>0.0119271</F>
<AccSAMS>0.00393701</AccSAMS>
<AccMS>0.0744467</AccMS>
<AccIndiv>0.00607287</AccIndiv>
<AccHyper>0.0294118</AccHyper>
<Number>1600</Number>
</Iteration>
<Iteration>
<Pop>(C179)(C91)(C129)(C168)(C126)(C341)(C176)(C139)(C170)(C14)(C103,C115)(C95)(C124)(C178)(C135)(C52)(C85)(C169)(C346)(C365)(C354,C114)(C137)(C54)(C146)(C104)(C88)(C30)(C355,C12,C357)(C66,C75)(C185)(ARAF002)(ARAF001)(C15)(C59)(C361,C132)(C72,C57)(C36)(C44)(C141)(C65)(C26)(C42,C43,C96,C48)(C120)(C106)(C158,C359)(C369)(C31)(C64)(C7,C27,C13)(C161)(C187,C343,C345)(C150)(C363)(C87,C62)(C4)(C99)(C83)(C107,C122)(C128)(C50,C67,C49)(C111)(C171)(C184,ARAF005,C145,C175)(C172)(C182)(C360)(C29)(C154,C148,C152,C153,C147)(ARAF004,C177)(C136)(C38)(C56,C71)(C113,C180,C39)(C190,C138)(C164,C272)(ARAF003)(C2,C92,C89)(C25,C105,C82)(C160)(C127,C167,C81)(C173)(C144,C159)(C163,C162)(C78)(C76,C183)(C358,C93)(C191,C275)(C366)(C188,C121)(C18,C24,C16)(C53,C55)(C181,C165,C40,C41)(C77,C174)(C11,C220,C10,C223,C142,ARAF006,C246,C79,C362,C19,C221,C186)(C166,C344)(C131)(C35)(C45,C47,C46)(C149,C151)(C140)(C156,C155,C157)(C70,C112,C125,C3,C21,C108,C8,C68,C22,C1,C23,C69,C119,C20,C133,C32,C123,C5,C100,C110,C368,C17,C33,C143,C84)(C6,C356,C342,C80)(C86)(C58,C63,C60,C61)(C37,C118,C73,C222,C117,C189,C34,C367,C74)(C28,C364)(C51)(C109,C134)</Pop>
<Posterior>-357054.46849155117524787783622742</Posterior>
<K>109</K>
<alpha>1</alpha>
<beta>79.7565</beta>
<delta>0.0155758</delta>
<F>0.0124394</F>
<AccSAMS>0.0056391</AccSAMS>
<AccMS>0.0760456</AccMS>
<AccIndiv>0.00570342</AccIndiv>
<AccHyper>0.034188</AccHyper>
<Number>1700</Number>
</Iteration>
<Iteration>
<Pop>(C179)(C91)(C129)(C168)(C176)(C139)(C170)(C95)(C124)(C178)(C135)(C52)(C365)(C114,C354)(C137)(C146)(C88)(C30)(C66,C75)(C185)(ARAF002)(ARAF001)(C44)(C65)(C26)(C120)(C106)(C161)(C87,C62)(C4)(C99)(C83)(C107,C122)(C128)(C50,C67,C49)(C111)(C171)(C172)(C360)(C136)(C38)(C113,C180,C39)(ARAF003)(C2,C92,C89)(C25,C105,C82)(C127,C167,C81)(C78)(C76,C183)(C366)(C181,C165,C41,C40)(C77,C174)(C35)(C86)(C28,C364)(C51)(C109,C134)(C160)(C31)(C344,C166)(C343,C345,C187)(C162,C163)(C131)(C138,C190)(C140)(C154,C148,C147,C153,C152)(C155,C157,C156)(C158,C359)(C36)(C85)(C169)(C53,C55)(C363)(C103,C115)(C149,C151)(C104)(C54)(C24,C16,C18)(C222,C74,C189,C73,C117,C367,C34,C37,C118)(C150)(C341)(C141)(C93,C358)(C346)(C126)(C64)(C46,C47,C45)(C132,C361)(C29)(C369)(C14)(C182)(C177,ARAF004)(C71,C56)(C164,C272)(C173)(C79,C221,ARAF006,C186,C11,C10,C19,C362,C246,C142,C223,C220)(C357,C12,C355)(C275,C191)(C60,C58,C63,C61)(C100,C3,C110,C70,C133,C20,C33,C23,C5,C143,C125,C119,C84,C1,C32,C21,C8,C69,C123,C112,C17,C68,C368,C108,C22)(C121,C188)(C43,C48,C96,C42)(C144,C159)(C184,C175,C145,ARAF005)(C59)(C72,C57)(C15)(C27,C7,C13)(C356,C80,C6,C342)</Pop>
<Posterior>-357039.72627391089918091893196106</Posterior>
<K>109</K>
<alpha>1</alpha>
<beta>79.7565</beta>
<delta>0.169078</delta>
<F>0.0124394</F>
<AccSAMS>0.00537634</AccSAMS>
<AccMS>0.0828829</AccMS>
<AccIndiv>0.00530973</AccIndiv>
<AccHyper>0.0325203</AccHyper>
<Number>1800</Number>
</Iteration>
<Iteration>
<Pop>(C179)(C91)(C129)(C176)(C95)(C124)(C52)(C365)(C146)(C30)(ARAF002)(C44)(C26)(C161)(C4)(C128)(C171)(C172)(C360)(C136)(C38)(C113,C180,C39)(ARAF003)(C366)(C77,C174)(C35)(C86)(C28,C364)(C51)(C31)(C344,C166)(C131)(C155,C157,C156)(C36)(C85)(C169)(C104)(C54)(C24,C16,C18)(C150)(C346)(C126)(C29)(C369)(C14)(C182)(C164,C272)(C59)(C72,C57)(C15)(C27,C7,C13)(C162,C163)(C43,C48,C96,C42)(C111)(C78)(ARAF001)(C173)(C135)(C25,C105,C82)(C71,C56)(C341)(C160)(C183,C76)(C140)(C46,C45,C47)(C141)(C137)(C177,ARAF004)(C359,C158)(C342,C80,C356,C6)(C88)(C170)(C83)(C122,C107)(C361,C132)(C144,C159)(C148,C152,C147,C153,C154)(C188,C121)(C145,C184,ARAF005,C175)(C168)(C222,C117,C74,C118,C34,C189,C37,C367,C73)(C64)(C67,C49,C50)(C343,C187,C345)(C363)(C53,C55)(C358,C93)(C190,C138)(C127,C167,C81)(C75,C66)(C99)(C149,C151)(C11,C186,C221,C223,C10,C79,C220,C246,C19,ARAF006,C142,C362)(C65)(C63,C58,C61,C60)(C134,C109)(C185)(C139)(C178)(C103,C115)(C108,C84,C69,C21,C33,C8,C110,C1,C3,C5,C133,C23,C368,C112,C32,C143,C70,C123,C17,C20,C119,C68,C100,C22,C125)(C165,C181,C41,C40)(C120)(C87,C62)(C357,C355,C12)(C354,C114)(C275,C191)(C92,C89,C2)(C106)</Pop>
<Posterior>-357038.10506741696735844016075134</Posterior>
<K>109</K>
<alpha>1</alpha>
<beta>79.7565</beta>
<delta>0.186841</delta>
<F>0.0124394</F>
<AccSAMS>0.00510204</AccSAMS>
<AccMS>0.0812183</AccMS>
<AccIndiv>0.00511073</AccIndiv>
<AccHyper>0.0296296</AccHyper>
<Number>1900</Number>
</Iteration>
<Iteration>
<Pop>(C179)(C129)(C95)(C124)(C365)(C30)(ARAF002)(C44)(C161)(C4)(C128)(C171)(C172)(C360)(C38)(ARAF003)(C86)(C28,C364)(C31)(C36)(C169)(C104,C114)(C54)(C29)(C369)(C14)(C182)(C59)(C72,C57)(C111)(ARAF001)(C173)(C160)(C140)(C46,C45,C47)(C137)(C177,ARAF004)(C359,C158)(C170)(C83)(C122,C107)(C168)(C343,C345,C187)(C363)(C358,C93)(C190,C138)(C75,C66)(C149,C151)(C65)(C178)(C120)(C275,C191)(C346)(C89,C2,C92)(C88)(C106)(C91)(C62,C87)(C121,C188)(C80,C342,C6,C356)(C64)(C51)(C12,C355,C357)(C115,C103)(C131)(C16,C18,C24)(C26)(C15)(C366)(C185)(C164,C272)(C141)(C162,C163)(C176)(C180,C39,C113)(C354)(C136)(C60,C63,C58,C61)(C52)(C135)(C43,C48,C42,C96)(C40,C41,C181,C165)(ARAF005,C184,C175,C145)(C76,C183)(C152,C147,C154,C148,C153)(C126)(C85)(C7,C13,C27)(C78)(C146)(C132,C361)(C77,C174)(C71,C56)(C344,C166)(C341)(C159,C144)(C99)(C53,C55)(C25,C82,C105)(C49,C50,C67)(C81,C127,C167)(C35)(C21,C69,C112,C68,C8,C110,C3,C17,C133,C143,C123,C70,C20,C119,C5,C33,C1,C22,C23,C368,C32,C100,C84,C108,C125)(C109,C134)(C150)(C157,C155,C156)(C118,C34,C367,C37,C73,C74,C222,C117,C189)(C223,C186,C10,ARAF006,C142,C221,C220,C11,C246,C79,C362,C19)(C139)</Pop>
<Posterior>-357036.69191209191922098398208618</Posterior>
<K>109</K>
<alpha>1</alpha>
<beta>79.7565</beta>
<delta>0.186841</delta>
<F>0.0124394</F>
<AccSAMS>0.0048</AccSAMS>
<AccMS>0.0777958</AccMS>
<AccIndiv>0.00642055</AccIndiv>
<AccHyper>0.0294118</AccHyper>
<Number>2000</Number>
</Iteration>
<Iteration>
<Pop>(C129)(C95)(C124)(C365)(C161)(C4)(C172)(C360)(C38)(C86)(C31)(C169)(C54)(C29)(C369)(C14)(C182)(C59)(C111)(C160)(C140)(C46,C45,C47)(C137)(C177,ARAF004)(C170)(C168)(C358,C93)(C149,C151)(C65)(C178)(C346)(C2,C92,C89)(C106)(C91)(C62,C87)(C51)(C15)(C185)(C164,C272)(C141)(C176)(C135)(C76,C183)(C126)(C85)(C78)(C146)(C341)(C35)(C150)(C139)(ARAF001)(ARAF003)(C103,C115)(C162,C163)(C13,C27,C7)(C77,C174)(C26)(C122,C107)(C72,C57)(C16,C24,C18)(C181,C41,C40,C165)(C344,C166)(C99)(C136)(C55,C53)(C128)(C138,C190)(C144,C159)(C180,C113,C39)(C36)(C191,C275)(C131)(C363)(C44)(C120)(C179)(C42,C48,C96,C43)(ARAF005,C184,C145,C175)(C356,C80,C342,C6)(C171)(C60,C63,C58,C61)(ARAF002)(C359,C157,C155,C156,C158)(C83)(C134,C109)(C114,C104)(C167,C127,C81)(C56,C71)(C361,C132)(C366)(C173)(C67,C49,C50)(C362,C223,C221,C11,C246,C142,C19,C79,C10,C220,ARAF006,C186)(C343,C345,C187)(C88)(C147,C153,C152,C148,C154)(C52)(C30)(C364,C28)(C354)(C357,C355,C12)(C82,C25,C105)(C66,C75)(C64)(C121,C188)(C69,C1,C119,C70,C68,C8,C108,C20,C123,C84,C125,C17,C112,C21,C32,C33,C110,C3,C133,C22,C100,C143,C23,C5,C368)(C73,C222,C74,C34,C118,C189,C367,C117,C37)</Pop>
<Posterior>-356948.60230015212437137961387634</Posterior>
<K>108</K>
<alpha>1</alpha>
<beta>79.7565</beta>
<delta>0.298014</delta>
<F>0.0124394</F>
<AccSAMS>0.00608828</AccSAMS>
<AccMS>0.0790698</AccMS>
<AccIndiv>0.00610687</AccIndiv>
<AccHyper>0.0277778</AccHyper>
<Number>2100</Number>
</Iteration>
<Iteration>
<Pop>(C129)(C95)(C124)(C365)(C4)(C172)(C38)(C86)(C31)(C29)(C369)(C59)(C111)(C140)(C170)(C358,C93)(C65)(C178)(C346)(C106)(C91)(C15)(C141)(C183,C76)(C126)(C85)(C146)(C150)(C139)(ARAF003)(C162,C163)(C26)(C344,C166)(C128)(C144,C159)(C180,C113,C39)(C131)(C44)(C120)(C171)(ARAF002)(C134,C109)(C56,C71)(C361,C132)(C366)(C173)(C88)(C52)(C30)(C28,C364)(C64)(C121,C188)(C164,C272)(C75,C66)(C191,C275)(C2,C92,C89)(C169)(C179)(C42,C96,C48,C43)(C83)(C135)(C51)(C341)(C168)(C80,C6,C356,C342)(C190,C138)(C136)(C14)(C160)(C13,C7,C27)(C354)(C185)(C36)(C40,C181,C41,C165)(C45,C46,C47)(C58,C61,C60,C63)(ARAF004,C177)(C175,C184,ARAF005,C145)(C99)(C87,C62)(C142,C246,C221,C79,C186,C11,C223,C10,C220,C19,ARAF006,C362)(C104,C114)(C78)(ARAF001)(C127,C81,C167)(C182)(C57,C72)(C118,C34,C37,C73,C74,C367,C222,C189,C117)(C54)(C176)(C16,C24,C18)(C343,C187,C345)(C53,C55)(C363)(C147,C154,C152,C153,C148)(C137)(C161)(C149,C151)(C107,C122)(C21,C32,C23,C123,C69,C108,C5,C22,C70,C20,C17,C84,C119,C8,C112,C125,C100,C110,C133,C33,C3,C368,C68,C1,C143)(C35)(C174,C77)(C360)(C25,C82,C105)(C359,C158,C156,C157,C155)(C355,C357,C12)(C115,C103)(C49,C50,C67)</Pop>
<Posterior>-356948.60230015212437137961387634</Posterior>
<K>108</K>
<alpha>1</alpha>
<beta>79.9331</beta>
<delta>0.0342145</delta>
<F>0.0124122</F>
<AccSAMS>0.0058309</AccSAMS>
<AccMS>0.0748899</AccMS>
<AccIndiv>0.00587372</AccIndiv>
<AccHyper>0.0326797</AccHyper>
<Number>2200</Number>
</Iteration>
<Iteration>
<Pop>(C365)(C86)(C31)(C29)(C59)(C170)(C65)(C178)(C346)(C141)(C85)(C146)(C150)(C139)(ARAF003)(C26)(C71,C56)(C361,C132)(C173)(C30)(C28,C364)(C64)(C121,C188)(C164,C272)(C169)(C135)(C51)(C168)(C136)(C14)(C160)(C13,C7,C27)(C354)(ARAF004,C177)(C87,C62)(C78)(ARAF001)(C57,C72)(C53,C55)(C363)(C137)(C161)(C360)(C75,C66)(C36)(C43,C96,C48,C42)(C111)(C129)(C172)(C369)(C134,C109)(C83)(C35)(C45,C46,C47)(C103,C115)(C106)(C54)(ARAF002)(C67,C49,C50)(C140)(C93,C358)(C176)(C183,C76)(C74,C189,C222,C118,C34,C37,C73,C367,C117)(C126)(C107,C122)(C44)(C120)(C81,C127,C167)(C99)(C179)(C185)(C128)(C52)(C63,C58,C60,C61)(C95)(C356,C80,C342,C6)(C182)(C25,C105,C82)(C89,C2,C92)(C151,C149)(C165,C181,C41,C40)(C91)(C187,C343,C345)(C138,C190)(C104,C114)(C191,C275)(C344,C166)(C15)(C163,C162)(C180,C113,C39)(C4)(C88)(C24,C16,C18)(C124)(C8,C108,C32,C23,C368,C1,C3,C17,C21,C100,C123,C119,C33,C68,C70,C133,C143,C22,C112,C5,C84,C110,C69,C20,C125)(C144,C159)(C153,C148,C147,C152,C154)(C366)(C38)(C357,C355,C12)(C223,C142,C246,C10,C221,ARAF006,C220,C186,C79,C11,C19,C362)(C131)(C145,C175,ARAF005,C184)(C158,C155,C157,C359,C156)(C171)(C341)(C77,C174)</Pop>
<Posterior>-356948.60230015212437137961387634</Posterior>
<K>108</K>
<alpha>1</alpha>
<beta>79.9331</beta>
<delta>0.03802</delta>
<F>0.0124122</F>
<AccSAMS>0.00554017</AccSAMS>
<AccMS>0.0721358</AccMS>
<AccIndiv>0.00562588</AccIndiv>
<AccHyper>0.0310559</AccHyper>
<Number>2300</Number>
</Iteration>
<Iteration>
<Pop>(C86)(C31)(C170)(C65)(C178)(C346)(C141)(C150)(C139)(ARAF003)(C26)(C361,C132)(C173)(C30)(C169)(C51)(C14)(C160)(ARAF004,C177)(C78)(C57,C72)(C137)(C161)(C75,C66)(C36)(C172)(C369)(C83)(C35)(C45,C46,C47)(C106)(C54)(ARAF002)(C176)(C179)(C185)(C52)(C95)(C182)(C89,C2,C92)(C151,C149)(C91)(C104,C114)(C191,C275)(C344,C166)(C180,C113,C39)(C38)(C355,C12,C357)(C131)(C77,C174)(C88)(C365)(C41,C181,C165,C40)(C59)(C85)(C29)(C140)(C129)(C44)(C64)(C126)(C62,C87)(C187,C345,C343)(C363)(C18,C16,C24)(C115,C103)(C122,C107)(C50,C67,C49)(C99)(C356,C6,C80,C342)(C124)(C28,C364)(C360)(C53,C55)(C120)(C128)(C158,C156,C359,C155,C157)(C136)(C171)(C272,C164)(C144,C159)(C341)(C4)(C105,C82,C25)(C15)(C354)(C190,C138)(ARAF005,C175,C184,C145)(C135)(C167,C127,C81)(C56,C71)(C7,C13,C27)(C109,C134)(C358,C93)(C42,C96,C43,C48)(C154,C152,C148,C153,C147)(C366)(C60,C61,C63,C58)(C222,C74,C37,C367,C189,C118,C73,C117,C34)(C121,C188)(C168)(C183,C76)(ARAF001)(C79,C142,C19,C10,C220,C223,C11,C362,ARAF006,C246,C221,C186)(C162,C163)(C146)(C69,C8,C5,C21,C123,C143,C20,C3,C119,C17,C22,C133,C68,C125,C1,C32,C368,C108,C84,C23,C33,C100,C70,C110,C112)(C111)</Pop>
<Posterior>-356948.60230015212437137961387634</Posterior>
<K>108</K>
<alpha>1</alpha>
<beta>81.337</beta>
<delta>0.0725491</delta>
<F>0.0122006</F>
<AccSAMS>0.00536913</AccSAMS>
<AccMS>0.0682731</AccMS>
<AccIndiv>0.00536913</AccIndiv>
<AccHyper>0.0365854</AccHyper>
<Number>2400</Number>
</Iteration>
<Iteration>
<Pop>(C86)(C31)(C170)(C65)(C178)(C141)(C150)(ARAF003)(C173)(C30)(C169)(C51)(C160)(C78)(C57,C72)(C161)(C172)(C369)(C83)(C106)(C176)(C179)(C52)(C95)(C104,C114)(C131)(C365)(C59)(C29)(C64)(C126)(C187,C345,C343)(C363)(C122,C107)(C99)(C124)(C28,C364)(C53,C55)(C136)(C272,C164)(C144,C159)(C4)(C167,C127,C81)(C56,C71)(C366)(C168)(ARAF001)(C146)(C111)(C14)(C190,C138)(C140)(C341)(C361)(C132)(C185)(C182)(C128)(C139)(C15)(C88)(C38)(C346)(C92,C89,C2)(C66,C75)(C360)(C7,C13,C27)(C154,C148,C153,C152,C147)(C120)(C129)(C26)(C82,C25,C105)(C44)(C91)(C103,C115)(C54)(C58,C60,C61,C63)(C358,C93)(C36)(C162,C163)(C76,C183)(ARAF004,C177)(C35)(ARAF002)(C171,C151,C149)(C354)(C155,C359,C157,C158,C156)(C49,C67,C50)(C85)(C166,C344)(C113,C39,C180)(C188,C121)(C16,C18,C24)(C62,C87)(C356,C342,C80,C6)(C23,C119,C70,C8,C108,C22,C20,C5,C17,C112,C84,C368,C3,C69,C33,C133,C143,C125,C100,C123,C1,C68,C32,C21,C110)(C174,C77)(C137)(C175,C145,C184,ARAF005)(C191,C275)(C48,C42,C43,C96)(C357,C12,C355)(C165,C181,C41,C40)(C11,C79,C10,C186,C362,C246,C220,ARAF006,C221,C223,C19,C142)(C222,C74,C367,C118,C117,C34,C73,C189,C37)(C135)(C46,C45,C47)(C109,C134)</Pop>
<Posterior>-356786.55156933981925249099731445</Posterior>
<K>108</K>
<alpha>1</alpha>
<beta>81.337</beta>
<delta>0.0847801</delta>
<F>0.0122006</F>
<AccSAMS>0.00774194</AccSAMS>
<AccMS>0.0694087</AccMS>
<AccIndiv>0.00515464</AccIndiv>
<AccHyper>0.0348837</AccHyper>
<Number>2500</Number>
</Iteration>
<Iteration>
<Pop>(C86)(C170)(C65)(C141)(C173)(C30)(C169)(C51)(C160)(C57,C72)(C161)(C172)(C83)(C106)(C176)(C95)(C104,C114)(C365)(C59)(C126)(C363)(C272,C164)(C159,C144)(C366)(ARAF001)(C146)(C111)(C14)(C341)(C361)(C185)(C182)(C128)(C88)(C38)(C360)(C13,C7,C27)(C26)(C44)(C91)(C54)(ARAF004,C177)(C49,C67,C50)(C85)(C62,C87)(C174,C77)(C137)(C175,C145,C184,ARAF005)(C222,C367,C118,C117,C34,C73,C189,C37,C74)(C46,C47,C45)(C131)(C124)(C31)(C120)(ARAF002)(C188,C121)(C178)(C155,C156,C157,C158,C359)(C344,C166)(C99)(C168)(C275,C191)(ARAF003)(C129)(C75,C66)(C150)(C4)(C132)(C93,C358)(C36)(C53,C55)(C171,C151,C149)(C29)(C78)(C92,C2,C89)(C354)(C18,C16,C24)(C163,C162)(C58,C63,C61,C60)(C369)(C12,C355,C357)(C179)(C343,C187,C345)(C35)(C180,C113,C39)(C183,C76)(C140)(C52)(C43,C48,C96,C42)(C1,C33,C123,C68,C70,C8,C143,C112,C5,C110,C23,C32,C69,C100,C119,C17,C22,C368,C21,C20,C108,C3,C84,C133,C125)(C41,C165,C40,C181)(C190,C138)(C105,C82,C25)(C15)(C109,C134)(C135)(C139)(C115,C103)(C64)(C71,C56)(C364,C28)(C107,C122)(C167,C81,C127)(C346)(C154,C147,C153,C148,C152)(C11,C223,C220,C19,C221,C186,C362,C142,C10,C246,ARAF006,C79)(C342,C80,C356,C6)(C136)</Pop>
<Posterior>-356784.7267561095650307834148407</Posterior>
<K>108</K>
<alpha>1</alpha>
<beta>81.337</beta>
<delta>0.103489</delta>
<F>0.0122006</F>
<AccSAMS>0.00744417</AccSAMS>
<AccMS>0.07</AccMS>
<AccIndiv>0.00490196</AccIndiv>
<AccHyper>0.0335196</AccHyper>
<Number>2600</Number>
</Iteration>
<Iteration>
<Pop>(C65)(C30)(C169)(C51)(C160)(C172)(C83)(C106)(C176)(C95)(C365)(C363)(C366)(ARAF001)(C146)(C111)(C185)(C128)(C360)(C26)(C44)(C91)(C85)(C137)(C175,C145,ARAF005,C184)(C124)(C31)(C120)(C178)(C99)(C168)(ARAF003)(C129)(C150)(C132)(C93,C358)(C36)(C29)(C78)(C354)(C369)(C35)(C41,C165,C181,C40)(C105,C82,C25)(C135)(C115,C103)(C364,C28)(C107,C122)(C346)(C136)(C81,C167,C127)(C361)(C54)(C121,C188)(C161)(C64)(C141)(ARAF002)(C179)(C191,C275)(C27,C7,C13)(C166,C344)(C88)(C38)(C140)(C77,C174)(C63,C58,C60,C61)(C71,C56)(C164,C272)(C62,C87)(C52)(C104,C114)(C55,C53)(C190,C138)(C50,C49,C67)(C14)(C86)(C113,C180,C39)(C109,C134)(C357,C355,C12)(C183,C76)(C47,C46,C45)(C173)(C341)(C126)(C4)(C342,C356,C80,C6)(C156,C157,C158,C359,C155)(C42,C96,C43,C48)(C159,C144)(C89,C2,C92)(C66,C75)(C343,C345)(C139,C187)(C177,ARAF004)(C34,C117,C367,C37,C73,C74,C222,C118,C189)(C24,C16,C18)(C162,C163)(C153,C147,C148,C154,C152)(C59)(C57,C72)(C170)(C15)(C182)(C143,C8,C84,C108,C119,C68,C33,C69,C3,C133,C110,C21,C112,C23,C125,C1,C5,C100,C17,C123,C368,C20,C70,C22,C32)(C151,C149,C171)(C19,C142,C220,C186,C362,C10,C11,C246,C221,C223,ARAF006,C79)(C131)</Pop>
<Posterior>-356732.99846274423180148005485535</Posterior>
<K>108</K>
<alpha>1</alpha>
<beta>81.337</beta>
<delta>0.0566525</delta>
<F>0.0122006</F>
<AccSAMS>0.00717703</AccSAMS>
<AccMS>0.0685096</AccMS>
<AccIndiv>0.00470588</AccIndiv>
<AccHyper>0.0327869</AccHyper>
<Number>2700</Number>
</Iteration>
<Iteration>
<Pop>(C30)(C169)(C51)(C106)(C176)(C95)(C363)(ARAF001)(C185)(C360)(C26)(C44)(C91)(C85)(C137)(C31)(C120)(C178)(C129)(C150)(C132)(C36)(C29)(C354)(C369)(C135)(C115,C103)(C28,C364)(C136)(ARAF002)(C179)(C191,C275)(C27,C13,C7)(C88)(C62,C87)(C52)(C14)(C86)(C183,C76)(C126)(C4)(C66,C75)(C343,C345)(C24,C16,C18)(C59)(C72,C57)(C15)(C182)(C131)(C35)(C173)(C175,C184,C145,ARAF005)(C361)(C124)(C170)(C138,C190)(C357,C12,C355)(C109,C134)(C166,C344)(C67,C50,C49)(C117,C189,C73)(C177,ARAF004)(C111)(C78)(C141)(C39,C113,C180)(C89,C2,C92)(C42,C43,C48,C96)(C168)(C155,C158,C156,C157)(C366)(C164,C272)(C46,C45,C47)(ARAF003)(C99,C359)(C77,C174)(C81,C167,C127)(C154,C147,C148,C152,C153)(C160)(C83,C1,C17,C143,C3,C368,C112,C110,C84,C20,C33,C5,C21,C108,C123,C23,C32,C68,C100,C69,C8,C119,C125,C70,C22,C133)(C365)(C25,C82,C105)(C114,C104)(C140)(C64)(C159,C144)(C38)(C60,C63,C58,C61)(C172)(C171,C149,C341,C151)(C161)(C188,C121)(C346,C118,C222,C34,C74,C367,C37)(C356,C342,C6,C80)(C71,C56)(C54)(C122,C107)(C41,C165,C181,C40)(C65)(C358,C93)(C163,C162)(C128)(C146)(C221,C223,C246,C142,ARAF006,C10,C11,C79,C362,C186,C220,C19)(C55,C53)(C139,C187)</Pop>
<Posterior>-356336.09443601628299802541732788</Posterior>
<K>106</K>
<alpha>1</alpha>
<beta>81.337</beta>
<delta>0.0227671</delta>
<F>0.0122006</F>
<AccSAMS>0.00924855</AccSAMS>
<AccMS>0.071511</AccMS>
<AccIndiv>0.00568828</AccIndiv>
<AccHyper>0.0315789</AccHyper>
<Number>2800</Number>
</Iteration>
<Iteration>
<Pop>(C169)(C51)(C95)(ARAF001)(C185)(C360)(C44)(C91)(C85)(C31)(C150)(C36)(C354)(C369)(C115,C103)(C136)(ARAF002)(C88)(C62,C87)(C14)(C4)(C59)(C15)(C182)(C131)(C173)(C175,C184,C145,ARAF005)(C361)(C170)(C67,C50,C49)(C177,ARAF004)(C78)(ARAF003)(C99,C359)(C174,C77)(C365)(C25,C82,C105)(C64)(C188,C121)(C71,C56)(C54)(C122,C107)(C65)(C163,C162)(C128)(C146)(C139,C187)(C178)(C26)(C75,C66)(C132)(C176,C172)(C164,C272)(C355,C357,C12)(C135)(C140)(C109,C134)(C190,C138)(C161)(C144,C159)(C35)(C28,C364)(C111)(C124)(C141)(C129)(C120)(C93,C358)(C57,C72)(C48,C96,C42,C43)(C147,C152,C148,C154,C153)(C160)(C13,C7,C27)(C343,C345)(C2,C89,C92)(C179)(C60,C63,C58,C61)(C30)(C167,C81,C127)(C40,C165,C41,C181)(C366)(C363)(C55,C53)(C38)(C168)(C341,C151,C171,C149)(C344,C166)(C17,C70,C119,C23,C22,C112,C33,C143,C368,C69,C125,C84,C83,C5,C3,C32,C21,C108,C8,C68,C20,C100,C123,C1,C133,C110)(C137)(C24,C18,C16)(C156,C155,C157,C158)(C183,C76)(C180,C113,C39)(C275,C191)(C29)(C114,C104)(C52)(C47,C46,C45)(C189,C117,C73)(C86)(C186,C11,C19,C221,C246,C142,C362,C220,C10,ARAF006,C79,C223)(C346,C222,C34,C74,C367,C118,C37)(C126)(C106)(C6,C356,C80,C342)</Pop>
<Posterior>-356181.40610523219220340251922607</Posterior>
<K>105</K>
<alpha>1</alpha>
<beta>81.337</beta>
<delta>0.0760442</delta>
<F>0.0122006</F>
<AccSAMS>0.0101237</AccSAMS>
<AccMS>0.0720621</AccMS>
<AccIndiv>0.00545852</AccIndiv>
<AccHyper>0.0309278</AccHyper>
<Number>2900</Number>
</Iteration>
<Iteration>
<Pop>(C95)(ARAF001)(C185)(C360)(C44)(C91)(C85)(C31)(C150)(C354)(C369)(C136)(ARAF002)(C4)(C182)(C131)(C361)(C170)(C67,C50,C49)(C177,ARAF004)(C78)(ARAF003)(C174,C77)(C188,C121)(C54)(C65)(C128)(C146)(C187,C139)(C178)(C26)(C176,C172)(C135)(C161)(C35)(C111)(C124)(C141)(C129)(C120)(C160)(C30)(C366)(C363)(C38)(C166,C344)(C137)(C24,C18,C16)(C29)(C86)(C106)(C126)(C364,C28)(C64)(C25,C82,C105)(C169)(C168)(C358,C93)(C356,C80,C342,C6)(C189,C73,C117)(C359,C99)(C138,C190)(C52)(C103,C115)(C89,C2,C92)(C51)(C45,C47,C46)(C48,C42,C96,C43)(C88)(C13,C7,C27)(C140)(C15)(C36)(C149,C171,C341,C151)(C179)(C173)(C57,C72)(C61,C63,C58,C60)(C56,C71)(C66,C75)(C159,C144)(C145,ARAF005,C184,C175)(C355,C12,C357)(C365)(C132)(C191,C275)(C180,C39,C113)(C104,C114)(C59)(C272,C164)(C183,C76)(C110,C3,C1,C5,C69,C33,C123,C108,C32,C8,C21,C70,C22,C368,C83,C20,C112,C125,C84,C68,C143,C17,C133,C100,C23,C119)(C163,C162)(C134,C109)(C153,C152,C148,C147,C154)(C87,C62)(C81,C127,C167)(C55,C53)(C107,C122)(C14)(C118,C367,C37,C74,C346,C34,C222)(C40,C41,C181,C165)(C158,C157,C155,C156)(C186,C11,C142,ARAF006,C362,C10,C221,C19,C246,C220,C79,C223)(C343,C345)</Pop>
<Posterior>-356151.50489557080436497926712036</Posterior>
<K>105</K>
<alpha>1</alpha>
<beta>81.337</beta>
<delta>0.142269</delta>
<F>0.0122006</F>
<AccSAMS>0.00971922</AccSAMS>
<AccMS>0.073197</AccMS>
<AccIndiv>0.00530223</AccIndiv>
<AccHyper>0.0295567</AccHyper>
<Number>3000</Number>
</Iteration>
<Iteration>
<Pop>(C95)(ARAF001)(C185)(C360)(C4)(C131)(C170)(C67,C50,C49)(ARAF003)(C65)(C128)(C146)(C187,C139)(C26)(C176,C172)(C135)(C161)(C141)(C160)(C30)(C366)(C29)(C106)(C126)(C64)(C25,C82,C105)(C169)(C168)(C52)(C103,C115)(C51)(C88)(C36)(C173)(C132)(C180,C39,C113)(C59)(C163,C162)(C87,C62)(C55,C53)(C14)(C145,ARAF005,C175,C184)(C178)(C85)(C363)(C54)(C86)(C120)(C357,C355,C12)(C275,C191)(C44)(ARAF004,C177)(C134,C109)(C57,C72)(C150)(C71,C56)(C15)(C129)(C149,C171,C151,C341)(C153,C147,C154,C152,C148)(C137)(C354)(C140)(C138,C190)(C365)(C18,C24,C16)(C369)(C35)(C164,C272)(C78)(C31)(C77,C174)(C93,C358)(C188,C121)(C117,C189,C73)(C7,C27,C13)(ARAF002)(C136)(C46,C47,C45)(C124)(C91)(C81,C167,C127)(C179)(C58,C60,C63,C61)(C361)(C40,C181,C165,C41)(C38)(C144,C159)(C99,C359)(C2,C92,C89)(C364,C28)(C66,C75)(C133,C84,C119,C112,C23,C100,C21,C368,C110,C3,C123,C83,C5,C33,C68,C20,C32,C8,C70,C22,C17,C69,C143,C1,C125,C108)(C122,C107)(C183,C76)(C114,C104)(C74,C367,C346,C222,C34,C118,C37)(C156,C155,C158,C157)(C111)(C182)(C11,C223,C19,C10,C79,C221,C220,C142,C362,ARAF006,C246,C186)(C48,C43,C42,C96)(C166,C344)(C6,C356,C80,C342)(C343,C345)</Pop>
<Posterior>-356151.50489557080436497926712036</Posterior>
<K>105</K>
<alpha>1</alpha>
<beta>78.315</beta>
<delta>0.100583</delta>
<F>0.0126654</F>
<AccSAMS>0.00936524</AccSAMS>
<AccMS>0.0708333</AccMS>
<AccIndiv>0.00516529</AccIndiv>
<AccHyper>0.0283019</AccHyper>
<Number>3100</Number>
</Iteration>
<Iteration>
<Pop>(C95)(ARAF001)(C185)(C131)(C170)(ARAF003)(C187,C139)(C141)(C160)(C30)(C366)(C29)(C126)(C168)(C52)(C88)(C162,C163)(C14)(ARAF005,C175,C145,C184)(C178)(C85)(ARAF004,C177)(C57,C72)(C150)(C15)(C129)(C137)(C354)(C365)(C369)(C31)(ARAF002)(C136)(C179)(C361)(C40,C181,C165,C41)(C99,C359)(C364,C28)(C66,C75)(C122,C107)(C111)(C182)(C35)(C167,C127,C81)(C275,C191)(C360)(C91)(C55,C53)(C78)(C134,C109)(C120)(C7,C13,C27)(C4)(C114,C104)(C39,C113,C180)(C132)(C64)(C146)(C86)(C93,C358)(C166,C344)(C63,C60,C58,C61)(C124)(C176,C172)(C2,C92,C89)(C50,C49,C67)(C103,C115)(C343,C345)(C54)(C36)(C363)(C38)(C140)(C121,C188)(C71,C56)(C77,C174)(C26)(C82,C105,C25)(C106)(C59)(C51)(C135)(C169)(C138,C190)(C173)(C357,C355,C12)(C110,C143,C23,C17,C8,C69,C21,C22,C368,C33,C100,C83,C133,C125,C5,C1,C68,C123,C3,C112,C70,C119,C32,C108,C84,C20)(C151,C149,C341,C171)(C45,C46,C47)(C48,C96,C43,C42)(C87,C62)(C154,C152,C148,C147,C153)(C144,C159)(C161)(C220,C11,C221,C142,C19,C362,C223,C10,ARAF006,C246,C186,C79)(C183,C76)(C73,C117,C189)(C80,C342,C356,C6)(C24,C16,C18)(C156,C155,C158,C157)(C128)(C65)(C74,C222,C367,C346,C37,C118,C34)(C44)(C164,C272)</Pop>
<Posterior>-356151.50489557080436497926712036</Posterior>
<K>105</K>
<alpha>1</alpha>
<beta>78.315</beta>
<delta>0.0970592</delta>
<F>0.0126654</F>
<AccSAMS>0.00909091</AccSAMS>
<AccMS>0.0680681</AccMS>
<AccIndiv>0.00503018</AccIndiv>
<AccHyper>0.0275229</AccHyper>
<Number>3200</Number>
</Iteration>
<Iteration>
<Pop>(C95)(ARAF001)(C185)(C131)(ARAF003)(C141)(C160)(C30)(C366)(C126)(C168)(C52)(C85)(ARAF004,C177)(C150)(C15)(C129)(C137)(C354)(C369)(C179)(C361)(C181,C165,C41,C40)(C35)(C275,C191)(C360)(C91)(C134,C109)(C64)(C146)(C86)(C124)(C103,C115)(C343,C345)(C54)(C140)(C71,C56)(C26)(C51)(C135)(C169)(C173)(C45,C46,C47)(C154,C152,C148,C147,C153)(C161)(C76,C183)(C128)(C65)(C178)(C164,C272)(C363)(C43,C96,C42,C48)(C72,C57)(C31)(C163,C162)(C114,C104)(C4)(C78)(C61,C60,C58,C63)(C158,C155,C157,C156)(C111)(C2,C92,C89)(C106)(C187,C139)(C88)(C117,C73,C189)(C107,C122)(C77,C174)(C67,C49,C50)(C355,C357,C12)(C132)(C29)(C170)(C365)(ARAF002)(C138,C190)(C144,C159)(C36)(C81,C127,C167)(C182)(C55,C53)(C38)(C24,C18,C16)(C28,C364)(C59)(C14)(C44)(C172,C176)(C342,C356,C6,C80)(C341,C171,C151,C149)(C121,C188)(C220,C223,ARAF006,C10,C79,C11,C246,C142,C19,C362,C186,C221)(C93,C358)(ARAF005,C175,C145,C184)(C120)(C7,C13,C27)(C136)(C75,C66)(C105,C25,C82)(C166,C344)(C70,C110,C143,C368,C32,C112,C22,C108,C23,C21,C68,C33,C123,C1,C83,C5,C8,C100,C133,C3,C119,C20,C125,C84,C69,C17)(C99,C359)(C346,C118,C34,C367,C222,C74,C37)(C180,C39,C113)(C87,C62)</Pop>
<Posterior>-356153.07071067724609747529029846</Posterior>
<K>105</K>
<alpha>1</alpha>
<beta>78.315</beta>
<delta>0.121113</delta>
<F>0.0126654</F>
<AccSAMS>0.00889328</AccSAMS>
<AccMS>0.0669903</AccMS>
<AccIndiv>0.00485437</AccIndiv>
<AccHyper>0.0262009</AccHyper>
<Number>3300</Number>
</Iteration>
<Iteration>
<Pop>(C95)(ARAF001)(C141)(C160)(C126)(C52)(C85)(ARAF004,C177)(C150)(C15)(C129)(C179)(C361)(C35)(C91)(C64)(C146)(C86)(C124)(C54)(C26)(C51)(C45,C46,C47)(C128)(C178)(C72,C57)(C4)(C78)(C111)(C107,C122)(C29)(C365)(C190,C138)(C38)(C24,C18,C16)(C59)(C44)(C172,C176)(C356,C6,C80,C342)(C121,C188)(C93,C358)(C136)(C75,C66)(C166,C344)(C99,C359)(ARAF003)(C345,C343)(C92,C89,C2)(C369)(C109,C134)(C36)(C131)(C115,C103)(C120)(C79,C19,ARAF006,C11,C186,C223,C221,C10,C142,C246,C220,C362)(C168)(C65)(C354)(C153,C154,C147,C152,C148)(C164,C272)(C140)(C55,C53)(C360)(C82,C105,C25)(C30)(C77,C174)(C14)(C117,C73,C189)(ARAF005,C145,C184,C175)(C135)(C71,C56)(C114,C104)(C183,C76,C182)(C13,C7,C27)(C169)(C87,C62)(C137)(C158,C156,C157,C155)(C151,C171,C341,C149)(C275,C191)(C106)(C165,C41,C181,C40)(C144,C159)(C88)(C139,C187)(C42,C43,C96,C48)(ARAF002)(C60,C58,C61,C63)(C185)(C357,C355,C12)(C132)(C222,C34,C74,C346,C118,C37,C367)(C161)(C127,C81,C167)(C170)(C180,C39,C113)(C28,C364,C366)(C173)(C50,C49,C67)(C163,C162)(C31)(C363)(C70,C68,C83,C69,C3,C1,C133,C22,C5,C20,C84,C123,C112,C108,C21,C23,C143,C17,C8,C100,C119,C110,C125,C368,C33,C32)</Pop>
<Posterior>-356021.73832747613778337836265564</Posterior>
<K>103</K>
<alpha>1</alpha>
<beta>78.315</beta>
<delta>0.125408</delta>
<F>0.0126654</F>
<AccSAMS>0.0105769</AccSAMS>
<AccMS>0.0659755</AccMS>
<AccIndiv>0.00470367</AccIndiv>
<AccHyper>0.0253165</AccHyper>
<Number>3400</Number>
</Iteration>
<Iteration>
<Pop>(ARAF001)(C141)(C160)(C52)(C85)(C150)(C15)(C129)(C179)(C361)(C91)(C64)(C86)(C51)(C45,C47,C46)(C128)(C72,C57)(C78)(C122,C107)(C365)(C121,C188)(ARAF003)(C36)(C131)(C120)(C65)(C354)(C140)(C30)(C14)(C117,C73,C189)(ARAF005,C145,C184,C175)(C135)(C169)(C137)(C275,C191)(C106)(C88)(C187,C139)(ARAF002)(C185)(C81,C167,C127)(C170)(C363)(C29)(C341,C151,C149,C171)(C360)(C35)(C26)(C104,C114)(C54)(C173)(C126)(C56,C71)(C62,C87)(C124)(C172,C176)(C343,C345)(C48,C42,C43,C96)(C95)(C344,C166)(C366,C364,C28)(C82,C25,C105)(C75,C66)(C31)(C92,C2,C89)(C146)(C178)(C38)(C144,C159)(C12,C355,C357)(C103,C115)(C369)(C132)(C59)(C168)(C147,C148,C153,C154,C152)(C190,C138)(C58,C60,C61,C63)(C165,C40,C41,C181)(C183,C76,C182)(C4)(C136)(ARAF004,C177)(C158,C156,C155,C157)(C174,C77)(C111)(C163,C162)(C358,C93)(C67,C50,C49)(C118,C367,C74,C346,C34,C37,C222)(C180,C39,C113)(C55,C53)(C99,C359)(C109,C134)(C13,C7,C27)(C69,C70,C123,C108,C21,C5,C112,C125,C110,C22,C20,C368,C1,C119,C32,C33,C17,C84,C3,C100,C23,C68,C8,C83,C133,C143)(C44)(C186,C19,C10,C79,C11,ARAF006,C223,C362,C142,C246,C220,C221)(C164,C272)(C342,C356,C80,C6)(C161)(C24,C18,C16)</Pop>
<Posterior>-356020.92859264521393924951553345</Posterior>
<K>103</K>
<alpha>1</alpha>
<beta>76.6242</beta>
<delta>0.120859</delta>
<F>0.0129413</F>
<AccSAMS>0.0102516</AccSAMS>
<AccMS>0.0650779</AccMS>
<AccIndiv>0.00456204</AccIndiv>
<AccHyper>0.0290456</AccHyper>
<Number>3500</Number>
</Iteration>
<Iteration>
<Pop>(C141)(C52)(C85)(C15)(C129)(C179)(C91)(C64)(C86)(C51)(C45,C46,C47)(C128)(C78)(C365)(ARAF003)(C120)(C354)(C135)(C275,C191)(C88)(ARAF002)(C170)(C363)(C29)(C360)(C35)(C26)(C173)(C124)(C172,C176)(C92,C2,C89)(C146)(C178)(C38)(C369)(C59)(C168)(C190,C138)(C4)(C136)(ARAF004,C177)(C174,C77)(C111)(C67,C50,C49)(C109,C134)(C13,C7,C27)(C44)(C140)(C30)(C39,C113,C180)(C103,C115)(C126)(C139,C187)(C185)(C127,C167,C81)(C157,C155,C158,C156)(C14)(C152,C153,C148,C154,C147)(C163,C162)(C71,C56)(C66,C75)(C55,C53)(C150)(C175,C145,ARAF005,C184)(C356,C80,C342,C6)(C65)(C114,C104)(C151,C341,C171,C149)(C48,C96,C42,C43)(C132)(C36)(C137)(C223,C186,C142,C246,C221,C220,ARAF006,C362,C10,C79,C19,C11)(C164,C272)(C82,C105,C25)(C169)(C361)(C117,C189,C73)(C12,C355,C357)(ARAF001)(C57,C72)(C122,C107)(C165,C181,C41,C40)(C358,C93)(C161)(C121,C188)(C31)(C131)(C182,C76,C183)(C364,C366,C28)(C95)(C166,C344)(C359,C99)(C345,C343)(C160)(C63,C60,C58,C61)(C54)(C62,C87)(C144,C159)(C16,C24,C18)(C106)(C37,C367,C118,C222,C74,C34,C346)(C1,C17,C3,C23,C69,C368,C119,C110,C32,C22,C8,C33,C112,C100,C143,C20,C125,C83,C84,C133,C108,C123,C21,C68,C5,C70)</Pop>
<Posterior>-356025.58247702982043847441673279</Posterior>
<K>103</K>
<alpha>1</alpha>
<beta>76.6242</beta>
<delta>0.0291014</delta>
<F>0.0129413</F>
<AccSAMS>0.0100273</AccSAMS>
<AccMS>0.0646018</AccMS>
<AccIndiv>0.00443656</AccIndiv>
<AccHyper>0.0283401</AccHyper>
<Number>3600</Number>
</Iteration>
<Iteration>
<Pop>(C52)(C85)(C129)(C91)(C64)(C86)(C51)(C78)(ARAF003)(C275,C191)(C88)(C170)(C363)(C29)(C26)(C173)(C92,C2,C89)(C146)(C178)(C38)(C59)(C138,C190)(C4)(C136)(C111)(C109,C134)(C44)(C140)(C30)(C103,C115)(C139,C187)(C163,C162)(C71,C56)(C55,C53)(C150)(C65)(C104,C114)(C132)(C36)(C12,C355,C357)(ARAF001)(C72,C57)(C122,C107)(C358,C93)(C95)(C343,C345)(C160)(C54)(C62,C87)(C144,C159)(C37,C367,C118,C222,C74,C34,C346)(C361)(C128)(C179)(C14)(C169)(C127,C180)(C121,C188)(C166,C344)(C189,C73,C117)(C365)(C164,C272)(C15)(C174)(ARAF002)(C360)(C172,C176)(C77,C184,C175,C145,ARAF005)(C168)(C43,C48,C96,C42)(C369)(C16,C24,C18)(C47,C45,C46)(C35)(C106)(C366,C364,C28)(C156,C157,C158,C155)(C185)(C82,C105,C25)(C141)(C354)(C359,C99)(C49,C50,C67)(C27,C7,C13)(C126)(C183,C182,C76)(C342,C356,C6,C80)(C41,C181,C165,C40)(C135)(C120)(ARAF004,C177)(C137)(C161)(C10,ARAF006,C19,C186,C223,C220,C221,C79,C11,C142,C246,C362)(C66,C75)(C63,C58,C60,C61)(C152,C154,C147,C153,C148)(C131)(C31)(C167,C113,C81,C39)(C149,C171,C341,C151)(C110,C125,C20,C143,C32,C3,C5,C68,C17,C33,C100,C23,C69,C368,C133,C123,C1,C83,C119,C108,C112,C84,C22,C70,C8,C21)(C124)</Pop>
<Posterior>-355924.93839847372146323323249817</Posterior>
<K>103</K>
<alpha>1</alpha>
<beta>76.6242</beta>
<delta>0.0313386</delta>
<F>0.0129413</F>
<AccSAMS>0.00979519</AccSAMS>
<AccMS>0.0683391</AccMS>
<AccIndiv>0.00428449</AccIndiv>
<AccHyper>0.027451</AccHyper>
<Number>3700</Number>
</Iteration>
<Iteration>
<Pop>(C85)(C129)(C64)(C86)(C51)(C78)(C88)(C363)(C29)(C173)(C92,C2,C89)(C146)(C38)(C4)(C136)(C44)(C140)(C30)(C150)(C132)(C36)(C72,C57)(C358,C93)(C343,C345)(C160)(C54)(C159)(C179)(C14)(C169)(C15)(C174)(ARAF002)(C172,C176)(C369)(C47,C45,C46)(C106)(C366,C364,C28)(C141)(C135)(C120)(ARAF004,C177)(C137)(C161)(C66,C75)(C31)(C124)(C139,C187)(C344,C166)(C164,C272)(C188,C121)(C13,C27)(C59)(C181,C165,C41,C40)(C185)(C357,C12,C355)(C131)(C168)(C104,C114)(C134,C109)(C65)(C103,C115)(C138,C190)(C354)(C107,C122)(C63,C60,C61,C58)(C163,C162)(C73,C117,C189)(C170)(C275,C191)(C49,C67,C50)(C167,C39,C81,C113)(C91)(C153,C147,C152,C148,C154)(C26)(C43,C48,C96,C42)(C16,C18,C24)(C127,C180)(C342,C6,C80,C356)(C56,C71)(C341,C171,C149,C151)(C95)(C360)(C76,C182,C183)(C157,C158,C155,C156)(C105,C82,C25,C7)(C346,C37,C222,C74,C118,C367,C34)(C361)(C128)(C365)(C52)(ARAF001,C144)(C53,C55)(C62,C87)(C126)(C111)(C35)(C178)(C175,C145,C77,ARAF005,C184)(C362,C221,C79,C10,C246,ARAF006,C186,C223,C142,C19,C220,C11)(ARAF003)(C22,C23,C68,C112,C1,C100,C17,C21,C83,C110,C133,C8,C125,C33,C5,C20,C108,C3,C119,C32,C368,C123,C70,C143,C69,C84)(C359,C99)</Pop>
<Posterior>-355712.21539308514911681413650513</Posterior>
<K>103</K>
<alpha>1</alpha>
<beta>76.6242</beta>
<delta>0.0691487</delta>
<F>0.0129413</F>
<AccSAMS>0.00958188</AccSAMS>
<AccMS>0.0715488</AccMS>
<AccIndiv>0.00584307</AccIndiv>
<AccHyper>0.0262172</AccHyper>
<Number>3800</Number>
</Iteration>
<Iteration>
<Pop>(C85)(C64)(C51)(C78)(C363)(C29)(C38)(C4)(C136)(C140)(C150)(C132)(C160)(C54)(C159)(C179)(C169)(ARAF002)(C172,C176)(C369)(C106)(C135)(C161)(C131)(C65)(C103,C115)(C354)(C163,C162)(C170)(C91)(C127,C180)(C56,C71)(C105,C82,C25,C7)(C52)(ARAF001,C144)(C53,C55)(C126)(C111)(C35)(ARAF003)(C359,C99)(C137)(C104,C114)(C183,C182,C76)(C344,C166)(C72,C57)(C93,C358)(C15)(C88)(C171,C151,C341,C149)(C272,C164)(C345,C343)(C66,C75)(C128)(C138,C190)(C96,C48,C43,C42)(C120)(C177,ARAF004)(C86)(C14)(C31)(C173)(C152,C154,C147,C148,C153)(C178)(C109,C134)(C365)(C95)(C63,C58,C61,C60)(C117,C73,C189)(C187,C139)(C62,C87)(C168)(C30)(C81,C39,C167,C113)(C174)(C141)(C121,C188)(C13,C27)(C59)(C181,C165,C40,C41)(C355,C357,C12)(C146)(C37,C367,C74,C118,C222,C346,C34)(C360)(C364,C366,C28)(C50,C49,C67)(C26)(C155,C157,C156,C158)(C122,C107)(C36)(C46,C45,C47)(C89,C92,C2,C10)(C44)(C124)(C186,C19,C221,C142,C246,C223,ARAF006,C79,C220,C11,C362)(C185)(ARAF005,C175,C77,C145,C184)(C16,C24,C18)(C129)(C110,C33,C68,C23,C3,C368,C125,C5,C21,C70,C84,C83,C108,C32,C22,C69,C17,C100,C112,C20,C133,C8,C143,C119,C1,C123)(C191,C275)(C361)(C80,C6,C342,C356)</Pop>
<Posterior>-355669.05894589645322412252426147</Posterior>
<K>103</K>
<alpha>1</alpha>
<beta>76.6242</beta>
<delta>0.150367</delta>
<F>0.0129413</F>
<AccSAMS>0.00931414</AccSAMS>
<AccMS>0.0730706</AccMS>
<AccIndiv>0.00569106</AccIndiv>
<AccHyper>0.0257353</AccHyper>
<Number>3900</Number>
</Iteration>
<Iteration>
<Pop>(C78)(C363)(C29)(C38)(C4)(C140)(C54)(C159)(C169)(C369,C364)(C135)(C131)(C103,C115)(C354)(C163,C162)(C170)(C91)(C127,C180)(C71,C56)(C53,C55)(C35)(ARAF003)(C15)(C272,C164)(C128)(C138,C190)(C120)(C14)(C31)(C173)(C178)(C109,C134)(C365)(C168)(C30)(C174)(C141)(C121,C188)(C27,C13)(C59)(C181,C165,C40,C41)(C122,C107)(C36)(C44)(C124)(C16,C24,C18)(C129)(C361)(C136)(C355,C12,C357)(C113,C167,C39,C81)(C191,C275)(C86)(C358,C93)(C345,C343)(C106)(C187,C139)(C360)(C28,C366)(C95)(ARAF002)(C62,C87)(C49,C50,C67)(C64)(C137)(C47,C45,C46)(C132)(C114,C104)(C65)(C99,C359)(C156,C158,C157,C155)(C111)(C179)(C150)(C161)(C189,C117,C73)(C185)(C160)(C42,C48,C96,C43)(C172,C176)(C76,C183,C182)(C79,C19,C223,C362,C186,C11,C246,C142,C220,C221,ARAF006)(C51)(C7,C82,C25,C105)(C6,C342,C356,C80)(C149,C151,C171,C341)(C92,C10,C2)(C146)(C52)(C144,ARAF001)(C166,C344)(C126)(C26,C89)(C88)(C145,C175,C184,C77,ARAF005)(C147,C153,C152,C148,C154)(C118,C74,C34,C37,C222,C367,C346)(C17,C20,C5,C112,C21,C1,C3,C125,C8,C368,C23,C83,C33,C100,C32,C143,C69,C123,C70,C68,C108,C22,C110,C84,C119,C133)(C85)(ARAF004,C177)(C72,C57)(C60,C63,C61,C58)(C75,C66)</Pop>
<Posterior>-355570.31147279002470895648002625</Posterior>
<K>103</K>
<alpha>1</alpha>
<beta>76.6242</beta>
<delta>0.095676</delta>
<F>0.0129413</F>
<AccSAMS>0.00904605</AccSAMS>
<AccMS>0.07321</AccMS>
<AccIndiv>0.00632411</AccIndiv>
<AccHyper>0.0252708</AccHyper>
<Number>4000</Number>
</Iteration>
<Iteration>
<Pop>(C363)(C29)(C4)(C140)(C54)(C159)(C369,C364)(C135)(C91)(C127,C180)(C35)(ARAF003)(C15)(C272,C164)(C128)(C138,C190)(C31)(C173)(C178)(C365)(C168)(C30)(C141)(C59)(C44)(C124)(C129)(C361)(C136)(C167,C39,C113,C81)(C86)(C345,C343)(C95)(C87,C62)(C137)(C65)(C99,C359)(C111)(C179)(C161)(C185)(C342,C356,C80,C6)(C92,C10,C2)(C52)(C26,C89)(C88)(C145,C175,C184,C77,ARAF005)(C93,C358)(C24,C18,C16)(C107,C122)(C53,C55)(C40,C165,C41,C181)(C360)(C85)(C169)(C166,C344)(C106)(ARAF002)(C38)(C174)(C151,C171,C341)(C150,C149)(C160)(C114,C104)(C126)(C78)(C134,C109)(C275,C191)(C45,C46,C47)(C36)(C82,C25,C7,C105)(ARAF006,C220,C221,C142,C362,C11,C19,C223,C186,C79,C246)(C73,C117,C189)(ARAF004,C177)(C183,C76,C182)(C56,C71)(C132)(C50,C67,C49)(C147,C148,C154,C152,C153,C146)(C27,C13)(C14)(C72,C57)(C131)(C48,C42,C43,C96)(C115,C103)(C120)(C355,C357,C12)(C143,C83,C125,C123,C20,C100,C33,C23,C110,C8,C69,C108,C70,C368,C84,C119,C3,C21,C5,C133,C1,C22,C112,C32,C68,C17)(C366,C28)(C170)(C51)(C75,C66)(C222,C74,C346,C118,C34,C367,C37)(C163,C162)(C354)(C172,C176)(C58,C61,C63,C60)(C187,C139)(C157,C155,C156,C158)(C121,C188)(ARAF001,C144)(C64)</Pop>
<Posterior>-355354.49593172257300466299057007</Posterior>
<K>102</K>
<alpha>1</alpha>
<beta>76.6242</beta>
<delta>0.188773</delta>
<F>0.0129413</F>
<AccSAMS>0.00965406</AccSAMS>
<AccMS>0.0755906</AccMS>
<AccIndiv>0.00613497</AccIndiv>
<AccHyper>0.0246479</AccHyper>
<Number>4100</Number>
</Iteration>
<Iteration>
<Pop>(C29)(C4)(C140)(C159)(C135)(C35)(C15)(C128)(C31)(C173)(C30)(C141)(C44)(C129)(C361)(C136)(C86)(C345,C343)(C137)(C111)(C179)(C52)(C26,C89)(C88)(C107,C122)(C53,C55)(C360)(C85)(C166,C344)(C106)(ARAF002)(C114,C104)(C126)(C78)(C134,C109)(C82,C25,C7,C105)(C73,C117,C189)(ARAF004,C177)(C50,C67,C49)(C27,C13)(C14)(C120)(C75,C66)(C354)(C172,C176)(C64)(C156,C158,C155,C157)(C124)(C99,C359)(C184,C77,C175,ARAF005,C145)(C65)(C54)(C187,C139)(C168)(C191,C275)(C363)(C151,C171,C341)(ARAF003)(C185)(C95)(C174)(C51)(C87,C62)(C358,C93)(C132)(C169)(C57,C72)(C131)(C81,C39,C113,C167)(C366,C28)(C58,C60,C63,C61)(C160)(C161)(C149,C150)(C115,C103)(C76,C182,C183)(C45,C47,C46)(C163,C162,C121,C188)(C2,C92,C10)(C16,C18,C24)(C42,C96,C48,C43)(C36)(C164,C272)(C127,C180)(C181,C40,C165,C41)(C80,C342,C6,C356)(C365)(C152,C148,C146,C153,C154,C147)(C38)(C170)(C71,C56)(C74,C34,C367,C346,C222,C118,C37)(C355,C12,C357)(C91)(C133,C68,C119,C108,C69,C112,C17,C32,C368,C22,C100,C110,C33,C21,C83,C8,C1,C123,C23,C143,C3,C125,C84,C70,C20,C5)(C144,ARAF001)(C59)(C364,C369)(C138,C190)(ARAF006,C11,C186,C19,C220,C79,C221,C142,C223,C246,C362)(C178)</Pop>
<Posterior>-355161.6317395817604847252368927</Posterior>
<K>101</K>
<alpha>1</alpha>
<beta>76.6242</beta>
<delta>0.174816</delta>
<F>0.0129413</F>
<AccSAMS>0.0102041</AccSAMS>
<AccMS>0.0752111</AccMS>
<AccIndiv>0.005997</AccIndiv>
<AccHyper>0.0241379</AccHyper>
<Number>4200</Number>
</Iteration>
<Iteration>
<Pop>(C29)(C4)(C140)(C159)(C135)(C15)(C173)(C141)(C44)(C361)(C137)(C111)(C26,C89)(C88)(C126)(C78)(C82,C25,C7,C105)(C14)(C354)(C124)(C99,C359)(C65)(C54)(C168)(C185)(C51)(C132)(C169)(C131)(C81,C39,C113,C167)(C366,C28)(C160)(C161)(C2,C10,C92)(C36)(C38)(C91)(C59)(C138,C190)(C178)(C64)(C139,C187)(C86)(C49,C67,C50)(C363)(C58,C61,C60,C63)(C16,C24,C18)(C120)(C180,C127)(ARAF003)(C85)(C106)(C136)(C164,C272)(C30)(C53,C55)(ARAF002)(C343,C345)(C27,C13)(C174)(C170)(C114,C104)(C93,C358)(C122,C107)(C41,C40,C181,C165)(C176,C172)(C57,C72)(C144,ARAF001)(C189,C73,C117)(ARAF004,C177)(C129)(C153,C147,C154,C148,C152,C146)(C179)(C128)(C66,C75)(C344,C166)(C150,C149)(C80,C342,C356,C6)(C52)(C246,C79,C220,C221,C186,ARAF006,C223,C142,C11,C362,C19)(C360)(C56,C71)(C31)(C162,C121,C188,C163)(C95)(C182,C183,C76)(C369,C364)(C87,C62)(C365)(C43,C42,C96,C46,C47,C45,C48)(C35)(C156,C155,C158,C157)(C145,C175,C184,ARAF005,C77)(C134,C109)(C34,C367,C222,C74,C118,C37,C346)(C84,C112,C22,C368,C21,C32,C123,C5,C1,C125,C20,C70,C110,C8,C133,C17,C3,C83,C100,C68,C33,C69,C119,C23,C108,C143)(C171,C151,C341)(C115,C103)(C355,C357,C12)(C275,C191)</Pop>
<Posterior>-355080.31336505530634894967079163</Posterior>
<K>100</K>
<alpha>1</alpha>
<beta>75.2027</beta>
<delta>0.252124</delta>
<F>0.0131827</F>
<AccSAMS>0.010761</AccSAMS>
<AccMS>0.0748503</AccMS>
<AccIndiv>0.00586081</AccIndiv>
<AccHyper>0.0267559</AccHyper>
<Number>4300</Number>
</Iteration>
<Iteration>
<Pop>(C29)(C4)(C135)(C15)(C44)(C361)(C137)(C111)(C78)(C14)(C65)(C132)(C169)(C131)(C366,C28)(C160)(C161)(C2,C10,C92)(C36)(C38)(C91)(C59)(C138,C190)(C178)(C86)(C58,C61,C60,C63)(C120)(C106)(C30)(C53,C55)(C170)(C93,C358)(C179)(C128)(C66,C75)(C344,C166)(C95)(C365)(C35)(C355,C12,C357)(C52)(ARAF002)(C136)(C50,C67,C49)(C24,C16,C18)(C172,C176)(C167,C113,C81,C39)(C103,C115)(C174)(C141)(C153,C148,C152,C146,C154,C147)(C272,C164)(C140)(C139,C187)(C354)(C72,C57)(C150,C149)(C275,C191)(C124)(C104,C114)(C54)(C89,C26)(ARAF003)(C184,C145,C175,ARAF005,C77)(C157,C158,C155,C156)(C162,C163,C188,C121)(ARAF004,C177)(C173)(C64)(C82,C25,C105,C7)(C126)(C180,C127)(C31)(C159)(C359,C99)(C168)(C40,C181,C41,C165)(C364,C369)(C171,C151,C341)(C129)(C85)(C76,C182,C183)(C51)(C87,C62)(C345,C343)(C363)(C27,C13)(C88)(C122,C107)(C185)(C42,C43,C46,C47,C48,C96,C45)(C71,C56)(C246,ARAF006,C362,C186,C221,C142,C11,C223,C19,C220,C79)(C367,C34,C222,C346,C37,C118,C74)(C134,C109)(C144,ARAF001)(C22,C125,C32,C33,C20,C8,C368,C68,C84,C70,C108,C110,C83,C69,C133,C5,C119,C143,C112,C3,C17,C100,C123,C23,C21,C1)(C360)(C6,C80,C342,C356)(C73,C117,C189)</Pop>
<Posterior>-355071.93703876656945794820785522</Posterior>
<K>100</K>
<alpha>1</alpha>
<beta>75.2027</beta>
<delta>0.121234</delta>
<F>0.0131827</F>
<AccSAMS>0.0105184</AccSAMS>
<AccMS>0.0735615</AccMS>
<AccIndiv>0.00573888</AccIndiv>
<AccHyper>0.0264026</AccHyper>
<Number>4400</Number>
</Iteration>
<Iteration>
<Pop>(C29)(C4)(C135)(C15)(C361)(C111)(C78)(C14)(C65)(C169)(C131)(C161)(C36)(C38)(C91)(C170)(C179)(C128)(C66,C75)(C16,C18,C24)(C172,C176)(C174)(C272,C164)(C140)(C354)(C72,C57)(C150,C149)(C124)(C89,C26)(C31)(C364,C369)(C129)(C85)(C76,C182,C183)(C363)(C71,C56)(C360)(C30)(C120)(C106)(C28,C366)(C159)(C88)(C86)(C184,C175,ARAF005,C77,C145)(C136)(C173)(C51)(C358,C93)(C345,C343)(C52)(C141)(C64)(C73,C117,C189)(C185)(C92,C10,C2)(C27,C13)(C344,C166)(C44)(C190,C138)(ARAF001,C144)(C35)(C55,C53)(C132)(ARAF002)(C187,C139)(C365)(C126)(C40,C41,C181,C165)(C122,C107)(C152,C154,C153,C146,C147,C148)(C191,C275)(C12,C357,C355)(C25,C7,C105,C82)(C157,C156,C155,C158)(C342,C80,C6,C356)(C178)(C188,C162,C163,C121)(C168)(C151,C341,C171)(C167,C113,C81,C39)(C115,C103)(C54)(ARAF003)(C61,C63,C60,C58)(ARAF004,C177)(C160)(C37,C34,C118,C74,C367,C346,C222)(C49,C67,C50)(C109,C134)(C95)(C59)(C99,C359)(C87,C62)(C47,C42,C43,C48,C46,C96,C45)(C180,C127)(ARAF006,C246,C221,C223,C142,C19,C186,C220,C11,C362,C79)(C137)(C69,C3,C8,C119,C133,C70,C32,C110,C123,C84,C33,C368,C143,C68,C108,C17,C5,C112,C83,C21,C100,C125,C22,C20,C1,C23)(C114,C104)</Pop>
<Posterior>-355086.40015543706249445676803589</Posterior>
<K>100</K>
<alpha>1</alpha>
<beta>75.2027</beta>
<delta>0.0694084</delta>
<F>0.0131827</F>
<AccSAMS>0.0103245</AccSAMS>
<AccMS>0.0732054</AccMS>
<AccIndiv>0.00559832</AccIndiv>
<AccHyper>0.02589</AccHyper>
<Number>4500</Number>
</Iteration>
<Iteration>
<Pop>(C135)(C15)(C361)(C65)(C169)(C36)(C91)(C179)(C128)(C140)(C72,C57)(C150,C149)(C124)(C31)(C363)(C360)(C30)(C120)(C106)(C159)(C86)(C173)(C51)(C52)(C141)(C64)(C44)(ARAF001,C144)(C35)(ARAF002)(C139,C187)(C126)(C191,C275)(C12,C355,C357)(C178)(ARAF003)(C61,C63,C60,C58)(C59)(C99,C359)(C87,C62)(C114,C104)(C49,C50,C67)(C158,C155,C157,C156)(C190,C138)(C14)(C137)(C78)(C28,C366)(C354)(C88)(C53,C55)(C369,C364)(C107,C122)(C136)(C343,C345)(C344,C166)(C170)(C103,C115)(C89,C26)(C29)(C174)(C54)(C56,C71)(C85)(C111)(C2,C92,C10)(C161)(C185)(C177,ARAF004)(C42,C47,C45,C46,C96,C48,C43)(C160)(C172,C176)(C341,C151,C171)(C132)(C183,C182,C76)(C145,C77,C175,C184,ARAF005)(C163,C162,C188,C121)(C82,C7,C105,C25)(C152,C154,C153,C146,C148,C147)(C129)(C38)(C358,C93)(C134,C109)(C80,C6,C356,C342)(C168)(C16,C18,C24)(C95)(C272,C164)(C4)(C41,C165,C181,C40)(C70,C112,C23,C368,C22,C125,C110,C5,C84,C17,C143,C69,C83,C119,C68,C33,C100,C21,C123,C32,C20,C8,C3,C1,C133,C108)(C131)(C79,C246,C362,C11,ARAF006,C142,C221,C223,C186,C220,C19)(C81,C113,C167,C39)(C37,C74,C367,C118,C346,C222,C34)(C365)(C117,C73,C189)(C27,C13)(C127,C180)(C66,C75)</Pop>
<Posterior>-355086.03662332141539081931114197</Posterior>
<K>100</K>
<alpha>1</alpha>
<beta>75.2027</beta>
<delta>0.088165</delta>
<F>0.0131827</F>
<AccSAMS>0.010043</AccSAMS>
<AccMS>0.0738162</AccMS>
<AccIndiv>0.00548697</AccIndiv>
<AccHyper>0.0255591</AccHyper>
<Number>4600</Number>
</Iteration>
<Iteration>
<Pop>(C15)(C361)(C65,C75)(C169)(C36)(C128)(C72,C57)(C31)(C363)(C30)(C120)(C106)(C173)(C51)(C52)(C141)(C64)(C44)(ARAF002)(C139,C187)(C126)(ARAF003)(C59)(C87,C62)(C122,C107)(C136)(C29)(C54)(C56,C71)(C161)(C185)(C160)(C172,C176)(C341,C151,C171)(C129)(C38)(C358,C93)(C168)(C95)(C4)(C27,C13)(C359,C99)(C18,C24,C16)(C140)(C114,C104)(C275,C191)(C135)(C86)(C73,C117,C189)(C105,C7,C82,C25)(C132)(C55,C53)(C150,C149)(C76,C182,C183)(C354)(C145,C77,ARAF005,C184,C175)(ARAF004,C177)(C67,C50,C49)(C179)(C88)(C165,C181,C41,C40)(C89,C26)(C167,C81,C39,C113)(C28,C366)(C124)(C180,C127)(C174)(C111)(C92,C2,C10)(C166,C344)(C170)(C157,C158,C155,C156)(C356,C6,C80,C342)(C34,C74,C222,C37,C346,C118,C367)(C134,C109)(C137)(C14)(C78)(C343,C345)(C364,C369)(ARAF001,C144)(C103,C115)(C178)(C35)(C42,C96,C46,C43,C48,C45,C47)(C63,C60,C61,C58)(C365)(C355,C12,C357)(C360)(ARAF006,C223,C11,C246,C221,C362,C220,C19,C142,C186,C79)(C163,C188,C162,C121)(C91)(C159)(C138,C190)(C153,C152,C146,C147,C148,C154)(C100,C119,C22,C33,C368,C133,C143,C110,C125,C23,C17,C1,C68,C83,C69,C112,C3,C8,C84,C123,C108,C32,C5,C20,C70,C21)(C131)(C164,C272)(C66)(C85)</Pop>
<Posterior>-355044.61104429879924282431602478</Posterior>
<K>100</K>
<alpha>1</alpha>
<beta>75.2027</beta>
<delta>0.470279</delta>
<F>0.0131827</F>
<AccSAMS>0.00978337</AccSAMS>
<AccMS>0.0752909</AccMS>
<AccIndiv>0.00605245</AccIndiv>
<AccHyper>0.0248447</AccHyper>
<Number>4700</Number>
</Iteration>
<Iteration>
<Pop>(C15)(C36)(C128)(C31)(C363)(C120)(C106)(C173)(C51)(C52)(C141)(C64)(C126)(ARAF003)(C59)(C62,C87)(C136)(C161)(C358,C93)(C168)(C95)(C4)(C27,C13)(C18,C24,C16)(C140)(C86)(C105,C7,C82,C25)(C53,C55)(C76,C182,C183)(C354)(C179)(C124)(C174)(C111)(C166,C344)(C137)(C14)(C78)(C178)(C35)(C365)(C360)(C91)(C159)(C164,C272)(C85)(C88)(C89,C26)(C107,C122)(C54)(C187,C139)(C135)(C180,C127)(C163,C121,C188,C162)(C157,C155,C156,C158)(C29)(C369,C364)(C44)(C132)(C361)(C345,C343)(C114,C104)(C67,C49,C50)(C154,C146,C147,C152,C148,C153)(C40,C41,C165,C181)(C160)(ARAF004,C177)(C71,C56)(C275,C191)(C151,C341,C171)(C129)(C138,C190)(C185)(ARAF006,C246,C220,C223,C362,C11,C142,C79,C186,C221,C19)(C131)(C170)(C2,C92,C10)(ARAF001,C144)(C172,C176)(C184,C77,ARAF005,C175,C145)(C359,C99)(C60,C58,C63,C61)(ARAF002)(C134,C109)(C57,C72)(C38)(C169)(C115,C103)(C366,C28)(C33,C3,C84,C20,C68,C17,C70,C108,C123,C5,C368,C21,C83,C143,C69,C8,C112,C119,C100,C1,C110,C23,C22,C133,C125,C32)(C81,C113,C39,C167)(C149,C150)(C73,C117,C189)(C30)(C342,C356,C6,C80)(C66)(C74,C222,C34,C367,C37,C346,C118)(C65,C75)(C357,C12,C355)(C47,C45,C46,C42,C48,C43,C96)</Pop>
<Posterior>-355044.61104429879924282431602478</Posterior>
<K>100</K>
<alpha>1</alpha>
<beta>75.2027</beta>
<delta>0.0969697</delta>
<F>0.0131827</F>
<AccSAMS>0.0095498</AccSAMS>
<AccMS>0.0736278</AccMS>
<AccIndiv>0.00594845</AccIndiv>
<AccHyper>0.0243902</AccHyper>
<Number>4800</Number>
</Iteration>
<Iteration>
<Pop>(C15)(C128)(C31)(C363)(C120)(C106)(C173)(C52)(C141)(C64)(C126)(ARAF003)(C59)(C62,C87)(C136)(C161)(C358,C93)(C168)(C95)(C4)(C18,C24,C16)(C354)(C179)(C124)(C174)(C137)(C14)(C365)(C360)(C88)(C89,C26)(C135)(C127,C180)(C369,C364)(C44)(C361)(ARAF004,C177)(C131)(C170)(C2,C92,C10)(C359,C99)(ARAF002)(C57,C72)(C169)(C366,C28)(C81,C113,C167,C39)(C30)(C65,C75)(C344,C166)(C77,C184,C145,ARAF005,C175)(C61,C60,C58,C63)(C86)(C176,C172)(C85)(C139,C187)(C132)(C29)(C160)(C129)(C178)(C159)(C134,C109)(C48,C43,C96,C46,C42,C47,C45)(C80,C6,C356,C342)(C185)(C345,C343)(C76,C183,C182)(C91)(C78)(C171,C151,C341)(C51)(C25,C105,C7,C82)(C38)(C111)(C53,C55)(C66)(C152,C154,C146,C147,C153,C148)(C36)(C67,C49,C50)(C149,C150)(C164,C272)(C165,C181,C41,C40)(C144,ARAF001)(C34,C37,C118,C346,C222,C367,C74)(C188,C163,C162,C121)(C73,C117,C189)(C104,C114)(C27,C13)(C107,C122)(C35)(C275,C191)(C12,C355,C357)(C11,C223,C79,C362,ARAF006,C186,C19,C142,C221,C246,C220)(C71,C56)(C140)(C138,C190)(C54)(C156,C158,C155,C157)(C115,C103)(C133,C368,C5,C21,C119,C100,C33,C108,C17,C23,C123,C32,C8,C110,C3,C69,C68,C84,C22,C143,C20,C1,C125,C83,C112,C70)</Pop>
<Posterior>-355044.61104429879924282431602478</Posterior>
<K>100</K>
<alpha>1</alpha>
<beta>75.2168</beta>
<delta>0.123828</delta>
<F>0.0131802</F>
<AccSAMS>0.00937082</AccSAMS>
<AccMS>0.0721785</AccMS>
<AccIndiv>0.00584795</AccIndiv>
<AccHyper>0.0261628</AccHyper>
<Number>4900</Number>
</Iteration>
<Iteration>
<Pop>(C128)(C31)(C363)(C120)(C52)(C141)(C64)(C126)(ARAF003)(C59)(C95)(C4)(C354)(C174)(C137)(C14)(C88)(C369,C364)(C44)(C361)(C131)(ARAF002)(C169)(C366,C28)(C30)(C176,C172)(C85)(C29)(C160)(C178)(C159)(C134,C109)(C185)(C76,C183,C182)(C91)(C51)(C38)(C152,C154,C147,C153,C148,C146)(C36)(C49,C50,C67)(C164,C272)(C165,C181,C41,C40)(C188,C163,C162,C121)(C104,C114)(C107,C122)(C35)(C138,C190)(C136)(C343,C345)(C168)(C129)(C111)(C140)(C139,C187)(C359,C99)(C78)(C144,ARAF001)(C93,C358)(C27,C13)(C346,C34,C118,C37,C222,C74,C367)(C135)(C53,C55)(C179)(C12,C355,C357)(C2,C10,C92)(C177,ARAF004)(C86)(C16,C24,C18)(C65,C75)(C132)(C161)(C150,C149)(C365)(C103,C115)(C80,C342,C356,C6)(C170)(C89,C26)(C58,C61,C60,C63)(C175,C77,C145,ARAF005,C184)(C66)(C62,C87)(C166,C344)(C106)(C54)(C57,C72)(C39,C167,C113,C81)(C11,C142,C79,ARAF006,C246,C221,C19,C362,C220,C186,C223)(C360)(C125,C68,C33,C17,C32,C20,C119,C5,C22,C84,C133,C69,C70,C83,C123,C143,C23,C110,C8,C112,C1,C108,C21,C3,C368,C100)(C173)(C71,C56)(C73,C117,C189)(C15)(C151,C171,C341)(C124)(C275,C191)(C158,C155,C157,C156)(C180,C127)(C43,C46,C47,C48,C45,C96,C42)(C105,C25,C7,C82)</Pop>
<Posterior>-355044.61104429879924282431602478</Posterior>
<K>100</K>
<alpha>1</alpha>
<beta>75.2168</beta>
<delta>0.0720301</delta>
<F>0.0131802</F>
<AccSAMS>0.00923483</AccSAMS>
<AccMS>0.0702427</AccMS>
<AccIndiv>0.00574346</AccIndiv>
<AccHyper>0.0255682</AccHyper>
<Number>5000</Number>
</Iteration>
<Iteration>
<Pop>(C128)(C363)(C120)(C59)(C95)(C4)(C354)(C174)(C137)(C14)(C88)(C369,C364)(C361)(C30)(C85)(C29)(C160)(C159)(C91)(C38)(C36)(C49,C50,C67)(C107,C122)(C343,C345)(C168)(C111)(C140)(C359,C99)(C53,C55)(C179)(C12,C355,C357)(C2,C10,C92)(C177,ARAF004)(C86)(C161)(C365)(C170)(C89,C26)(C66)(C360)(C173)(C71,C56)(C15)(C105,C25,C7,C82)(C169)(C358,C93)(C52)(C139,C187)(C131)(C132)(C141)(C51)(C172,C176)(C35)(C31)(ARAF001,C144)(C126)(C185)(C156,C157,C155,C158)(C54)(C13,C27)(C342,C80,C356,C6)(C164,C272)(C62,C87)(C109,C134)(C341,C171,C151)(C28,C366)(C135)(C44)(C103,C115)(C72,C57)(C45,C43,C42,C46,C47,C96,C48)(C75,C65)(C64)(C106)(C190,C138)(C63,C61,C60,C58)(C78)(C124)(C180,C127)(C178)(C344,C166)(C39,C167,C81,C113)(C136)(C275,C191)(C129)(C181,C165,C40,C41)(C24,C16,C18)(ARAF003)(C114,C104)(ARAF002)(C362,C186,ARAF006,C246,C79,C223,C11,C142,C19,C221,C220)(ARAF005,C77,C184,C175,C145)(C76,C183,C182)(C150,C149)(C222,C367,C37,C74,C118,C346,C34)(C73,C117,C189)(C162,C121,C163,C188)(C154,C146,C147,C153,C152,C148)(C110,C108,C8,C123,C33,C20,C69,C83,C5,C68,C3,C112,C125,C21,C133,C22,C368,C17,C100,C84,C23,C32,C119,C1,C70,C143)</Pop>
<Posterior>-355044.61104429879924282431602478</Posterior>
<K>100</K>
<alpha>1</alpha>
<beta>75.2168</beta>
<delta>0.0452449</delta>
<F>0.0131802</F>
<AccSAMS>0.00903809</AccSAMS>
<AccMS>0.0689655</AccMS>
<AccIndiv>0.00563204</AccIndiv>
<AccHyper>0.0250696</AccHyper>
<Number>5100</Number>
</Iteration>
<Iteration>
<Pop>(C128)(C363)(C59)(C174)(C137)(C14)(C88)(C85)(C160)(C159)(C91)(C38)(C111)(C140)(C179)(C12,C355,C357)(C86)(C170)(C89,C26)(C15)(C169)(C52)(C131)(C132)(C172,C176)(C35)(C126)(C185)(C54)(C62,C87)(C28,C366)(C72,C57)(C75,C65)(C78)(C129)(C114,C104)(ARAF002)(C162,C121,C163,C188)(C154,C146,C147,C153,C152,C148)(C177,ARAF004)(C95)(C92,C2,C10)(C81,C39,C167,C113)(C343,C345)(C354)(C364,C369)(C124)(C171,C151,C341)(C161)(C61,C63,C58,C60)(C136)(C27,C13)(C272,C164)(ARAF003)(C106)(C71,C56)(C25,C105,C82,C7)(C122,C107)(C191,C275)(C120)(C115,C103)(C168)(C184,ARAF005,C175,C77,C145)(C99,C359)(C66)(C29)(C178)(C51)(C24,C18,C16)(C156,C158,C157,C155)(C344,C166)(C67,C49,C50)(C4)(C150,C149)(C64)(C165,C41,C40,C181)(C93,C358)(C182,C183,C76)(C30)(C187,C139)(C365)(C96,C47,C48,C46,C42,C45,C43)(C361)(C34,C118,C74,C37,C367,C346,C222)(C141)(C368,C143,C83,C21,C112,C133,C33,C32,C119,C5,C1,C108,C68,C100,C125,C3,C69,C70,C22,C8,C84,C110,C23,C20,C123,C17)(C173)(C55,C53)(C36)(C109,C134)(C362,C11,C246,C221,C223,C186,C79,C19,ARAF006,C142,C220)(C127,C180)(C138,C190)(C44)(C135)(C342,C80,C356,C6)(C360)(C31)(C144,ARAF001)(C117,C189,C73)</Pop>
<Posterior>-355044.61104429879924282431602478</Posterior>
<K>100</K>
<alpha>1</alpha>
<beta>74.1384</beta>
<delta>0.0589722</delta>
<F>0.0133694</F>
<AccSAMS>0.00887199</AccSAMS>
<AccMS>0.0678175</AccMS>
<AccIndiv>0.00551133</AccIndiv>
<AccHyper>0.0271739</AccHyper>
<Number>5200</Number>
</Iteration>
<Iteration>
<Pop>(C128)(C59)(C174)(C14)(C88)(C159)(C91)(C38)(C12,C355,C357)(C89,C26)(C169)(C132)(C185)(C54)(C62,C87)(C72,C57)(ARAF002)(C162,C121,C163,C188)(C177,ARAF004)(C95)(C161)(C61,C63,C58,C60)(C272,C164)(ARAF003)(C106)(C191,C275)(C120)(C168)(C66)(C29)(C51)(C187,C139)(C361)(C141)(C36)(C31)(C35)(C135)(C64)(C111)(C176,C172)(C166,C344)(C341,C171,C151)(C44)(C27,C13)(C137)(C354)(C179)(C365)(C28,C366)(C360)(C138,C190)(C363)(C107,C122)(C129)(C2,C10,C92)(ARAF001,C144)(C126)(C78)(C4)(C149,C150)(C182,C183,C76)(C131)(C6,C342,C356,C80)(C40,C41,C165,C181)(C93,C358)(C343,C345)(C118,C74,C34,C37,C346,C367,C222)(C30)(C85)(C124)(C79,C19,C246,C362,C223,ARAF006,C11,C142,C220,C186,C221)(C189,C73,C117)(C136)(C160)(C55,C53)(C170)(C156,C157,C158,C155)(C180,C127)(C369,C364)(C86)(C178)(C184,C77,C175,C145,ARAF005)(C152,C154,C146,C147,C153,C148)(C45,C42,C43,C96,C46,C48,C47)(C65,C75)(C112,C143,C68,C8,C123,C3,C110,C33,C84,C22,C368,C83,C5,C69,C17,C23,C32,C20,C70,C100,C21,C125,C119,C1,C133,C108)(C114,C104)(C359,C99)(C134,C109)(C173)(C67,C49,C50)(C52)(C39,C113,C167,C81)(C140)(C18,C16,C24)(C15)(C82,C7,C105,C25)(C103,C115)(C71,C56)</Pop>
<Posterior>-355044.61104429879924282431602478</Posterior>
<K>100</K>
<alpha>1</alpha>
<beta>74.1384</beta>
<delta>0.0541679</delta>
<F>0.0133694</F>
<AccSAMS>0.00867948</AccSAMS>
<AccMS>0.0665457</AccMS>
<AccIndiv>0.00541191</AccIndiv>
<AccHyper>0.0268817</AccHyper>
<Number>5300</Number>
</Iteration>
<Iteration>
<Pop>(C88)(C91)(C38)(C169)(C132)(C185)(C54)(C62,C87)(C177,ARAF004)(C161)(C106)(C191,C275)(C66)(C29)(C51)(C187,C139)(C361)(C36)(C31)(C111)(C341,C171,C151)(C44)(C27,C13)(C137)(C354)(C179)(C365)(C360)(C138,C190)(C107,C122)(C129)(ARAF001,C144)(C4)(C149,C150)(C131)(C30)(C124)(C160)(C55,C53)(C170)(C369,C364)(C178)(C65,C75)(C52)(C18,C16,C24)(C15)(C103,C115)(C182,C183,C76)(ARAF002)(C140)(C343,C345)(C105,C82,C7,C25)(C163,C188,C121,C162)(C95)(C173)(C2,C92,C10)(C120)(C86)(C78)(C152,C153,C146,C148,C154,C147)(C14)(C167,C81,C39,C113)(C56,C71)(C135)(C59)(C57,C72)(C366,C28)(C126)(C357,C12,C355)(C85)(C127,C180)(C359,C99)(C45,C46,C48,C43,C47,C42,C96)(C109,C134)(C114,C104)(C246,C142,C362,C19,C79,C223,C221,C220,C11,ARAF006,C186)(C363)(C176,C172)(C356,C80,C342,C6)(C128)(C35)(C136)(C272,C164)(C159)(C367,C37,C222,C74,C34,C118,C346)(C67,C50,C49)(C141)(C33,C84,C143,C5,C112,C125,C368,C69,C68,C110,C100,C3,C133,C108,C20,C123,C8,C70,C21,C83,C119,C17,C1,C22,C23,C32)(C58,C63,C61,C60)(C166,C344)(C181,C40,C165,C41)(C184,C175,C77,ARAF005,C145)(C64)(C93,C358)(ARAF003)(C26,C89)(C73,C117,C189)(C168)(C157,C156,C155,C158)(C174)</Pop>
<Posterior>-355044.61104429879924282431602478</Posterior>
<K>100</K>
<alpha>1</alpha>
<beta>74.1384</beta>
<delta>0.261751</delta>
<F>0.0133694</F>
<AccSAMS>0.00855223</AccSAMS>
<AccMS>0.0653207</AccMS>
<AccIndiv>0.00530035</AccIndiv>
<AccHyper>0.026178</AccHyper>
<Number>5400</Number>
</Iteration>
<Iteration>
<Pop>(C88)(C91)(C38)(C169)(C185)(C161)(C106)(C66)(C29)(C51)(C361)(C36)(C31)(C111)(C44)(C179)(C365)(C4)(C149,C150)(C131)(C160)(C170)(C178)(C52)(C15)(C140)(C105,C82,C7,C25)(C173)(C120)(C86)(C78)(C56,C71)(C59)(C85)(C109,C134)(C176,C172)(C35)(C272,C164)(C159)(C64)(C93,C358)(ARAF003)(C187,C139)(C137)(ARAF001,C144)(C141)(C124)(C26,C89)(C75,C65)(C191,C275)(C177,ARAF004)(C28,C366)(ARAF002)(C14)(C138,C190)(C175,C184,C77,C145,ARAF005)(C57,C72)(C107,C122)(C136)(C30)(C117,C189,C73)(C344,C166)(C24,C18,C16)(C180,C127)(C363)(C364,C369)(C167,C39,C113,C81)(C50,C67,C49)(C148,C147,C146,C154,C153,C152)(C155,C157,C156,C158)(C129)(C168)(C355,C357,C12)(C354)(C84,C83,C125,C133,C108,C68,C69,C119,C143,C32,C3,C17,C23,C20,C22,C8,C1,C33,C123,C112,C70,C5,C100,C21,C110,C368)(C40,C165,C41,C181)(C343,C345)(C54)(C60,C63,C58,C61)(C10,C92,C2)(C174)(C132)(C104,C114)(C360)(C135)(C95)(C121,C163,C188,C162)(C48,C96,C45,C46,C47,C42,C43)(C342,C356,C80,C6)(C128)(C27,C13)(C62,C87)(C74,C367,C346,C222,C34,C37,C118)(C115,C103)(C220,C246,C79,C142,ARAF006,C11,C362,C19,C223,C186,C221)(C126)(C99,C359)(C341,C171,C151)(C53,C55)(C183,C76,C182)</Pop>
<Posterior>-355039.29140794702107086777687073</Posterior>
<K>100</K>
<alpha>1</alpha>
<beta>74.1384</beta>
<delta>0.203712</delta>
<F>0.0133694</F>
<AccSAMS>0.00837321</AccSAMS>
<AccMS>0.0649503</AccMS>
<AccIndiv>0.00521437</AccIndiv>
<AccHyper>0.0253807</AccHyper>
<Number>5500</Number>
</Iteration>
<Iteration>
<Pop>(C88)(C91)(C185)(C161)(C66)(C29)(C51)(C361)(C31)(C179)(C131)(C160)(C170)(C52)(C140)(C120)(C86)(C78)(C59)(C85)(C159)(C64)(C93,C358)(ARAF003)(C187,C139)(C137)(C144,ARAF001)(C141)(C26,C89)(C191,C275)(C28,C366)(ARAF002)(C190,C138)(C57,C72)(C136)(C30)(C344,C166)(C24,C18,C16)(C364,C369)(C168)(C354)(C54)(C174)(C135)(C95)(C62,C87)(C115,C103)(C99,C359)(C163,C162,C188,C121)(C178)(C129)(C35)(C4)(C164,C272)(C14)(C169)(C126)(C111)(C134,C109)(C345,C343)(C177,ARAF004)(C7,C25,C105,C82)(C150,C149)(C363)(C132)(C360)(C146,C152,C153,C147,C154,C148)(C172,C176)(C38)(C182,C183,C76)(C107,C122)(C114,C104)(C346,C367,C118,C74,C222,C34,C37)(C128)(C44)(C12,C355,C357)(C43,C48,C46,C47,C45,C96,C42)(ARAF005,C184,C145,C77,C175)(C40,C165,C181,C41)(C365)(C15)(C180,C127)(C158,C155,C157,C156)(C61,C63,C58,C60)(C106)(C56,C71)(C36)(C173)(C10,C2,C92)(C6,C356,C342,C80)(C124)(C49,C50,C67)(C13,C27)(C75,C65)(C113,C39,C81,C167)(C223,C19,C362,C186,C142,C79,C11,ARAF006,C220,C221,C246)(C33,C69,C68,C17,C84,C108,C110,C119,C143,C133,C23,C112,C32,C1,C20,C83,C21,C8,C22,C123,C125,C70,C100,C3,C5,C368)(C171,C341,C151)(C55,C53)(C73,C189,C117)</Pop>
<Posterior>-355039.29140794702107086777687073</Posterior>
<K>100</K>
<alpha>1</alpha>
<beta>74.1384</beta>
<delta>0.129566</delta>
<F>0.0133694</F>
<AccSAMS>0.00826934</AccSAMS>
<AccMS>0.0635375</AccMS>
<AccIndiv>0.00511654</AccIndiv>
<AccHyper>0.0248756</AccHyper>
<Number>5600</Number>
</Iteration>
<Iteration>
<Pop>(C88)(C91)(C29)(C361)(C160)(C170)(C140)(C120)(C86)(C78)(C59)(C159)(C93,C358)(ARAF003)(C144,ARAF001)(C141)(ARAF002)(C190,C138)(C30)(C344,C166)(C24,C18,C16)(C364,C369)(C168)(C174)(C135)(C115,C103)(C99,C359)(C35)(C4)(C164,C272)(C14)(C345,C343)(C177,ARAF004)(C149,C150)(C360)(C38)(C114,C104)(C128)(C44)(C365)(C106)(C173)(C124)(C55,C53)(C52)(C13,C27)(C54)(C66)(C51)(C176,C172)(C109,C134)(C15)(C126)(C111)(C129)(C183,C76,C182)(C85)(C62)(C132)(C36)(C169)(C10,C2,C92)(C189,C73,C117)(C180,C127)(C28,C366)(C82,C7,C105,C25)(C81,C113,C39,C167)(C179)(C136)(C26,C89)(C107,C122)(C34,C222,C74,C37,C118,C346,C367)(C187,C139)(C60,C61,C58,C63)(C185)(C131)(C145,C184,C175,C77,ARAF005)(C56,C71)(C275,C191)(C354)(C31)(C178)(C161)(C57,C72)(C181,C40,C41,C165)(C355,C12,C357)(C156,C158,C157,C155)(C121,C163,C188,C162)(C65,C75)(C50,C49,C67)(C171,C341,C151)(C363)(C95,C87)(C80,C342,C6,C356)(C137)(C64)(C142,C79,ARAF006,C223,C186,C221,C246,C220,C11,C19,C362)(C22,C21,C112,C368,C3,C1,C8,C84,C83,C119,C133,C100,C108,C33,C143,C20,C69,C110,C32,C17,C23,C68,C70,C125,C5,C123)(C42,C96,C43,C47,C46,C45,C48)(C146,C153,C147,C152,C154,C148)</Pop>
<Posterior>-355039.56210659339558333158493042</Posterior>
<K>100</K>
<alpha>1</alpha>
<beta>74.1384</beta>
<delta>0.304663</delta>
<F>0.0133694</F>
<AccSAMS>0.00808314</AccSAMS>
<AccMS>0.0630986</AccMS>
<AccIndiv>0.00560538</AccIndiv>
<AccHyper>0.0243902</AccHyper>
<Number>5700</Number>
</Iteration>
<Iteration>
<Pop>(C91)(C160)(C120)(C86)(C59)(C159)(C144,ARAF001)(C166,C344)(C168)(C174)(C135)(C359,C99)(C4)(C14)(C345,C343)(C149,C150)(C360)(C38)(C128)(C44)(C365)(C124)(C55,C53)(C52)(C54)(C15)(C126)(C111)(C129)(C132)(C169)(C180,C127)(C28,C366)(C136)(C187,C139)(C185)(C354)(C31)(C178)(C72,C57)(C363)(C64)(C78)(C173)(C138,C190)(C71,C56)(C121,C163,C188,C162)(C92,C2,C10)(C75,C65)(C131)(C62)(ARAF004,C177)(C122,C107)(C161)(C140)(C13,C27)(C43,C96,C47,C46,C48,C45,C42)(ARAF003)(C141)(C342,C6,C356,C80)(C51)(C36)(C179)(C176,C172)(C35)(C24,C16,C18)(C114,C104)(C88)(C29)(C275,C191)(ARAF002)(C93,C358)(C170)(C272,C164)(C361)(C106)(C66)(C157,C156,C158,C155)(C37,C367,C74,C34,C118,C222,C346)(C137)(C73,C117,C189)(C12,C355,C357)(C142,C186,C11,C221,C19,ARAF006,C220,C246,C79,C223,C362)(C7,C105,C25,C82)(C87,C95)(C26,C89)(C341,C171,C151)(C109,C134)(C183,C182,C76)(C181,C41,C165,C40)(C77,ARAF005,C175,C145,C184)(C103,C115)(C85)(C364,C369)(C147,C154,C152,C153,C146,C148)(C30)(C60,C58,C63,C61)(C5,C84,C20,C110,C21,C70,C22,C125,C143,C33,C1,C368,C112,C68,C108,C69,C83,C123,C17,C100,C8,C119,C3,C32,C133,C23)(C113,C81,C39,C167)(C67,C49,C50)</Pop>
<Posterior>-355039.56210659339558333158493042</Posterior>
<K>100</K>
<alpha>1</alpha>
<beta>74.1384</beta>
<delta>0.321001</delta>
<F>0.0133694</F>
<AccSAMS>0.00787845</AccSAMS>
<AccMS>0.0621187</AccMS>
<AccIndiv>0.00553403</AccIndiv>
<AccHyper>0.0241546</AccHyper>
<Number>5800</Number>
</Iteration>
<Iteration>
<Pop>(C91)(C160)(C86)(C59)(C159)(C174)(C135)(C4)(C14)(C149,C150)(C360)(C38)(C44)(C365)(C124)(C54)(C15)(C126)(C169)(C136)(C185)(C363)(C64)(C78)(C75,C65)(C62)(C161)(C140)(ARAF003)(C51)(C36)(C179)(C35)(C88)(C29)(C170)(C361)(C137)(C12,C355,C357)(C26,C89)(C183,C182,C76)(C115,C103)(C85)(C30)(C345,C343)(ARAF002)(C111)(C158,C157,C155,C156)(C87)(C121,C188,C162,C163)(C71,C56)(C168)(C128)(C187,C139)(C173)(C73,C189,C117)(C367,C74,C346,C37,C118,C34,C222)(C366,C28)(C82,C25,C105,C7)(C342,C356,C80,C6)(C369,C364)(C147,C152,C154,C153,C148,C146)(C63,C60,C61,C58)(C107,C122)(C359,C99)(C106)(C190,C138)(ARAF005,C145,C77,C184,C175,C95)(C93,C358)(ARAF004,C177)(C13,C27)(C178)(C141)(C109,C134)(C176,C172)(C127,C180)(C43,C47,C46,C48,C42,C45,C96)(C10,C92,C2)(C24,C18,C16)(C72,C57)(C53,C55)(ARAF001,C144)(C275,C191)(C131)(C344,C166)(C67,C49,C50)(C132)(C129)(C164,C272)(C114,C104)(C167,C39,C113,C81)(C120)(C186,C246,C79,C220,ARAF006,C11,C223,C362,C142,C19,C221)(C151,C171,C341)(C165,C41,C181,C40)(C354)(C52)(C31)(C66)(C70,C20,C68,C3,C368,C108,C21,C17,C83,C5,C143,C123,C23,C33,C32,C1,C22,C112,C125,C8,C110,C119,C100,C69,C133,C84)</Pop>
<Posterior>-355058.17581457231426611542701721</Posterior>
<K>100</K>
<alpha>1</alpha>
<beta>74.1384</beta>
<delta>0.43232</delta>
<F>0.0133694</F>
<AccSAMS>0.00775194</AccSAMS>
<AccMS>0.0622951</AccMS>
<AccIndiv>0.00542299</AccIndiv>
<AccHyper>0.023753</AccHyper>
<Number>5900</Number>
</Iteration>
<Iteration>
<Pop>(C160)(C59)(C159)(C4)(C360)(C38)(C124)(C54)(C136)(C64)(C78)(C75,C65)(C35)(C88)(C29)(C170)(C12,C355,C357)(C26,C89)(C85)(C345,C343)(ARAF002)(C71,C56)(C168)(C128)(C187,C139)(C173)(C369,C364)(C107,C122)(C106)(C138,C190)(C93,C358)(ARAF004,C177)(C13,C27)(C178)(C141)(C180,C127)(C53,C55)(C191,C275)(C131)(C344,C166)(C49,C67,C50)(C132)(C129)(C52)(C66)(C356,C6,C80,C342)(C167,C113,C39,C81)(C30)(C91)(C161)(C163,C162,C121,C188)(C15)(C146,C152,C148,C154,C153,C147)(ARAF003)(C117,C73,C189)(C28,C366)(C62)(C86)(C104,C114)(C155,C158,C157,C156)(C185)(C31)(C44)(C182,C76,C183)(C111)(C72,C57)(C179)(C36)(C150,C149)(C144,ARAF001)(C109,C134)(C87)(C365)(C61,C58,C60,C63)(C120)(C164,C272)(C126)(C176,C172)(C2,C10,C92)(C7,C25,C82,C105)(C14)(C222,C367,C37,C118,C74,C346,C34)(C135)(C140)(C174)(C19,C220,C79,C246,C142,C186,C362,C221,C11,ARAF006,C223)(C137)(C83,C3,C5,C1,C68,C17,C119,C32,C123,C108,C100,C22,C33,C125,C70,C112,C8,C84,C69,C20,C133,C23,C143,C368,C21,C110)(C359,C99)(C24,C16,C18)(C51)(C47,C43,C45,C46,C42,C96,C48)(C169)(C361)(C184,C363,C175,ARAF005)(C354)(C95,C77,C145)(C181,C165,C41,C40)(C151,C341,C171)(C115,C103)</Pop>
<Posterior>-355011.23205692903138697147369385</Posterior>
<K>100</K>
<alpha>1</alpha>
<beta>74.1384</beta>
<delta>0.251613</delta>
<F>0.0133694</F>
<AccSAMS>0.00763775</AccSAMS>
<AccMS>0.0621651</AccMS>
<AccIndiv>0.00533333</AccIndiv>
<AccHyper>0.0234192</AccHyper>
<Number>6000</Number>
</Iteration>
<Iteration>
<Pop>(C38)(C124)(C54)(C64)(C78)(C35)(C12,C355,C357)(C26,C89)(C85)(ARAF002)(C168)(C173)(C138,C190)(C178)(C191,C275)(C131)(C67,C50,C49)(C129)(C52)(C66)(C91)(C15)(ARAF003)(C28,C366)(C62)(C104,C114)(C185)(C31)(C44)(C111)(C72,C57)(C179)(C144,ARAF001)(C87)(C126)(C176,C172)(C25,C105,C7,C82)(C14)(C140)(C359,C99)(C51)(C169)(C361)(C115,C103)(C30)(C187,C139)(C128)(C36)(C122,C107)(C88)(C149,C150)(C137)(C29)(C55,C53)(C95,C145,C77)(C4)(C136)(C181,C40,C165,C41)(C18,C16,C24)(C58,C60,C61,C63)(C106)(C109,C134)(C73,C117,C189)(C71,C56)(C47,C42,C96,C46,C43,C45,C48)(C59)(C93,C358)(C166,C344)(C10,C92,C2)(C141)(C135)(C27,C13)(C86)(C182,C76,C183)(C174)(C365)(C65,C75)(C161)(C79,C220,C221,ARAF006,C246,C223,C186,C19,C142,C362,C11)(C222,C34,C367,C37,C118,C74,C346)(C159)(C157,C155,C158,C156)(ARAF005,C363,C184,C175)(C132)(C360)(C177,ARAF004)(C164,C272)(C364,C369)(C188,C162,C121,C163)(C170)(C343,C345)(C354)(C39,C81,C113,C167)(C180,C127)(C133,C84,C33,C3,C69,C123,C8,C112,C32,C22,C83,C100,C119,C1,C5,C110,C21,C125,C143,C17,C23,C368,C68,C108,C20,C70)(C6,C342,C356,C80)(C120)(C171,C341,C151)(C160)(C154,C147,C148,C152,C146,C153)</Pop>
<Posterior>-355011.23205692903138697147369385</Posterior>
<K>100</K>
<alpha>1</alpha>
<beta>74.1384</beta>
<delta>0.107795</delta>
<F>0.0133694</F>
<AccSAMS>0.00751476</AccSAMS>
<AccMS>0.061246</AccMS>
<AccIndiv>0.00524384</AccIndiv>
<AccHyper>0.0228833</AccHyper>
<Number>6100</Number>
</Iteration>
<Iteration>
<Pop>(C38)(C124)(C78)(C35)(ARAF002)(C67,C49,C50)(C129)(C52)(C66)(C91)(ARAF003)(C62)(C104,C114)(C111)(C179)(C126)(C176,C172)(C140)(C30)(C187,C139)(C128)(C88)(C137)(C29)(C4)(C136)(C109,C134)(C71,C56)(C141)(C135)(C86)(C161)(C132)(C170)(C120)(C160)(C361)(C106)(C174)(C44)(C360)(C359,C99)(C31)(C190,C138)(C48,C96,C45,C46,C43,C47,C42)(C159)(C183,C76,C182)(C36)(C358,C93)(C28,C366)(C364,C369)(C357,C355,C12)(C15)(C87)(C162,C188,C121,C163)(C173)(C169)(C127,C180)(C168)(C55,C53)(C275,C191)(C185)(C178)(C365)(C131)(C26,C89)(C57,C72)(C164,C272)(C115,C103)(C363,ARAF005,C184,C175)(C166,C344)(C13,C27)(C107,C122)(C6,C342,C356,C80)(C181,C41,C165,C40)(C14)(C157,C155,C156,C158)(C354)(C25,C105,C7,C82)(C343,C345)(C81,C39,C167,C113)(ARAF006,C362,C221,C142,C220,C246,C19,C186,C11,C79,C223)(C65,C75)(C63,C60,C61,C58)(ARAF004,C177)(C95,C77,C145)(C171,C151,C341)(C85)(C10,C2,C92)(C144,ARAF001)(C59)(C51)(C54)(C153,C148,C152,C154,C147,C146)(C16,C18,C24)(C346,C74,C37,C367,C73,C118,C117,C34,C189,C222)(C64)(C149,C150)(C100,C112,C119,C123,C23,C22,C143,C368,C1,C5,C70,C83,C3,C21,C8,C69,C68,C125,C33,C110,C133,C32,C17,C20,C84,C108)</Pop>
<Posterior>-354949.02678084187209606170654297</Posterior>
<K>99</K>
<alpha>1</alpha>
<beta>75.5294</beta>
<delta>0.269206</delta>
<F>0.0131264</F>
<AccSAMS>0.00789889</AccSAMS>
<AccMS>0.060166</AccMS>
<AccIndiv>0.00517866</AccIndiv>
<AccHyper>0.0248307</AccHyper>
<Number>6200</Number>
</Iteration>
<Iteration>
<Pop>(C124)(C35)(ARAF002)(C52)(C91)(ARAF003)(C62)(C179)(C140)(C30)(C128)(C88)(C29)(C109,C134)(C71,C56)(C141)(C132)(C170)(C120)(C160)(C361)(C106)(C360)(C359,C99)(C190,C138)(C159)(C358,C93)(C15)(C173)(C169)(C127,C180)(C168)(C55,C53)(C178)(C365)(C57,C72)(C13,C27)(C107,C122)(C343,C345)(C85)(C51)(C54)(C44)(C176,C172)(C66)(C136)(C354)(C65,C75)(C174)(C272,C164)(C121,C163,C162,C188)(C14)(C59)(C167,C113,C81,C39)(C115,C103)(C366,C28)(C166,C344)(ARAF004,C177)(C31)(C137)(C187,C139)(C114,C104)(C80,C356,C342,C6)(C2,C92,C10)(C89,C26)(C78)(C131)(C154,C152,C148,C147,C146,C153)(C126)(C58,C60,C61,C63)(C16,C24,C18)(C36)(C161)(C4)(C185)(C95,C77,C145)(C64)(C181,C165,C41,C40)(C86)(C129)(C111,C341,C171,C151)(C87)(ARAF001,C144)(C79,C362,C221,C142,C246,C11,C186,C223,C19,ARAF006,C220)(C364,C369)(C189,C74,C34,C346,C73,C37,C367,C117,C222,C118)(C135)(C50,C67,C49)(C12,C357,C355)(C96,C42,C48,C43,C47,C46,C45)(C182,C183)(C184,C175,ARAF005,C76,C363)(C7,C105,C82,C25)(C158,C156,C155,C157)(C22,C69,C112,C20,C110,C21,C84,C5,C23,C33,C70,C125,C143,C68,C119,C1,C3,C83,C8,C100,C133,C368,C108,C17,C123,C32)(C149,C150)(C38)(C275,C191)</Pop>
<Posterior>-354855.93748543754918500781059265</Posterior>
<K>98</K>
<alpha>1</alpha>
<beta>75.5294</beta>
<delta>0.20195</delta>
<F>0.0131264</F>
<AccSAMS>0.00828586</AccSAMS>
<AccMS>0.0616718</AccMS>
<AccIndiv>0.00510986</AccIndiv>
<AccHyper>0.0243902</AccHyper>
<Number>6300</Number>
</Iteration>
<Iteration>
<Pop>(C124)(C35)(ARAF002)(C52)(C91)(C62)(C179)(C140)(C88)(C29)(C132)(C170)(C120)(C160)(C361)(C106)(C360)(C159)(C15)(C127,C180)(C168)(C55,C53)(C178)(C57,C72)(C107,C122)(C85)(C54)(C44)(C172,C176)(C66)(C136)(C354)(C65,C75)(C14)(C59)(C114,C104)(C356,C342,C6,C80)(C78)(C131)(C36)(C161)(C4)(C129)(C87)(C135)(C12,C357,C355)(C139,C187)(C49,C67,C50)(C191,C275)(C272,C164)(C64)(C63,C60,C61,C58)(C173)(C7,C25,C105,C82)(C169)(C45,C46,C42,C47,C48,C43,C96)(C182,C183)(C31)(C51)(C221,C362,C220,C186,C246,ARAF006,C142,C19,C223,C79,C11)(C86)(C175,C76,C363,ARAF005,C184)(C26,C89)(C369,C364)(C343,C345)(C30)(C113,C167,C39,C81)(C128)(C109,C134)(C181,C165,C41,C40)(C344,C166)(C366,C28)(C27,C13)(C144,ARAF001)(C77,C95,C145)(C185)(C126)(C149,C150)(C115,C103)(C56,C71)(C174)(C137)(C141)(C93,C358)(C151,C111,C171,C341)(C163,C121,C162,C188)(C16,C18,C24)(ARAF003)(C37,C189,C222,C118,C117,C34,C73,C74,C367,C346)(C365)(C92,C2,C10)(C359,C99)(C177,ARAF004)(C125,C8,C133,C23,C84,C69,C68,C5,C123,C143,C83,C368,C32,C1,C70,C3,C110,C100,C119,C33,C21,C112,C20,C17,C22,C108)(C152,C147,C148,C146,C154,C153)(C138,C190)(C38)(C157,C158,C155,C156)</Pop>
<Posterior>-354853.04120318259811028838157654</Posterior>
<K>98</K>
<alpha>1</alpha>
<beta>75.5294</beta>
<delta>0.102442</delta>
<F>0.0131264</F>
<AccSAMS>0.00814249</AccSAMS>
<AccMS>0.0613682</AccMS>
<AccIndiv>0.00502765</AccIndiv>
<AccHyper>0.0239651</AccHyper>
<Number>6400</Number>
</Iteration>
<Iteration>
<Pop>(C35)(ARAF002)(C52)(C91)(C62)(C179)(C140)(C88)(C29)(C132)(C120)(C160)(C361)(C106)(C360)(C159)(C15)(C55,C53)(C178)(C57,C72)(C85)(C54)(C66)(C136)(C14)(C59)(C36)(C161)(C135)(C64)(C173)(C169)(C182,C183)(C51)(C86)(C343,C345)(C30)(C181,C165,C40,C41)(C344,C166)(C144,ARAF001)(C77,C95,C145)(C126)(ARAF003)(C365)(C359,C99)(C138,C190)(C6,C80,C356,C342)(C49,C67,C50)(C354)(C139,C187)(C366,C28)(C87)(C122,C107)(C188,C163,C162,C121)(C151,C341,C111,C171)(C369,C364)(C71,C56)(C92,C10,C2)(C128)(C78)(C44)(C103,C115)(C61,C60,C58,C63)(C174)(C131)(C170)(C180,C127)(C93,C358)(C65,C75)(C12,C355,C357)(C168)(C164,C272)(C149,C150)(C167,C113,C81,C39)(C4)(C134,C109)(C177,ARAF004)(C124)(C89,C26)(C152,C153,C148,C147,C154,C146)(C185)(C105,C25,C82,C7)(C221,C362,C186,C11,C246,C142,C79,C220,ARAF006,C19,C223)(C158,C157,C155,C156)(C73,C222,C37,C34,C346,C367,C117,C74,C189,C118)(C38)(C96,C43,C42,C45,C47,C46,C48)(C27,C13)(C137)(C141)(C191,C275)(C129)(C18,C16,C24)(C108,C23,C20,C368,C100,C125,C68,C112,C1,C8,C69,C21,C70,C133,C143,C119,C5,C22,C3,C32,C123,C83,C17,C110,C84,C33)(C31)(C176,C172)(C363,C76,C184,C175,ARAF005)(C104,C114)</Pop>
<Posterior>-354857.27826735406415536999702454</Posterior>
<K>98</K>
<alpha>1</alpha>
<beta>75.5294</beta>
<delta>0.188559</delta>
<F>0.0131264</F>
<AccSAMS>0.00802005</AccSAMS>
<AccMS>0.0621581</AccMS>
<AccIndiv>0.00494071</AccIndiv>
<AccHyper>0.0233546</AccHyper>
<Number>6500</Number>
</Iteration>
<Iteration>
<Pop>(ARAF002)(C52)(C91)(C62)(C179)(C88)(C29)(C120)(C160)(C361)(C360)(C159)(C178)(C85)(C54)(C136)(C14)(C59)(C36)(C135)(C169)(C51)(C86)(C77,C95,C145)(ARAF003)(C365)(C6,C342,C80,C356)(C49,C67,C50)(C354)(C87)(C71,C56)(C128)(C44)(C131)(C170)(C12,C357,C355)(C168)(C149,C150)(C4)(C89,C26)(C158,C157,C155,C156)(C137)(C66)(C27,C13)(C16,C18,C24)(C53,C55)(C140)(C122,C107)(C124)(C126)(C38)(C185)(C15)(C165,C181,C41,C40)(C272,C164)(C358,C93)(C30)(C161)(C141)(C174)(C103,C115)(C65,C75)(C188,C121,C162,C163)(C134,C109)(C176,C172)(C166,C344)(C106)(C364,C369)(C182,C183)(C343,C345)(C114,C104)(C132)(C346,C34,C118,C37,C74,C189,C222,C367,C73,C117)(C129)(C78)(ARAF004,C177)(C180,C127)(C35)(C81,C113,C39,C167)(C147,C154,C153,C152,C148,C146)(C173)(C57,C72)(C341,C151,C171,C111)(C275,C191)(C43,C96,C42,C45,C48,C46,C47)(C31)(C139,C187)(C138,C190)(C105,C25,C82,C7)(C10,C92,C2)(C175,C363,C184,C76,ARAF005)(C69,C23,C5,C1,C3,C17,C33,C110,C123,C20,C112,C68,C125,C100,C8,C32,C83,C143,C22,C368,C21,C119,C133,C108,C70,C84)(C359,C99)(C11,C142,C220,C186,ARAF006,C223,C221,C19,C79,C362,C246)(C64)(C63,C60,C61,C58)(C144,ARAF001)(C28,C366)</Pop>
<Posterior>-354841.32643551524961367249488831</Posterior>
<K>98</K>
<alpha>1</alpha>
<beta>75.5294</beta>
<delta>0.354171</delta>
<F>0.0131264</F>
<AccSAMS>0.00787014</AccSAMS>
<AccMS>0.0630231</AccMS>
<AccIndiv>0.00486145</AccIndiv>
<AccHyper>0.0229167</AccHyper>
<Number>6600</Number>
</Iteration>
<Iteration>
<Pop>(ARAF002)(C62)(C88)(C29)(C120)(C160)(C361)(C360)(C159)(C178)(C54)(C14)(C59)(C36)(C135)(C169)(C51)(C86)(ARAF003)(C354)(C87)(C44)(C131)(C170)(C149,C150)(C4)(C89,C26)(C137)(C66)(C124)(C126)(C185)(C358,C93)(C30)(C161)(C141)(C174)(C75,C65)(C176,C172)(C344,C166)(C132)(ARAF004,C177)(C173)(C31)(C175,C363,C184,C76,ARAF005)(C99,C359)(C144,ARAF001)(C57,C72)(C138,C190)(C53,C55)(C183,C182)(C15)(C109,C134)(C140)(C64)(C180,C127)(C136)(C121,C188,C162,C163)(C365)(C364,C369)(C106)(C27,C13)(C179)(C50,C67,C49)(C164,C272)(C78)(C91)(C357,C355,C12)(C128)(C103,C115)(C81,C39,C167,C113)(C28,C366)(C367,C74,C118,C222,C346,C73,C117,C37,C189,C34)(C129)(C38)(C108,C68,C133,C21,C123,C23,C143,C17,C100,C84,C70,C1,C110,C368,C119,C5,C112,C20,C22,C83,C125,C69,C32,C33,C8,C3)(C10,C92,C2)(C52)(C220,C223,C79,C221,C19,C186,C11,C246,C142,C362,ARAF006)(C275,C191)(C156,C157,C158,C155)(C24,C16,C18)(C168)(C45,C47,C96,C42,C43,C46,C48)(C145,C77,C95)(C61,C60,C63,C58)(C35)(C341,C171,C111,C151)(C187,C139)(C25,C82,C7,C105)(C71,C56)(C153,C147,C154,C146,C148,C152)(C41,C40,C165,C181)(C356,C80,C6,C342)(C85)(C345,C343)(C114,C104)(C107,C122)</Pop>
<Posterior>-354841.27081734786042943596839905</Posterior>
<K>98</K>
<alpha>1</alpha>
<beta>75.5294</beta>
<delta>0.354772</delta>
<F>0.0131264</F>
<AccSAMS>0.0077821</AccSAMS>
<AccMS>0.062591</AccMS>
<AccIndiv>0.00477327</AccIndiv>
<AccHyper>0.0224949</AccHyper>
<Number>6700</Number>
</Iteration>
<Iteration>
<Pop>(C88)(C29)(C361)(C360)(C159)(C178)(C14)(C36)(C135)(C169)(C51)(C86)(C354)(C87)(C131)(C170)(C137)(C124)(C126)(C185)(C141)(C172,C176)(C132)(C31)(C53,C55)(C15)(C140)(C136)(C106)(C179)(C103,C115)(C38)(C168)(C145,C77,C95)(C35)(C85)(C345,C343)(C114,C104)(C174)(C39,C113,C167,C81)(C358,C93)(C44)(C65,C75)(C54)(C30)(C128)(C129)(C359,C99)(ARAF003)(C107,C122)(C139,C187)(C27,C13)(C177,ARAF004)(C28,C366)(C66)(C120)(C166,C344)(C182,C183)(C355,C357,C12)(C180,C127)(C164,C272)(C175,ARAF005,C184,C363,C76)(C146,C148,C147,C153,C154,C152)(C78)(C18,C24,C16)(C64)(C59)(C160)(C161)(C189,C73,C117,C34,C74,C222,C37,C367,C118,C346)(C157,C158,C156,C155)(ARAF002)(C89,C26)(C58,C60,C63,C61)(C92,C10,C2)(C71,C56)(C138,C190)(C151,C341,C171,C111)(C52)(C365)(C369,C364)(C142,C246,C186,C19,C223,ARAF006,C79,C362,C220,C11,C221)(C49,C50,C67)(C150,C149)(C57,C72)(C42,C47,C96,C45,C46,C48,C43)(C356,C6,C342,C80)(C40,C41,C181,C165)(C82,C25,C105,C7)(C173)(C275,C191)(C368,C84,C22,C100,C20,C68,C125,C17,C108,C5,C123,C21,C23,C69,C110,C143,C70,C32,C33,C8,C112,C3,C119,C83,C133,C1)(C4)(C144,ARAF001)(C91)(C109,C134)(C163,C121,C162,C188)(C62)</Pop>
<Posterior>-354841.27081734786042943596839905</Posterior>
<K>98</K>
<alpha>1</alpha>
<beta>75.5294</beta>
<delta>0.0880035</delta>
<F>0.0131264</F>
<AccSAMS>0.00763723</AccSAMS>
<AccMS>0.0618408</AccMS>
<AccIndiv>0.0047081</AccIndiv>
<AccHyper>0.0221774</AccHyper>
<Number>6800</Number>
</Iteration>
<Iteration>
<Pop>(C361)(C360)(C178)(C14)(C135)(C169)(C51)(C354)(C170)(C124)(C141)(C132)(C31)(C53,C55)(C15)(C140)(C179)(C38)(C168)(C35)(C174)(C44)(C54)(C128)(C99,C359)(ARAF003)(C177,ARAF004)(C120)(C78)(C157,C158,C156,C155)(C52)(C57,C72)(C173)(C275,C191)(C91)(C62)(C176,C172)(C182,C183)(C150,C149)(C28,C366)(C122,C107)(C88)(C24,C16,C18)(C4)(C29)(C175,C184,ARAF005,C76,C363)(ARAF001,C144)(C36)(C111,C151,C341,C171)(C137)(C75,C65)(C85)(C189,C222,C367,C37,C73,C118,C34,C346,C74,C117)(C66)(C159)(C190,C138)(C127,C180)(C10,C92,C2)(C48,C96,C46,C43,C47,C42,C45)(C129)(C369,C364)(C13,C27)(C105,C25,C82,C7)(C185)(C89,C26)(C166,C344)(C106)(C136)(C80,C356,C342,C6)(C188,C162,C121,C163)(C126)(C67,C49,C50)(C161)(C61,C63,C58,C60)(C86)(C355,C357,C12)(C87)(C131)(C139,C187)(C30)(C153,C152,C148,C146,C154,C147)(C115,C103)(C64)(C104,C114)(C362,ARAF006,C246,C221,C223,C186,C142,C220,C19,C11,C79)(C181,C40,C165,C41)(C164,C272)(C167,C113,C81,C39)(C95,C145,C77)(C56,C71)(C160)(C22,C17,C32,C119,C100,C108,C20,C123,C143,C84,C5,C368,C68,C112,C70,C21,C23,C33,C133,C110,C69,C125,C83,C1,C8,C3)(C59)(C345,C343)(C365)(C358,C93)(ARAF002)(C134,C109)</Pop>
<Posterior>-354839.07168792240554466843605042</Posterior>
<K>98</K>
<alpha>1</alpha>
<beta>75.5294</beta>
<delta>0.133602</delta>
<F>0.0131264</F>
<AccSAMS>0.00751174</AccSAMS>
<AccMS>0.0614077</AccMS>
<AccIndiv>0.00465116</AccIndiv>
<AccHyper>0.0218254</AccHyper>
<Number>6900</Number>
</Iteration>
<Iteration>
<Pop>(C361)(C360)(C178)(C14)(C169)(C51)(C354)(C170)(C124)(C141)(C132)(C53,C55)(C15)(C168)(C35)(C174)(C54)(ARAF003)(C120)(C78)(C52)(C91)(C62)(C150,C149)(C4)(C29)(C36)(C159)(C190,C138)(C129)(C105,C82,C7,C25)(C185)(C86)(C87)(C131)(C59)(C358,C93)(ARAF002)(C44)(C106)(C157,C155,C158,C156)(C64)(C26,C89)(C38)(C272,C164)(C140)(C114,C104)(C134,C109)(ARAF004,C177)(C115,C103)(C126)(C41,C165,C40,C181)(C99,C359)(C81,C39,C167,C113)(C76,C363,ARAF005,C175,C184)(C191,C275)(C30)(C369,C364)(C88)(C345,C343)(C161)(C160)(C43,C46,C47,C96,C42,C48,C45)(C85)(C344,C166)(C173)(C16,C24,C18)(C182,C183)(C144,ARAF001)(C13,C27)(C57,C72)(C135)(C142,C220,C223,C11,C362,C79,C221,C246,C19,ARAF006,C186)(C77,C95,C145)(C365)(C56,C71)(C67,C49,C50)(C128)(C357,C12,C355)(C127,C180)(C137)(C139,C187)(C179)(C342,C6,C356,C80)(C60,C63,C61,C58)(C92,C2,C10)(C172,C176)(C152,C147,C148,C153,C146,C154)(C66)(C121,C162,C163,C188)(C189,C367,C37,C222,C73,C117,C74,C346,C34,C118)(C366,C28)(C75,C65)(C111,C171,C151,C341)(C31)(C83,C68,C5,C33,C123,C69,C17,C70,C125,C119,C32,C143,C20,C108,C22,C3,C8,C133,C1,C23,C21,C112,C84,C100,C110,C368)(C136)(C107,C122)</Pop>
<Posterior>-354839.07168792240554466843605042</Posterior>
<K>98</K>
<alpha>1</alpha>
<beta>75.5294</beta>
<delta>0.123486</delta>
<F>0.0131264</F>
<AccSAMS>0.0074384</AccSAMS>
<AccMS>0.0604089</AccMS>
<AccIndiv>0.00456621</AccIndiv>
<AccHyper>0.0216535</AccHyper>
<Number>7000</Number>
</Iteration>
<Iteration>
<Pop>(C361)(C178)(C14)(C51)(C354)(C170)(C124)(C141)(C132)(C15)(C54)(C120)(C78)(C52)(C91)(C62)(C29)(C36)(C159)(C129)(C87)(C131)(C59)(C358,C93)(ARAF002)(C44)(C38)(C140)(C114,C104)(C109,C134)(C115,C103)(C369,C364)(C88)(C345,C343)(C161)(C160)(C365)(C128)(C137)(C139,C187)(C179)(C66)(C136)(C107,C122)(C173)(C121,C188,C162,C163)(C175)(C85)(C165,C41,C181,C40)(C166,C344)(ARAF003)(C106)(C57,C72)(C185)(C86)(C2,C92,C10)(C360)(C151,C111,C171,C341)(C30)(C13,C27)(C180,C127)(C138,C190)(C169)(C168)(C366,C28)(C174)(C53,C55)(C64)(C35)(C145,C95,C77)(C126)(C150,C149)(C176,C172)(C191,C275)(C146,C153,C147,C152,C154,C148)(C157,C158,C156,C155)(C99,C359)(C24,C16,C18)(C4)(C67,C49,C50)(C71,C56)(C31)(C144,ARAF001)(C89,C26)(C65,C75)(C60,C63,C61,C58)(C183,C182)(C6,C80,C342,C356)(C363,ARAF005,C76,C184)(C355,C12,C357)(C220,C221,C246,C11,C142,C19,C186,ARAF006,C223,C79,C362)(C135)(C7,C105,C25,C82)(C1,C112,C368,C5,C17,C123,C32,C8,C110,C84,C20,C68,C125,C83,C119,C70,C100,C108,C21,C3,C22,C133,C143,C69,C23,C33)(C37,C74,C346,C73,C222,C34,C117,C189,C367,C118)(C81,C167,C113,C39)(C42,C96,C43,C47,C48,C45,C46)(C177,ARAF004)(C164,C272)</Pop>
<Posterior>-354797.96943988499697297811508179</Posterior>
<K>99</K>
<alpha>1</alpha>
<beta>75.5294</beta>
<delta>0.693534</delta>
<F>0.0131264</F>
<AccSAMS>0.00775547</AccSAMS>
<AccMS>0.0611494</AccMS>
<AccIndiv>0.0045045</AccIndiv>
<AccHyper>0.0214008</AccHyper>
<Number>7100</Number>
</Iteration>
<Iteration>
<Pop>(C361)(C51)(C354)(C15)(C54)(C120)(C78)(C52)(C91)(C62)(C36)(C129)(C87)(C131)(C59)(C358,C93)(C44)(C88)(C345,C343)(C161)(C160)(C365)(C128)(C179)(C66)(C173)(C166,C344)(ARAF003)(C106)(C30)(C169)(C64)(C35)(C95,C77,C145)(C146,C153,C147,C152,C148,C154)(C24,C16,C18)(C4)(C144,ARAF001)(C65,C75)(C135)(C7,C25,C82,C105)(C164,C272)(C126)(C168)(C127,C180)(ARAF002)(C29)(C159)(C175)(C89,C26)(C10,C92,C2)(C14)(C190,C138)(C6,C80,C356,C342)(C137)(C41,C181,C40,C165)(C28,C366)(C170)(C115,C103)(C76,C363,C184,ARAF005)(C107,C122)(C178)(C172,C176)(C183,C182)(C136)(C185)(C57,C72)(C114,C104)(C124)(C275,C191)(C34,C117,C74,C367,C189,C118,C346,C222,C37,C73)(C174)(C55,C53)(C355,C12,C357)(ARAF004,C177)(C132)(C111,C171,C341,C151)(C141)(C187,C139)(C360)(C163,C162,C121,C188)(C49,C50,C67)(C61,C58,C60,C63)(C31)(C246,C223,ARAF006,C220,C19,C221,C79,C11,C186,C142,C362)(C38)(C150,C149)(C359,C99)(C56,C71)(C113,C167,C39,C81)(C364,C369)(C109,C134)(C85)(C27,C13)(C47,C43,C96,C48,C46,C42,C45)(C140)(C83,C68,C123,C8,C22,C5,C1,C100,C21,C112,C84,C70,C69,C3,C20,C143,C23,C368,C125,C32,C33,C133,C17,C119,C110,C108)(C156,C155,C157,C158)(C86)</Pop>
<Posterior>-354797.96943988499697297811508179</Posterior>
<K>99</K>
<alpha>1</alpha>
<beta>75.5294</beta>
<delta>0.232893</delta>
<F>0.0131264</F>
<AccSAMS>0.00767148</AccSAMS>
<AccMS>0.0600181</AccMS>
<AccIndiv>0.00445038</AccIndiv>
<AccHyper>0.0210728</AccHyper>
<Number>7200</Number>
</Iteration>
<Iteration>
<Pop>(C361)(C15)(C54)(C120)(C78)(C52)(C36)(C129)(C87)(C59)(C358,C93)(C44)(C88)(C345,C343)(C161)(C160)(C128)(C179)(C66)(C173)(C169)(C64)(C35)(C4)(C135)(C126)(ARAF002)(C29)(C175)(C6,C80,C356,C342)(C28,C366)(C178)(C172,C176)(C185)(C57,C72)(C114,C104)(C174)(C55,C53)(C132)(C141)(C187,C139)(C31)(C38)(C150,C149)(C359,C99)(C113,C167,C39,C81)(C109,C134)(C85)(C140)(C156,C155,C157,C158)(C86)(C75,C65)(C159)(C115,C103)(C71,C56)(C89,C26)(C14)(C170)(C354)(C24,C16,C18)(C190,C138)(C63,C61,C58,C60)(C124)(C137)(C180,C127)(C344,C166)(C30)(C91)(C95,C145,C77)(C131)(C151,C341,C171,C111)(C106)(C168)(ARAF003)(C62)(C191,C275)(C181,C165,C41,C40)(C163,C121,C188,C162)(ARAF004,C177)(ARAF005,C184,C76,C363)(C51)(C164,C272)(C360)(C27,C10,C13,C2,C92)(C186,C142,C246,C223,C221,C362,ARAF006,C220,C11,C19,C79)(C357,C12,C355)(C147,C146,C148,C153,C152,C154)(C365)(C122,C107)(C183,C182)(C136)(C67,C49,C50)(ARAF001,C144)(C25,C7,C105,C82)(C1,C3,C84,C70,C21,C68,C20,C8,C83,C112,C119,C22,C5,C368,C100,C23,C110,C32,C143,C123,C17,C69,C125,C133,C108,C33)(C37,C73,C367,C118,C222,C34,C346,C189,C117,C74)(C369,C364)(C43,C45,C48,C46,C42,C47,C96)</Pop>
<Posterior>-354801.27635332045610994100570679</Posterior>
<K>98</K>
<alpha>1</alpha>
<beta>75.5294</beta>
<delta>0.111494</delta>
<F>0.0131264</F>
<AccSAMS>0.00801068</AccSAMS>
<AccMS>0.0597148</AccMS>
<AccIndiv>0.00438789</AccIndiv>
<AccHyper>0.0207156</AccHyper>
<Number>7300</Number>
</Iteration>
<Iteration>
<Pop>(C54)(C120)(C52)(C36)(C129)(C44)(C160)(C128)(C179)(C66)(C173)(C64)(C35)(C135)(C126)(C175)(C178)(C57,C72)(C174)(C141)(C31)(C38)(C109,C134)(C170)(C354)(C24,C16,C18)(C344,C166)(C131)(C106)(C168)(C62)(C181,C165,C41,C40)(C51)(C360)(C122,C107)(C136)(C369,C364)(C185)(C124)(C187,C139)(C275,C191)(C6,C342,C356,C80)(C59)(C138,C190)(C30)(C71,C56)(C137)(C132)(ARAF001,C144)(C29)(C114,C104)(C159)(ARAF005,C363,C76,C184)(C161)(C365)(C49,C50,C67)(C177,ARAF004)(C78)(C361)(C85)(C87)(C25,C105,C82,C7)(C15)(C91)(C127,C180)(C61,C63,C60,C58)(C355,C357,C12)(C149,C150)(C155,C157,C156,C158)(ARAF003)(C183,C182)(C113,C167,C81,C39)(C358,C93)(ARAF002)(C26,C89)(C169)(C343,C345)(C28,C366)(C86)(C14)(C88)(C140)(C55,C53)(C145,C77,C95)(C4)(C171,C151,C111,C341)(C115,C103)(C121,C163,C162,C188)(C92,C27,C13,C10,C2)(C154,C152,C147,C146,C148,C153)(C99,C359)(C21,C3,C1,C83,C20,C368,C133,C69,C125,C110,C108,C33,C68,C70,C32,C22,C119,C5,C123,C84,C8,C112,C100,C143,C23,C17)(C37,C118,C34,C222,C117,C367,C346,C73,C189,C74)(C272,C164)(C176,C172)(C75,C65)(C47,C46,C96,C43,C42,C45,C48)(C221,C11,C246,C142,C220,C79,ARAF006,C223,C19,C362,C186)</Pop>
<Posterior>-354784.47473987267585471272468567</Posterior>
<K>98</K>
<alpha>1</alpha>
<beta>75.5294</beta>
<delta>0.309103</delta>
<F>0.0131264</F>
<AccSAMS>0.00789474</AccSAMS>
<AccMS>0.0606061</AccMS>
<AccIndiv>0.00433651</AccIndiv>
<AccHyper>0.0204461</AccHyper>
<Number>7400</Number>
</Iteration>
<Iteration>
<Pop>(C120)(C36)(C44)(C160)(C128)(C179)(C66)(C35)(C178)(C141)(C38)(C354)(C106)(C62)(C360)(C122,C107)(C136)(C124)(C275,C191)(C30)(C71,C56)(ARAF001,C144)(C29)(C114,C104)(C159)(C161)(C177,ARAF004)(C78)(C361)(C85)(C91)(ARAF003)(ARAF002)(C26,C89)(C169)(C86)(C14)(C140)(C4)(C27,C92,C13,C10,C2)(C12,C357,C355)(C132)(C31)(C343,C345)(C51)(C57,C72)(ARAF005,C76,C184,C363)(C172,C176)(C64)(C135)(C164,C272)(C183,C182)(C156,C158,C155,C157)(C15)(C52)(C127,C180)(C95,C77,C145)(C81,C113,C167,C39)(C129)(C7,C82,C105,C25)(C109,C134)(C341,C151,C171,C111)(C367,C189,C118,C346,C34,C74,C117,C37,C222,C73)(C137)(C93,C358)(C59)(C342,C356,C80,C6)(C174)(C103,C115)(C188,C162,C163,C121)(C150,C149)(C88)(C148,C152,C147,C154,C146,C153)(C50,C49,C67)(C190,C138)(C126)(C185)(C365)(C175)(C96,C45,C48,C46,C42,C43,C47)(C75,C65)(C58,C60,C61,C63)(C16,C18,C24)(C364,C369)(C139,C187)(C28,C366)(C55,C53)(C359,C99)(C54)(C170)(C246,C362,C186,C11,C142,C79,C19,C220,ARAF006,C223,C221)(C131)(C165,C40,C181,C41)(C87)(C344,C166)(C173)(C168)(C83,C368,C23,C22,C1,C110,C69,C125,C68,C33,C100,C119,C32,C143,C8,C5,C70,C3,C133,C17,C108,C112,C84,C20,C123,C21)</Pop>
<Posterior>-354755.88744197465712204575538635</Posterior>
<K>98</K>
<alpha>1</alpha>
<beta>75.5294</beta>
<delta>0.284603</delta>
<F>0.0131264</F>
<AccSAMS>0.00777538</AccSAMS>
<AccMS>0.0603299</AccMS>
<AccIndiv>0.00429</AccIndiv>
<AccHyper>0.0199637</AccHyper>
<Number>7500</Number>
</Iteration>
<Iteration>
<Pop>(C36)(C128)(C179)(C66)(C35)(C178)(C38)(C106)(C62)(C122,C107)(C30)(C159)(C361)(C85)(ARAF002)(C26,C89)(C169)(C140)(C132)(C31)(C51)(C57,C72)(C64)(C135)(C183,C182)(C52)(C180,C127)(C137)(C93,C358)(C103,C115)(C190,C138)(C365)(C175)(C75,C65)(C139,C187)(C55,C53)(C359,C99)(C54)(C170)(C131)(C141)(C29)(C120)(C176,C172)(C354)(C181,C41,C165,C40)(C105,C7,C25,C82)(C14)(C360)(C91)(C163,C121,C188,C162)(ARAF004,C177)(C185)(C168)(C81,C39,C167,C113)(C46,C96,C45,C48,C43,C47,C42)(C111,C341,C151,C171)(C134,C109)(C272,C164)(C44)(C24,C18,C16)(C161)(C129)(C88)(ARAF001,C144)(C104,C114)(C369,C364)(C149,C150)(C184,C363,ARAF005,C76)(C15)(C345,C343)(C366,C28)(C58,C63,C61,C59,C60)(C136)(C157,C158,C156,C155)(C174)(C87)(C152,C147,C146,C153,C154,ARAF003,C148)(C191,C275)(C95,C145,C77)(C356,C6,C342,C80)(C173)(C4)(C86)(C126)(C362,C19,C246,C186,C220,ARAF006,C79,C223,C221,C142,C11)(C12,C78,C357,C355)(C344,C166)(C67,C50,C49)(C160)(C124)(C346,C189,C74,C34,C367,C118,C222,C73,C117,C37)(C56,C71)(C27,C92,C10,C13,C2)(C20,C8,C119,C70,C123,C69,C17,C110,C84,C21,C125,C100,C368,C3,C33,C23,C108,C83,C5,C68,C143,C32,C112,C133,C1,C22)</Pop>
<Posterior>-354325.16947570786578580737113953</Posterior>
<K>95</K>
<alpha>1</alpha>
<beta>75.5294</beta>
<delta>0.268465</delta>
<F>0.0131264</F>
<AccSAMS>0.00892857</AccSAMS>
<AccMS>0.0601633</AccMS>
<AccIndiv>0.00423012</AccIndiv>
<AccHyper>0.0197133</AccHyper>
<Number>7600</Number>
</Iteration>
<Iteration>
<Pop>(C179)(C66)(C35)(C38)(C106)(C159)(C361)(C85)(C140)(C31)(C64)(C52)(C180,C127)(C93,C358)(C365)(C175)(C359,C99)(C170)(C131)(C141)(C176,C172)(C354)(C360)(C163,C121,C188,C162)(C185)(C168)(C134,C109)(C272,C164)(C161)(C136)(C157,C158,C156,C155)(C145,C77,C95)(C4)(C126)(C12,C78,C357,C355)(C67,C50,C49)(C160)(C174)(C135)(C137)(C51)(C91)(C191,C275)(C54)(C88)(C81,C167,C113,C39)(C120)(C75,C65)(C182,C183)(C144,ARAF001)(C62)(C178)(C114,C104)(C367,C34)(ARAF002)(C129)(C76,C184,C363,ARAF005)(C369,C364)(C14)(C55,C53)(C128)(C58,C59,C63,C60,C61)(C25,C82,C105,C7)(C139,C187)(C36)(C132)(C186,C362,C11,ARAF006,C246,C223,C79,C19,C221,C220,C142)(C341,C111,C151,C171)(C40,C181,C41,C165)(C26,C89)(C30)(C71,C56)(C44)(C169)(C87)(C43,C45,C47,C42,C48,C46,C96)(C173)(C154,C147,C153,C152,C148,C146,ARAF003)(C149,C150)(C343,C345)(C342,C6,C356,C80)(C18,C16,C24)(C73,C222,C74,C189,C37,C117,C118,C346)(C122,C107)(C72,C57)(C103,C115)(C124)(C177,ARAF004)(C29)(C166,C344)(C366,C28)(C138,C190)(C32,C133,C22,C112,C69,C23,C100,C17,C70,C5,C68,C20,C119,C33,C110,C368,C3,C84,C83,C125,C108,C143,C21,C123,C8,C1)(C15)(C2,C27,C13,C10,C92)(C86)</Pop>
<Posterior>-354258.68313247297191992402076721</Posterior>
<K>96</K>
<alpha>1</alpha>
<beta>71.5528</beta>
<delta>0.0686714</delta>
<F>0.0138458</F>
<AccSAMS>0.00925536</AccSAMS>
<AccMS>0.0598726</AccMS>
<AccIndiv>0.0041684</AccIndiv>
<AccHyper>0.022807</AccHyper>
<Number>7700</Number>
</Iteration>
<Iteration>
<Pop>(C179)(C159)(C85)(C140)(C31)(C52)(C365)(C175)(C131)(C141)(C354)(C168)(C145,C77,C95)(C4)(C126)(C160)(C174)(C137)(C51)(C191,C275)(C120)(C182,C183)(C62)(C178)(ARAF002)(C128)(C26,C89)(C87)(C149,C150)(C103,C115)(C124)(C177,ARAF004)(C49,C50,C67)(C367,C34)(C134,C109)(C185)(C38)(C56,C71)(C91)(C88)(C135)(C41,C40,C165,C181)(C106)(C86)(C28,C366)(C162,C121,C188,C163)(C342,C356,C6,C80)(C35)(C344,C166)(C15)(C7,C82,C25,C105)(C136)(C139,C187)(C29)(C18,C16,C24)(C127,C180)(C272,C164)(C104,C114)(C132)(C345,C343)(C170)(C360)(C64)(C221,ARAF006,C19,C79,C142,C246,C223,C11,C186,C220,C362)(C53,C55)(ARAF001,C144)(C72,C57)(C122,C107)(C59,C60,C61,C63,C58)(C169)(C358,C93)(C12,C355,C357,C78)(C75,C65)(C81,C39,C113)(C173)(C361)(C161)(C54)(C36)(C138,C167,C190)(C172,C176)(C156,C155,C158,C157)(C44)(C118,C74,C346,C222,C73,C189,C37,C117)(C154,ARAF003,C153,C147,C146,C148,C152)(C30)(C76,C184,ARAF005,C363)(C66)(C99,C359)(C14)(C13,C10,C92,C27,C2)(C369,C364)(C129)(C171,C151,C111,C341)(C133,C68,C20,C143,C17,C21,C368,C100,C123,C23,C84,C110,C119,C33,C125,C83,C22,C112,C32,C8,C70,C3,C1,C69,C5,C108)(C48,C46,C42,C45,C43,C47,C96)</Pop>
<Posterior>-354110.61250517203006893396377563</Posterior>
<K>96</K>
<alpha>1</alpha>
<beta>71.5528</beta>
<delta>0.0763605</delta>
<F>0.0138458</F>
<AccSAMS>0.00912484</AccSAMS>
<AccMS>0.0598076</AccMS>
<AccIndiv>0.00411862</AccIndiv>
<AccHyper>0.0227671</AccHyper>
<Number>7800</Number>
</Iteration>
<Iteration>
<Pop>(C85)(C140)(C52)(C365)(C175)(C131)(C354)(C168)(C4)(C160)(C174)(C137)(C51)(C120)(C182,C183)(C62)(C178)(C26,C89)(C124)(C367,C34)(C71,C56)(C88)(C135)(C86)(C28,C366)(C162,C121,C188,C163)(C35)(C136)(C29)(C180,C127)(C272,C164)(C345,C343)(C170)(C360)(C64)(C358,C93)(C161)(C54)(C36)(C172,C176)(C14)(C129)(C150,C149)(C179)(C128)(C177,ARAF004)(C31)(C361)(C30)(C15)(C141)(C77,C145,C95)(C44)(C155,C156,C157,C158)(C91)(C57,C72)(C185)(C78,C355,C357,C12)(C18,C24,C16)(C65,C75)(C159)(C344,C166)(C275,C191)(C43,C47,C46,C96,C48,C45,C42)(C114,C104)(C38)(C87)(C109,C134)(C173)(C139,C187)(C144,ARAF001)(C107,C122)(C169)(C364,C369)(C53,C55)(C13,C92,C27,C2,C10)(C39,C113,C81)(C66)(C105,C7,C25,C82)(C356,C342,C80,C6)(C106)(ARAF002)(ARAF003,C154,C153,C152,C147,C146,C148)(C103,C115)(C117,C222,C189,C74,C346,C73,C37,C118)(C171,C341,C111,C151)(C68,C20,C368,C5,C1,C133,C21,C23,C108,C8,C83,C119,C17,C143,C112,C100,C84,C123,C32,C3,C110,C22,C69,C70,C33,C125)(C79,C19,C362,ARAF006,C223,C142,C246,C220,C11,C186,C221)(C67,C49,C50)(ARAF005,C184,C76,C363)(C63,C58,C60,C61,C59)(C126)(C181,C40,C41,C165)(C167,C138,C190)(C132)(C99,C359)</Pop>
<Posterior>-354090.56158072431571781635284424</Posterior>
<K>96</K>
<alpha>1</alpha>
<beta>71.5528</beta>
<delta>0.278443</delta>
<F>0.0138458</F>
<AccSAMS>0.0090312</AccSAMS>
<AccMS>0.0598679</AccMS>
<AccIndiv>0.00405351</AccIndiv>
<AccHyper>0.0225694</AccHyper>
<Number>7900</Number>
</Iteration>
<Iteration>
<Pop>(C52)(C365)(C175)(C131)(C4)(C174)(C120)(C62)(C178)(C26,C89)(C124)(C71,C56)(C28,C366)(C170)(C64)(C54)(C14)(C129)(C179)(C128)(C31)(C361)(C141)(C44)(C72,C57)(C185)(C159)(C191,C275)(C38)(C87)(C144,ARAF001)(C53,C55)(C39,C81,C113)(C66)(C106)(ARAF002)(C103,C115)(C67,C49,C50)(C184,C76,C363,ARAF005)(C126)(C167,C138,C190)(C99,C359)(C114,C104)(C169)(C173)(C30)(C34,C367)(C137)(C40,C41,C165,C181)(C369,C364)(C358,C93)(C65,C75)(C162,C188,C121,C163)(C2,C10,C92,C13,C27)(C134,C109)(C136)(C132)(C95,C145,C77)(C151,C341,C171,C111)(C29)(C85)(C176,C172)(C187,C139)(ARAF004,C177)(C160)(C168)(C24,C16,C18)(C150,C149)(C161)(C189,C73,C37,C222,C118,C74,C346,C117)(C6,C356,C342,C80)(C166,C344)(C127,C180)(C360)(C88)(C354)(C272,C164)(C86)(C107,C122)(C58,C59,C63,C60,C61)(C35)(C51)(C183,C182)(C357,C355,C12,C78)(C15)(C246,C362,ARAF006,C186,C79,C220,C221,C223,C19,C142,C11)(C157,C156,C158,C155)(C43,C48,C96,C45,C46,C42,C47)(C91)(C135)(C1,C22,C112,C119,C5,C23,C33,C83,C108,C368,C100,C133,C110,C70,C68,C32,C123,C3,C8,C17,C84,C20,C21,C143,C125,C69)(C25,C7,C82,C105)(C152,C148,ARAF003,C146,C154,C147,C153)(C36)(C343,C345)(C140)</Pop>
<Posterior>-354090.56158072431571781635284424</Posterior>
<K>96</K>
<alpha>1</alpha>
<beta>75.4653</beta>
<delta>0.478133</delta>
<F>0.0131374</F>
<AccSAMS>0.00892857</AccSAMS>
<AccMS>0.0591354</AccMS>
<AccIndiv>0.0039984</AccIndiv>
<AccHyper>0.0239726</AccHyper>
<Number>8000</Number>
</Iteration>
<Iteration>
<Pop>(C365)(C175)(C4)(C174)(C120)(C89,C26)(C170)(C64)(C54)(C14)(C179)(C128)(C31)(C361)(C141)(C44)(C72,C57)(C185)(C159)(C191,C275)(C38)(C66)(C106)(C169)(C173)(C30)(C34,C367)(C137)(C136)(C85)(ARAF004,C177)(C160)(C168)(C161)(C166,C344)(C360)(C86)(C35)(C183,C182)(C15)(C36)(C115,C103)(C52)(C149,C150)(C156,C158,C157,C155)(C358,C93)(C176,C172)(C180,C127)(C51)(C131)(C147,C154,C153,ARAF003,C152,C148,C146)(C87)(C56,C71)(C29)(C164,C272)(ARAF001,C144)(C65,C75)(C135)(C42,C47,C43,C46,C45,C48,C96)(C129)(C99,C359)(C343,C345)(ARAF005,C363,C184,C76)(C342,C356,C80,C6)(C122,C107)(C178)(C88)(C126)(C124)(C10,C2,C27,C92,C13)(C132)(C188,C163,C121,C162)(C354)(C139,C187)(ARAF006,C142,C362,C186,C246,C79,C221,C223,C220,C11,C19)(C222,C73,C117,C74,C37,C189,C346,C118)(C41,C165,C40,C181)(C62)(C104,C114)(ARAF002,C151,C171,C341)(C111)(C364,C369)(C59,C63,C60,C58,C61)(C55,C53)(C138,C167,C190)(C140)(C113,C39,C81)(C28,C366)(C91)(C82,C25,C7,C105)(C109,C134)(C49,C50,C67)(C24,C18,C16)(C145,C95,C77)(C357,C355,C12,C78)(C84,C32,C368,C22,C119,C112,C33,C3,C70,C100,C1,C83,C143,C69,C8,C20,C123,C68,C125,C21,C110,C17,C5,C133,C23,C108)</Pop>
<Posterior>-354075.51654423633590340614318848</Posterior>
<K>96</K>
<alpha>1</alpha>
<beta>75.4653</beta>
<delta>0.215237</delta>
<F>0.0131374</F>
<AccSAMS>0.00881057</AccSAMS>
<AccMS>0.0588947</AccMS>
<AccIndiv>0.00394789</AccIndiv>
<AccHyper>0.0236486</AccHyper>
<Number>8100</Number>
</Iteration>
<Iteration>
<Pop>(C365)(C175)(C4)(C174)(C170)(C64)(C54)(C14)(C179)(C128)(C31)(C72,C57)(C185)(C191,C275)(C38)(C66)(C106)(C169)(C30)(C34,C367)(C137)(C136)(C85)(C168)(C86)(C36)(C156,C158,C157,C155)(C131)(C87)(C65,C75)(C135)(C99,C359)(C122,C107)(C178)(C124)(C132)(C354)(C187,C139)(C62)(C364,C369)(C140)(C113,C39,C81)(C28,C366)(C126)(C51)(C345,C343)(C361)(C24,C16,C18)(C52)(C182,C183)(C160)(C166,C344)(C141)(C173)(C15)(C109,C134)(C162,C163,C188,C121)(C71,C56)(C161)(C60,C63,C58,C61,C59)(ARAF004,C177)(C167,C190,C138)(C80,C356,C6,C342)(C115,C103)(C360)(C159)(C104,C114)(C129)(C180,C127)(C149,C150)(C26,C89)(C105,C25,C82,C7)(C91)(C111)(C142,C79,C11,C19,C221,ARAF006,C362,C223,C220,C246,C186)(C120)(C172,C176)(C49,C67,C50)(C148,C147,ARAF003,C154,C153,C146,C152)(ARAF005,C76,C363,C184)(C341,ARAF002,C151,C171)(C164,C272)(C74,C165,C41,C40,C73,C181)(C346,C222,C37,C117,C118,C189)(C144,ARAF001)(C358,C93)(C2,C27,C10,C92,C13)(C12,C355,C357,C78)(C96,C43,C47,C45,C48,C44,C46,C42)(C53,C55)(C145,C77,C95)(C35)(C29)(C33,C125,C133,C21,C119,C108,C368,C20,C1,C17,C23,C110,C32,C83,C69,C22,C143,C68,C3,C8,C123,C112,C84,C5,C70,C100)(C88)</Pop>
<Posterior>-353874.33639172208495438098907471</Posterior>
<K>95</K>
<alpha>1</alpha>
<beta>75.4653</beta>
<delta>0.275124</delta>
<F>0.0131374</F>
<AccSAMS>0.0090694</AccSAMS>
<AccMS>0.0594573</AccMS>
<AccIndiv>0.0039093</AccIndiv>
<AccHyper>0.0232945</AccHyper>
<Number>8200</Number>
</Iteration>
<Iteration>
<Pop>(C4)(C174)(C170)(C64)(C179)(C31)(C185)(C191,C275)(C30)(C34,C367)(C137)(C85)(C168)(C36)(C131)(C87)(C75,C65)(C99,C359)(C107,C122)(C178)(C132)(C62)(C140)(C113,C39,C81)(C126)(C345,C343)(C52)(C182,C183)(C141)(C15)(C109,C134)(C161)(C129)(C149,C150)(C105,C25,C82,C7)(C120)(C272,C164)(C144,ARAF001)(C53,C55)(C35)(C29)(C88)(ARAF002,C341,C171,C151)(C160)(C146,ARAF003,C148,C147,C154,C153,C152)(C139,C187)(C176,C172)(C175)(C180,C127)(C124)(C38)(C6,C80,C356,C342)(C136)(C111)(C51)(C157,C158,C155,C156)(C73,C165,C74,C181,C41,C40)(C63,C61,C58,C60,C59)(C365)(C77,C145,C95)(C128)(C169)(C135)(C14)(C13,C92,C27,C10,C2)(C358,C93)(C222,C37,C189,C346,C117,C118)(C72,C57)(C91)(C159)(C344,C166)(C86)(C26,C89)(C54)(ARAF004,C177)(C369,C364)(C66)(C366,C28)(C163,C162,C121,C188)(C106)(C363,C76,C184,ARAF005)(C50,C67,C49)(C114,C104)(C48,C44,C96,C46,C42,C47,C45,C43)(C354)(C56,C71)(C103,C115)(C16,C24,C18)(C173)(C70,C8,C22,C119,C20,C100,C112,C32,C33,C69,C123,C83,C3,C125,C110,C84,C5,C17,C133,C108,C1,C143,C23,C21,C368,C68)(C360)(C78,C357,C12,C355)(C138,C167,C190)(C361)(C223,C220,C246,C142,C19,C362,C221,C186,C79,ARAF006,C11)</Pop>
<Posterior>-353871.08080620667897164821624756</Posterior>
<K>95</K>
<alpha>1</alpha>
<beta>70.8955</beta>
<delta>0.340756</delta>
<F>0.0139724</F>
<AccSAMS>0.00896686</AccSAMS>
<AccMS>0.0594722</AccMS>
<AccIndiv>0.003861</AccIndiv>
<AccHyper>0.0247117</AccHyper>
<Number>8300</Number>
</Iteration>
<Iteration>
<Pop>(C4)(C170)(C64)(C179)(C31)(C185)(C191,C275)(C30)(C85)(C36)(C131)(C87)(C65,C75)(C99,C359)(C178)(C132)(C62)(C140)(C52)(C141)(C15)(C109,C134)(C129)(C120)(C272,C164)(C53,C55)(C35)(C88)(C139,C187)(C172,C176)(C175)(C180,C127)(C38)(C365)(C128)(C169)(C135)(C72,C57)(C91)(C86)(C66)(C106)(C114,C104)(C354)(C103,C115)(C173)(C360)(C159)(C160)(C168)(C156,C158,C157,C155)(C138,C167,C190)(C149,C150)(C16,C18,C24)(C29)(C166,C344)(C76,C184,ARAF005,C363)(C165,C74,C41,C181,C73,C40)(C136)(C111)(C358,C93)(C174)(C56,C71)(C367,C34)(C28,C366)(C51)(C54)(C153,C154,C148,C152,ARAF003,C147,C146)(C183,C182)(C50,C49,C67)(C14)(ARAF002,C171,C341,C151)(C161)(C369,C364)(C126)(C105,C7,C25,C82)(C188,C121,C162,C163)(C124)(C61,C59,C60,C63,C58)(C77,C95,C145)(C122,C107)(C17,C100,C33,C84,C22,C125,C112,C70,C8,C123,C32,C119,C20,C69,C23,C110,C83,C68,C133,C5,C3,C1,C108,C21,C368,C143)(C189,C346,C37,C118,C117,C222)(ARAF001,C144)(C345,C343)(C26,C89)(C246,C362,ARAF006,C223,C142,C221,C186,C79,C220,C11,C19)(C137)(C361)(C46,C45,C96,C47,C42,C48,C43,C44)(C39,C113,C81)(C78,C357,C355,C12)(ARAF004,C177)(C27,C13,C92,C2,C10)(C356,C80,C6,C342)</Pop>
<Posterior>-353871.08080620667897164821624756</Posterior>
<K>95</K>
<alpha>1</alpha>
<beta>70.8955</beta>
<delta>0.111699</delta>
<F>0.0139724</F>
<AccSAMS>0.00887003</AccSAMS>
<AccMS>0.0588235</AccMS>
<AccIndiv>0.00380518</AccIndiv>
<AccHyper>0.0244698</AccHyper>
<Number>8400</Number>
</Iteration>
<Iteration>
<Pop>(C170)(C64)(C179)(C31)(C85)(C131)(C87)(C359,C99)(C178)(C62)(C140)(C141)(C109,C134)(C120)(C35)(C88)(C139,C187)(C175)(C38)(C169)(C135)(C86)(C106)(C114,C104)(C354)(C173)(C360)(C160)(C111)(C174)(C56,C71)(C28,C366)(C51)(C14)(C126)(C124)(C122,C107)(C361)(C156,C155,C157,C158)(C4)(ARAF005,C184,C363,C76)(C132)(C6,C356,C342,C80)(C72,C57)(C52)(C367,C34)(C129)(C168)(C66)(C15)(ARAF002,C341,C151,C171)(C95,C77,C145)(C153,C154,C146,C148,C147,C152,ARAF003)(C365)(C89,C26)(C127,C180)(C137)(ARAF004,C177)(C65,C75)(C54)(C13,C10,C92,C2,C27)(C103,C115)(C150,C149)(C136)(C275,C191)(C81,C113,C39)(C30)(C16,C18,C24)(C183,C182)(C128)(C190,C167,C138)(C55,C53)(C144,ARAF001)(C159)(C364,C369)(C59,C60,C63,C61,C58)(C40,C41,C73,C74,C165,C181)(C188,C163,C121,C162)(C36)(C346,C117,C189,C222,C37,C118)(C166,C344)(C93,C358)(C272,C164)(C82,C25,C7,C105)(C12,C355,C78,C357)(C49,C50,C67)(C185)(C123,C32,C33,C22,C368,C143,C125,C8,C23,C112,C17,C5,C3,C84,C110,C1,C70,C69,C20,C83,C100,C119,C133,C21,C68,C108)(C161)(C172,C176)(C343,C345)(C29)(C91)(C19,C220,C362,C186,C246,C142,C79,ARAF006,C221,C11,C223)(C45,C43,C96,C42,C48,C44,C46,C47)</Pop>
<Posterior>-353872.56174813554389402270317078</Posterior>
<K>95</K>
<alpha>1</alpha>
<beta>70.8955</beta>
<delta>0.14847</delta>
<F>0.0139724</F>
<AccSAMS>0.0087519</AccSAMS>
<AccMS>0.0585065</AccMS>
<AccIndiv>0.00376648</AccIndiv>
<AccHyper>0.0241935</AccHyper>
<Number>8500</Number>
</Iteration>
<Iteration>
<Pop>(C64)(C85)(C131)(C87)(C141)(C120)(C88)(C38)(C169)(C135)(C106)(C360)(C160)(C111)(C174)(C28,C366)(C51)(C126)(C124)(C122,C107)(C72,C57)(C52)(C367,C34)(C129)(C168)(C66)(C15)(C89,C26)(C137)(C136)(C30)(C144,ARAF001)(C36)(C161)(C29)(C91)(C128)(C365)(C182,C183)(C173)(C4)(C56,C71)(C177,ARAF004)(C345,C343)(C175)(C361)(C82,C105,C25,C7)(C191,C275)(C187,C139)(C165,C40,C73,C74,C181,C41)(C272,C164)(C369,C364)(C132)(C55,C53)(C6,C356,C80,C342)(C180,C127)(C43,C42,C47,C96,C48,C44,C46,C45)(C344,C166)(C170)(C359,C99)(C49,C67,C50)(C75,C65)(C354)(C93,C358)(C37,C117,C222,C346,C118,C189)(C188,C121,C162,C163)(C18,C16,C24)(C178)(C114,C104)(C35)(C171,C151,C341,ARAF002)(C95,C145,C77)(C179)(ARAF005,C184,C363,C76)(C54)(C92,C27,C2,C13,C10)(C14)(C172,C176)(C115,C103)(C109,C134)(C31)(C39,C113,C81)(C355,C357,C78,C12)(C159)(C149,C150)(C59,C63,C60,C62,C58,C61)(C185)(C154,ARAF003,C146,C148,C152,C147,C153)(C138,C167,C190)(C221,C11,C362,C223,C220,C186,C79,C19,C246,C142,ARAF006)(C155,C158,C157,C156)(C140)(C368,C33,C119,C84,C22,C8,C133,C68,C69,C5,C1,C112,C3,C100,C83,C110,C23,C108,C143,C123,C21,C32,C70,C17,C125,C20)(C86)</Pop>
<Posterior>-353694.00551841920241713523864746</Posterior>
<K>94</K>
<alpha>1</alpha>
<beta>70.8955</beta>
<delta>0.228876</delta>
<F>0.0139724</F>
<AccSAMS>0.00898876</AccSAMS>
<AccMS>0.0579048</AccMS>
<AccIndiv>0.00372995</AccIndiv>
<AccHyper>0.024</AccHyper>
<Number>8600</Number>
</Iteration>
<Iteration>
<Pop>(C64)(C85)(C131)(C87)(C141)(C88)(C38)(C169)(C135)(C160)(C111)(C174)(C28,C366)(C51)(C126)(C124)(C52)(C367,C34)(C168)(C15)(C89,C26)(C137)(C30)(C144,ARAF001)(C36)(C29)(C91)(C128)(C365)(C182,C183)(C4)(C56,C71)(C361)(C132)(C55,C53)(C49,C67,C50)(C35)(C179)(C54)(C14)(C140)(C86)(C99,C359)(C136)(C115,C103)(C343,C345)(C272,C164)(C60,C61,C59,C63,C62,C58)(C175)(C107,C122)(C129)(C185)(C170)(C360)(C149,C150)(C106)(C139,C187)(C120)(C344,C166)(C104,C114)(C6,C342,C356,C80)(C159)(C81,C39,C113)(C66)(C7,C82,C25,C105)(C191,C275)(C77,C95,C145)(C2,C10,C13,C27,C92)(C358,C93)(C31)(C222,C346,C37,C189,C118,C117)(C138,C190,C167)(C16,C18,C24)(C76,C184,C363,ARAF005)(C65,C75)(C146,C152,C154,ARAF003,C147,C153,C148)(C354)(C180,C127)(C172,C176)(C72,C57)(C45,C47,C96,C43,C48,C42,C46,C44)(C369,C364)(C173)(C12,C78,C357,C355)(C70,C112,C21,C83,C32,C33,C22,C68,C8,C108,C125,C119,C17,C84,C3,C5,C69,C100,C143,C110,C123,C133,C23,C20,C1,C368)(C74,C181,C40,C73,C41,C165)(ARAF004,C177)(C178)(C157,C155,C156,C158)(C134,C109)(C161)(C171,ARAF002,C151,C341)(C19,C142,C79,C246,ARAF006,C221,C220,C223,C362,C186,C11)(C188,C162,C121,C163)</Pop>
<Posterior>-353678.3735257411026395857334137</Posterior>
<K>94</K>
<alpha>1</alpha>
<beta>70.8955</beta>
<delta>0.351757</delta>
<F>0.0139724</F>
<AccSAMS>0.0088856</AccSAMS>
<AccMS>0.0575837</AccMS>
<AccIndiv>0.00369004</AccIndiv>
<AccHyper>0.0236967</AccHyper>
<Number>8700</Number>
</Iteration>
<Iteration>
<Pop>(C85)(C87)(C141)(C88)(C38)(C135)(C160)(C174)(C51)(C124)(C52)(C168)(C15)(C137)(C30)(C144,ARAF001)(C29)(C91)(C4)(C56,C71)(C132)(C55,C53)(C35)(C54)(C14)(C140)(C99,C359)(C345,C343)(C272,C164)(C122,C107)(C129)(C360)(C149,C150)(C139,C187)(C120)(C104,C114)(C66)(C82,C25,C7,C105)(C191,C275)(C358,C93)(C31)(C65,C75)(C354)(C369,C364)(C173)(ARAF004,C177)(C161)(C169)(C92,C10,C2,C27,C13)(C128)(C357,C355,C12,C78)(C36)(C365)(C185)(C111)(C46,C42,C96,C44,C48,C47,C45,C43)(C361)(C178)(C72,C57)(C151,C341,ARAF002,C171)(C179)(C363,C76,C184,ARAF005)(C80,C342,C6,C356)(C28,C366)(C77,C95,C145)(C180,C127)(C167,C138,C190)(C166,C344)(C175)(C157,C156,C155,C158)(C89,C26)(C222,C118,C346,C117,C189,C37)(C147,C146,C153,C152,C148,C154,ARAF003)(C136)(C81,C113,C39)(C34,C367)(C170)(C49,C50,C67)(C126)(C103,C115)(C188,C163,C121,C162)(C172,C176)(C73,C165,C181,C74,C41,C40)(C134,C109)(C159)(C60,C62,C63,C59,C61,C58)(C86)(C182,C183)(C106)(C24,C16,C18)(C64)(C108,C100,C83,C22,C17,C68,C119,C125,C5,C21,C8,C143,C84,C123,C33,C112,C23,C32,C1,C3,C368,C20,C69,C110,C133,C70)(C79,ARAF006,C220,C11,C223,C362,C19,C142,C221,C246,C186)(C131)</Pop>
<Posterior>-353669.12993803562130779027938843</Posterior>
<K>94</K>
<alpha>1</alpha>
<beta>70.8955</beta>
<delta>0.344224</delta>
<F>0.0139724</F>
<AccSAMS>0.00879765</AccSAMS>
<AccMS>0.057313</AccMS>
<AccIndiv>0.00364166</AccIndiv>
<AccHyper>0.0234375</AccHyper>
<Number>8800</Number>
</Iteration>
<Iteration>
<Pop>(C87)(C88)(C38)(C174)(C51)(C124)(C52)(C168)(C29)(C91)(C4)(C56,C71)(C132)(C35)(C54)(C14)(C345,C343)(C272,C164)(C149,C150)(C120)(C31)(C173)(ARAF004,C177)(C128)(C36)(C111)(C361)(C178)(C179)(C77,C95,C145)(C157,C156,C155,C158)(C34,C367)(C170)(C159)(C86)(C182,C183)(C106)(C64)(C354)(C28,C366)(C26,C89)(C144,ARAF001)(C162,C163,C188,C121)(C15)(C140)(C85)(C107,C122)(C344,C166)(C141)(C137)(C136)(C161)(C185)(C7,C105,C82,C25)(C365)(C360)(C160)(C60,C61,C63,C59,C62,C58)(C115,C103)(C131)(C72,C57)(ARAF005,C184,C76,C363)(C129)(C114,C104)(ARAF002,C171,C341,C151)(C134,C109)(C359,C99)(C53,C55)(C2,C10,C27,C13,C92)(C139,C187)(C30)(C186,C79,C223,C246,C19,C220,C11,C221,ARAF006,C142,C362)(C135)(C16,C18,C24)(C364,C369)(C49,C67,C50)(C275,C191)(C169)(C126)(C190,C167,C138)(C73,C40,C74,C181,C41,C165)(C146,C154,C148,C152,C147,C153,ARAF003)(C342,C80,C6,C356)(C118,C37,C189,C346,C222,C117)(C47,C44,C96,C48,C45,C43,C46,C42)(C81,C113,C39)(C176,C172)(C358,C93)(C355,C12,C357,C78)(C127,C180)(C66)(C65,C75)(C21,C33,C133,C8,C112,C68,C17,C368,C100,C1,C22,C84,C5,C83,C23,C143,C69,C108,C70,C110,C3,C20,C123,C119,C125,C32)(C175)</Pop>
<Posterior>-353671.66070710314670577645301819</Posterior>
<K>94</K>
<alpha>1</alpha>
<beta>70.8955</beta>
<delta>0.272041</delta>
<F>0.0139724</F>
<AccSAMS>0.00870827</AccSAMS>
<AccMS>0.0572898</AccMS>
<AccIndiv>0.0036075</AccIndiv>
<AccHyper>0.0230769</AccHyper>
<Number>8900</Number>
</Iteration>
<Iteration>
<Pop>(C88)(C51)(C52)(C168)(C29)(C91)(C35)(C345,C343)(C272,C164)(C149,C150)(C120)(C173)(ARAF004,C177)(C128)(C361)(C178)(C179)(C159)(C182,C183)(C106)(C28,C366)(C344,C166)(C141)(C136)(C161)(C365)(C360)(C160)(C103,C115)(C131)(C72,C57)(C134,C109)(C53,C55)(C30)(C135)(C169)(C126)(C176,C172)(C66)(C175)(ARAF002,C171,C341,C151)(C4)(ARAF001,C144)(C89,C26)(C363,C184,C76,ARAF005)(C129)(C54)(C65,C75)(C137)(C185)(C31)(C342,C6,C80,C356)(C122,C107)(C111)(C162,C188,C163,C121)(C16,C24,C18)(C358,C93)(C99,C359)(C354)(C187,C139)(C15)(C114,C104)(C132)(C86)(C124)(C170)(C369,C364)(C140)(C355,C12,C78,C357)(C38)(C158,C157,C156,C155)(C49,C67,C50)(C127,C180)(C85)(C174)(C367,C34)(C36)(C14)(C113,C81,C39)(C190,C167,C138)(C275,C191)(C69,C83,C108,C119,C17,C22,C20,C368,C33,C110,C23,C133,C3,C21,C5,C70,C100,C1,C8,C143,C125,C68,C112,C123,C84,C32)(C71,C56)(C223,C246,C19,C221,C362,C220,C11,ARAF006,C186,C79,C142)(C145,C77,C95)(C64)(C146,C154,C152,C148,C147,C153,ARAF003)(C58,C62,C59,C61,C60,C63)(C87)(C165,C74,C40,C73,C41,C181)(C42,C43,C96,C47,C48,C45,C44,C46)(C25,C7,C82,C105)(C117,C37,C222,C189,C346,C118)(C92,C2,C27,C13,C10)</Pop>
<Posterior>-353666.36796008236706256866455078</Posterior>
<K>94</K>
<alpha>1</alpha>
<beta>70.8955</beta>
<delta>0.464941</delta>
<F>0.0139724</F>
<AccSAMS>0.00864865</AccSAMS>
<AccMS>0.0568429</AccMS>
<AccIndiv>0.0035727</AccIndiv>
<AccHyper>0.0225564</AccHyper>
<Number>9000</Number>
</Iteration>
<Iteration>
<Pop>(C88)(C168)(C35)(C164,C272)(C120)(C177,ARAF004)(C128)(C182,C183)(C161)(C365)(C360)(C103,C115)(C169)(C126)(C176,C172)(C66)(C129)(C137)(C31)(C122,C107)(C111)(C354)(C139,C187)(C124)(C170)(C140)(C174)(C36)(C14)(C275,C191)(C71,C56)(C87)(C82,C105,C7,C25)(C52)(C160)(C104,C114)(C369,C364)(C85)(C159)(C173)(C135)(C163,C188,C121,C162)(C93,C358)(C136)(C86)(C131)(C30)(C4)(C91)(C175)(C179)(C109,C134)(C185)(C144,ARAF001)(C106)(C359,C99)(C171,ARAF002,C151,C341)(C49,C50,C67)(C343,C345)(C152,C146,ARAF003,C147,C154,C148,C153)(C141)(C132)(C55,C53)(C113,C39,C81)(C361)(C34,C367)(C127,C180)(C117,C118,C37,C222,C189,C346)(C167,C138,C190)(C54)(C150,C149)(C64)(C155,C157,C158,C156)(C186,C142,C11,C221,C220,C223,C362,C19,C246,ARAF006,C79)(C95,C145,C77)(C366,C28)(C57,C72)(C59,C61,C58,C62,C60,C63)(C344,C166)(C178)(C41,C73,C181,C40,C165,C74)(C92,C10,C2,C13,C27)(C26,C89)(C15)(C75,C65)(C12,C355,C357,C78)(C46,C47,C48,C96,C42,C43,C45,C44)(C51)(C29)(C76,C363,C184,ARAF005)(C6,C342,C356,C80)(C38)(C84,C70,C32,C8,C20,C110,C22,C119,C1,C83,C123,C108,C21,C17,C69,C143,C112,C125,C133,C100,C368,C5,C33,C68,C23,C3)(C16,C24,C18)</Pop>
<Posterior>-353666.36796008236706256866455078</Posterior>
<K>94</K>
<alpha>1</alpha>
<beta>70.8955</beta>
<delta>0.203446</delta>
<F>0.0139724</F>
<AccSAMS>0.00855615</AccSAMS>
<AccMS>0.056212</AccMS>
<AccIndiv>0.00353357</AccIndiv>
<AccHyper>0.0222883</AccHyper>
<Number>9100</Number>
</Iteration>
<Iteration>
<Pop>(C88)(C168)(C164,C272)(C120)(C182,C183)(C365)(C169)(C66)(C137)(C31)(C122,C107)(C111)(C354)(C139,C187)(C124)(C170)(C140)(C174)(C14)(C275,C191)(C52)(C160)(C85)(C159)(C173)(C135)(C93,C358)(C86)(C30)(C4)(C91)(C175)(C109,C134)(C144,ARAF001)(C106)(C359,C99)(C132)(C180,C127)(C54)(C150,C149)(C64)(C366,C28)(C57,C72)(C344,C166)(C15)(C51)(C38)(C35)(C155,C156,C157,C158)(C128)(C34,C367)(C145,C95,C77)(C141)(C179)(C87)(C161)(C6,C80,C356,C342)(C12,C78,C357,C355)(C71,C56)(C36)(C178)(C18,C16,C24)(C136)(C131)(C29)(C172,C176)(C45,C48,C42,C96,C43,C47,C46,C44)(ARAF005,C184,C363,C76)(C61,C59,C60,C63,C58,C62)(C53,C55)(C75,C65)(C361)(C345,C343)(C115,C103)(C25,C82,C7,C105)(C341,ARAF002,C171,C151)(C129)(C13,C27,C10,C2,C92)(C89,C26)(C185)(C364,C369)(C346,C118,C189,C117,C222,C37)(C11,C362,C223,C19,C220,C142,C246,ARAF006,C221,C186,C79)(C40,C73,C74,C181,C41,C165)(C104,C114)(C138,C190,C167)(C147,C154,C146,C148,C153,C152,ARAF003)(C188,C163,C162,C121)(C126)(C50,C49,C67)(C360)(C177,ARAF004)(C113,C81,C39)(C368,C21,C108,C123,C119,C33,C17,C32,C70,C143,C112,C23,C110,C5,C1,C133,C125,C84,C100,C22,C20,C3,C83,C68,C8,C69)</Pop>
<Posterior>-353666.36796008236706256866455078</Posterior>
<K>94</K>
<alpha>1</alpha>
<beta>70.8955</beta>
<delta>0.0547424</delta>
<F>0.0139724</F>
<AccSAMS>0.00847458</AccSAMS>
<AccMS>0.0556146</AccMS>
<AccIndiv>0.00348918</AccIndiv>
<AccHyper>0.0220588</AccHyper>
<Number>9200</Number>
</Iteration>
<Iteration>
<Pop>(C88,C89)(C164,C272)(C120)(C183,C182)(C169)(C66)(C137)(C122,C107)(C111)(C354)(C139,C187)(C124)(C174)(C14)(C275,C191)(C52)(C85)(C30)(C4)(C91)(C175)(C359,C99)(C132)(C166,C344)(C15)(C35)(C141)(C87)(C161)(C178)(C136)(C29)(C53,C55)(C361)(C115,C103)(C26)(C185)(C126)(C360)(C67,C49,C50)(C171,C341,C151,ARAF002)(C54)(C150,C149)(C81,C113,C39)(C179)(C57,C72)(C170)(C34,C367)(C127,C180)(C357,C355,C12,C78)(ARAF001,C144)(C129)(C128)(C104,C114)(C140)(C38)(C343,C345)(C6,C80,C356,C342)(C24,C16)(C93,C358)(ARAF004,C177)(C36)(C51)(C95,C77,C145)(C157,C158,C156,C155)(C31,C18)(C64)(C65,C75)(C159)(C118,C37,C117,C222,C189,C346)(C61,C59,C63,C58,C60,C62)(C28,C366)(C135)(C71,C56)(C168)(C173)(C92,C13,C27,C10,C2)(C73,C165,C40,C74,C41,C181)(C163,C162,C121,C188)(C106)(C167,C190,C138)(C176,C172)(C160)(C134,C109)(C365)(C47,C48,C44,C42,C45,C46,C96,C43)(C152,C146,C147,C153,C148,C154,ARAF003)(C369,C364)(C131)(C86)(C7,C105,C82,C25)(C362,C19,C142,C246,C221,C220,C186,C223,ARAF006,C11,C79)(C23,C143,C22,C368,C21,C112,C100,C20,C32,C68,C69,C83,C108,C133,C8,C110,C125,C119,C17,C1,C3,C70,C84,C123,C33,C5)(C363,C76,C184,ARAF005)</Pop>
<Posterior>-353690.52579975762637332081794739</Posterior>
<K>94</K>
<alpha>1</alpha>
<beta>70.8955</beta>
<delta>0.0482847</delta>
<F>0.0139724</F>
<AccSAMS>0.0083682</AccSAMS>
<AccMS>0.0558875</AccMS>
<AccIndiv>0.00413508</AccIndiv>
<AccHyper>0.0218659</AccHyper>
<Number>9300</Number>
</Iteration>
<Iteration>
<Pop>(C89,C88)(C272,C164)(C120)(C169)(C122,C107)(C111)(C354)(C124)(C174)(C14)(C30)(C91)(C359,C99)(C15)(C87)(C178)(C29)(C361)(C115,C103)(C26)(C360)(C54)(C179)(C57,C72)(C180,C127)(C128)(C104,C114)(C38)(C343,C345)(C51)(C95,C77,C145)(C18,C31)(C64)(C366,C28)(C173)(C106)(C176,C172)(C109,C134)(C86)(C183,C182)(C36)(C190,C138,C167)(C358,C93)(C160)(C71,C56)(C131)(C161)(C136)(C188,C121,C163,C162)(C35)(C135)(C78,C355,C12,C357)(C132)(C191,C275)(C144,ARAF001)(C137)(C168)(C346,C222,C37,C118,C189,C117)(C66)(C24,C16)(C140)(C67,C50,C49)(C184,ARAF005,C363,C76)(C364,C369)(C126)(C362,C11,C223,C186,C19,ARAF006,C79,C221,C246,C220,C142)(C181,C74,C40,C165,C41,C73)(C25,C105,C82,C7)(C166,C344)(C139,C187)(C175)(C170)(C185)(C129)(C177,ARAF004)(C159)(C52)(C141)(C154,C147,C152,C148,C146,C153,ARAF003)(C85)(C92,C27,C10,C2,C13)(C55,C53)(C365)(C60,C63,C61,C59,C58,C62)(C367,C34)(C149,C150)(C75,C65)(C6,C342,C356,C80)(C4)(C125,C21,C112,C108,C32,C119,C110,C100,C123,C70,C133,C3,C22,C23,C84,C368,C143,C17,C8,C33,C83,C68,C5,C69,C1,C20)(C39,C113,C81)(C155,C156,C158,C157)(C341,ARAF002,C151,C171)(C45,C46,C47,C48,C44,C96,C42,C43)</Pop>
<Posterior>-353683.56444527179701253771781921</Posterior>
<K>94</K>
<alpha>1</alpha>
<beta>70.8955</beta>
<delta>0.195674</delta>
<F>0.0139724</F>
<AccSAMS>0.00828443</AccSAMS>
<AccMS>0.0561367</AccMS>
<AccIndiv>0.00408163</AccIndiv>
<AccHyper>0.0215517</AccHyper>
<Number>9400</Number>
</Iteration>
<Iteration>
<Pop>(C120)(C169)(C122,C107)(C111)(C354)(C124)(C174)(C30)(C87)(C29)(C361)(C54)(C38)(C64)(C106)(C86)(C71,C56)(C161)(C135)(C137)(C168)(C66)(C140)(C25,C105,C82,C7)(C175)(C170)(C129)(C159)(C141)(C85)(C55,C53)(C150,C149)(C99,C359)(C78,C12,C355,C357)(C126)(C114,C104)(C363,C184,C76,ARAF005)(C365)(C136)(C345,C343)(C185)(C360)(C132)(C366,C28)(C4)(C35)(C16,C24)(C156,C157,C155,C158)(C61,C62,C58,C63,C60,C59)(C166,C344)(C15)(C146,C152,C147,C148,C153,ARAF003,C154)(C187,C139)(C167,C138,C190)(C179)(C91)(C57,C72)(C14)(C191,C275)(C272,C164)(C160)(C176,C172)(C180,C127)(C163,C121,C188,C162)(C342,C356,C6,C80)(C113,C81,C39)(C131)(C44,C42,C45,C48,C96,C43,C47,C46)(C103,C115)(C34,C367)(C26)(C177,ARAF004)(C37,C346,C222,C189,C118,C117)(ARAF001,C144)(C364,C369)(C67,C49,C50)(C171,ARAF002,C151,C341)(C73,C74,C41,C181,C40,C165)(C88,C89)(C52)(C84,C110,C33,C368,C83,C17,C68,C133,C143,C125,C123,C5,C32,C23,C22,C119,C112,C20,C108,C100,C21,C8,C1,C3,C70,C69)(C183,C182)(C109,C134)(C178)(C65,C75)(C173)(C246,ARAF006,C223,C362,C142,C220,C11,C19,C221,C79,C186)(C93,C358)(C51)(C31,C18)(C92,C13,C2,C27,C10)(C145,C77,C95)(C36)(C128)</Pop>
<Posterior>-353678.79207410826347768306732178</Posterior>
<K>94</K>
<alpha>1</alpha>
<beta>70.8955</beta>
<delta>0.0517431</delta>
<F>0.0139724</F>
<AccSAMS>0.00819952</AccSAMS>
<AccMS>0.0557851</AccMS>
<AccIndiv>0.00404176</AccIndiv>
<AccHyper>0.021398</AccHyper>
<Number>9500</Number>
</Iteration>
<Iteration>
<Pop>(C120)(C169)(C111)(C354)(C124)(C30)(C29)(C38)(C64)(C106)(C86)(C71,C56)(C161)(C135)(C137)(C66)(C140)(C159)(C141)(C85)(C365)(C345,C343)(C185)(C360)(C132)(C166,C344)(C15)(C179)(C91)(C14)(C160)(C131)(C26)(C88,C89)(C178)(C65,C75)(C51)(C31,C18)(C36)(C113,C39,C81)(C13,C27,C92,C2,C10)(C173)(C358,C93)(C4)(C136)(C122,C107)(C176,C172)(C72,C57)(C129)(C144,ARAF001)(C170)(C40,C74,C165,C73,C181,C41)(ARAF005,C184,C363,C76)(C361)(C52)(C177,ARAF004)(C35)(C121,C163,C162,C188)(C146,C152,C148,C153,C154,C147,ARAF003)(C95,C145,C77)(C183,C182)(C366,C28)(C367,C34)(C19,C79,C186,ARAF006,C362,C142,C221,C220,C11,C223,C246)(C175)(C87)(C191,C275)(C25,C82,C105,C7)(C114,C104)(C139,C187)(C24,C16)(C126)(C55,C53)(C158,C157,C156,C155)(C171,C151,ARAF002,C341)(C78,C355,C12,C357)(C356,C6,C80,C342)(C359,C99)(C174)(C54)(C168)(C59,C61,C60,C58,C62,C63)(C128)(C149,C150)(C109,C134)(C364,C369)(C115,C103)(C84,C133,C17,C1,C143,C5,C68,C21,C22,C110,C368,C123,C70,C108,C3,C119,C112,C32,C100,C20,C23,C8,C33,C83,C125,C69)(C118,C222,C346,C117,C37,C189)(C67,C49,C50)(C272,C164)(C167,C190,C138)(C180,C127)(C96,C45,C42,C47,C43,C48,C46,C44)</Pop>
<Posterior>-353681.78649781993590295314788818</Posterior>
<K>94</K>
<alpha>1</alpha>
<beta>70.8955</beta>
<delta>0.213781</delta>
<F>0.0139724</F>
<AccSAMS>0.00812458</AccSAMS>
<AccMS>0.0555556</AccMS>
<AccIndiv>0.00399334</AccIndiv>
<AccHyper>0.0211864</AccHyper>
<Number>9600</Number>
</Iteration>
<Iteration>
<Pop>(C120)(C169)(C354)(C124)(C30)(C29)(C38)(C86)(C161)(C135)(C137)(C140)(C159)(C85)(C345,C343)(C185)(C132)(C15)(C91)(C14)(C26)(C88,C89)(C65,C75)(C51)(C36)(C129)(C144,ARAF001)(C170)(C52)(C35)(C121,C163,C162,C188)(C95,C145,C77)(C366,C28)(C175)(C191,C275)(C126)(C54)(C168)(C61,C60,C58,C62,C63,C59)(C128)(C149,C150)(C272,C164)(C176,C172)(C360)(C18,C31)(C178)(C173)(C106)(C87)(C365)(C122,C107)(C190,C138,C167)(C104,C114)(C174)(C99,C359)(C179)(C160)(C361)(C103,C115)(C367,C34)(C16,C24)(C139,C187)(C111)(C74,C73,C40,C165,C41,C181)(C131)(C136)(C184,C76,C363,ARAF005)(C4)(C346,C189,C222,C37,C117,C118)(C141)(C109,C134)(C6,C356,C342,C80)(C177,ARAF004)(C183,C182)(C369,C364)(C2,C10,C27,C92,C13)(C39,C113,C81)(C157,C158,C155,C156)(C49,C67,C50)(C344,C166)(C78,C357,C12,C355)(C66)(C96,C45,C46,C44,C48,C43,C47,C42)(C147,ARAF003,C153,C152,C154,C148,C146)(C55,C53)(C341,C151,ARAF002,C171)(C358,C93)(C71,C72,C56,C57)(C64)(C79,C220,C11,C223,C186,C221,C362,C142,ARAF006,C246,C19)(C25,C82,C105,C7)(C23,C21,C84,C108,C133,C3,C8,C112,C17,C119,C1,C100,C22,C368,C83,C125,C32,C143,C68,C70,C69,C5,C20,C110,C123,C33)(C180,C127)</Pop>
<Posterior>-353514.76465037633897736668586731</Posterior>
<K>93</K>
<alpha>1</alpha>
<beta>70.8955</beta>
<delta>0.110995</delta>
<F>0.0139724</F>
<AccSAMS>0.0083696</AccSAMS>
<AccMS>0.0549933</AccMS>
<AccIndiv>0.00395387</AccIndiv>
<AccHyper>0.020979</AccHyper>
<Number>9700</Number>
</Iteration>
<Iteration>
<Pop>(C169)(C30)(C29)(C86)(C161)(C137)(C140)(C159)(C85)(C26)(C51)(C36)(C129)(C144,ARAF001)(C170)(C52)(C35)(C145,C77,C95)(C126)(C54)(C168)(C176,C172)(C360)(C106)(C365)(C104,C114)(C179)(C160)(C361)(C16,C24)(C136)(C346,C189,C222,C37,C117,C118)(C141)(C109,C134)(C182,C183)(C66)(C64)(C4)(C38)(C173)(C91)(C115,C103)(C127,C180)(C178)(C93,C358)(C166,C344)(C367,C34)(C111)(C135)(C139,C187)(C124)(C131)(C55,C53)(C128)(C272,C164)(C107,C122)(C99,C359)(C354)(C185,C120)(C190,C167,C138)(C355,C357,C78,C12)(C40,C74,C73,C181,C41,C165)(C223,C142,C362,C220,C19,C186,C246,C79,ARAF006,C221,C11)(C65,C75)(C184,C363,C76,ARAF005)(C121,C163,C162,C188)(C345,C343)(C7,C25,C105,C82)(C39,C113,C81)(C341,C151,ARAF002,C171)(C155,C156,C158,C157)(C175)(C48,C43,C45,C96,C47,C46,C42,C44)(C152,C153,C148,C146,ARAF003,C154,C147)(C87)(C59,C63,C62,C61,C60,C58)(C13,C10,C92,C27,C2)(C28,C366)(C15)(C174)(C369,C364)(C14)(ARAF004,C177)(C89,C88)(C18,C31)(C132)(C191,C275)(C150,C149)(C50,C67,C49)(C57,C56,C71,C72)(C143,C22,C17,C8,C33,C70,C68,C119,C100,C20,C23,C110,C21,C368,C83,C69,C123,C125,C5,C133,C3,C84,C108,C112,C32,C1)(C356,C6,C80,C342)</Pop>
<Posterior>-353437.18435370299266651272773743</Posterior>
<K>92</K>
<alpha>1</alpha>
<beta>72.133</beta>
<delta>0.0627784</delta>
<F>0.013736</F>
<AccSAMS>0.00859504</AccSAMS>
<AccMS>0.0552024</AccMS>
<AccIndiv>0.00391645</AccIndiv>
<AccHyper>0.0235131</AccHyper>
<Number>9800</Number>
</Iteration>
<Iteration>
<Pop>(C29)(C86)(C137)(C85)(C36)(C144,ARAF001)(C52)(C35)(C126)(C168)(C360)(C106)(C365)(C114,C104)(C160)(C361)(C16,C24)(C136)(C141)(C66)(C64)(C4)(C38)(C173)(C91)(C367,C34)(C135)(C139,C187)(C124)(C131)(C128)(C107,C122)(C65,C75)(C155,C156,C158,C157)(C175)(C87)(C15)(C14)(C89,C88)(C18,C31)(C132)(C191,C275)(C356,C6,C80,C342)(C179)(C138,C167,C190)(C78,C355,C12,C357)(C103,C115)(C169)(C272,C164)(C55,C53)(C174)(C183,C182)(C170)(C145,C77,C95)(C344,C166)(C172,C176)(C364,C369)(C140)(C178)(C185,C120)(C188,C163,C121,C162)(C56,C57,C72,C71)(C99,C359)(C354)(C129)(C26)(C134,C109)(C111)(C39,C113,C81)(C54)(C180,C127)(C82,C25,C105,C7)(C49,C50,C67)(C45,C47,C96,C43,C48,C44,C42,C46)(C177,ARAF004)(C62,C60,C58,C59,C63,C61)(C33,C1,C119,C5,C143,C22,C123,C70,C68,C100,C112,C83,C84,C3,C125,C23,C133,C8,C368,C21,C17,C110,C108,C69,C20,C32)(C358,C93)(C366,C28)(C345,C343)(C147,C153,C154,C146,ARAF003,C152,C148)(C151,C171,ARAF002,C341)(C30)(C2,C10,C13,C92,C27)(C161)(C37,C346,C189,C118,C117,C222)(C74,C165,C40,C73,C181,C41)(C51)(C184,C76,C363,ARAF005)(C149,C150)(C159)(C79,C223,C19,C221,C186,C246,ARAF006,C220,C142,C362,C11)</Pop>
<Posterior>-353415.26536395034054294228553772</Posterior>
<K>92</K>
<alpha>1</alpha>
<beta>70.6874</beta>
<delta>0.310179</delta>
<F>0.014013</F>
<AccSAMS>0.00851343</AccSAMS>
<AccMS>0.0560345</AccMS>
<AccIndiv>0.00387222</AccIndiv>
<AccHyper>0.0245902</AccHyper>
<Number>9900</Number>
</Iteration>
<Iteration>
<Pop>(C86)(C85)(C36)(C35)(C126)(C360)(C114,C104)(C160)(C361)(C16,C24)(C136)(C141)(C4)(C38)(C91)(C139,C187)(C124)(C131)(C128)(C107,C122)(C175)(C87)(C132)(C179)(C169)(C55,C53)(C174)(C170)(C140)(C178)(C163,C121,C162,C188)(C129)(C26)(C111)(C54)(C177,ARAF004)(C30)(C184,C363,ARAF005,C76)(C159)(C345,C343)(C52)(C6,C342,C356,C80)(C161)(C135)(C64)(C341,C171,ARAF002,C151)(C14)(C103,C115)(C176,C172)(C156,C158,C157,C155)(C95,C145,C77)(C144,ARAF001)(C185,C120)(C34,C367)(C354)(C31,C18)(C28,C366)(C183,C182)(C81,C39,C113)(C92,C13,C2,C10,C27)(C189,C73,C346,C37,C117,C222,C74,C118)(C168)(C362,ARAF006,C223,C221,C19,C246,C142,C186,C220,C79,C11)(C355,C12,C357,C78)(C109,C134)(C190,C138,C167)(C25,C105,C7,C82)(C67,C50,C49)(C106)(C181,C40,C41,C165)(C344,C166)(C272,C164)(C62,C59,C58,C61,C63,C60)(C66)(C51)(C15)(C365)(C75,C65)(C99,C359)(C150,C149)(C137)(C275,C191)(C173)(C57,C71,C72,C56)(C180,C127)(C358,C93)(C29)(C48,C44,C46,C42,C43,C96,C45,C47)(C148,C147,C152,C154,C146,ARAF003,C153)(C364,C369)(C88,C89)(C33,C21,C125,C1,C83,C23,C69,C100,C17,C3,C112,C5,C368,C133,C20,C108,C22,C119,C8,C70,C84,C32,C123,C68,C110,C143)</Pop>
<Posterior>-353420.07111763261491432785987854</Posterior>
<K>92</K>
<alpha>1</alpha>
<beta>70.6874</beta>
<delta>0.226077</delta>
<F>0.014013</F>
<AccSAMS>0.00842242</AccSAMS>
<AccMS>0.0558109</AccMS>
<AccIndiv>0.00383754</AccIndiv>
<AccHyper>0.0243243</AccHyper>
<Number>10000</Number>
</Iteration>
</outputFile>
