# Supplementary material for: Population genomics confirms acquisition of drug-resistant Aspergillus fumigatus infection by humans from the environment
Source: Nat Microbiol. 2022 Apr 25;7(5):663–74. doi: 10.1038/s41564-022-01091-2 (PMC9064804; doi:10.1038/s41564-022-01091-2)
Supplement: Source Data Fig. 3 — CSV files for FST analyses for clade A versus B, and Tajima’s D for clades A and B. Drug sensitivity measurements in xlsx. [file 41564_2022_1091_MOESM7_ESM.zip › Source Data Figure 3/procfinal.linked.chunkcounts.out]

#Cfactor 0.647558905
Recipient ARAF001 ARAF002 ARAF003 ARAF004 ARAF005 ARAF006 C100 C103 C104 C105 C106 C107 C108 C109 C10 C110 C111 C112 C113 C114 C115 C117 C118 C119 C11 C120 C121 C122 C123 C124 C125 C126 C127 C128 C129 C12 C131 C132 C133 C134 C135 C136 C137 C138 C139 C13 C140 C141 C142 C143 C144 C145 C146 C147 C148 C149 C14 C150 C151 C152 C153 C154 C155 C156 C157 C158 C159 C15 C160 C161 C162 C163 C164 C165 C166 C167 C168 C169 C16 C170 C171 C172 C173 C174 C175 C176 C177 C178 C179 C17 C180 C181 C182 C183 C184 C185 C186 C187 C188 C189 C18 C190 C191 C19 C1 C20 C21 C220 C221 C222 C223 C22 C23 C246 C24 C25 C26 C272 C275 C27 C28 C29 C2 C30 C31 C32 C33 C341 C342 C343 C344 C345 C346 C34 C354 C355 C356 C357 C358 C359 C35 C360 C361 C362 C363 C364 C365 C366 C367 C368 C369 C36 C37 C38 C39 C3 C40 C41 C42 C43 C44 C45 C46 C47 C48 C49 C4 C50 C51 C52 C53 C54 C55 C56 C57 C58 C59 C5 C60 C61 C62 C63 C64 C65 C66 C67 C68 C69 C6 C70 C71 C72 C73 C74 C75 C76 C77 C78 C79 C7 C80 C81 C82 C83 C84 C85 C86 C87 C88 C89 C8 C91 C92 C93 C95 C96 C99
ARAF001 0 8.296949 1.269993 9.220549 0.53066 29.716501 1.5506 3.522802 3.293146 2.91177 4.788021 5.415132 0.535588 0.646258 1.507508 0.503613 2.545288 0.552612 0.229663 3.403202 3.376872 0.442554 0.327934 0.638692 6.124664 0.254988 4.093825 5.157691 0.519152 0.542917 0.574374 0.405042 0.291576 0.521048 0.335279 2.82194 0.230073 0.226698 0.644167 0.631155 0.259259 0.585087 0.543892 0.381874 0.301828 7.370923 0.939454 0.634999 4.640396 0.53745 44.46388 1.31295 0.295076 0.416972 0.343352 5.985543 3.359874 4.521303 3.767161 0.376622 0.339351 0.236549 2.627313 1.299434 1.870104 2.306796 14.33794 2.434822 15.775116 6.266383 4.663364 4.115111 0.199869 0.300453 0.319058 0.391919 0.405727 0.575582 0.514415 1.112501 5.364926 0.87346 0.617036 0.434512 1.334387 0.344392 4.941819 0.277582 0.772395 1.502394 0.296775 0.272831 0.30848 0.365441 2.038226 0.207498 6.542384 0.325097 5.343267 0.301396 0.717397 0.388231 2.00335 4.647096 0.44656 1.31552 0.563034 3.139513 4.086419 0.290013 4.747745 0.903588 0.911845 4.767822 0.498309 1.973906 4.743518 1.245508 2.261594 3.230212 0.901273 2.843512 1.3471 1.352912 0.676687 0.988111 0.571481 4.489048 2.909296 0.202795 1.337285 0.274921 0.248601 1.984455 4.16845 3.917053 3.880701 5.459736 2.742929 5.133336 2.184847 2.336308 1.239423 4.570606 0.424444 1.5757 2.554137 2.016249 1.630582 0.818021 3.76549 2.710149 0.450706 3.48139 0.472365 0.515667 0.435018 0.432611 0.881543 0.404326 0.391471 0.193998 0.19258 0.275808 0.385999 1.245969 1.639965 0.296697 0.349533 0.456066 0.889066 1.079169 1.043357 0.282655 0.348648 0.536554 0.604649 0.513613 0.645089 2.543383 1.486592 1.012939 3.250503 2.164574 2.060929 0.31083 0.498471 0.556648 2.822949 0.50975 0.449249 0.328134 1.378044 0.34764 2.652967 1.051393 1.070959 5.948746 9.260223 2.450365 2.053296 0.343686 5.986626 0.729108 0.498281 2.789226 1.003588 2.240961 14.204024 6.458992 0.468859 1.898628 5.378014 5.64504 3.687516 0.40393 1.769806
ARAF002 1.640125 0 0.257616 9.28939 1.82999 2.185573 0.217473 0.747895 1.956677 0.723011 0.394498 1.679532 0.202641 0.378535 0.658491 0.226242 6.59542 0.33297 0.542954 2.289859 0.979927 0.470194 0.402849 0.278822 0.507558 0.928653 0.441845 1.882111 0.254028 0.726924 1.236228 0.376466 0.52975 0.377079 0.287919 1.821773 0.668609 0.546725 0.381362 0.385122 0.543417 0.363529 0.3628 1.099649 0.275846 0.251362 1.301237 0.434431 0.515189 0.257914 1.515071 0.600924 0.256056 0.331154 0.24869 14.167035 1.383091 16.466321 21.103674 0.257616 0.261653 0.260796 0.592276 0.633859 0.488058 0.675793 2.863675 3.33492 1.858905 1.031227 0.571635 0.463824 0.540332 0.487232 0.419597 0.681457 0.339051 0.378516 1.469554 0.385828 5.924351 0.510258 0.587319 0.588003 0.335524 0.367051 1.255524 2.202364 0.47378 0.399104 0.888742 0.37938 0.404212 1.09904 1.555124 0.772255 0.52909 0.280906 0.439985 0.347594 1.407943 0.679263 0.353137 0.790123 0.247001 0.242439 0.317783 0.756921 1.56989 0.466203 0.654266 1.28903 0.345016 0.818695 1.496973 0.6837 0.66665 0.517269 0.45952 0.720593 2.058044 4.096758 0.558325 3.692572 1.380508 1.216497 0.218623 11.572356 0.59991 0.360478 0.905734 0.19944 0.17959 0.328272 2.309806 1.618089 1.092479 1.619014 0.987034 0.952568 0.436368 0.494619 0.592625 0.734444 0.297092 0.729836 0.531965 0.786026 1.913505 1.500883 0.541204 0.49905 0.446103 0.306255 0.680356 0.23359 0.472233 0.466121 0.972453 0.330288 0.329499 0.382884 0.295706 0.297791 0.348587 0.629807 1.612617 0.518136 0.867176 0.976146 0.670086 0.265627 0.608173 0.49144 0.412602 0.984869 0.666605 0.237654 0.661671 0.875139 0.657961 0.666758 1.33112 1.09714 0.824847 0.646963 0.31594 0.874908 0.472966 1.343154 1.490395 0.609247 0.530892 0.533925 0.519202 0.728416 0.481228 1.351963 0.644172 0.645451 0.438828 0.715898 0.818459 0.226596 0.344186 0.31598 4.273937 0.614939 3.917028 0.584116 1.755266 0.675308 0.291309 4.723376 0.728099 0.347071 0.755997
ARAF003 1.488236 0.627648 0 0.227906 5.510592 0.631162 0.187959 0.141983 0.134893 0.18387 1.646266 1.124828 0.18119 0.516975 1.284159 0.18001 0.127924 0.178976 0.310981 0.64162 0.242218 0.635952 0.274752 0.294482 0.185944 1.133679 0.204749 0.166883 0.536455 0.663726 0.285849 1.235353 1.161643 4.345293 0.119291 0.190926 0.336175 0.525838 0.230275 0.830257 0.324816 3.786128 3.929824 0.70002 0.178693 4.167825 1.951335 0.165914 0.107249 0.244918 0.378122 0.323681 20.497141 17.782738 17.597322 0.105844 0.1019 0.138035 0.2425 20.725792 17.359418 19.747023 0.25136 0.253363 0.195625 0.197092 0.131576 0.108473 0.116617 0.101962 0.22486 0.204148 0.678717 0.281421 0.246649 0.327881 0.205525 0.200026 0.235461 0.300025 0.112546 0.513033 0.490122 0.596262 2.732389 0.330393 0.191243 0.124454 0.237623 0.205344 1.277845 0.255807 0.233639 0.986295 1.272204 0.142606 0.230323 0.171936 0.209977 0.200245 0.219367 0.314905 0.274841 0.186623 0.194497 0.444281 0.366372 0.188675 0.214236 0.739638 0.333385 0.499431 0.598066 0.200048 0.265006 0.231165 0.276532 0.316145 0.231723 0.215039 0.103672 0.430147 0.20233 0.167573 0.273453 0.199954 0.19705 1.15017 0.342898 0.172956 0.238169 0.190351 3.084164 0.233977 0.758956 0.44138 0.122139 0.415405 2.335875 0.905426 0.651175 3.138603 0.282985 0.092719 5.838757 0.27814 0.091135 0.241053 0.249782 1.292307 0.255529 0.662674 0.178979 1.054116 0.499087 0.183547 1.277043 0.303259 1.124293 0.159223 0.203065 0.417996 0.470012 0.451775 0.170423 0.260929 0.260069 0.479502 2.537329 0.53429 0.198485 0.415261 0.256205 3.234131 1.102687 0.234859 0.220436 0.452824 0.22119 0.280146 0.554506 0.470385 0.271444 0.186159 0.185269 0.260694 0.1817 0.194531 0.190777 0.237585 0.588921 0.268956 0.282672 0.235773 0.201785 0.272538 0.770948 0.192578 0.153367 0.191868 0.194665 0.32251 0.192167 0.334006 0.178157 0.367437 0.113947 0.637463 0.120314 0.191204 0.187282 0.637858 2.601731 2.285575 0.354948 0.121343 0.140928
ARAF004 6.6894 11.70662 0.254956 0 0.240464 14.187996 0.427815 0.440016 0.460877 1.667946 0.770099 0.675503 0.420632 0.722213 2.640792 0.375762 0.421298 0.365811 0.482509 0.335232 0.674685 0.501256 0.266759 0.35333 2.155725 0.40007 1.213247 0.644557 0.423649 0.19938 0.373304 0.194145 0.410959 0.303278 0.192197 1.049091 0.464676 0.480546 0.414498 0.722529 0.470861 0.292289 0.292575 0.482162 0.198651 2.279087 0.203938 0.735716 1.518488 0.42985 1.313773 0.380213 0.261816 0.255785 0.254693 0.557214 1.243082 0.48372 1.051627 0.259568 0.255395 0.252064 1.231894 3.424063 1.184768 1.944179 1.332588 1.055412 1.537141 0.472545 1.841317 1.458194 0.472504 0.262043 0.422988 0.457644 0.491181 0.309893 1.01561 0.310056 0.471193 2.88583 0.466086 0.454915 0.224033 0.516553 42.122872 1.262748 0.505455 0.367155 0.422702 0.753616 0.373617 0.35905 0.494629 0.509854 0.983396 0.208757 1.919331 0.481471 0.581728 0.478889 0.404321 2.160222 0.383168 0.424188 0.409519 1.746362 1.002464 0.298838 4.10258 0.549451 0.388765 0.722993 0.952054 1.07396 0.926528 0.469626 0.433746 1.528964 1.812055 1.76824 1.000147 0.724832 0.558063 0.470139 1.067246 0.507209 1.962509 0.169138 0.171998 0.177816 0.260899 0.448353 0.201899 0.295333 1.595601 0.290772 1.376432 2.546956 4.730194 3.175744 0.391142 1.240233 0.255837 0.959491 0.999673 3.696428 1.315467 0.401558 2.086607 2.951136 0.498426 2.383565 0.720344 0.749662 0.740475 0.229605 0.46479 0.454391 0.462487 0.447658 0.47898 0.48315 0.478152 0.54033 0.841379 0.52549 0.683583 0.701895 0.447431 0.492604 0.848389 0.228317 0.228542 1.009558 2.807522 0.377971 1.078416 1.014231 1.4236 1.162208 0.533115 0.716275 0.925659 0.529776 1.054597 0.393848 1.607399 0.676362 2.18358 0.228259 0.441084 0.451731 0.180198 0.486213 0.503659 0.551465 2.22769 2.504396 2.042445 0.483064 1.375134 0.437196 1.244162 3.796985 2.440826 0.544047 0.309903 0.742239 0.442432 1.462432 2.344091 2.162062 0.297123 0.469062 1.53784
ARAF005 1.821135 3.927585 9.241721 2.038643 0 1.320227 1.290595 1.901177 0.772306 1.290262 4.069283 1.957096 0.962607 1.625648 2.034106 1.052358 5.014355 1.343271 12.479556 1.127804 3.211368 1.034835 4.632983 1.28231 0.961973 10.30017 1.101858 2.845306 2.022531 1.561479 1.105513 1.64671 6.309526 9.8975 0.920448 0.649501 3.798168 2.845994 1.289336 1.432624 3.076858 9.313762 9.444526 1.93527 1.945969 0.826184 1.36682 1.626314 3.772893 2.103823 1.507706 26.646494 4.272342 5.795184 4.442631 1.599276 4.163147 3.022001 1.329315 4.972617 4.867139 4.962455 0.565052 0.598966 0.59313 0.550904 3.362118 3.159232 2.550977 4.239777 1.122275 1.082937 2.088469 3.114859 7.305646 2.240617 2.149566 8.527517 1.451982 9.915494 2.229108 4.545414 12.951549 15.578321 24.263794 1.955067 2.914921 12.425143 7.831742 1.391511 8.236939 2.298067 8.701999 12.135084 21.314069 14.151947 1.141687 0.804346 1.086259 1.243233 2.91094 2.79344 5.352658 0.903887 1.672077 1.145463 2.201917 1.143491 1.18681 0.676228 0.679709 1.844359 2.241293 1.38586 3.087443 0.629778 0.507695 4.634937 6.036911 0.637837 1.16989 3.805849 1.816104 5.002738 1.399922 2.492123 1.62211 2.079242 0.799805 0.755368 3.235254 0.55857 1.190277 0.972235 0.757384 2.027418 1.666084 1.470354 1.536795 2.385917 1.240706 1.511664 14.138056 3.609015 22.776995 0.669553 2.764675 1.016166 0.860262 3.749794 1.680963 1.107076 2.170428 1.004387 3.901232 2.215531 2.91499 2.194528 2.497857 2.506427 2.800435 2.100029 1.684197 1.45641 2.522872 8.640862 6.815371 9.53948 18.662603 17.342832 0.703274 6.021453 0.636267 0.745869 0.757056 0.963299 1.066604 1.660948 1.045462 2.074344 1.014559 1.566327 0.777004 0.775554 1.8951 7.502837 2.682197 1.450307 0.606841 1.737392 0.910805 0.820432 1.547592 1.975527 0.769885 12.669872 12.431809 0.84205 1.83026 0.441138 0.58062 9.636317 0.337809 1.383516 1.210883 0.540709 1.143977 6.76359 4.833799 2.605682 1.991381 5.686047 0.747624 1.128258 18.301342 3.274842 0.906325
ARAF006 22.57556 1.422519 0.309175 20.952153 0.166707 0 0.481757 2.663564 0.83312 2.671002 1.818697 2.316277 0.331597 0.883144 3.36886 0.473056 1.799806 0.321663 1.483459 0.857652 2.675047 0.388836 0.189783 0.325716 5.79839 0.110085 1.862081 0.934158 0.432936 0.167176 0.337345 0.654165 0.132531 0.185134 0.189881 0.876027 0.135848 0.143986 0.316792 0.28151 0.142847 0.15594 0.185283 0.206904 0.178249 2.669134 0.601223 0.310465 10.629615 0.337992 3.959862 0.442599 0.137608 0.139587 0.27352 1.349983 3.071549 1.395332 1.3785 0.273187 0.170832 0.139265 3.6883 2.282834 3.101151 3.41639 2.651817 2.457334 2.267505 1.758653 3.442885 1.755249 0.278162 0.222789 0.194374 2.20885 0.299616 0.294049 1.408266 0.294981 2.304974 0.345261 0.760685 0.84141 0.147057 0.303315 13.201612 0.301183 0.391067 0.355912 0.140521 0.204382 0.551392 1.075137 0.233405 0.395861 11.851481 0.181323 2.43239 0.203192 0.438649 0.226732 0.6863 4.94918 0.449039 0.799293 0.417684 12.549922 12.641462 0.290286 20.693022 0.34901 0.439195 16.810239 0.393566 5.229142 10.730592 0.314744 0.733943 3.574027 2.917785 3.051526 3.609538 1.366348 0.395391 0.417028 0.356387 2.926015 5.502288 0.164983 1.343952 0.735201 0.215144 0.64313 1.458863 2.075227 4.93332 1.37666 9.179281 5.037779 6.008469 4.590664 0.110014 9.209561 0.153691 3.675126 7.783971 6.494426 0.601473 1.811548 5.376943 5.65647 0.278346 7.854663 1.531278 0.323519 0.225147 0.208424 0.217906 0.259198 0.233952 0.212478 0.222524 0.237643 0.236703 0.365847 1.365457 1.36543 0.261197 0.291291 0.460126 0.663344 0.538333 0.437754 1.312234 1.51441 1.424765 0.821864 1.60527 1.984955 1.795159 1.505317 4.748522 6.141979 4.221792 0.369318 0.35804 1.435945 2.58511 0.358979 0.528033 0.452537 0.292357 0.443542 4.083514 0.259937 0.259523 1.051963 5.127487 5.529633 3.874046 0.540722 6.55034 0.402865 0.300797 2.501776 4.204799 3.246953 6.55912 4.785357 0.32971 2.334122 4.599746 3.40619 0.198659 0.254727 5.536202
C100 0.037085 0.028263 0.012017 0.052365 1.735362 0.032834 0 3.545526 1.593511 0.402054 0.046151 1.292255 3.266138 1.312528 0.317366 3.12157 0.216874 5.410639 0.414085 0.073303 0.693262 0.029636 0.024614 2.337768 1.028396 1.274604 0.054917 0.183841 2.047342 0.04389 4.069938 0.04043 0.081624 0.030993 0.035076 0.493129 0.143102 0.122179 2.337038 2.846828 0.034476 0.265556 0.030912 0.284462 0.063416 0.039713 0.171981 1.171249 0.080961 3.286648 0.022985 0.034398 0.016089 0.013249 0.013927 1.142482 0.148318 0.042814 0.022 0.015338 0.016363 0.016142 0.036953 0.043407 0.03513 0.035239 0.014237 0.015939 0.014048 0.552428 0.054861 0.054885 0.059202 0.028301 0.289899 0.035009 0.033926 0.014046 3.504693 0.015901 0.303049 0.065702 0.044091 0.294088 0.027586 0.029171 0.035212 0.535324 0.047728 4.919477 0.277563 0.03115 0.09215 0.552575 0.061042 0.530078 0.021559 0.072521 0.054822 0.036961 2.891009 0.14948 0.291245 0.021579 1.689881 3.48336 1.963293 0.036089 0.034183 0.038185 0.028225 4.034913 5.007444 0.034199 2.030263 0.046394 0.0357 0.060626 0.029876 0.033447 0.027577 0.010647 0.038627 0.052955 1.89883 4.960646 2.442608 0.391548 0.099539 0.015056 0.050444 0.019403 0.052883 0.033186 0.28284 0.186104 0.060812 0.530621 0.042156 0.134636 0.048146 0.045387 1.154129 0.453578 0.026071 0.424161 0.291188 0.059355 0.046613 4.738292 0.524157 0.045726 1.027033 0.030805 0.066074 5.746134 0.026388 0.028167 0.028893 0.047677 0.047791 0.050798 0.048951 0.100465 0.295887 0.06685 0.017335 0.065872 0.041486 0.057108 0.279662 0.036596 0.062558 0.080848 0.240657 0.719352 0.045621 1.776028 0.045536 0.045362 0.035675 0.03547 0.030814 0.031113 0.023795 0.069465 1.791926 4.950394 0.03525 3.218628 0.046953 0.089223 0.045651 0.017118 0.030707 0.065369 0.049963 0.053506 1.065574 0.028192 1.03532 0.042104 0.027353 4.00709 5.586358 0.023179 1.029241 0.282019 0.042889 0.029031 2.469006 0.029933 0.044498 0.069616 0.034882 0.192324 0.060245
C103 4.524096 2.406865 0.237277 1.450833 0.169158 1.049402 5.158841 0 2.449505 1.647199 0.445432 2.949909 4.318571 2.520056 0.556141 4.080026 4.226757 1.727622 0.751089 2.360214 15.451163 3.057632 1.255655 7.540701 2.120533 0.566881 0.613817 4.67267 3.863134 0.773219 1.467847 0.367527 0.294982 1.027787 0.136757 2.764711 0.304734 0.856837 0.72334 5.181361 0.435537 0.145615 0.054107 0.199812 0.132367 2.708386 0.249099 3.150927 7.986948 4.17975 0.815291 0.15068 0.224483 0.271 0.234329 2.312777 0.482094 1.881287 2.61211 0.22554 0.360454 0.224482 0.483473 0.5967 1.109218 0.442322 1.789975 0.566921 2.985643 13.303819 0.494164 0.494737 0.700607 0.11564 0.277826 0.191417 0.313814 0.384668 0.875925 1.384947 3.716976 0.18826 0.396323 0.659036 0.390751 0.320376 1.191853 0.375046 2.357629 2.019959 0.185952 0.083266 1.239192 0.506169 1.181913 3.554056 4.90869 1.133147 2.224566 0.093971 0.692727 0.192163 3.269131 2.25528 1.500515 1.157275 1.085293 1.793398 1.411747 0.107781 1.772604 2.634738 0.797767 1.943526 0.834844 1.441769 0.626203 0.489202 2.037578 0.994373 2.187755 0.396329 0.46085 1.81303 1.285627 1.460129 1.051686 1.006254 0.890437 0.135394 0.151575 0.167206 0.141639 1.082229 1.585621 2.05887 0.776191 1.16367 2.243844 1.363541 2.252277 1.111818 0.563898 2.395639 1.079767 1.12494 0.30387 0.76628 0.130832 1.187685 0.992437 1.050632 0.099842 1.44005 0.136838 4.588715 0.090455 0.219687 0.223236 1.053026 0.22184 0.536294 0.295002 0.614864 0.161742 0.166186 0.417063 0.162847 0.205228 0.170304 0.559705 0.147325 0.803084 0.26945 2.437703 0.964484 0.404926 2.003523 0.482451 0.797106 0.66463 0.150275 0.578324 0.61742 0.603413 0.155985 0.959814 1.444494 2.20459 1.495229 1.108582 0.344898 0.357625 0.341516 0.616781 0.123371 0.20376 0.6209 2.941061 0.916159 1.35076 0.641723 0.821121 1.166225 3.405819 1.098946 1.766456 0.826028 2.183811 0.402092 1.128481 0.810001 1.007707 2.312554 0.094649 0.309289 0.84247
C104 0.685151 0.293943 0.021551 0.121923 0.040594 0.073548 2.182973 0.845168 0 1.536145 0.09929 1.313671 0.513702 0.039611 0.168653 1.831635 0.088832 0.034248 0.06921 17.048524 1.888981 0.107283 0.124255 0.060353 1.138583 0.060584 0.351704 0.127115 0.814063 0.06765 0.195027 0.461739 0.552553 0.083829 0.070107 7.139031 0.051101 0.103064 0.186204 0.052861 0.059122 0.102778 1.527233 0.07175 0.240824 1.709981 0.209425 0.172655 0.099791 0.041977 0.65905 0.058149 0.022648 0.031231 0.02204 0.810025 0.078396 0.247639 0.347647 0.035727 0.022073 0.032334 1.684586 0.223578 0.106984 0.619634 1.478968 0.072794 0.080481 0.33144 0.874192 0.096185 0.810338 0.126428 0.072505 0.069186 0.273452 0.035389 0.108687 0.036733 1.045425 0.159735 0.117694 0.114719 1.022516 0.619468 0.279486 0.440429 0.187088 0.332892 0.193427 0.078573 0.051032 0.17333 0.056463 0.10602 0.238082 0.233271 0.095785 0.25109 0.254113 0.132597 0.094736 0.179007 0.736425 0.278483 0.182136 0.313958 0.672322 0.093882 0.081763 0.250021 0.06922 0.063958 1.108913 0.212504 0.135573 0.084932 0.165836 0.113704 0.367614 0.084029 0.208757 0.134395 0.075961 2.113074 0.076826 0.70835 0.076425 0.050175 0.110677 0.030706 0.070507 1.106183 8.34731 6.955029 0.344844 4.834306 0.579486 0.034706 2.938568 0.053092 0.05955 0.197619 0.035507 1.136188 0.06626 0.079396 0.118374 0.059618 0.066363 0.3886 0.091307 0.441679 0.097304 0.542241 0.134159 0.106519 0.103389 0.162142 0.127503 0.158106 0.119753 0.118547 0.097758 0.11397 0.096003 0.111925 0.046658 0.102665 0.203736 0.126302 0.383537 0.079846 0.078711 0.096171 0.109097 0.078638 0.093577 0.135682 0.095087 1.097323 0.052945 0.061951 0.053099 0.112035 1.341082 0.231849 0.549395 0.178506 0.797154 0.096714 0.132286 0.122005 0.37451 0.101659 0.111066 12.496249 0.376263 1.227242 0.071827 0.070999 0.188339 0.063989 1.156209 2.386166 0.063718 0.099483 1.037766 0.818672 0.419162 0.069934 0.130814 1.092844 0.089032 0.092977 0.08196
C105 0.360183 1.601294 0.169488 0.136955 0.060523 0.175035 1.613831 1.292339 1.139068 0 3.208563 1.4197 0.098581 0.398849 2.571956 0.184803 1.998706 0.303355 0.105451 0.470234 0.21358 0.177066 1.14275 0.094245 1.408824 0.122036 0.226664 0.073933 0.073051 1.153207 0.823088 0.385862 0.097291 0.163613 0.106569 0.428316 0.074464 0.344949 0.132131 0.090454 0.05755 0.141776 0.10969 0.126466 0.431496 2.655539 0.348355 0.081548 0.168432 0.451633 0.728977 0.159144 0.092115 0.088259 0.173772 1.864664 10.946243 2.064067 2.761872 0.167711 0.101936 0.092012 2.083571 3.433676 1.914349 2.550688 0.676262 11.863038 2.002422 0.204169 0.339994 0.779371 0.079617 0.167281 0.117748 0.147334 0.107617 0.077563 1.141513 0.102914 3.772272 0.123823 0.15154 0.154075 0.096898 0.442148 1.128204 4.796428 0.161411 1.136751 0.308202 0.210819 0.089853 0.095582 1.539207 0.207629 1.354045 0.102732 0.665055 0.137479 0.257868 0.127264 0.117531 2.705299 0.051772 0.086794 0.062313 1.73445 1.492309 0.18274 1.902814 2.295855 0.207056 1.244732 0.501013 6.468428 0.541235 0.132141 0.091598 1.174868 2.567064 10.018916 2.242379 0.370282 2.212204 0.177135 0.329198 1.759304 1.736514 0.105212 0.136646 0.15001 0.170075 0.175315 0.462377 0.129629 0.681817 0.425296 0.276549 1.223336 1.636019 0.336267 0.604842 0.96774 1.047739 0.447451 0.892077 0.714079 0.151971 0.223885 3.733152 1.222569 0.126604 0.557197 0.165874 0.184854 0.15007 0.252438 0.181532 0.077858 0.173594 0.183557 0.597749 0.09658 0.177634 0.142243 2.873356 0.143546 0.126956 0.156501 0.11359 0.110896 0.133486 0.367543 0.271309 0.141272 0.405023 0.061427 0.307112 0.972195 0.251292 0.176161 1.121506 0.138662 0.135575 0.150083 0.566467 0.45373 2.191719 0.056205 0.149745 0.161011 0.153827 0.154798 0.212607 0.251298 0.16431 0.481638 0.196772 14.403468 2.314572 0.112071 21.013764 0.070721 0.310149 0.624605 6.255548 0.127428 2.677414 0.27309 1.063419 0.142275 2.671882 2.446492 0.139478 0.143679 3.68826
C106 2.053585 0.426671 0.903801 1.114809 0.226069 0.615212 0.115029 0.243966 1.411018 5.442888 0 1.320882 0.117644 1.040189 0.745204 0.166396 0.292379 0.121888 0.653366 1.526594 0.934296 0.50019 0.359041 0.333381 0.410711 1.755153 0.507656 1.618228 0.123259 0.265599 0.221331 0.27703 1.121666 1.495617 1.523465 0.402724 1.25062 2.709941 0.266257 1.022722 1.709773 0.467485 1.455954 1.304179 0.340794 20.720103 1.888379 0.23881 2.157584 0.181272 5.104299 0.230465 2.553926 2.43554 1.507506 0.82798 1.31582 0.676691 0.726346 1.609714 1.431157 1.573264 4.136969 1.457234 2.27615 2.32914 1.032651 1.899967 1.526537 0.42347 0.575997 1.16289 2.364388 2.522418 1.741862 0.88792 2.170397 1.042127 0.14257 1.167243 0.73299 2.97879 1.540711 1.540711 0.466095 0.710088 1.482764 1.080894 1.506658 0.123097 0.823591 1.869456 0.303627 0.327382 1.722662 2.773501 0.651461 0.415716 0.488527 3.492148 0.122363 0.930971 1.497553 0.510404 0.122377 0.121451 0.123173 1.65624 1.839014 0.125815 2.88895 0.121377 0.198565 0.184653 0.238454 6.296573 3.012044 1.961079 2.241733 12.298033 2.062332 2.897145 17.562513 2.012953 0.234051 0.12273 0.125919 0.927138 0.937476 0.463897 0.94454 0.333075 0.243457 3.522234 1.151424 0.760692 0.98446 2.235683 2.817455 3.434654 1.260444 2.922769 1.730971 2.065657 4.867457 1.349355 3.57811 1.730118 0.750345 0.178096 1.32513 0.478742 0.372108 1.964387 1.862222 0.130678 0.709885 0.555419 0.791218 0.805685 1.223676 0.68727 1.289242 0.782352 0.705119 0.602447 1.103334 0.607135 1.219667 0.181291 0.447929 0.195349 1.210612 0.734654 1.265239 0.600866 0.59964 0.130862 0.638326 0.751129 1.524898 0.6042 0.335228 1.333786 1.345612 1.602429 0.516554 0.178735 1.174815 0.942019 0.143995 0.357757 5.211396 2.65048 0.324153 0.311091 0.260528 0.852257 2.679428 6.910253 0.924885 0.657529 4.533878 0.121458 0.159154 1.168582 1.705627 0.397697 3.259334 1.460276 0.13059 0.583514 12.979367 1.166825 0.505378 0.662958 1.52603
C107 0.185537 0.151545 0.016691 0.056048 0.094567 1.465715 1.118694 0.341589 0.69121 0.285167 0.116959 0 2.769899 1.161671 0.172768 0.083022 1.007824 0.234893 0.024151 1.900004 2.594442 0.048344 0.42644 1.325052 0.625867 0.074722 0.1026 32.095203 0.105863 0.036462 0.362229 0.044597 1.530091 0.105965 0.038105 3.247832 1.090254 0.218511 0.571063 3.509432 0.074905 0.102919 0.063279 0.016277 0.619551 0.4937 1.876324 1.823759 0.060818 1.020721 2.331402 0.032238 0.016799 0.019192 0.016339 0.286875 0.043923 0.274272 0.214514 0.018313 0.01899 0.019209 0.285942 0.324227 0.30342 0.183285 1.733881 0.36265 0.89853 2.842561 0.257693 1.131312 0.03854 0.087559 0.03865 0.014277 0.061634 0.046361 0.055243 0.040803 0.855027 0.277756 0.157453 0.15182 1.635035 0.041998 1.17743 0.284996 0.062762 0.630418 0.890591 0.076094 0.623859 0.038598 0.225768 2.037397 0.423942 0.608205 1.11834 0.077209 1.120511 0.01602 0.993322 0.093802 0.253406 0.191444 0.077102 0.064568 0.128465 0.05642 0.08635 0.158112 0.114364 0.133793 0.527046 0.148975 1.07609 0.429488 0.037601 0.084486 0.181076 0.040373 0.102321 0.047819 0.184426 0.936666 0.377848 5.657816 0.507883 0.026049 0.040769 0.03116 0.050343 1.677725 0.575178 2.874725 0.356989 2.147486 0.204507 0.607461 0.450791 0.822203 0.03667 0.159714 0.019711 1.398257 0.848966 0.438977 0.874165 0.716405 0.090208 0.084499 0.069973 0.048199 0.044669 0.183788 0.093536 0.104662 0.021735 0.063631 0.03468 0.043425 0.033042 0.073277 0.028364 0.04878 0.028589 0.044933 0.146293 0.161699 1.064833 0.070189 0.076899 0.051936 0.049042 0.894103 0.046462 0.446901 0.051741 0.931959 0.050008 0.049987 0.075945 1.05777 1.034733 0.045282 0.735413 0.120131 0.250886 0.465489 0.060917 0.055614 0.038921 0.039533 0.259215 0.033667 0.031629 3.33442 0.150241 0.474128 0.272732 0.308813 0.861144 0.091378 0.116586 0.039536 0.674038 0.038467 0.232542 0.56793 0.448639 1.033652 0.06106 0.0212 0.144446 0.05879 2.363255
C108 0.008658 0.025267 0.008831 0.016916 0.022575 0.008692 3.778071 3.503127 0.191932 0.009797 0.018042 3.590568 0 4.231046 0.015793 3.148159 0.069709 5.662834 0.986435 0.066943 0.047419 0.036384 0.027897 16.98634 0.015635 0.027772 0.024591 2.521419 1.860356 0.030633 2.93052 0.03214 0.002278 0.992073 0.028712 0.047901 1.088972 1.258601 2.503241 1.482145 0.041979 1.102859 0.032705 0.631615 0.03019 0.504562 0.03173 4.345665 1.15192 2.089164 0.016914 0.025056 0.008877 0.028179 0.0088 0.505817 0.023822 0.022 0.018278 0.008819 0.188623 0.009259 0.013227 0.009127 0.017963 0.012447 0.006883 0.029817 0.006351 1.271352 0.024587 0.025023 0.078317 0.024627 0.05922 0.134543 0.037979 1.39157 0.078278 0.228903 0.847134 0.036209 0.016729 0.044926 1.064033 0.351803 0.30283 0.024383 0.030585 1.750751 0.067413 0.119856 0.093597 0.394353 0.069223 0.099162 0.054054 0.030564 0.024591 0.03963 1.197692 0.03116 0.373173 0.858605 1.855451 5.84044 2.722149 0.012372 0.016809 0.0382 0.01339 2.534369 5.233336 0.017812 0.701289 0.019228 0.013445 0.036042 0.277377 0.013289 0.019172 0.022801 0.596891 0.021902 0.436249 2.164161 1.017368 0.183926 0.759038 0.256412 0.039856 0.01079 0.021066 0.015188 0.078576 1.056727 0.06762 0.349804 0.007735 0.021424 0.014178 0.006072 1.319351 0.77331 1.061986 2.024047 0.517453 1.038401 0.037727 4.716581 1.220601 0.078839 0.018977 0.006809 0.036098 1.734262 0.025865 0.035269 0.064404 0.02078 0.030237 0.020254 0.059825 0.026859 0.020211 0.098499 0.017177 0.036099 0.025149 0.032229 2.003453 0.617841 0.012758 0.02415 1.089093 0.016542 0.020253 3.662134 0.04297 0.043159 0.022174 0.019911 0.01127 0.011289 0.04487 0.03613 2.18187 1.69621 0.009926 2.21633 0.02425 0.08302 0.025173 0.056398 0.011271 0.923352 0.142555 1.092179 0.41202 0.011988 0.039421 0.016749 0.01474 3.181268 3.303281 0.006441 0.040826 0.053762 0.283242 0.012229 1.190483 1.233493 0.04738 0.005928 0.026163 0.020996 1.02234
C109 0.041942 0.043072 0.152847 0.041841 0.026332 0.504006 2.545397 2.329694 0.066221 0.011812 0.035379 1.715643 2.978826 0 0.165628 2.04629 1.225079 1.962804 0.060972 0.516995 3.519575 0.143618 0.020985 0.286982 0.056019 0.681386 0.040712 1.967794 1.183873 0.283924 0.894919 0.274212 0.134511 0.048135 0.547227 0.430985 0.749268 0.420624 2.315071 9.031368 0.112983 0.043991 0.175613 0.060052 0.037283 0.02937 1.029401 17.039189 0.124643 2.059515 0.131491 0.021205 0.012042 0.012178 0.012219 0.213883 0.023931 0.285624 0.038999 1.007296 0.034823 0.02645 0.043316 0.027961 0.230827 0.045312 0.032173 0.022828 0.023391 6.284669 0.033892 0.03377 0.028022 0.021373 0.036143 0.072401 0.095262 0.038906 0.061797 0.037519 0.383746 1.056063 0.087505 0.037861 0.567516 0.04623 0.057644 0.383504 0.258309 1.098427 1.395203 0.01266 0.904635 3.146235 2.160966 0.536631 0.033759 0.036491 0.033622 0.040382 0.894376 0.060579 0.99563 0.026908 2.254004 1.086659 3.367947 0.774039 0.029399 0.083656 0.041637 0.759791 2.75682 0.029708 0.094623 0.054933 0.049215 0.063884 1.084004 0.449697 0.031631 0.026485 0.026782 0.044122 0.120304 0.958098 2.771297 0.097367 0.03083 0.012547 0.080649 0.012197 0.032935 0.020021 0.03748 0.029196 0.009673 0.416057 0.042049 0.110279 0.053015 0.036558 1.177129 0.163626 0.02974 0.52032 0.523666 0.203017 0.03271 0.772303 0.760096 0.335998 0.01348 0.024489 0.060804 1.353578 0.019614 0.019798 0.053928 0.919831 0.161328 0.043791 0.047283 0.046976 0.054474 0.193466 0.017127 0.062198 0.043114 0.09026 0.028043 0.02546 0.031886 0.103581 1.021743 0.037519 0.031014 0.690948 0.034025 0.035891 0.026369 0.023554 0.086041 0.047509 0.02783 0.074526 0.279716 0.100082 0.027086 0.434708 0.041521 0.020804 0.022497 0.165257 0.028506 0.297216 0.305096 0.076714 0.020506 0.048585 0.044008 0.039023 0.68857 1.485591 2.845494 0.019963 0.11572 0.042933 0.017308 0.047021 1.626129 0.438209 0.036426 0.053621 0.022739 0.068222 0.230349
C10 0.268977 0.436402 1.521366 2.844656 0.096292 2.025192 0.577141 0.242032 0.833552 5.430228 0.76348 1.103647 0.055379 0.105085 0 0.073273 0.13612 0.052142 0.10645 1.852376 1.846415 0.04782 0.1735 0.059304 2.75098 0.076741 1.270724 1.134701 0.127958 0.050596 0.055447 0.047625 1.287488 0.159059 0.047361 0.273507 0.217585 0.214409 0.136787 0.109578 0.215181 0.744642 0.237687 1.212349 0.048048 1.819375 0.047735 0.199025 2.799711 0.164186 2.107191 0.137589 0.18156 0.184021 0.925673 0.482894 8.027119 1.42834 2.059644 0.180858 0.181461 0.257961 2.846634 1.065223 1.531719 0.956591 1.485577 12.085395 0.149718 1.738414 0.273647 0.286397 0.222689 1.040183 1.095016 0.254064 0.054321 0.306947 0.057927 1.302529 0.140476 0.068107 0.274814 0.274817 0.165318 0.048902 5.443843 0.282188 0.031517 0.065422 0.800319 1.2508 0.707631 0.065817 1.027226 0.47873 3.0574 0.047914 0.593526 0.105811 0.051936 0.212214 0.245324 6.393001 0.052193 0.053992 1.542606 8.92865 2.395151 0.035208 2.588806 0.052936 0.083773 1.502348 1.065883 3.772008 0.697966 2.045199 0.25282 1.723195 1.266247 8.716904 14.378067 0.437751 0.054862 0.065703 0.04942 0.106744 1.877441 0.064435 0.79224 0.085838 0.021002 0.291614 0.669665 0.710322 1.619494 0.374393 1.958569 0.922733 2.385169 2.081009 0.076742 4.646737 0.146547 4.021125 3.693396 2.229024 0.393589 0.064364 5.111368 1.376791 0.039801 2.449919 0.027708 0.05926 0.127778 0.127863 0.055853 0.060171 0.055561 0.078255 0.055356 0.055815 0.055391 0.061032 1.036712 0.116876 0.072278 0.1073 0.164161 0.035663 0.08692 0.028319 0.028322 0.930688 0.905638 0.05929 1.35511 2.044598 1.376404 0.932376 1.744138 1.733617 1.30987 0.059831 0.075012 0.072151 1.32771 0.1714 0.019277 0.115149 0.109231 0.069413 2.161438 0.048504 0.044174 1.087032 7.043962 7.749107 2.56384 0.581623 7.669839 0.074094 0.137922 1.628327 5.956784 0.329237 0.7852 2.52958 0.055983 0.440427 13.593566 6.036204 1.154498 0.060417 2.612882
C110 0.032153 0.066372 0.013828 0.065188 1.049596 0.922534 1.656226 0.597826 0.628462 0.0613 0.01622 0.457375 2.389789 1.492483 0.084458 0 0.043472 2.666725 0.044018 1.044556 0.052836 0.067839 0.067874 3.158413 0.981008 0.069585 0.07226 0.06723 2.881691 0.076495 1.878088 0.039666 0.490222 0.02791 0.047485 1.358368 0.136192 0.066293 2.642748 2.012537 0.052074 0.075643 0.026743 0.028449 0.047063 0.122341 0.052926 1.112031 0.040242 5.179415 0.087237 0.03877 0.014972 0.015041 0.015274 0.019262 0.015889 0.03082 0.020873 0.01516 0.022435 0.014806 0.128414 0.116902 0.127917 0.091784 0.065339 0.015866 0.036214 0.747023 0.076894 0.07269 0.037497 0.563895 0.127025 0.02935 0.055097 0.00948 0.343637 0.01675 0.014321 0.085383 0.319829 0.054686 0.036792 0.055115 0.03772 0.028054 0.109709 8.095872 0.017276 0.050395 2.231837 2.615309 0.034087 1.591783 0.060333 0.06346 0.078084 0.067975 0.291272 0.044795 0.044133 0.038505 6.281199 3.128809 5.463979 0.072234 0.098895 0.110405 0.069483 4.256678 2.782036 0.093159 1.346019 0.057294 0.076166 0.0615 0.026518 0.198073 0.257435 0.024663 0.138537 0.066356 3.03631 4.590201 4.408598 0.020604 0.100715 0.056383 0.049559 0.040072 0.06736 0.097181 0.087665 0.050043 1.04495 0.691936 0.015255 1.112978 0.07244 0.018011 0.067967 0.011722 0.056044 1.228368 0.018521 0.207168 0.103111 4.022621 0.018624 0.138374 0.084812 0.087437 0.084493 4.470896 0.066298 0.567214 0.041207 0.111386 0.050252 0.059167 0.064642 0.060426 0.048511 0.087752 0.036114 0.207255 0.027819 0.060428 0.082403 0.071943 0.077341 0.059386 0.067329 0.312451 0.044011 3.912584 0.088011 0.064538 0.027507 0.037059 0.032254 0.069832 0.055078 0.466292 3.301418 4.591991 0.094016 2.738461 0.360239 0.068803 0.046669 0.055376 0.060443 0.297314 0.026506 0.666655 0.062707 0.084184 1.040975 0.102588 0.074201 3.067695 4.217968 0.056811 0.128634 0.04749 0.013159 0.032303 5.940787 0.049546 0.015135 0.05432 0.05942 0.126631 0.081741
C111 0.619217 8.007166 0.257949 0.217997 0.714839 0.188282 0.912301 2.555315 1.708323 0.066909 0.061431 1.009007 1.033454 1.869868 0.116841 0.928749 0 1.452081 0.266447 1.321643 0.927483 1.252448 0.202817 0.746928 0.831658 0.142647 0.351839 0.716276 0.382299 1.408691 1.326355 0.75911 0.248619 0.368267 0.165855 0.588791 2.435835 0.748674 0.600488 3.405748 0.209467 0.386004 0.3677 0.634176 0.241005 0.039581 2.500649 1.132689 0.036605 1.102818 0.132077 1.242098 0.122849 0.271354 0.121763 13.54543 3.198573 17.959905 11.032197 0.176345 0.121615 0.16859 0.102058 0.101516 0.138483 0.045633 0.743762 1.771147 2.11762 1.028448 0.078242 0.076274 0.15815 0.186144 0.297402 0.666824 0.452668 0.223121 0.435634 0.368508 9.72216 0.459395 0.085734 0.095357 1.879994 0.235481 0.198248 4.268168 8.775796 0.5773 1.021557 0.122779 6.192715 3.11961 1.43582 1.266088 1.197001 1.257642 1.892121 0.099766 0.569692 0.60486 0.45708 0.521114 0.540534 1.407496 0.536812 0.942042 0.05768 0.520382 0.118871 0.618414 0.717946 0.063926 0.580756 0.084797 0.253834 0.225671 0.454061 0.166665 3.792736 1.767722 0.117067 0.144343 0.64132 0.879953 0.463821 14.694423 0.163927 0.226706 0.170218 0.136489 0.287331 0.059414 0.349631 0.104784 1.424084 0.112159 0.054345 2.232812 2.206943 0.046384 0.169953 0.032111 1.128121 0.083182 0.700774 0.16552 0.561654 2.240673 0.095996 1.262719 0.156179 0.201191 0.55433 1.635574 0.065461 0.819064 0.347067 0.127972 0.309086 0.081348 1.154131 0.279393 0.104331 0.126401 1.65483 0.136742 0.13338 0.08239 0.55719 1.770404 0.405311 0.29811 0.277049 0.644704 0.146694 1.61212 0.160664 0.19126 0.166861 0.150335 0.168817 0.171448 0.220801 0.128995 0.874638 0.659878 0.252935 0.531066 0.20328 0.292719 0.444013 0.483894 0.254619 0.03916 0.047473 0.338128 0.512582 0.114018 1.147177 0.466123 0.088971 1.294337 0.524962 0.175555 1.730264 1.224762 3.724394 0.097347 0.7929 0.233795 0.169236 0.113674 0.067698 0.094047 0.13112
C112 0.086038 0.06334 0.071929 0.057452 0.024086 0.061545 3.136285 1.095662 0.498491 0.07192 0.037169 1.475843 2.875249 1.645585 0.058148 4.355244 0.456245 0 0.063992 0.097643 0.160514 0.111679 0.167937 1.750844 0.084529 0.186798 0.079422 0.308939 5.052666 0.128099 3.420189 0.874834 0.675224 0.069826 0.050104 0.766531 0.097483 1.24673 6.258238 1.26075 0.568922 0.078104 0.075726 0.028878 0.041097 0.021825 0.126116 2.589989 0.937464 4.394121 0.055121 0.064953 0.06474 0.065029 0.116011 0.071004 0.086787 0.084745 0.129405 0.057072 0.070571 0.064743 0.037412 0.036689 1.012448 0.193741 0.024637 0.038081 0.083544 0.702273 0.07719 0.077452 0.191542 0.092723 0.04491 0.029003 0.050907 0.01438 0.486697 0.013231 0.055615 0.080341 0.127817 0.050293 0.03722 0.050901 0.083887 0.062437 0.098804 2.608268 0.052027 0.100696 1.605995 0.511546 0.033808 1.711666 0.10059 0.041489 0.07719 0.050423 0.58875 0.036769 0.038216 0.0367 1.928247 5.837481 4.445233 0.095264 0.036628 0.073491 0.099325 4.23575 6.238263 0.0998 0.590859 0.072612 0.089164 0.091791 0.032773 0.036747 0.236472 0.04567 0.028825 0.266582 1.243419 2.372472 4.249922 0.090994 0.08445 0.025699 0.076397 0.422048 0.046438 0.036327 1.062886 0.322787 1.299359 0.934063 0.04028 0.373977 0.067958 0.057984 0.977995 0.051982 0.011777 1.009094 0.169415 0.174659 0.056951 7.074706 0.076895 0.082919 0.037109 0.057882 0.08945 1.830036 0.075496 0.048754 0.031442 0.049692 0.036964 0.056024 0.029411 0.028419 0.035262 0.059525 0.014846 0.060642 0.079876 0.068398 0.103805 0.142366 0.314424 0.11541 0.114257 0.041437 0.042487 2.481318 0.04066 0.0403 0.040298 0.040047 0.036707 0.038704 0.036643 1.065426 1.176237 3.177928 0.085809 1.915162 0.166723 0.182875 0.098414 0.085591 0.056786 0.054695 0.070072 0.161806 0.027476 0.070771 0.052676 0.057931 0.04203 4.106875 3.158291 0.026993 0.193001 0.040052 0.440266 1.083886 3.257867 0.604199 0.667547 0.039705 0.040979 0.028904 0.044012
C113 0.063115 0.07638 1.997392 0.101963 4.744754 0.161186 0.433631 1.110775 0.115376 0.070326 0.295757 0.385275 0.74655 0.863754 0.227459 0.269124 0.434035 0.38018 0 0.093966 0.625907 0.30009 1.446684 0.358399 0.095334 11.822514 0.22149 0.613739 0.441654 0.223439 0.433661 0.302562 2.960642 1.782784 0.114879 0.124565 1.591983 0.783854 0.783858 0.903913 0.765479 1.341214 1.287452 3.565468 0.137454 0.250263 0.651073 0.883523 0.085742 0.93019 0.070579 5.426856 0.666826 2.125981 0.700534 0.188641 0.435666 0.065141 0.434229 1.529806 0.612931 0.607322 0.078452 0.084754 0.083614 0.084753 0.104568 0.322653 1.104288 0.575453 0.208234 0.208324 0.959524 1.304812 0.709834 4.710539 0.425583 1.416476 0.325497 1.451189 0.691695 0.602356 1.213265 1.272381 7.076106 0.317154 0.086113 5.665196 5.69531 0.359176 6.236085 0.93685 2.195871 1.288002 1.391231 19.970834 0.090278 0.136554 0.223408 0.222391 0.692251 4.858441 1.724172 0.077944 0.935185 0.351725 0.324781 0.079739 0.118902 0.297614 1.062681 1.279742 0.534123 0.111753 0.318548 0.160352 0.167754 0.204546 2.775797 0.096912 0.094552 0.485848 0.133908 0.092742 0.329529 0.32546 0.322202 0.62582 0.084843 0.245708 1.267692 0.073487 0.43124 0.325011 0.602673 0.116822 0.095401 0.112852 0.032292 0.21923 0.329448 0.046742 8.242578 0.235701 2.905449 0.161074 0.175969 0.19284 0.118753 0.425123 0.166617 0.119769 0.12502 0.12296 12.325102 0.320522 0.451656 0.431899 0.615113 1.108833 0.554737 0.441952 0.857001 0.536678 0.866526 0.642628 0.349712 1.569418 1.756385 1.293839 0.180698 0.100139 0.165161 0.276937 0.416324 0.291977 1.391786 0.331824 0.35014 0.910747 0.571291 0.347867 0.074788 0.086164 0.072371 0.599948 0.423983 0.91829 0.069155 0.416014 0.320007 0.434643 0.148992 0.169366 0.078893 2.207838 1.683499 0.112398 0.542739 0.088217 0.096747 29.696149 0.096171 0.439474 0.38686 0.062116 0.464503 1.955623 0.644277 0.098612 0.262163 0.940438 0.080987 0.118794 2.892837 0.626497 1.122724
C114 0.255777 0.507176 0.032323 0.074647 0.069304 0.116557 0.044868 0.222472 15.992058 0.157487 0.129567 1.142922 0.034416 0.044581 0.127503 1.468606 0.469681 0.550786 0.058179 0 1.49955 0.069676 0.279268 1.724657 0.089637 0.073288 0.481165 1.708862 0.327989 0.028526 0.222894 0.108412 0.969215 1.153268 0.04788 10.217817 0.118411 0.049612 1.034072 1.764843 0.050406 0.458395 0.141106 0.087769 0.0477 1.295075 0.311591 0.028764 0.09229 1.121586 0.927594 0.051782 0.022675 1.002243 1.022422 2.210888 0.051834 0.114086 1.44149 0.019389 0.018142 0.02115 0.063508 0.28899 0.059141 0.162127 0.948287 0.041466 0.78943 1.567445 0.065306 0.068663 1.132141 0.063161 0.091176 0.736139 0.198397 0.036134 0.065736 0.035532 0.401661 0.062068 0.088316 0.088163 2.493684 0.307573 1.063515 0.060426 0.135387 0.713809 0.062024 0.038061 0.066839 0.047408 0.031544 0.044653 1.275467 0.202164 0.067162 0.156841 0.051157 0.068931 0.132171 1.965992 0.752622 0.641122 0.052768 0.083167 0.477886 0.104919 0.103669 0.876676 0.092451 0.937756 0.240682 0.220158 0.564474 0.143563 0.15523 0.5297 0.084132 0.048689 0.117883 0.060186 0.051347 0.105167 0.0864 1.671085 0.135489 0.047615 0.369219 0.047994 0.024889 0.054147 10.072376 16.99155 0.841924 8.16177 0.671182 0.040756 3.486328 1.219187 0.072171 0.035391 0.035999 0.28293 0.045324 0.042004 0.25517 0.353846 0.141768 0.380953 0.064289 1.961411 0.067219 0.556043 0.065858 0.052686 0.036521 0.096905 0.08147 0.088764 0.122041 0.031376 0.036304 0.072706 0.046013 0.067639 0.073333 0.079495 0.277219 0.04929 0.20638 0.039812 0.03204 0.131952 0.076825 0.564073 0.118107 0.083385 0.081218 0.101908 0.044074 1.093597 0.114335 0.068405 0.354348 0.630132 0.155748 0.06343 0.06924 0.280108 0.604381 0.178781 0.104496 0.070653 0.071179 11.333434 0.052679 1.103033 0.08844 0.0711 0.108917 0.348845 0.176735 4.482994 0.088258 0.09333 0.041854 0.089166 0.082375 0.089735 0.137218 1.698811 0.068719 0.032928 0.701255
C115 0.159522 0.897322 0.081446 0.383911 0.07711 0.946581 2.343755 5.820092 1.903087 0.141304 0.228214 3.938451 0.561752 2.958096 1.194895 0.155209 0.098492 0.79285 0.105577 1.213315 0 0.110321 0.070264 3.501399 2.215929 1.286922 0.177676 2.156187 0.163739 0.335847 1.095727 0.075195 0.324351 0.067984 0.080223 4.270555 0.097211 0.304383 1.267938 2.70176 0.13567 0.062853 0.194274 0.090629 0.512487 0.261228 0.065102 1.585516 0.292956 1.487905 1.299611 0.071632 0.135375 0.083176 0.082876 1.615518 0.633142 0.41391 1.162788 0.226971 0.069758 0.070517 0.219229 0.1363 0.129552 0.633842 2.477318 0.161872 2.774977 45.654376 0.154456 0.130288 0.263494 0.082485 0.274475 0.074603 0.171667 0.028074 0.254984 0.046933 0.702761 0.166962 0.082507 0.081436 0.98855 0.123012 0.379569 0.233381 0.105607 1.911282 0.091892 0.129598 0.21595 1.107636 1.016004 1.510801 1.114968 0.125953 0.152209 0.716363 0.62117 0.07813 0.384224 0.626895 1.494388 2.86516 2.307003 0.141582 0.392127 0.24127 0.255532 0.379244 0.587903 0.836497 1.08167 0.498487 0.694508 0.065402 0.576313 0.108191 0.316215 0.402484 0.228982 0.2217 1.232544 1.554309 0.789574 0.152735 0.259288 0.080483 0.168993 0.124907 0.164977 0.173184 0.447101 1.871767 1.1705 2.135923 0.687525 0.598836 0.160091 2.577628 1.254609 1.273268 0.054382 2.176118 0.231637 0.719574 0.08647 0.161912 0.545647 0.222458 0.153267 0.140475 0.148173 0.993358 0.129701 0.086864 0.089995 0.080483 0.143128 0.075039 0.075736 0.077726 0.159707 0.105625 0.086224 0.096651 0.094392 0.085074 0.759136 0.081569 1.067931 0.302471 0.459945 0.335491 0.177861 0.34181 0.105874 0.335905 0.159069 0.207691 0.124805 0.229994 0.423694 0.099159 2.249611 0.467392 0.272787 0.470483 0.599349 0.292544 0.143501 0.145174 0.680167 0.465269 0.462812 2.024259 0.364757 0.254404 0.196084 0.311527 0.134464 0.836548 0.530306 0.824352 1.29998 0.082598 1.119595 0.098066 1.273129 0.099166 0.654444 1.021806 0.811562 1.091912 0.209423
C117 0.051061 0.043963 0.228402 0.142014 1.199554 0.060113 0.250325 1.95079 0.352145 0.053192 0.361925 0.305258 0.216849 0.422136 0.311849 0.216822 1.560733 0.226202 0.456479 0.159654 0.064859 0 7.215701 0.225622 0.318892 0.252496 0.760688 0.272672 0.386824 3.828383 0.248114 4.814931 1.685731 0.043615 7.120814 0.164438 0.401076 0.316842 0.305384 0.28747 0.280003 0.042377 0.042377 0.359883 15.718999 0.71583 5.372907 0.287452 0.029528 0.326815 0.047794 0.098403 0.226711 0.228632 0.420626 0.058363 0.144253 0.198076 0.132987 0.227285 0.226711 0.242311 0.094217 0.158825 0.085773 0.075825 0.629133 0.144694 0.698493 0.064702 0.714875 0.680663 0.444278 3.078643 4.831849 0.409151 7.541283 3.447671 0.216544 3.424103 0.043133 3.140701 0.133115 0.164964 0.105863 3.257484 0.392381 0.220663 2.189416 0.216558 1.742798 3.241625 0.483082 0.30884 0.366235 0.257311 0.143959 8.237602 2.155994 9.163393 0.218142 0.326942 2.154553 1.04735 1.165967 0.217444 0.215712 1.259469 0.097262 3.494848 0.108107 0.329955 0.22593 0.158896 0.292489 0.128328 0.401454 0.429354 1.112912 0.041315 0.649119 0.141866 0.173131 0.398007 0.218377 0.217569 0.233389 0.043034 0.121512 8.005989 5.344097 7.940965 8.969646 5.484729 0.148915 0.183023 0.029739 0.147211 0.033658 0.031305 0.031349 0.063677 0.252601 0.074798 0.151668 0.090442 1.103228 0.066074 2.878332 0.478384 0.072136 0.030301 10.051294 0.033011 0.414048 0.219703 5.585059 6.131703 0.67271 0.64551 0.638579 1.665648 0.675251 0.639837 0.676804 0.663558 3.25941 0.809102 1.198433 0.925427 2.281829 6.065703 1.390339 3.621661 3.103925 0.278118 0.235069 0.216943 0.165858 0.266647 0.272953 0.275556 0.079669 0.160763 0.095905 0.663939 0.310701 0.247291 0.440144 0.243749 2.028597 2.336116 3.293134 4.684808 0.0684 0.657998 0.840179 0.840494 0.101835 0.08615 0.509589 1.107199 0.148688 1.309881 0.310583 0.04949 0.06937 0.149663 0.074371 0.138403 0.222263 0.148677 0.173121 0.067373 4.461423 0.672174 0.277018
C118 0.544538 0.356551 0.447121 0.626596 3.266038 0.132393 0.151906 1.193977 1.439832 1.083464 0.521823 2.530859 0.319844 0.263017 0.2468 0.165823 0.231318 0.188893 1.591981 0.60979 1.278122 10.392855 0 0.331393 0.186951 0.639849 2.403838 0.787197 0.287824 1.940698 0.286936 2.442406 0.461856 0.156849 2.223134 0.896189 2.337207 0.545517 0.142631 0.263087 0.635498 0.635104 0.120538 0.565126 2.513691 0.091328 2.156504 0.263154 0.489115 1.137767 0.576387 1.372564 0.260921 0.296959 0.483374 0.619721 0.262279 0.322122 0.409171 0.446921 0.245724 0.449982 0.132802 0.142859 0.167802 0.280001 0.797411 0.13628 0.355307 1.452403 1.530305 0.858256 0.410514 5.322078 5.069124 0.511141 1.680914 3.446877 1.088329 2.923909 0.341133 1.581353 2.428961 2.513352 0.277129 2.253503 0.687993 0.696137 2.612261 1.16118 0.429257 6.29718 2.54105 1.068749 0.266394 2.290027 0.495324 2.553182 1.110016 11.076988 0.528281 0.542031 0.431399 0.194895 0.477714 0.181987 0.189152 0.679611 0.198078 15.048045 0.084896 0.192091 0.170179 0.556371 0.204618 0.17503 1.218213 1.146664 0.512505 0.253523 0.308289 0.125828 0.180737 0.132748 0.186654 0.144235 0.203965 2.266118 1.087192 5.084995 16.04393 23.192725 15.755654 13.569127 0.899908 1.226141 0.216263 1.259806 0.294653 0.153796 0.136725 0.13644 0.627972 0.21913 5.413447 0.365374 0.673291 0.143497 10.859463 0.170633 0.145889 0.135238 11.675511 0.105671 0.81081 0.138946 8.659708 9.174529 1.083336 0.259715 0.248679 0.552588 0.298735 0.34233 0.326311 0.817749 3.603644 0.822813 1.365109 0.233064 1.366951 8.971347 1.320099 3.488684 4.577085 0.469513 0.257511 0.147745 0.186159 0.188003 0.239935 0.213768 0.183451 0.158946 0.509491 1.144384 0.184705 0.141247 0.109169 0.132787 3.639733 4.5704 4.858591 4.759503 0.502219 0.77836 0.455265 0.580734 0.044017 0.082282 0.101894 0.763917 0.074412 0.122315 0.123511 0.616454 0.159733 1.064974 0.088712 0.98034 0.140682 0.616611 0.404697 0.052897 7.699463 0.336199 0.271944
C119 0.037875 0.321347 0.011087 0.030403 0.020842 0.031026 2.734398 5.028803 0.454339 1.091138 0.03681 0.76968 16.534734 1.132986 1.00098 3.593443 0.158684 3.406369 0.065591 1.769428 1.595017 0.055831 0.043278 0 0.136424 0.084207 0.041789 1.824085 1.372877 0.361568 4.032434 2.871279 0.25517 1.123262 0.03353 1.08391 0.077763 0.649959 2.967472 0.978811 0.061705 2.463441 1.016094 0.034723 0.032838 0.063818 0.42535 4.691546 0.049076 4.216155 0.01801 0.056005 0.006922 0.007164 0.021718 0.796331 0.029926 0.081136 0.218559 0.025912 0.008367 0.021772 0.03005 0.159249 0.06122 0.152332 0.21857 0.411748 0.300199 1.991954 0.044405 0.052385 0.124074 0.055009 0.067407 0.052922 0.321031 1.137806 0.136649 0.049882 0.425942 0.107099 0.0481 0.121715 0.98676 0.900788 0.048222 0.011341 0.075562 1.203883 0.07104 0.841395 0.220315 0.805 0.099033 0.067502 0.053169 0.030049 0.041758 0.050851 1.062047 0.034739 0.037843 0.539599 4.762376 6.253719 0.756102 0.075834 0.06395 0.055287 0.1191 3.637712 2.854811 0.064745 0.761246 0.069087 0.044426 0.04256 0.028929 0.041925 0.046231 0.046249 0.074952 0.063327 0.294114 2.922257 1.948268 0.062768 0.067048 0.035407 0.078358 0.017467 0.053931 0.439843 0.076169 0.23404 0.080983 0.121601 0.003932 0.047971 0.068175 0.019023 0.344244 1.954744 1.019293 0.046783 0.029118 0.112864 0.09463 2.349355 0.04911 0.120192 0.02051 0.141109 0.06091 2.686711 0.071832 0.144729 0.03736 0.35023 0.353599 0.046762 0.032689 0.284232 0.018901 0.055733 0.008593 0.05565 0.032827 0.062285 0.966275 0.552127 0.287942 0.173665 0.325768 0.069616 0.10598 3.377598 0.08888 0.118558 0.073061 0.101543 0.081391 1.070071 0.095836 0.057173 1.58027 0.772006 0.053982 2.634193 0.032887 0.093023 0.043251 0.043256 0.143654 0.049115 0.111934 0.215678 0.472928 0.15102 0.028151 0.037586 0.112431 0.938845 5.278249 0.012267 0.050104 0.096504 0.017824 1.494226 4.219157 0.024392 0.215361 0.031114 0.033046 0.019004 0.785575
C11 0.540293 0.056919 0.032642 1.053369 0.021367 0.547628 1.049577 1.12309 1.025436 1.438224 0.059059 0.178203 0.052189 0.056887 2.016669 0.038996 1.146608 0.248637 0.051062 0.040686 2.051852 0.077979 0.035384 0.085827 0 0.069885 0.277434 0.265689 0.140788 0.015426 0.04881 0.021382 0.111414 0.014536 0.015099 0.175826 0.075516 0.084699 0.052525 0.055961 0.071046 0.013668 0.013379 0.145637 0.048055 2.949382 0.083395 0.060425 1.203212 0.041782 1.764195 0.060524 0.032843 0.034887 0.032673 0.083618 0.376332 1.089541 0.083332 0.040697 0.032632 0.032653 0.471884 1.400807 0.271901 1.313116 0.502081 0.223987 1.028147 0.070366 0.978571 1.299997 0.063229 0.060439 1.294159 0.092421 0.050061 0.013319 0.061673 0.017776 0.553616 0.055323 0.046321 0.052015 0.068486 0.055183 3.597336 0.108846 0.251003 0.059841 0.06296 0.014479 0.031091 0.040252 0.160009 0.055658 2.894304 0.016937 1.248783 0.075347 0.050019 0.070618 0.073855 33.640722 1.048933 0.052892 0.050942 2.549769 0.429109 0.040688 1.064719 0.06651 0.041039 1.319192 0.063264 0.588877 0.783831 0.062375 0.036731 0.619827 0.941022 0.185173 2.934133 0.22576 0.078387 0.049297 0.052371 0.954452 3.044351 0.015644 0.037841 0.014444 0.016823 1.237698 0.14364 0.609109 0.545398 0.278928 2.19153 0.97642 1.23486 1.144654 0.054403 0.825262 0.019921 0.871998 1.499572 1.124457 0.069919 0.05227 1.873784 0.900653 0.05716 6.57731 0.137292 0.110338 0.037828 0.060374 0.069246 0.062611 0.084613 0.046406 0.059295 0.065567 0.069764 0.084122 0.456257 0.075497 0.025434 0.056919 1.119851 0.315775 0.139261 0.015987 0.017348 0.584485 0.252753 0.05907 0.410021 1.184017 1.696489 0.245497 0.891316 0.551445 0.280549 0.078585 0.053201 0.052348 1.130858 0.041477 0.068303 0.039427 1.087875 0.08764 1.609063 0.062042 0.061548 1.575062 2.127432 1.169879 1.470539 0.037624 3.666368 0.076068 0.069321 1.977915 1.119734 1.668565 1.490614 3.567338 0.12538 0.279893 3.107261 0.894534 0.037854 0.067846 1.558076
C120 0.076076 0.156694 0.102491 0.078229 1.922837 0.066999 0.811718 0.052494 0.063059 0.097623 0.151013 0.061825 0.102368 0.788865 0.101883 1.496655 1.134679 0.521961 3.056409 0.053966 0.853777 0.112515 0.088517 0.070051 0.095088 0 0.088767 0.078834 0.286202 0.110899 0.35242 0.087628 1.458904 0.549096 1.152301 0.089193 0.965264 1.686916 0.424411 0.141541 2.943359 0.072222 1.477326 0.943997 0.051281 0.042008 0.075547 1.340356 1.074498 0.487284 0.06529 1.720197 0.0476 1.044653 0.046552 0.68894 0.940362 0.065029 1.286093 0.049825 0.052814 0.049653 0.082541 0.084385 0.078655 0.077799 0.055159 0.472027 0.045065 0.437047 0.091996 0.089132 3.36417 0.174283 1.278109 0.711187 0.088195 0.034689 0.262987 0.981521 0.189859 0.103292 0.763783 0.305531 1.12868 0.085474 0.082103 1.086943 1.140287 0.107656 2.040859 0.098526 1.494677 2.509755 0.07364 5.543536 0.077675 0.115023 0.088418 0.066879 1.668899 1.1546 0.10295 0.072631 0.488466 1.021969 1.482988 0.081326 0.077704 0.102539 0.070813 0.496947 1.268505 0.078202 0.195791 0.137566 0.079732 1.125328 0.492784 0.079599 0.106279 1.104066 0.424152 0.115582 2.09204 0.391391 0.285661 0.205887 0.07097 0.331063 0.082967 0.037828 0.04851 0.03393 0.059663 0.054279 0.265458 0.892378 0.040811 1.059256 0.106118 0.028583 40.332303 0.254744 0.053379 1.156461 1.243019 1.299016 0.110788 0.207371 0.741043 0.104177 0.081535 0.053403 0.226418 1.038265 0.130994 0.131749 0.159416 0.541932 1.721606 0.196708 0.162657 0.383176 1.162493 0.129905 0.093671 0.128926 0.156992 0.328834 0.950178 0.05871 1.144503 0.063964 1.053237 0.134601 0.105901 0.234711 0.109548 0.10736 0.13846 0.1369 0.07736 0.078064 0.079098 0.156876 0.339554 0.953122 0.067577 0.541865 0.096268 1.0722 1.107512 0.109994 0.077912 0.110963 0.190123 0.089712 0.060522 0.077821 0.077995 0.101253 0.078115 0.972688 0.263054 0.043428 0.366031 0.357415 0.037285 0.081617 2.64588 0.627224 0.050384 0.093624 0.096001 1.460702 0.419575
C121 0.087682 0.197254 0.075531 0.745274 0.093948 0.035767 0.044043 0.035261 0.234656 0.045301 0.062624 0.08214 0.085638 0.341759 0.564448 0.042912 0.322074 0.03974 0.138145 0.133398 0.018369 0.054187 1.030345 0.038489 0.074866 0.025358 0 0.052551 0.087911 0.043122 0.044781 0.308136 0.031123 0.044226 0.041321 0.280265 0.02922 0.038485 0.101422 0.013392 0.039343 0.010855 0.011392 0.037712 0.330251 0.345152 0.029338 0.014343 0.700916 0.390681 0.15257 0.408163 0.079115 0.102612 0.080599 0.353067 0.690258 0.049001 0.048213 0.08294 0.083013 0.078384 0.219628 0.891072 0.214223 0.243622 0.043509 0.137707 0.321306 0.021849 17.929364 16.185876 0.027828 0.02907 0.302236 0.026368 0.331059 0.076618 0.019626 0.089026 0.067482 0.044409 0.089823 0.085951 0.075131 0.046744 0.230033 0.080304 0.06796 0.038916 0.023453 0.24718 0.038928 0.012094 0.111051 0.038096 0.533912 0.061526 15.110601 0.043845 0.023595 0.029694 0.030723 0.58692 0.286903 0.046946 0.051619 1.034003 1.131094 0.10818 0.141399 0.038621 0.342565 1.04661 0.019833 0.075625 2.408144 0.030678 0.064197 0.062262 0.090742 0.053369 0.241572 0.107618 0.021106 0.037155 0.054734 0.053326 1.015493 0.033267 0.127601 0.03084 0.060134 0.577334 0.191332 0.267436 0.03556 0.098803 0.522644 0.443892 0.042306 0.710353 0.018749 1.036178 0.012512 0.040452 0.127037 0.040347 0.473335 0.037636 0.369733 1.139043 0.088829 0.442827 0.066152 1.09706 0.073637 0.066341 0.03426 0.013508 0.021555 0.037782 0.030367 0.021414 0.01927 0.043478 0.69778 0.046498 0.032978 0.054177 0.030548 0.103064 1.079682 0.074527 0.101947 0.036546 0.143813 0.049667 0.266898 0.055114 0.520072 0.138975 0.981014 0.181175 0.592066 0.040641 0.039791 0.044091 1.089178 0.040132 0.101821 0.164672 0.104398 0.081373 1.34468 0.115 0.100834 0.103528 1.454858 0.275647 0.254949 0.079237 1.066665 0.042208 0.047092 0.116182 0.11963 0.428386 0.337115 0.856315 0.043726 0.607703 0.514951 0.045038 0.107525 0.013533 0.037526
C122 1.867703 0.300459 0.01852 0.096012 0.029265 0.063693 0.100758 1.497784 1.888328 0.087146 0.037477 36.136637 2.255644 1.668322 0.093092 0.595704 0.722082 0.187618 0.023026 2.751413 2.52389 0.112475 0.303567 2.404517 0.173513 0.047903 0.62477 0 0.164228 0.587342 1.030037 0.677132 0.898117 0.223515 0.053133 0.936698 0.236849 0.075757 0.038852 1.846504 0.539271 0.142542 0.029955 0.931294 0.066479 0.069773 0.15126 0.784238 0.490166 0.10033 2.075389 0.08809 0.018253 0.024207 0.035711 0.266524 0.135062 3.314909 0.768678 0.050327 0.017339 0.01798 0.21007 0.472236 0.058591 0.096827 1.247324 0.042939 1.284594 1.191737 0.615058 0.118425 0.116579 0.08749 0.058483 0.060292 0.239055 0.081259 0.076787 0.058395 0.841264 0.12617 0.107266 0.127414 3.121362 0.199445 0.063729 0.147681 0.107342 0.121158 0.133765 0.090031 0.656317 1.12533 1.086713 0.470067 0.304697 0.067278 0.116622 0.074858 0.080452 0.0702 1.345231 0.500539 0.277483 1.012673 0.524614 1.052209 0.217889 0.198433 1.532777 0.0242 0.2546 0.126707 0.067628 1.267805 1.117843 1.046982 0.111283 0.417239 0.792375 0.293856 0.047821 0.246984 0.21815 0.097834 0.109556 4.574426 0.143354 0.112805 0.043051 0.029097 0.219207 0.340318 0.175597 0.173395 0.528594 1.698285 0.117985 0.901043 0.501441 1.684777 0.11444 0.322008 0.118508 0.630835 0.128444 0.092023 0.210587 0.468964 0.230453 0.293327 1.044327 0.130543 0.11041 0.053153 0.07679 0.110829 0.058593 0.056825 0.052944 0.047558 0.086759 0.143115 0.085995 0.09614 0.064322 0.113721 0.067403 0.108522 0.138177 0.084008 0.455206 0.088934 1.006649 0.100047 0.095438 0.04904 0.101152 0.085943 0.042542 0.197239 0.086872 1.098426 0.783353 0.098108 0.264368 1.379021 0.229012 0.330308 0.096675 0.080161 0.095422 0.085713 0.088785 0.056879 0.057223 0.689903 1.193878 0.385006 0.663176 0.066254 0.646724 0.577653 0.554253 0.131883 0.154688 0.323684 2.257427 1.884737 1.033956 0.291526 0.411265 0.061609 0.044646 0.063864 0.364855
C123 0.042462 0.047026 0.024574 0.047645 0.038111 0.040422 3.825049 2.882972 0.061226 0.232881 0.025919 0.048197 3.787448 1.724372 0.055459 6.749304 0.121769 3.421204 0.054811 1.60366 0.038941 0.073611 0.060514 1.78065 0.541732 1.431534 0.059606 0.19437 0 0.026913 4.712136 0.025169 1.769261 0.040093 0.058306 0.28021 0.213568 0.039176 4.923408 2.206432 0.054795 0.040755 0.039866 0.04122 0.05298 0.858895 0.025965 1.198404 0.073068 1.466479 0.031474 0.049032 0.034354 0.031959 0.035339 0.201218 0.022804 1.157278 1.113036 0.034515 0.032209 0.034505 0.052667 1.075149 0.154668 0.054624 0.064647 0.19313 0.027879 1.596712 0.059674 0.05954 1.009023 1.059689 0.056181 0.042668 0.064116 0.033702 0.481747 0.033173 0.433078 0.067846 0.050767 0.050522 0.06684 0.067918 0.046397 0.025924 0.070622 5.262546 0.243314 0.045147 1.773187 0.979657 0.02406 1.870932 0.042699 0.055666 0.16726 0.067122 1.87803 0.041148 0.04532 0.106094 5.495077 2.289047 3.468375 0.049982 0.046183 0.074748 0.051377 4.125378 1.925139 0.06328 1.262411 0.049305 0.059365 0.062225 0.041733 0.050065 0.063547 0.024429 0.048422 0.358315 1.100096 2.971482 4.031639 0.019505 0.046715 0.070235 0.385462 0.040029 0.127767 0.047355 0.079092 0.171587 1.070283 0.073827 0.01828 0.532877 0.187356 0.018234 0.065997 0.184462 0.061264 0.368262 1.031001 0.123474 0.14479 3.911455 1.266929 0.051712 0.074128 0.030756 0.076152 3.870285 0.128238 0.128279 0.046922 0.036585 0.036511 0.030906 0.048692 0.048334 0.037925 0.076821 0.017108 0.07688 0.13121 0.065706 0.32166 0.067955 0.250262 0.048584 0.109997 0.049033 0.465857 2.099461 0.051307 0.051305 0.05131 0.051319 0.045066 0.045085 0.04507 0.076866 6.952445 5.39789 0.132497 3.523644 0.056214 0.074505 0.056682 0.075084 0.047501 0.067717 0.173129 2.10152 0.157199 0.11936 0.046605 0.049781 0.062637 4.873416 9.626155 0.107762 0.017643 0.046695 0.044293 0.582954 1.366468 0.046909 0.043569 0.052997 0.053602 0.03661 0.428419
C124 0.161645 0.195955 0.197551 0.188506 0.081998 0.153348 0.106681 0.391086 0.1705 0.154771 0.140114 0.351404 0.286825 0.336001 0.163036 0.128315 1.177639 0.135817 0.177741 0.133138 0.460973 1.064963 0.252358 0.296422 0.157076 0.193316 0.192916 2.302231 0.135812 0 0.133562 36.241864 0.125549 0.089573 4.278157 0.25211 0.52701 0.141646 0.122805 0.161742 0.134385 1.067657 0.086237 0.149977 4.570286 0.258498 44.716047 1.334999 0.126722 0.11301 0.188579 0.17323 0.055959 0.043173 0.603355 0.156256 0.157061 0.168744 0.132683 0.05654 0.167337 0.170328 0.156368 0.155829 0.155819 0.164692 0.228996 0.164561 1.173714 0.208918 0.221075 0.209151 0.10805 0.311212 1.19868 0.15755 1.611195 1.316437 0.165167 1.576812 0.155309 0.847633 0.172933 0.169175 0.234255 2.451221 0.161826 0.132612 0.237402 0.126837 0.174194 0.728441 0.346106 0.127193 2.326371 0.151919 0.159158 4.25184 0.193351 0.871133 0.134075 0.164043 0.266525 0.168189 0.127518 0.122027 0.142075 0.610128 0.156445 1.30239 0.155987 0.10522 0.110094 0.155579 0.165715 0.184488 0.19036 0.249089 0.163043 0.176625 0.18848 1.171757 0.155705 0.163564 0.346982 0.139446 0.126839 0.153824 0.156857 1.31644 0.18424 1.449239 2.071229 0.473671 0.137077 0.357627 0.114222 0.136165 0.434989 0.129462 0.124233 1.451148 0.186819 0.116037 8.524352 0.185031 0.142468 0.161381 0.163899 0.131019 0.156189 0.140246 2.059074 0.110748 0.204843 0.102232 0.319959 0.319215 1.190377 1.806357 0.20658 1.469042 2.728122 0.720509 0.199215 0.1876 0.167593 0.187832 0.163179 0.188441 1.171531 0.393224 1.603513 3.141321 0.844336 0.192798 0.17675 0.128204 0.179503 0.17901 0.177009 0.176739 0.152712 0.152416 0.151818 0.192991 0.439335 0.144969 0.155486 0.116223 1.365369 0.622988 0.530389 1.451256 0.152613 0.162999 0.162998 1.103162 0.192386 0.15588 0.155495 0.156537 0.159915 0.145972 0.113804 0.104722 0.170532 0.18398 1.439417 0.189166 0.136712 0.180624 0.467628 0.083724 0.265718 0.188651 0.13363
C125 0.066905 1.077574 0.041723 0.233023 0.036172 0.031117 4.958665 1.341243 1.45058 0.166617 0.05185 0.515697 4.142574 0.878664 0.099113 2.478196 0.340585 2.614561 0.168651 0.081373 0.34695 0.139634 0.066158 1.161655 0.027347 0.109341 0.074273 1.174856 6.32261 0.04523 0 0.046792 0.103153 0.6906 0.052385 1.163755 0.121081 0.31205 9.303964 3.171138 0.126654 0.047978 0.058502 0.403145 0.050304 0.371254 0.045408 2.349938 0.505685 8.173449 0.045426 0.35876 0.038674 0.039219 0.03916 0.274677 0.092831 0.25414 0.057877 0.042318 0.040009 0.03879 0.046343 0.034657 0.041312 0.03297 0.061279 1.759905 0.047008 0.159064 0.101028 0.072935 0.282187 0.066179 1.042651 0.095339 0.136843 0.027163 0.619533 0.027136 0.372156 0.328804 0.099007 0.072055 0.269687 0.154015 0.061868 1.046696 0.11177 0.7411 1.164767 0.206195 1.087353 2.421766 1.074113 2.001683 0.036676 0.216946 0.0731 0.137238 1.226409 0.104343 0.139635 0.025534 3.875047 2.123549 2.425984 0.049131 0.275514 0.123351 0.044418 1.776603 3.391917 0.059654 2.035552 0.090424 0.780806 0.164836 0.106582 0.109292 1.094091 0.121136 0.028726 0.142445 3.685249 5.385604 2.52625 0.053112 0.030223 0.034009 0.054032 0.034244 0.084621 0.221462 0.182865 0.075201 0.059612 0.105817 0.043846 0.024296 0.107443 0.057935 0.536846 0.222556 0.035832 0.130193 0.130957 0.022454 0.123314 3.231202 0.138984 0.135389 0.268505 0.034109 0.167339 4.22755 0.061215 1.066026 0.135406 0.108277 0.138279 0.130523 0.155749 0.111819 0.140432 0.173423 0.039259 0.211312 0.475131 0.120535 0.097893 0.07303 0.084709 0.074048 0.067164 0.139971 0.112466 1.472663 0.106488 0.098526 0.088211 0.090095 0.977621 0.038788 0.030907 0.334084 3.338231 4.0625 0.031632 3.268259 0.24257 0.055878 0.085542 0.22865 0.741527 0.073553 0.074575 0.039863 0.141693 0.38308 0.03085 0.118853 0.031924 2.3036 3.883206 0.961058 0.682836 2.044217 0.038351 0.032124 6.21788 0.391348 0.050336 0.042985 0.043668 0.106655 0.450065
C126 0.149869 0.105273 0.136869 0.157921 0.162329 0.152221 0.262295 0.534108 0.514175 0.100647 0.162043 0.392365 0.141627 0.489197 0.156851 0.16555 0.15838 0.105924 0.425806 0.193298 0.613266 1.454302 0.171435 1.18853 0.137588 0.152252 0.175241 0.641102 0.180578 34.16463 0.141023 0 0.446187 0.148282 3.210704 0.228652 0.409386 0.307763 0.356212 0.918816 0.201774 1.32002 0.35668 0.333224 3.629958 0.091784 33.208702 1.273196 0.188938 0.217065 0.208356 0.15016 0.116741 0.64444 0.150551 0.111341 1.076743 0.088056 0.206553 0.228623 0.946341 0.110477 0.162489 0.141637 0.137585 0.141995 0.928316 0.117483 0.567966 1.322108 0.176262 0.170492 0.129526 0.369311 0.2379 0.245015 1.795298 0.950233 0.137679 0.269296 0.185061 0.187428 0.173173 0.161097 0.414333 0.42267 0.1438 0.088114 1.634468 0.201693 0.512861 0.168854 0.739761 0.19963 0.57263 0.17024 0.193221 4.551552 0.175807 1.272752 0.213938 0.376801 0.581182 0.137461 0.140208 0.270558 0.182426 0.14568 0.135275 0.499597 0.141969 0.244589 0.181287 0.134501 0.527064 0.151528 0.161772 0.20929 0.328015 0.136839 0.139163 0.109006 0.124137 0.135684 0.166261 0.476405 0.378988 0.118995 0.143997 2.673085 1.090372 0.720026 2.999761 1.049561 0.103821 1.201758 0.134424 0.136089 3.093723 0.146066 0.105884 3.786548 0.249264 0.165267 11.63916 0.190044 0.134799 0.126945 0.14079 0.505181 0.136526 0.097094 0.459082 0.080363 0.321255 0.194348 1.334849 0.227845 0.170093 0.319565 0.116878 0.326462 2.91585 2.541141 0.258023 0.178825 0.097497 0.185061 0.155653 0.244718 0.661818 0.854441 1.414844 0.18712 1.752705 0.137521 0.138765 0.174215 0.166261 0.144367 0.140294 0.157592 0.140408 0.135674 0.136297 0.181024 0.187671 0.161329 0.138129 0.338788 0.148902 0.14245 0.229485 0.807602 0.135443 0.333457 0.320865 0.141879 0.136077 0.143013 0.144554 0.554211 0.15642 0.112674 0.452876 0.086505 0.145853 0.206667 0.165022 0.141451 0.225436 0.190884 0.265667 0.164379 2.097046 0.321817 0.155485
C127 0.052632 0.068395 1.226189 0.065224 0.150634 0.088795 0.171967 0.220701 0.256839 0.037775 0.091626 0.866796 0.216925 1.513405 0.068115 0.348929 0.446221 0.202534 3.123153 0.340438 0.100582 0.052117 0.070073 1.734468 0.052356 3.234863 0.045985 0.466349 1.186308 0.035112 1.30688 0.13625 0 0.170132 0.039688 0.06405 0.434927 1.786497 1.161185 1.040904 0.406235 0.229098 0.846594 2.542385 0.065851 0.056075 0.025652 0.456816 0.091969 2.120228 0.086355 0.284861 1.226655 0.084656 0.10033 0.641878 0.039675 0.064781 0.038157 0.111677 0.086 0.2374 0.052727 0.121793 0.053444 0.07289 0.18605 0.060342 0.03612 1.092743 0.048963 0.04641 3.328708 1.027095 1.332741 2.421233 0.086905 0.315385 0.106155 0.169355 0.220741 0.205701 3.493243 3.295728 2.296502 0.084952 0.067953 0.871466 1.153364 0.090143 31.65081 0.167263 1.680643 2.509942 0.156585 0.647965 0.064144 0.047473 0.616997 0.019226 0.096198 2.093765 1.327966 0.055739 1.174195 0.550527 1.581741 0.078781 0.051629 0.06573 0.055549 0.794275 0.342401 0.051696 0.069035 0.094245 0.053996 0.600372 0.156187 0.081897 0.107107 0.078373 0.142469 0.090914 0.225706 1.839166 0.618453 0.039043 0.053195 0.015901 0.045822 0.020702 0.025254 0.03155 2.023527 2.223137 0.310754 1.063522 0.651759 0.5938 1.107621 0.686216 0.534811 1.049193 0.436299 0.889773 0.112554 0.21208 0.045917 0.77666 0.069611 0.152242 0.034558 1.075515 1.196801 0.197608 0.282765 0.149967 1.180066 1.554382 0.722867 0.206081 1.231651 0.33524 1.267685 0.517886 0.10885 0.188319 0.693077 0.71896 0.083182 0.166507 0.051923 0.060002 0.08924 0.981342 0.667344 0.566013 0.608258 2.993643 2.353789 0.587118 0.048576 0.048213 0.047763 1.468913 0.884028 1.397893 0.044881 0.721084 0.061237 0.068367 0.054972 0.054788 0.047911 1.104136 0.131942 0.051093 0.091732 0.053711 0.054445 8.241388 0.065145 0.691652 0.658974 0.483513 0.031568 0.170866 0.202526 0.05092 2.271135 0.400787 0.098656 1.811536 0.801759 1.249914 0.075342
C128 0.078743 0.193455 1.112043 0.120975 1.367767 0.088648 0.100506 0.99954 0.373427 0.042966 1.178947 0.153702 1.238941 0.099883 0.096446 0.090454 0.196536 0.06208 0.657099 0.402409 0.170548 0.161003 0.070062 0.300159 0.087644 2.040464 0.112429 0.16347 0.062154 0.182415 1.036471 0.044058 0.199992 0 0.132501 0.075358 0.089248 0.067645 0.076235 0.082393 0.118751 24.781992 27.014597 1.069118 0.208202 2.793226 0.06686 1.14547 0.068491 0.077332 0.072962 0.174308 2.639088 0.862232 1.34422 0.043268 0.371007 0.072465 0.055013 1.320025 2.417957 3.246452 0.089077 0.087565 0.084179 0.08758 0.339326 0.379192 1.068578 0.085342 0.111808 0.110096 0.210778 0.123922 0.161211 0.072675 0.212867 0.595633 0.194594 0.834268 0.05817 0.139798 0.250765 0.626329 3.168843 0.153708 0.087111 0.135679 0.571218 0.167333 0.174644 1.323172 0.09141 1.090858 2.100549 0.678559 0.090103 0.166703 0.112225 0.208055 0.184149 0.607161 1.688505 0.087853 0.121977 0.096754 0.059325 0.253403 0.099296 0.08782 0.084959 0.061122 0.08917 0.099668 0.193107 0.106374 0.083268 0.252364 1.615539 0.157624 0.169952 0.260643 0.081563 0.107969 0.171175 0.0915 0.067961 0.06143 0.086647 0.108823 0.128652 0.11999 0.122859 0.193818 1.111979 0.861428 0.162286 0.468486 0.212112 0.164465 0.552548 0.078121 1.953814 0.042539 0.878365 0.171883 0.06325 0.064586 0.100383 0.059696 0.130694 0.094183 0.102532 0.233895 0.215971 0.069474 0.055603 0.079033 0.660291 0.196041 0.277955 0.330935 0.092441 0.177614 0.844078 0.113157 0.180189 0.13993 0.118592 1.117389 1.308394 0.139255 0.34822 0.097306 0.186273 0.213059 0.112804 0.191923 0.165248 0.107568 0.093052 0.107568 0.088449 0.090261 0.088605 0.148468 0.095605 0.07209 0.084381 0.057038 0.133225 0.146597 0.091766 0.091768 0.088459 0.094968 0.137964 1.063446 0.089223 0.086177 0.337582 0.135511 0.091199 0.058391 0.062445 0.467404 0.046727 0.144133 1.057184 0.083062 0.183197 0.090203 0.998633 0.581194 0.248383 0.150886 0.095354
C129 0.154306 0.101844 0.064657 0.127557 0.043614 0.163328 0.169728 0.044578 0.076456 0.044983 0.72806 0.055538 0.195265 0.118362 0.17235 0.120229 0.071193 0.067322 0.147727 0.056413 0.027487 4.660765 0.54866 0.061133 0.141618 1.218208 0.183608 0.088397 0.175354 1.056387 0.159772 3.463085 0.058909 0.04459 0 0.33567 0.138143 0.159316 0.139509 0.052158 0.173037 0.050061 0.045966 0.138004 21.565016 0.039303 3.325847 0.11153 0.022118 1.256941 0.083818 0.100023 0.120652 0.059194 0.046952 0.038153 0.058312 0.031622 0.042243 0.026118 0.043078 0.758568 0.111021 0.108478 0.14764 0.131712 1.04865 0.101388 0.028602 0.018171 0.178971 0.211881 0.120637 0.119778 0.166446 0.218855 0.607171 0.17122 0.206218 0.027106 0.037487 0.24346 0.116476 0.153722 0.04461 0.339576 0.665575 0.048295 2.182742 0.050655 0.119644 0.082056 0.045832 0.036979 0.037485 0.182282 0.110016 23.231752 0.178749 3.337851 0.224626 0.291855 0.639351 0.110366 0.069349 0.06803 0.142118 0.112197 0.113197 0.143886 0.226048 0.306319 0.053254 0.194104 0.12257 0.193509 0.223885 0.127556 0.0734 0.984436 0.177226 0.101188 0.215901 0.12704 0.079682 0.060465 0.063455 0.030767 0.113751 13.008632 1.158254 11.97799 3.351965 0.088245 0.070468 0.060627 0.024723 0.098611 0.042223 0.032523 0.211582 0.045924 0.075972 0.10566 0.026426 0.101364 0.051492 0.027088 0.141818 0.155768 0.10305 0.099227 0.924715 0.068694 0.291535 0.217299 1.116666 0.157624 0.186458 0.14078 0.150922 0.714319 0.130696 0.125328 0.141546 0.143294 0.041761 0.140783 0.080358 0.417076 1.773913 0.657415 0.896492 1.099701 0.303052 0.209065 0.209082 0.138767 0.209072 0.20908 0.209116 0.209108 0.139493 0.106986 0.114867 0.194762 0.168912 0.125451 0.112622 0.055822 0.458771 0.559143 0.914215 0.968505 0.106777 0.204898 0.13347 0.09909 0.054264 0.535485 0.158088 0.217517 0.119165 0.137516 0.158266 0.054737 0.115993 0.11539 0.041229 0.128563 0.123637 0.114755 0.029922 0.061262 0.111112 0.127942 0.039737
C12 0.460369 0.131908 0.086007 0.518131 0.276389 0.145618 0.257562 0.404161 9.913362 0.822274 0.634732 2.039535 1.872704 0.503808 0.651358 1.11176 0.408562 0.143895 0.370435 13.796879 3.203131 0.19146 0.377364 1.102862 0.260847 0.151275 0.213281 1.249691 0.197128 0.329862 0.605051 0.317133 0.165617 0.089666 0.093304 0 0.11977 0.132654 0.298749 0.486249 0.126581 0.089463 0.0897 0.177624 0.246458 0.109883 0.331231 0.943561 0.257801 0.378039 0.541307 0.159284 0.082373 0.082021 0.082064 0.857053 0.151363 0.525262 2.02005 0.085707 0.082019 0.082019 0.274894 1.445214 0.250107 0.193853 1.604013 0.149601 0.956241 1.744097 0.203083 0.19193 0.121042 0.178291 0.136696 0.228571 0.185629 0.08728 0.171543 0.089642 0.766231 0.224629 0.212745 0.214388 0.097944 0.114334 0.502593 0.373415 0.542975 0.204858 0.127535 0.110452 0.090139 0.106167 0.174978 0.168867 0.454514 0.105557 0.212247 0.235295 0.19311 0.455212 0.107323 0.415206 0.383772 0.220045 0.396817 0.61229 1.143852 0.395466 0.187616 0.860936 1.239595 1.40833 0.565752 1.345257 0.31165 1.30931 0.09922 0.170218 0.186297 0.456626 1.007526 0.407801 0.254357 0.126815 0.164667 0.901214 0.186014 0.551496 0.128605 0.100698 0.315277 0.212866 10.080705 5.28922 0.127121 8.116539 1.359447 0.130807 0.34477 0.265717 0.246878 0.42504 0.090673 0.357807 0.340617 0.245382 0.186651 0.145583 0.131492 1.174571 0.151983 0.527413 0.381421 0.133587 0.369819 0.129587 0.16284 0.155497 0.508777 0.157479 0.176759 0.289664 0.167579 0.206207 1.970282 0.269104 0.105743 0.17128 0.267103 0.130584 0.650804 0.100118 0.098127 1.333551 0.171387 1.148009 0.329798 1.839422 0.773154 0.17712 0.179855 0.398051 0.405724 0.165846 0.356731 0.988637 0.879932 0.362818 0.200652 0.142414 0.219501 0.313699 0.116844 0.147377 0.155458 12.564627 0.286532 2.182471 1.442994 0.141793 0.744216 0.725084 0.195348 0.15176 0.347157 0.225547 0.10015 0.80752 0.421412 0.262956 0.435957 0.147835 0.48505 0.166498 2.062646
C131 0.057647 0.050155 0.066488 0.059869 1.033154 0.083152 0.081929 0.478396 0.038737 0.037033 0.055639 0.13119 0.178178 0.220595 0.280528 1.127717 2.9952 0.061288 0.285634 0.042277 0.075169 0.062226 2.065416 0.405817 0.063363 0.694803 0.067511 0.59458 0.182083 0.951038 0.045435 0.120416 1.125803 0.050845 0.124174 0.280031 0 27.32979 0.197384 1.134378 23.932174 1.193882 0.039888 0.60858 0.046642 0.045728 0.170053 1.135904 2.476054 0.147963 0.059773 0.151189 0.144408 0.130307 0.212086 0.043803 0.09937 1.226301 0.042203 0.039211 0.023863 0.075104 0.065407 0.063347 0.063615 0.063417 0.06447 0.07887 0.034491 0.078332 0.064321 0.061382 1.888592 0.078454 0.137715 1.240805 0.652055 0.157483 0.045308 1.662119 1.200934 0.049202 0.078529 1.074938 0.164303 0.163289 0.066127 0.186759 0.091508 1.300339 1.318863 0.055462 1.193703 1.365497 0.252321 0.674086 0.056215 0.045481 0.058654 0.06552 0.220585 1.30253 2.250243 0.058518 0.23498 1.060559 0.244217 0.211203 0.058757 0.132375 0.05978 0.133938 0.205841 0.061565 0.171889 0.086462 0.068906 0.167271 1.293576 1.072849 1.179818 1.072002 0.06194 0.061608 0.082344 1.197237 0.108809 0.285863 0.059006 0.037058 0.062101 0.036772 0.044082 0.733161 0.040243 0.05099 0.17684 0.052938 0.068003 2.99692 0.067365 0.06661 0.550343 3.433675 0.082499 1.630538 0.659928 0.359592 0.110265 0.164503 1.133881 0.075179 0.037409 0.153343 0.822313 0.443826 0.117732 0.059842 0.177558 1.014032 2.015635 0.355678 0.109817 0.632514 1.261638 0.13789 0.330248 0.136818 0.095272 0.128588 0.116754 0.043903 0.098878 0.033201 0.041617 0.119673 0.115755 0.201337 0.225145 0.246531 0.085035 0.130971 0.062713 0.062713 0.062726 0.137026 1.509614 0.074244 0.058839 0.076929 0.062899 0.066971 0.050536 0.061377 0.062697 0.625345 0.111913 0.126066 1.130925 0.063435 0.057909 0.155543 0.063415 0.293222 0.175956 0.043571 0.284967 0.062792 0.029787 0.079218 1.012265 0.981058 0.053459 0.029836 0.053822 0.41946 0.330132
C132 0.042488 0.123809 1.023992 0.0702 0.088936 0.046923 2.040015 0.081788 0.048046 0.06408 0.045454 0.110741 1.052576 0.11237 0.06544 0.093632 0.491064 0.55597 0.072952 0.041997 0.046593 0.064183 0.061586 0.053355 0.081382 0.271514 0.075213 1.077185 0.269715 0.056977 0.32068 0.037143 1.369941 0.077587 0.061864 0.048431 21.309888 0 0.087068 1.520006 23.460655 0.041496 0.067096 0.393884 0.071163 0.039555 0.064538 0.223959 2.095674 1.051423 0.101103 0.145318 0.157192 0.100134 0.537097 0.673949 0.436385 0.232869 0.167569 0.919293 0.154475 0.588381 0.08054 0.042974 0.044293 0.058978 0.045133 0.764309 0.039324 0.033811 0.075134 0.204838 2.071049 1.272343 0.127956 0.315006 0.76318 0.078566 0.144379 3.333636 0.410177 0.080542 0.124422 0.12389 0.044731 0.197618 0.046588 0.887368 0.073532 0.534782 3.254515 0.0744 1.002449 0.626674 1.579757 0.416174 0.045698 0.062223 0.075162 0.083086 0.165076 0.170651 1.4404 0.04605 0.934867 0.292417 0.707171 0.04073 0.068283 0.194872 0.047091 0.064664 0.071084 0.063033 0.753621 0.090449 0.078207 0.207677 2.812161 0.055361 0.20202 0.659148 0.043455 0.243395 0.145278 0.065002 0.210974 1.645773 0.04088 0.027708 0.058952 0.035065 0.084505 0.138785 0.048581 0.042284 0.682564 0.040914 0.042654 0.814346 0.16069 0.041996 2.856081 3.331226 0.148826 0.767719 0.412622 0.416482 0.076485 0.233081 0.41602 0.088694 0.051813 0.053221 0.138387 0.253352 0.176588 0.089285 0.462902 1.307591 0.691001 0.149482 3.657778 0.437918 0.558753 0.370274 0.152303 0.441919 0.036342 0.105445 0.046301 0.076506 0.044552 0.038144 0.115035 0.140056 0.109254 0.92154 0.079305 1.186604 0.139176 0.088584 0.07884 0.080706 0.043293 0.455073 0.268954 1.026196 0.072175 0.146507 0.067992 0.043969 0.047388 0.046777 0.046095 0.04633 1.051284 0.064741 1.046261 0.046072 0.042901 0.134047 0.044224 1.075832 0.074252 0.040561 1.137122 0.03348 0.03506 0.045594 0.148894 0.048774 0.039313 0.111898 0.119773 0.376489 0.544029
C133 0.125892 0.055678 0.032406 0.052031 0.868745 0.104926 3.937387 2.046844 0.237995 0.152526 0.028813 0.704824 2.790909 1.377544 0.099199 5.153453 0.145478 5.018991 0.043352 2.222156 0.713518 0.095262 0.08964 2.524064 0.028505 0.920916 0.071021 0.126497 6.836457 0.081311 8.79782 0.160134 0.525308 0.044796 0.038131 0.544909 0.08363 0.100104 0 1.295256 0.067258 0.054522 0.064021 1.041891 0.126126 0.268102 0.113406 2.328082 0.092941 10.159031 0.209316 0.080122 0.030336 0.029558 0.867564 0.083702 0.036849 0.103253 0.08766 0.029574 0.029723 0.033482 1.032588 0.037132 0.036952 0.042098 0.011009 0.039531 0.083733 0.070516 0.067565 0.067567 0.053909 0.14359 0.0693 0.042535 0.206757 0.031466 0.166298 0.099479 0.477773 0.097905 0.090156 0.089559 0.052213 0.089192 0.027103 0.041889 0.112177 4.188473 1.079516 0.086443 0.665268 0.386767 0.055712 0.467958 0.053757 0.037075 0.067519 0.132873 2.254628 0.067497 0.109776 0.03789 2.877215 6.426194 5.507507 0.035969 0.029299 1.10974 0.04829 1.795234 3.765677 0.028569 0.557323 0.081733 0.058422 0.042886 0.040479 0.038362 0.06281 0.12812 0.041618 0.080868 2.258024 4.968572 3.651069 0.086098 0.050529 0.024765 0.069119 0.024771 0.06761 0.034085 0.848191 0.562581 0.297509 1.41079 0.665319 0.065402 0.062951 0.029615 0.461651 0.341319 0.03306 2.59049 0.138651 0.134675 0.093922 6.249853 0.300887 0.084728 0.053853 0.058691 0.109736 1.772766 0.081394 0.256733 0.035471 0.103891 0.159882 0.049088 0.266368 0.05022 0.038756 0.094999 0.065646 0.163371 0.083241 0.102857 0.033891 0.068488 0.040546 0.065127 0.10292 0.10608 0.096948 4.516627 0.157095 0.183399 0.167134 0.098795 0.037112 0.035168 0.042132 0.094729 2.838521 2.391001 0.054831 2.85307 0.081083 0.655401 0.054636 0.052702 0.036372 0.072102 0.071368 1.125966 0.079601 0.07769 0.051125 0.104318 0.029754 1.582893 2.794942 0.02803 0.060613 0.031335 0.030417 0.109242 3.936887 0.031384 0.297174 0.225485 0.054723 0.041609 0.146235
C134 0.029802 0.030212 0.095773 0.037874 0.050265 0.030131 4.087857 3.061303 0.01337 0.023789 0.327641 2.631667 2.537607 12.741733 0.05492 0.69859 0.146787 2.574482 0.135562 0.818442 2.370096 0.041771 0.030125 1.035934 0.920762 0.484849 0.049837 1.404548 1.153635 1.032063 0.690355 0.132763 0.140592 0.530688 0.034483 0.029147 0.742977 0.526329 0.506575 0 0.176114 0.057122 0.054968 0.064291 0.034743 0.020654 1.039479 13.121636 0.112534 1.952725 0.017286 0.032257 0.168935 0.231642 0.156523 0.070221 0.041133 0.036812 0.034356 0.240135 0.154804 1.083409 0.038056 0.049087 0.038452 0.049885 0.034139 0.038499 0.027205 2.116756 0.050268 0.050311 0.068406 0.034717 0.046107 0.330112 0.045739 0.040122 0.553028 0.527898 0.028106 0.050815 0.029368 0.047975 1.231805 0.041062 0.037953 0.014454 0.04693 1.819034 0.039666 0.033551 1.310689 2.071387 2.201912 1.483102 0.030678 0.034713 0.057978 0.052075 0.132078 0.206956 1.147137 0.030477 0.287645 2.094975 1.249298 0.048712 0.046307 0.051748 0.047588 0.320128 0.427378 0.03815 0.111445 0.05758 0.049753 0.042721 0.124236 0.045758 0.045314 0.03991 0.029982 0.050448 0.594937 1.867532 0.944496 1.036052 0.038478 0.019157 0.04241 0.02692 0.183948 0.035827 0.014101 0.012989 0.673348 0.02366 0.027353 0.014448 0.039923 0.026617 0.447815 0.823244 0.294577 0.322854 0.825954 0.024027 0.050723 2.525544 0.067215 0.041112 0.024215 0.033623 0.050153 1.636777 0.037037 0.15498 0.028333 0.039448 1.081657 0.055671 0.090179 0.072852 0.028215 0.042174 0.523003 0.049836 0.032125 0.046462 0.042188 0.050003 0.999331 0.170973 0.043662 0.047989 0.038099 3.506619 0.037994 0.038365 0.047988 0.038099 0.042556 0.04584 0.04803 0.067402 1.383264 2.04345 0.095636 2.338335 0.027502 0.147724 0.038971 0.041422 0.049285 0.030952 0.105549 0.027177 1.023504 0.538451 0.037932 0.043345 0.539903 3.32441 0.532297 0.023453 0.074982 0.074195 0.341456 0.03784 1.501839 0.407598 0.031631 0.031742 0.035656 0.068875 0.11695
C135 0.025653 0.05318 0.543753 0.034438 0.180936 0.035688 0.041026 0.098636 0.041367 0.251952 0.029059 0.209504 0.031592 0.530019 0.067019 0.692736 0.028067 1.044732 0.069155 0.039781 0.019205 0.141503 0.166128 0.091644 0.036081 2.836245 0.079069 0.06652 0.15087 0.027409 0.03886 0.033702 0.480684 0.049297 0.080865 0.045152 19.111971 29.222126 0.273827 0.059522 0 0.048317 0.077228 0.38021 0.206948 0.030958 0.560951 0.033511 1.780194 0.044704 0.052158 0.032228 0.015973 0.016519 0.928165 0.035751 0.480915 0.244101 0.074264 0.079967 0.020311 0.065862 0.023324 0.03161 0.071312 0.027433 0.117265 0.531307 0.102738 0.306659 0.086222 0.085857 2.061159 1.201244 0.151351 0.296908 0.281212 2.161431 0.106477 2.199688 0.056705 0.110658 0.073714 0.062946 0.028666 0.342633 0.05351 0.122492 0.041942 0.080354 5.430948 0.384855 1.736811 1.359436 1.506308 1.368132 0.037103 0.064169 0.405669 0.167237 0.101466 0.659002 2.531543 0.033056 0.037704 0.191647 0.649805 0.038676 0.06617 0.164437 0.09876 0.239832 0.046329 0.073713 0.242544 0.093615 0.119536 0.251013 1.611993 0.401438 0.122291 2.054208 0.23461 0.077834 0.064659 0.03756 0.039328 1.140113 0.0443 0.06804 0.301131 0.080525 0.576731 0.182932 0.039411 0.036903 0.285352 0.055123 0.018257 0.667677 0.09683 0.456149 2.802933 0.064094 0.106607 2.901131 0.0444 1.23572 0.163007 0.15853 1.467302 0.051902 0.112498 0.033461 1.297439 0.352717 0.117403 0.266777 0.402465 0.580619 0.355094 0.764139 0.379734 0.261695 1.011982 0.42126 0.222391 0.260696 0.029239 0.039582 0.080796 0.133836 0.515658 0.933779 0.504025 0.167147 0.124834 0.036836 0.068421 0.077424 0.051524 0.200788 0.035021 0.029243 0.054406 0.580381 0.040364 0.725712 0.024059 1.190404 0.03841 0.022591 0.122117 1.141431 0.055922 0.091447 0.111365 0.042758 1.435888 1.052878 0.034842 0.232313 0.039079 0.094268 0.431997 0.017116 0.03284 0.043527 0.069357 0.052349 0.390133 0.044459 0.284149 0.350999 0.311074 1.997524 0.225189
C136 0.073409 0.234164 2.019261 0.1653 0.176041 0.074708 0.117951 0.0991 0.140422 0.038979 0.084251 0.083283 1.406307 0.561338 0.104257 0.100002 0.127251 0.109802 0.224476 0.648299 0.038199 0.139708 0.13567 1.506585 0.063027 0.09397 0.075923 0.648879 0.106706 0.092069 0.162576 0.10854 0.574697 23.184221 0.154423 0.080345 1.106723 0.088847 0.106105 0.086531 0.085714 0 30.498156 0.290432 0.172661 0.170488 1.293184 0.142512 0.038464 0.332177 0.072701 0.659972 2.617701 0.823765 2.619642 0.316591 0.077619 0.13148 0.071199 2.152128 2.325084 2.283093 0.080526 0.06544 0.08182 0.186529 1.491376 0.073935 0.387551 0.039612 0.074531 0.071286 1.311143 0.202187 0.277291 0.305132 0.174468 1.551761 0.196424 1.846458 0.534412 1.1056 0.352613 1.327902 2.4688 0.147694 0.080593 0.895959 0.257639 0.114849 0.377349 0.808637 0.202584 0.253054 0.805409 0.182673 0.065411 0.150304 0.072972 0.155669 0.162859 0.384439 1.198381 0.070995 0.156439 0.10083 0.11162 0.129582 0.105475 0.080118 0.07908 0.147362 0.10512 0.06485 0.20289 0.103955 0.112631 0.135853 0.203733 0.097215 0.078325 0.07775 0.06525 0.077326 0.376021 0.104238 0.116295 0.311307 0.064479 0.199583 0.076669 0.152061 0.087079 0.093967 0.955862 1.265436 0.044561 2.364388 0.156306 0.041066 1.536934 0.136753 1.183876 0.041261 2.212904 0.041269 0.041558 0.042703 0.137348 0.092569 0.041293 0.520208 1.138038 0.293758 0.202879 0.102974 0.123185 0.450247 0.136052 0.246156 0.137783 0.110555 0.123646 0.206826 1.103482 0.130544 0.32512 1.095876 0.189868 1.341841 0.694035 0.508995 0.715026 0.038009 0.099885 0.399678 0.452227 0.152249 0.162859 0.399852 0.162876 0.398901 0.0881 0.056826 0.05683 0.127868 0.149116 0.389249 0.062026 1.057157 0.102207 0.145999 0.149157 0.149203 0.056457 0.448215 0.415124 0.063905 0.060463 0.071828 0.064411 0.412849 0.080112 1.144788 0.147656 1.310466 0.099925 0.187583 0.291735 0.087322 0.1554 0.08549 0.083576 2.41404 0.182959 0.114467 0.051712
C137 0.148066 0.06612 1.666425 0.06706 0.095112 0.062987 0.125727 1.410613 0.775432 0.037034 1.81457 0.076848 0.262248 0.135944 0.092725 0.367455 0.099125 0.1312 0.165749 0.426875 0.077526 0.153038 0.108254 1.282798 0.060287 0.670938 0.067166 0.205296 0.266769 0.53635 0.124614 1.051512 0.445036 25.166726 0.070448 0.05914 0.079731 0.444912 0.747977 0.49483 1.006397 30.682098 0 0.21311 0.081158 0.12748 0.093978 0.279953 0.700894 0.271672 0.063608 1.599406 2.034813 1.616775 2.705426 0.375144 0.073676 0.646502 0.059404 1.331389 4.001722 1.260654 0.059147 0.059132 0.06107 0.059477 0.087399 0.075459 1.541367 1.047579 0.067269 0.063789 1.078025 0.096649 0.164436 0.102233 0.109407 1.711234 0.139797 1.512641 0.063507 0.114179 0.087354 1.469723 1.617479 0.094804 0.060334 0.371523 0.111948 0.827326 0.099677 1.359806 0.154876 0.145886 0.318678 0.086363 0.063946 0.090242 0.063913 0.092552 0.533058 0.102013 0.091435 0.059135 0.120668 0.596926 1.129316 0.062688 0.067617 0.180424 0.061319 0.119375 1.120106 0.067615 0.827321 0.086868 0.070222 0.098534 0.076764 0.062679 0.058867 0.063984 0.066794 0.159931 0.100232 0.118583 0.107469 0.213629 0.060615 0.062607 0.079626 0.080819 0.061401 0.060488 0.482748 0.203642 0.508438 0.413705 2.936805 0.027981 0.481964 0.035202 0.106972 0.036041 1.19347 0.842473 0.390915 0.049853 0.213364 0.11491 0.038953 0.042051 0.090466 0.362216 0.106476 0.126757 0.112966 0.114005 0.375876 0.228674 0.57905 0.097838 0.076127 0.118307 0.752057 1.140007 1.038589 0.554127 0.580168 0.129074 1.028326 1.815662 0.319939 0.102772 1.102986 0.098203 0.090224 0.1229 0.08073 0.107611 0.083619 0.077598 0.064051 0.075042 0.063193 0.457635 0.117395 0.135082 0.062642 0.126509 0.107329 0.093358 0.135367 0.127219 0.062751 0.18652 0.115212 0.05955 0.032211 0.084381 0.061219 0.136287 0.062667 0.115838 1.289468 0.167784 0.032622 0.087935 0.077448 0.095507 0.12948 0.143818 0.119422 0.34564 0.09268 0.165793 0.041557
C138 0.024151 0.171374 0.049229 0.059074 0.28264 0.026105 0.083296 0.059429 0.040428 0.025168 1.078444 0.121659 0.238618 0.07189 0.070017 0.028784 0.076405 0.082952 0.256564 0.302631 0.060517 0.05266 0.032114 0.83494 0.029569 0.525524 0.042127 0.081938 0.036778 0.042381 0.052468 0.033044 2.742586 0.062462 0.063908 0.045702 1.907468 0.299245 1.039716 0.054883 0.555474 0.454209 0.029367 0 0.05181 0.055926 0.026139 0.06612 0.13369 0.064856 0.043033 1.06998 0.05548 0.004798 0.011995 0.061296 0.047303 0.081781 0.055963 0.060954 0.124552 0.261648 0.047336 0.030633 0.041023 0.056366 0.09769 0.044491 0.079215 0.058566 0.027945 0.044093 0.257512 0.063645 0.048993 10.001133 0.077191 0.090124 0.045759 0.120344 0.052962 1.111554 0.978632 1.079325 0.034518 0.096066 0.038706 0.055859 0.231663 0.032443 6.54109 0.060106 0.021784 0.027684 0.0337 0.150174 0.048887 0.045135 0.03073 0.07991 0.062631 27.396169 1.151456 0.029829 0.055875 0.079754 0.07233 0.028 0.034352 0.034989 0.041048 0.061207 0.025331 0.031532 0.114958 0.051466 0.043476 1.115367 1.098194 0.047312 0.052007 0.064644 0.71061 0.054078 0.080905 0.034074 1.043475 0.059163 0.027754 0.030658 0.043222 0.030552 0.040641 0.085497 0.305781 0.066444 0.088339 0.2517 0.61311 0.069338 0.046829 0.116631 0.384535 0.072237 0.01906 0.069553 0.025671 0.06931 0.021452 0.021728 0.04497 0.052107 0.10814 0.281112 0.49728 0.050539 0.023283 0.051073 1.087141 0.93511 0.105337 0.591806 0.077328 0.13681 0.341485 0.053931 0.548855 0.039982 0.045976 0.031006 0.037996 1.791637 0.091125 0.063747 0.103453 1.125646 2.321601 0.063684 1.013593 1.085178 2.178227 0.485039 0.035929 0.02401 0.024061 0.045507 0.04889 0.212493 0.033866 0.032099 0.049266 0.037518 0.025777 0.044224 0.024627 0.02436 0.034921 0.029751 0.073631 0.030153 0.03146 0.97081 0.030769 0.054839 0.024619 0.065357 0.073552 0.011762 0.096733 0.045565 0.064114 0.029854 0.06721 0.130482 0.017192 0.088857 0.032576
C139 0.059553 0.056735 0.067174 0.104417 0.276284 0.074976 0.058475 0.108683 0.066887 0.016473 0.073037 0.040626 0.038415 0.058584 0.115223 0.046277 0.044072 0.038909 0.102158 0.066886 0.134588 2.29013 0.275029 0.041474 0.150376 0.078407 0.09425 0.126671 0.08544 3.590407 0.09543 3.738228 0.271839 0.092459 17.753483 0.086448 0.060473 0.263669 0.038982 0.112238 0.070644 0.066242 0.071864 0.08673 0 0.044981 2.53387 0.047975 0.012829 0.038022 0.057626 0.10148 0.121526 0.067081 0.073538 0.033027 0.049919 0.034425 0.031539 0.061601 0.061596 0.067786 0.075135 0.075157 0.075466 0.075061 0.484606 0.040994 0.514959 0.029018 0.089004 0.088997 0.160666 0.938531 0.123871 0.125244 3.17889 0.38087 0.092321 0.884143 0.06415 1.123329 0.113915 0.106853 0.071962 3.606361 1.115049 0.071197 2.368481 0.042055 0.040787 1.262819 0.048034 0.028933 0.05324 0.049739 0.096543 21.562824 0.089004 4.010052 0.088931 0.125397 0.083342 0.086705 0.083246 0.277303 0.056437 0.075202 0.075989 0.781396 0.075088 0.036825 0.378501 0.075052 0.092712 0.112926 0.089041 0.13249 0.06624 0.150356 0.025745 0.052027 0.156257 0.030189 0.07302 0.048 0.046478 0.025339 0.075347 11.224129 0.094641 10.570944 1.203201 0.112307 0.063202 0.061962 0.010082 0.060937 0.060799 0.011971 0.076094 0.065941 0.037212 0.009473 0.121718 0.320176 0.04942 0.011426 0.119944 0.036815 0.315202 0.091622 0.042643 0.072684 0.139361 0.051286 0.085266 0.353337 0.051909 0.058621 0.105479 0.067615 0.055992 0.06422 0.065815 0.130924 0.044323 0.138585 0.090699 0.141767 1.185763 0.649418 1.060574 0.189843 2.28089 0.120706 0.120117 0.044559 0.499592 0.120264 0.120264 0.120264 0.074249 0.075512 0.074326 0.135546 0.056449 0.049053 0.075448 0.052263 0.177289 1.310714 0.105666 0.117191 0.074354 0.090359 0.289607 0.073727 0.007273 0.075354 0.075241 0.122512 0.076301 0.25185 0.08678 0.069509 0.007434 0.103299 1.015501 0.075163 0.040104 0.103299 0.023583 0.07506 0.189808 0.114134 0.027268
C13 10.519129 1.0514 1.209222 5.881067 0.061153 4.920398 0.343628 4.56331 3.67157 9.150187 18.794285 4.866011 0.317351 0.36903 3.056534 0.347675 0.520987 0.577937 0.124067 3.859213 1.529207 0.222608 0.329347 0.363684 4.692235 0.084987 3.765912 6.068353 1.254321 0.49022 0.570174 0.158559 1.242088 2.062807 0.099384 1.41794 0.12759 0.127474 0.30376 1.330398 0.127597 0.398417 0.405404 0.149677 0.108873 0 0.210725 0.364775 3.51399 0.326691 7.210996 0.207361 0.170559 1.495599 2.240367 1.209657 4.346912 1.007415 1.021318 0.167778 1.984159 0.581591 3.247232 3.889067 3.735822 3.314016 5.474624 4.434742 5.241917 0.741985 3.741507 3.18098 0.154448 0.117531 0.170904 0.15367 1.484929 3.173641 0.347951 1.65364 1.15094 0.161003 0.145017 0.120904 0.57028 0.304628 6.155483 0.730534 0.201797 0.308634 0.102519 0.120784 0.199072 0.133056 0.170261 0.147038 4.42819 0.099113 3.157272 0.135344 0.311934 0.155365 1.016008 3.625714 0.331323 1.29303 0.296432 7.133327 3.501794 0.227033 6.338584 0.432656 0.330244 4.301633 0.296879 9.565882 4.919057 0.144675 0.890783 14.540034 1.413152 2.062114 4.708746 2.231307 0.322303 0.404638 0.304272 5.147007 6.87118 0.16047 2.234918 0.158002 0.27012 2.972999 2.580197 3.894545 3.226673 1.776842 5.089647 5.470699 3.521996 6.540367 0.068648 5.99323 1.21854 1.840746 2.643495 4.106426 1.313601 0.295766 4.272891 1.907635 1.244332 5.678722 0.363516 0.556769 0.191519 0.257172 0.202497 0.219577 0.202344 0.140974 0.203635 0.207374 0.207009 0.255526 0.21691 0.255598 0.148871 0.126209 2.439328 0.553311 3.778587 5.231018 5.030717 1.501639 1.565573 0.30188 1.788391 2.37329 2.485673 1.709931 1.91273 2.842926 5.207068 0.259071 0.30727 0.30916 4.753777 0.322213 0.244286 0.634366 0.258126 0.257551 3.887877 0.132836 0.123128 1.72362 10.165147 12.837473 4.579379 0.319908 8.584563 0.303531 0.304004 3.53258 3.107391 1.416999 9.415084 7.13489 0.302832 1.483603 17.966456 7.632922 0.133051 1.218493 4.090252
C140 0.078794 1.069842 1.033393 0.097608 0.156343 0.082942 1.020154 0.38647 0.079908 0.119397 1.066755 0.232924 1.02368 0.9844 0.102198 0.154837 0.962114 0.131167 0.275327 0.149531 0.332897 1.001653 0.193705 0.253464 0.085684 0.18242 0.085263 0.080102 0.481625 41.429292 0.126594 36.644396 0.192724 0.07805 2.804998 0.56626 0.108448 0.131436 0.713186 0.177342 0.11711 1.076557 0.068041 0.19625 5.032381 0.137565 0 1.411446 0.144347 0.113437 1.073936 0.07767 1.067096 0.157462 0.150154 0.206423 0.268641 0.1111 0.103117 0.143989 0.196328 0.151919 0.089019 0.088828 0.086931 0.090658 1.124951 1.216113 0.131741 0.07811 0.085296 0.086334 0.161816 0.47765 0.102997 0.20038 1.969778 0.147224 0.115455 0.106806 0.208181 1.336015 0.184152 0.187497 0.776203 0.283504 0.086261 0.148049 0.834075 0.127668 0.255205 0.238999 0.117318 0.120564 0.296006 0.113097 0.09385 4.007492 0.085282 0.830042 0.116907 0.503991 0.169692 0.088242 0.1125 0.12897 0.865916 0.087322 0.087299 0.112647 0.087476 0.239567 0.167967 0.087713 0.11612 0.086789 0.08519 0.100806 0.219246 0.085879 0.688122 0.095715 0.109235 0.08491 0.625102 0.130029 0.120513 0.094062 0.481583 2.348641 0.338834 0.990841 2.029119 0.36022 0.13751 0.166216 0.049526 0.13967 3.40416 0.063491 0.08527 3.254232 0.154757 0.073029 7.390853 0.057821 0.061287 0.082635 0.188738 0.120206 0.063893 0.074549 0.379291 0.073757 0.104119 0.136545 0.898174 0.663076 0.104639 0.082677 0.93209 1.142469 3.183033 4.092321 0.072499 0.114701 0.082154 0.130182 0.087668 0.114491 1.347434 1.175714 1.430685 1.074998 1.905214 0.111813 0.178845 0.21492 0.121936 0.113855 0.122139 0.11149 0.085267 0.087397 0.085256 0.611895 0.619302 0.237027 0.087858 0.109729 0.706585 1.120702 0.17048 0.212614 0.479028 0.106005 0.105488 0.084985 0.107973 0.088104 0.0886 0.111892 0.093533 0.221583 0.116783 0.083109 0.22954 0.099979 1.083492 0.088421 0.240932 0.098685 0.124543 0.075933 0.10041 0.089924 0.278402
C141 1.04338 0.304884 0.025196 0.058978 0.01574 0.049962 2.084076 0.720595 0.132496 0.041045 0.106102 2.591929 6.10567 15.643513 1.050949 2.214542 2.877663 2.25926 0.06403 0.583482 1.264253 0.057422 0.029734 1.408105 0.050172 0.226017 0.046324 1.681748 0.21479 0.277909 1.825478 0.359494 0.108832 1.09711 0.049956 1.38204 0.376809 0.685185 2.289734 15.758191 0.170638 0.064391 0.432074 0.071403 0.167027 0.049611 0.576233 0 0.194292 1.996849 0.160998 0.026952 0.024894 0.024929 0.002504 0.314269 0.184841 0.10798 0.361088 0.024875 0.003032 0.031431 0.056764 0.051719 0.056759 0.051071 0.060151 0.364905 0.032492 4.637312 0.042969 0.042967 0.123511 0.047279 0.044844 0.027675 0.191606 0.172723 0.805518 0.173722 0.282886 0.084701 0.075349 0.383263 1.294387 0.151075 0.146784 0.393201 0.117601 3.542691 0.409276 0.043681 0.742153 2.133858 0.194253 1.08189 0.051373 0.058685 0.04293 0.055545 1.304194 0.231539 0.441695 0.051156 0.226095 1.364014 1.82664 0.053235 0.05211 0.051592 0.056754 0.781631 1.047807 0.050033 0.117656 0.059162 0.050157 0.049752 1.053723 0.059446 0.053604 0.113998 0.048204 0.058763 0.34866 0.724131 0.93935 0.035883 0.04995 0.107975 0.078473 0.017403 0.103626 0.038341 0.047218 0.047901 1.397474 0.076511 0.061395 0.116251 0.062877 0.061597 1.478974 0.450032 0.995649 0.179912 0.109962 0.163852 0.05094 0.886541 0.230106 0.045634 1.225652 0.055887 0.069172 0.564064 0.02718 0.028097 1.012021 0.039138 0.102526 0.061618 0.061152 0.894381 0.019193 0.048312 0.01611 0.166337 0.027221 0.039039 0.983102 0.071369 0.959775 0.080166 0.219293 0.043378 0.043104 0.575515 0.043549 0.043281 0.043556 0.043236 0.049477 0.132169 0.047573 0.157697 0.949629 1.396134 0.051437 0.135649 0.046995 0.02965 0.032243 0.032651 0.042682 1.15319 0.154363 0.058054 0.17453 0.049965 0.132201 0.037739 0.049964 1.140899 0.979817 0.053898 0.047205 0.037837 0.122355 0.049791 2.353705 0.03792 0.038112 0.064401 0.026723 0.039128 0.051259
C142 4.230072 2.132064 1.057588 9.947586 1.433609 13.882091 0.596151 8.855967 1.06169 3.94308 1.641995 1.408767 1.342852 0.279384 8.054399 0.345987 1.828673 1.362172 0.40047 2.018582 1.456998 0.342125 0.813033 0.535439 8.056815 2.765407 1.945873 1.012073 0.732989 0.338549 0.273657 0.340282 0.51902 0.210194 0.502323 2.509355 1.648723 2.411494 1.350699 0.272434 1.913185 0.339861 0.724974 1.237975 0.487081 2.787652 0.391788 1.197337 0 0.335764 2.828226 0.259834 0.210221 0.262397 0.210285 1.505147 2.165402 1.310452 1.182023 1.224381 0.238074 0.509719 3.144044 2.514475 1.771092 2.719897 5.868205 2.805903 4.071137 2.583631 2.115266 1.838455 2.246552 0.207053 0.451368 0.806414 1.214004 0.692938 0.336719 0.684802 5.660501 0.213745 0.396255 0.39537 2.750556 1.218988 12.393765 3.087903 0.376122 0.520659 5.499007 0.206393 0.83704 0.727323 2.099772 0.70783 13.497986 0.489627 3.502152 0.284741 0.521759 0.545983 2.806618 9.765468 0.471035 0.834475 1.289512 15.290763 9.624178 0.259515 7.700412 2.479376 0.771596 13.122223 1.541967 2.334165 7.021353 2.235059 0.814384 6.967767 2.659338 4.866485 4.156199 3.027564 1.334804 0.765411 1.820382 1.015537 8.435844 0.275352 2.011827 0.885105 0.296158 2.026516 0.756037 1.519989 8.661923 0.803877 4.139643 6.387622 7.950987 5.659471 1.186288 14.422439 0.701144 2.431231 9.42724 5.041168 1.189028 0.484772 4.765978 7.991868 0.442134 12.950075 0.270126 0.651402 0.224428 0.226397 0.203983 0.228278 0.204154 0.200191 0.209135 0.315572 0.318599 0.20334 2.467402 0.20327 1.097235 1.357463 2.294401 0.743038 1.189286 0.183632 0.188269 3.557289 3.047244 0.447694 2.134068 2.34462 3.294391 2.247721 2.845008 3.302043 4.27522 0.203338 0.321314 0.39113 6.645875 0.356093 0.328877 0.184075 0.233752 0.233858 5.597495 0.990226 0.237857 1.120425 13.818258 3.224239 6.635551 0.503182 3.268261 0.321518 0.490275 7.784365 7.71853 1.459672 11.592327 5.9022 1.343117 2.075792 5.985324 4.066707 1.258196 0.229186 5.730128
C143 0.051704 0.068096 0.114095 0.067272 0.063983 0.078891 5.39213 2.301906 0.035378 0.017874 0.016566 1.873196 0.738981 0.512123 0.769839 3.582417 0.04861 3.878564 0.873094 1.238957 1.752815 0.08681 0.071554 1.939262 0.052009 0.168365 0.074241 0.444409 0.860526 0.042159 4.056432 0.027947 0.732679 0.086712 0.085492 0.060937 0.061525 1.072231 9.930453 2.994789 0.16997 0.092128 0.083964 0.043012 0.044108 0.003463 0.039888 1.974536 0.071903 0 1.011634 0.449731 0.084856 0.081648 0.090381 0.087312 0.041805 0.047369 0.032666 0.08356 0.083128 0.085242 0.052493 0.057822 0.065798 0.054684 0.036299 1.048673 0.011151 1.300204 0.069221 0.081723 0.049267 0.080015 0.120718 0.049178 0.115217 0.008804 1.706555 0.008031 0.019964 0.085487 0.080276 0.12851 0.252152 0.126471 0.521654 0.047734 0.08724 4.898533 0.806235 0.032051 0.55843 1.344075 0.052175 0.125482 0.044283 0.038084 0.079063 0.115128 1.504436 0.043868 0.113551 0.050884 3.444972 2.031737 3.909712 0.40492 0.400462 0.111183 0.199101 4.026374 4.56809 0.07248 1.23954 0.073734 0.078034 0.07152 0.072028 0.050511 0.039701 0.107581 0.036699 0.067824 0.813366 4.131069 5.181048 0.040855 1.063222 0.026132 0.078439 0.024357 0.103955 0.352567 0.03511 0.033643 0.291093 0.489865 0.033178 0.007048 0.06877 0.004525 0.815651 0.138162 0.033441 0.387357 0.156648 0.040534 0.150438 3.41908 0.008226 0.059417 0.10285 0.047592 0.09214 2.191873 0.073449 0.169964 0.040189 0.045085 0.061889 0.051656 0.058519 0.040876 0.047012 0.328607 0.022807 0.098821 0.074219 0.106036 1.024067 0.085436 0.045519 1.040572 0.042943 0.063574 0.080627 2.838648 0.055321 0.055273 0.055334 0.055042 0.065235 0.041932 0.065006 0.119691 1.397309 4.25185 0.043771 7.128273 0.087387 0.066382 0.119551 0.054551 0.079799 0.069458 0.069842 0.110509 0.003899 0.103405 0.045303 0.060349 0.059196 3.101448 1.640094 0.063176 0.028327 0.179179 0.34645 0.043742 1.454314 0.639381 0.047441 0.035006 0.05917 0.055484 0.363622
C144 50.284115 4.797763 3.783332 4.761296 0.915061 8.924155 0.785843 1.941792 3.630778 1.662124 7.099686 8.093833 0.663708 1.562502 4.154067 0.522714 3.790223 0.645408 0.548857 4.90868 5.529743 0.604399 0.569621 0.510756 6.266772 0.804932 5.465735 7.576955 0.793031 1.603192 0.60094 0.695198 0.497106 0.958073 3.282594 4.829968 0.276002 0.277761 0.74069 0.738559 0.287043 1.990562 0.515831 0.641614 3.282406 10.078097 1.538092 0.50688 4.796678 1.65612 0 1.355975 2.510353 4.398386 3.47202 5.617463 1.580752 5.923 5.852012 3.007929 2.160671 3.972046 3.429255 2.592899 2.737821 2.097173 18.789283 1.826853 17.582358 2.450971 5.778562 5.172722 1.048047 1.150237 0.598151 0.529722 0.375573 0.216987 1.019947 0.221025 7.918975 0.33519 0.395953 0.394105 4.27886 0.460883 5.574239 2.12867 0.525946 0.542565 0.41545 0.608959 0.405962 0.519001 0.235209 1.313278 5.746642 3.281174 5.723305 2.323063 0.677524 0.629217 4.27953 7.141262 0.856781 0.621768 0.56073 6.946493 2.861672 0.598869 2.673931 0.98762 0.583611 4.485835 0.480648 2.417576 5.292091 1.879861 3.550261 3.292994 2.157062 1.964821 2.653775 1.868083 0.59145 0.612605 0.690382 6.978167 2.105616 3.497351 3.480028 3.337502 1.48889 6.922757 6.666258 5.943609 2.894835 5.873067 6.028172 3.01189 3.313026 4.728702 0.807554 7.684161 0.468609 1.803409 2.833598 2.005946 1.515023 0.624269 1.755007 4.916995 0.498179 6.98898 0.454563 1.218412 0.640691 0.81455 0.323308 0.322802 0.322109 0.260757 0.303889 0.304462 0.320418 0.490204 2.158333 0.417293 2.957064 0.476042 1.389449 1.813493 1.38228 0.581026 0.585476 1.280872 1.513439 0.595579 2.062879 1.673937 1.441591 1.42528 3.561285 3.32739 3.051865 0.917837 1.125293 0.566122 5.281159 1.636107 0.618991 0.738731 0.562135 0.56282 4.208318 0.510371 1.524038 3.512189 11.341509 2.945479 2.093009 1.162246 2.792292 0.613685 0.667453 6.401674 3.53149 3.977302 13.105152 6.955728 0.575788 4.531767 4.494662 8.897372 0.583704 0.319052 5.70463
C145 0.943453 0.813164 3.806162 0.282875 18.319156 0.210783 0.633057 0.556585 0.309998 0.264192 0.272309 0.700203 0.817182 1.276031 1.245567 0.677618 3.429422 1.731933 5.468 0.290975 2.29396 0.644008 0.760066 0.64416 0.219484 4.163088 0.544707 0.663686 0.693192 0.46633 1.059875 0.757205 4.016493 10.481217 0.826955 0.368054 2.446788 2.973678 0.613283 1.24354 1.731458 10.56695 9.536889 4.188377 1.934773 0.308357 0.586102 1.354824 0.175752 1.590248 0.835616 0 4.346498 3.718184 3.402395 0.755669 1.57139 0.758713 0.761996 5.165435 5.110564 3.67602 0.435763 0.487785 0.422628 0.388766 0.393372 0.931757 0.397796 3.26222 0.547989 0.553721 9.252089 1.375184 5.001526 4.96866 0.748538 6.88496 1.712796 7.582766 0.409628 0.721444 16.922093 12.918015 8.93318 0.717803 0.239684 14.128193 4.348989 0.656815 3.631326 1.530031 8.212989 11.0109 22.479037 7.620587 0.320176 0.804924 0.551909 1.807962 0.786613 3.06189 2.330362 0.22782 0.836715 0.733333 0.641465 0.276598 0.45403 1.414867 0.245994 0.689048 0.734171 0.443212 0.776508 0.305306 0.335416 2.925836 4.842875 0.304315 0.215356 0.714763 1.002167 0.232149 0.795055 1.951375 0.657603 0.628926 0.278407 1.309564 1.712669 0.698269 1.361391 1.9106 0.341896 0.304477 0.226043 0.309319 0.320391 0.343923 0.28668 0.311457 4.445331 0.200709 19.138214 0.241897 2.246713 0.230654 1.52077 0.719878 0.228422 0.262197 0.707012 0.249738 2.747612 0.717677 0.976908 0.937357 1.644363 1.398624 1.718985 0.939516 1.979707 1.168749 1.27801 5.782799 7.338687 5.374378 17.133024 27.06475 0.496927 11.086811 0.497042 1.367919 1.119625 1.757774 1.739884 0.874504 4.077216 4.080287 3.080839 2.151316 0.629052 0.581546 0.607939 5.247508 0.679277 0.766308 0.2653 0.901235 0.776043 0.966285 0.909692 0.908827 0.59358 12.771641 12.323033 0.342068 0.305314 0.286293 0.288864 3.951033 0.282698 0.619571 0.789852 0.224053 1.220979 8.30045 0.333137 1.572418 0.999862 6.228803 0.528302 0.668671 12.863014 1.455827 0.359153
C146 0.059047 0.076875 11.938084 0.094933 0.097765 0.061395 0.060732 0.059215 0.131543 0.020656 2.099431 0.056673 0.065243 0.07032 0.080429 0.052732 0.053147 0.04962 0.083501 0.104798 0.045264 0.210537 0.395201 0.104117 0.058449 0.101284 0.081525 0.067204 0.051505 0.036851 0.050731 0.044465 1.213119 1.721629 0.055491 0.05958 0.07819 0.125738 0.095583 0.075621 0.060387 1.735858 1.366819 0.082451 0.226478 0.527097 0.057079 0.126243 0.02244 0.061843 0.068133 0.08992 0 14.841076 23.573158 0.048955 0.041704 0.048345 0.03648 14.564627 19.749207 21.837297 0.06081 0.060429 0.060422 0.06043 0.030718 0.063869 0.061026 0.035837 0.060074 0.058012 0.061114 0.403696 0.091503 0.08062 0.159814 0.022455 0.086073 0.034427 0.047137 0.080886 0.098541 0.078429 0.712736 0.049751 0.060386 0.262098 0.096618 0.050054 0.116108 0.021153 0.054856 0.142736 0.971471 0.087674 0.058213 0.036596 0.059006 0.064571 0.061877 0.068465 0.061467 0.057391 0.077124 0.052872 0.050421 0.060591 0.058142 0.063133 0.060847 0.057564 0.052377 0.058676 0.083851 0.072862 0.058149 0.0958 0.058713 0.520663 0.042148 0.051603 0.060378 0.049583 0.060565 0.050544 0.051352 0.0372 0.06043 0.060766 0.072509 0.05166 0.536765 0.051567 0.074258 0.102789 0.045516 0.095846 0.128921 0.027386 0.754941 0.015518 0.07727 0.030195 0.645419 0.02879 0.028846 0.045648 0.091525 0.05687 0.028219 0.099566 0.071951 1.072611 0.104292 0.051174 0.060501 0.072256 0.072424 0.049003 0.113489 0.072583 0.059393 0.047196 0.062881 0.082054 0.101072 0.092604 0.521379 0.116953 0.076429 0.926308 0.080261 1.881987 0.553811 0.073034 0.280777 0.05058 0.198739 0.0738 0.215178 0.080975 0.060965 0.06096 0.078044 0.092232 0.059883 0.050087 0.060761 0.050909 0.066022 0.201425 0.091523 0.091562 0.060965 0.134736 0.137558 0.059341 0.02653 0.061102 0.520966 0.295289 0.060503 0.05033 0.070268 0.10371 0.02885 0.072433 0.031679 0.059225 0.072467 0.082037 0.034637 0.092363 0.144793 0.060804 0.030173
C147 0.084387 0.061452 12.078771 0.46288 0.105033 0.088051 0.085571 0.09632 0.308132 0.04017 2.121793 0.054804 0.077845 0.083813 0.073072 0.079294 0.090016 0.083293 0.081789 1.039394 0.091514 0.092555 0.083847 0.092255 0.067371 0.126873 0.079382 0.067689 0.079703 0.046902 0.085618 0.048516 0.343194 1.850992 0.064759 0.084692 0.173717 0.915069 0.083282 0.059133 0.048369 1.174784 0.589509 0.088688 0.050586 2.288888 0.076216 0.076675 0.048203 0.075159 0.056413 0.11046 17.869427 0 15.818907 0.090015 0.049492 0.086116 0.046351 23.391368 15.849403 11.270019 0.071655 0.090464 0.070435 0.068342 0.065671 0.08683 0.045561 0.104695 0.083507 0.077694 0.276459 0.078068 0.084314 0.16068 0.049604 0.120437 0.092264 0.06376 0.092077 0.078451 0.242102 0.243136 0.455791 0.056946 0.070561 0.104496 0.097984 0.092391 0.199762 0.060262 0.04747 0.155596 0.318449 0.993841 0.070544 0.631486 0.215366 0.229255 0.057995 0.146435 1.041299 0.06727 0.083663 0.082687 0.086113 0.076162 0.089367 0.112066 0.068668 0.079872 0.085826 0.075694 0.06365 0.076873 0.086235 0.107751 0.175827 0.083937 0.093575 0.054315 0.085853 0.065314 0.081915 0.093312 0.086941 0.045807 0.071565 0.056747 0.068826 0.066999 0.330257 0.051838 0.41132 0.372526 0.045558 0.372782 1.559819 0.047435 0.100444 0.621257 0.058767 0.057116 1.523029 0.062729 0.046973 0.041968 0.074947 0.090878 0.051764 0.071036 0.065932 0.201525 0.112927 0.054662 0.104437 0.069866 0.152449 0.291774 0.075034 0.065652 0.057825 0.156993 0.140042 0.927549 0.115769 0.104421 0.149163 1.696928 0.398512 0.218977 0.04278 3.40291 0.272725 0.100547 0.126977 0.086608 0.094554 0.09787 0.103608 1.247951 0.104707 0.072388 0.095896 0.989571 0.086493 0.083351 0.071681 0.071869 0.092094 0.087781 0.272611 0.097278 0.119642 0.311292 0.215042 0.082033 0.055676 0.067269 0.076869 0.185177 0.06902 0.074374 0.080767 0.13785 0.072219 0.121903 0.061674 0.077562 0.073718 0.253726 1.42239 0.97633 0.129823 0.098694 0.06528
C148 0.03299 0.047728 12.220418 0.058405 0.089877 0.035499 0.038418 0.034958 0.974637 0.094085 1.400733 0.035369 0.032989 0.033705 1.043306 0.038625 0.045239 0.05292 0.047411 0.026449 0.027756 0.048135 0.033689 0.033093 0.042796 0.234505 0.101574 0.037128 0.044886 0.642481 0.04527 0.038931 0.405771 2.010675 0.042686 0.029436 0.053418 0.185398 0.045477 0.035592 0.060268 1.114138 2.887061 0.297521 0.038733 1.840995 0.023933 0.032448 0.026306 0.039654 0.025233 0.041172 26.397918 16.49111 0 0.119378 0.036918 0.048756 0.039964 15.87021 18.206654 20.917228 0.038253 0.101908 0.034163 0.037973 0.089636 0.035236 0.084582 0.020607 0.033374 0.113122 0.056096 0.045686 0.062151 0.328243 0.043294 0.064687 0.052448 0.089448 0.101051 0.049468 0.332256 1.130807 0.416023 0.040123 0.036901 0.026398 0.302829 0.050444 0.189954 1.032471 0.067487 0.127024 0.357874 1.068753 0.029217 0.044261 0.041018 0.047745 0.050356 0.329856 0.04462 0.053594 0.047973 0.049807 0.042506 0.432844 0.032027 0.035529 0.034827 0.03808 0.047827 0.031377 0.053399 0.048007 0.044313 0.051024 0.052841 0.047196 0.057338 0.205932 0.03403 0.031927 0.046089 0.042726 0.039603 0.039474 0.047586 0.049331 0.48525 0.044477 0.300234 0.336832 0.032617 1.10779 0.032563 0.103249 0.253371 0.02814 0.46979 1.221302 0.030022 0.025254 0.417366 0.025207 0.035346 0.025815 0.040808 0.038836 0.026585 0.375827 0.038565 0.040144 0.049245 0.046714 0.039995 0.035152 0.04813 0.038376 0.037055 0.04087 0.040759 0.080242 0.077399 0.08534 0.230104 0.112834 0.16826 0.0988 0.037211 0.017469 0.099509 1.312942 2.184126 0.035216 0.038199 0.045319 0.03568 0.038217 0.038448 0.034645 0.037303 0.052858 0.041147 0.324536 0.040959 0.057309 0.040404 0.039546 0.060789 0.032899 0.050571 0.050354 0.167052 0.232789 0.35261 0.029301 0.376364 0.042033 0.040503 0.113668 0.041793 0.038107 0.040138 0.035169 0.035481 0.217412 0.027171 0.252805 0.038265 0.235559 1.840347 0.047857 0.124914 0.040401 0.091762
C149 0.264536 5.896918 0.012068 0.493869 0.03614 0.328489 1.023764 0.123903 0.276292 1.044568 0.07725 0.42567 0.908577 0.091089 0.070567 0.052953 9.002656 0.072292 0.044608 1.553545 0.098365 0.114068 0.044256 0.358728 0.726652 1.072466 0.094097 0.820819 0.031701 0.084444 0.029381 0.092697 0.050682 0.041262 0.051553 0.121921 1.081518 0.163325 0.024577 0.1154 0.095226 0.031254 0.075584 0.049293 0.059767 0.394878 0.14918 0.812718 0.717833 0.057497 1.932827 0.021258 0.027087 0.030326 0.015451 0 1.143414 20.908439 14.687843 0.027227 0.011581 0.026229 0.186621 0.054055 0.053259 0.034575 3.739122 0.217462 2.036772 0.295733 0.106615 0.253608 0.037024 0.010849 0.028018 0.051593 0.122819 0.032257 0.056044 0.038171 14.214237 0.133866 0.006216 0.006014 0.024027 0.104209 0.030922 3.052553 0.048874 0.104093 0.108284 0.013547 0.129358 0.162181 0.164491 0.490233 0.327104 0.047807 0.083294 0.113156 0.115641 0.049928 0.036906 0.298028 0.054489 1.365933 1.034396 0.088308 0.610668 0.06779 0.030873 0.247329 0.11804 0.081345 0.272006 1.197389 0.242652 0.015658 0.042653 0.481089 0.604871 1.362881 0.019554 0.252009 0.022323 1.881319 0.102868 12.976592 0.087694 0.087914 0.009329 0.072014 0.02555 0.05085 0.278555 0.336781 0.77933 0.415356 1.635949 1.196912 0.035312 0.051015 0.090202 0.607098 0.018858 0.556434 0.084474 0.9801 0.078505 1.171896 1.05518 0.062642 0.108373 0.627904 0.076106 0.516108 0.010736 0.02119 0.073044 0.068065 0.062269 0.087157 0.067187 0.067695 0.083468 0.501175 1.827655 0.501173 0.032844 0.029081 0.165911 0.012399 0.071483 0.071923 0.073657 0.059742 0.227691 0.174919 0.472387 0.056296 0.400337 0.409247 0.018123 0.048225 0.02138 0.053773 0.092906 0.09575 0.093246 0.026009 0.072777 0.063113 1.051271 0.054332 0.999504 0.027357 0.027553 1.08001 0.033588 0.032575 0.095584 0.08186 0.035277 0.03528 0.067411 0.142559 5.700955 0.034107 2.14036 0.061116 0.032136 0.094091 0.3784 0.933354 0.010625 0.309438 0.124897
C14 0.094753 0.11593 0.029569 1.249794 0.029969 0.144784 0.326846 0.035443 0.074155 6.22498 0.058505 0.066579 1.015476 0.208297 1.143719 0.031598 2.938849 0.109591 0.306012 0.07384 0.508929 0.067653 0.074741 0.016583 1.379644 0.392091 0.102636 0.534266 0.067943 0.030182 0.064752 1.109085 0.033025 0.705239 0.05882 0.083992 0.532969 0.00853 0.053464 0.051685 1.038227 1.215233 0.693349 0.083293 0.040244 0.321544 1.039977 0.058136 0.128769 0.040879 0.084344 1.036881 0.027135 0.022848 0.027261 1.557244 0 3.246598 1.893046 0.033275 0.061614 0.029606 1.028361 0.116942 0.175999 0.159589 0.061335 33.993161 0.057356 0.048893 0.090926 0.0918 0.121389 0.085007 0.056769 0.091333 0.03952 0.250297 0.056741 0.248918 1.165536 0.052661 0.077234 0.077657 0.121116 0.136088 0.240242 2.241516 0.5164 0.065459 0.0449 0.188485 0.194604 0.323874 1.976233 0.268772 0.460437 0.029312 0.286084 0.050128 0.136507 0.096393 0.035535 0.088982 0.080786 1.07397 0.013356 0.112203 0.138045 0.063781 1.160015 0.067815 0.062682 1.88279 0.138745 0.100438 0.144714 0.853163 0.152847 1.788222 0.821853 22.130565 0.558381 0.12679 0.052265 0.053452 0.019765 2.86721 0.310721 0.047404 0.064791 0.040423 0.059296 1.028686 0.350829 0.177498 0.327103 0.175034 0.063068 0.278145 0.069429 0.59217 0.036905 0.666948 3.143459 0.278614 1.217931 0.343054 0.065225 0.055365 1.074798 0.915374 0.134221 0.065277 0.068708 0.063614 0.099211 0.063862 0.874276 0.220781 0.220489 0.030811 0.034738 0.026784 0.235427 0.098368 0.945783 0.091527 1.025997 0.088255 0.040534 0.053553 0.260545 0.036884 0.048233 0.443288 0.437368 0.073771 0.251341 0.065379 0.978209 0.292283 0.104152 0.068852 0.065655 0.09361 0.040221 0.023761 0.770858 0.32671 0.06956 0.098857 0.083608 0.064615 0.106777 0.06334 0.068567 0.083034 0.084224 0.558745 0.329098 0.101402 0.103773 0.067258 0.545307 1.077326 2.001411 0.158182 1.198959 0.107001 0.022428 0.084231 1.087775 1.615289 0.072623 0.229614 0.395763
C150 0.083074 6.795041 0.006943 0.052788 0.038271 0.05985 0.057223 1.04463 0.032546 1.957544 0.772056 0.127652 0.031424 0.050914 0.243073 0.033152 9.645462 0.06365 0.051518 0.065705 0.297918 0.067508 0.026774 0.199921 0.131438 1.034272 0.067219 1.309273 0.060855 0.043381 0.136357 0.043512 1.132241 0.238929 0.042112 0.575749 0.047802 0.220965 0.130327 0.063666 0.047074 0.05627 0.374862 0.029293 0.048607 0.298085 0.039467 0.192718 0.700564 0.094354 0.12843 0.026021 0.056837 0.00666 0.258062 20.220684 3.438341 0 23.256977 0.162524 0.176918 0.208592 0.050254 0.454774 0.61355 0.197235 1.594787 0.526458 1.14157 1.181459 0.060091 0.077693 0.092968 0.024056 0.093485 0.056801 0.055086 0.020971 0.045664 0.010656 10.781386 0.084649 0.032232 0.032019 0.034677 0.060602 0.107508 2.424326 0.034445 0.436433 0.083695 0.014456 0.018602 1.658826 0.012414 2.327361 0.075655 0.039463 0.079049 0.744306 0.057161 0.057704 0.047578 0.133988 0.085534 0.292526 0.425231 0.058092 0.084535 0.025825 0.316677 0.041347 1.04739 0.08561 0.094457 0.125782 0.057455 0.022112 0.047605 0.160098 1.668729 1.424172 0.15998 0.089197 0.086111 0.380122 0.030656 8.834014 1.535625 0.047485 1.067478 0.021547 0.028044 0.150949 0.061446 0.666939 0.817788 1.671173 1.248205 0.14346 0.045475 1.031276 0.193906 0.370163 0.009985 1.13825 0.056283 1.181453 0.135102 0.099516 0.217405 0.053691 0.109552 0.069676 0.120735 0.098293 0.023516 0.052823 0.052144 0.075781 0.042163 0.032477 0.032189 0.072994 0.039157 1.770826 1.5429 0.316191 0.072329 0.031606 0.06891 0.016969 0.094106 0.111221 0.029261 0.070792 0.068033 0.352417 0.068053 0.047027 0.154909 0.069263 0.18278 0.039005 0.057584 0.043467 0.067879 0.311111 0.237241 1.965483 0.032459 0.026528 0.03248 1.028644 0.046432 0.027269 0.056623 0.094547 1.397561 0.552973 0.304832 0.129588 0.100202 0.065352 0.455705 0.189263 4.225613 0.340689 2.976287 0.054074 0.048025 0.495271 0.279224 0.062199 0.020526 0.082093 2.25025
C151 0.057478 9.687543 0.333441 0.140379 0.070634 0.065519 0.517487 0.282731 0.696293 3.577259 0.275207 0.316476 0.139299 0.608001 0.0702 0.792321 8.002741 0.240859 0.161855 1.663058 0.669772 0.033944 0.035272 0.241992 0.041699 0.044829 0.338767 0.352156 0.302928 0.035678 0.100942 0.049455 0.033373 0.163693 0.029465 1.483696 0.069053 0.048211 0.058363 0.099714 0.054663 0.170574 0.169046 0.054323 0.02653 0.14639 0.038177 0.318765 0.079489 0.905362 1.718585 0.067711 0.19233 0.079865 0.081667 14.929066 2.834037 29.532978 0 0.220381 0.288578 0.083009 0.411262 0.068428 0.088013 0.282035 1.117701 1.287545 1.330347 0.210847 0.032628 0.094647 0.18244 0.039119 0.034376 0.051554 0.031304 0.131274 0.189646 0.131639 13.305737 0.04012 0.057031 0.0555 0.065061 0.037168 0.042558 3.143214 0.035827 0.18701 0.067401 0.114795 0.047621 0.056374 0.109999 0.394864 0.045356 0.0232 0.067685 0.037512 0.143945 0.069743 0.064722 0.204351 0.11936 0.526932 1.989025 0.060371 0.361804 0.465363 1.019196 0.062233 0.648955 0.826934 0.584195 0.189332 0.240043 0.053415 0.051606 0.327417 1.493815 0.456387 1.142768 0.121137 0.148329 1.179376 1.064379 10.170022 0.135712 0.023202 0.033055 0.064067 0.030498 0.312318 0.552727 0.747779 0.235487 1.825557 0.579452 0.062149 0.120116 1.103061 0.047887 0.116896 0.055269 0.034548 1.115315 0.19364 0.039992 0.402608 0.069268 1.636292 0.035337 0.062753 0.037009 0.223231 0.029303 0.06298 0.058242 0.151343 0.050947 0.146697 0.220986 0.059313 0.043851 0.050245 1.444254 0.048665 0.062722 0.05548 1.152539 0.331796 0.190288 0.014632 0.014426 0.037996 0.04093 0.337574 0.03388 0.206553 0.031169 0.03449 0.170393 0.179066 0.31916 0.040217 0.243187 0.263811 0.07713 0.368139 0.038899 0.020769 0.042421 0.045108 0.023435 0.019939 0.15838 0.812406 0.055642 0.056714 0.078649 0.050248 0.063188 0.103978 0.258865 0.06131 2.426373 0.087801 2.587454 0.053381 0.231352 0.087022 0.786442 0.331848 0.384905 0.150588 1.483163
C152 0.079509 0.115352 11.787553 0.118563 0.131713 0.087889 0.137892 0.10286 0.05751 0.05626 0.215343 0.096011 0.101198 0.226951 0.131979 0.328213 0.192523 0.095336 1.008322 0.066475 0.117195 0.236947 0.087356 0.102973 0.110994 0.096239 0.096466 0.109485 0.115747 0.215993 0.205307 0.0978 0.149049 0.940933 0.062053 0.104623 0.092307 1.053204 0.103626 0.102775 0.099191 0.376458 0.286411 1.107024 0.136076 1.087958 0.163956 0.09695 0.060985 0.099069 0.104646 0.110712 16.926027 19.850195 19.902951 0.213011 0.090079 0.2329 0.068888 0 15.973171 21.212003 0.109237 0.094936 0.083088 0.094206 0.079774 0.208393 0.084521 0.55556 0.095383 0.098718 0.076031 0.772857 0.122601 0.102545 0.21356 0.34635 0.140238 0.43541 0.211904 0.112921 0.1457 0.142695 0.34891 0.095562 0.094814 0.228602 1.290789 0.109828 0.170397 0.05614 0.116653 0.440936 0.085644 0.100214 0.088448 0.055727 0.102185 0.12086 0.117721 0.102011 0.58843 0.095816 0.102059 0.094157 0.30216 0.169717 0.094266 0.088829 0.0914 0.096465 0.103108 0.093807 0.133664 0.107138 0.096452 0.221195 0.107348 0.095942 0.17165 0.119663 0.089819 0.097188 0.116131 0.103398 0.106144 0.076553 0.090463 0.05536 0.088018 0.058305 2.35753 0.077937 1.050473 0.439475 0.052882 0.289513 0.540418 0.053529 0.121734 0.55097 0.170166 0.046839 1.866716 0.046125 0.052545 0.047121 0.130215 0.09926 0.047474 0.063282 0.105535 1.04953 0.151275 0.099177 0.190681 0.080604 0.098427 0.139862 0.518344 0.108907 0.110859 0.121508 0.604117 0.171412 0.130499 0.142314 0.467424 0.107636 0.102758 0.064866 0.083028 0.403769 0.080192 0.180468 0.102531 0.104254 0.104806 0.172865 0.174078 0.133677 0.106465 0.109929 0.095236 0.713033 0.097668 0.103766 0.095151 0.103799 0.116537 0.171936 1.117532 0.120801 0.475969 0.198545 0.17824 0.091789 0.05117 0.099405 0.094596 0.23861 0.086813 0.379538 0.327979 0.670363 0.052625 0.121587 0.072825 1.088299 0.299296 0.92193 1.136465 0.180947 0.160742 0.206525 0.050198
C153 0.05638 0.033078 11.020854 0.05644 0.10265 0.065471 0.109573 0.056347 0.034005 0.023014 1.243456 0.047545 0.258464 0.04174 0.088503 0.047019 0.041556 0.039196 0.054726 0.053347 0.045314 0.058648 0.046098 0.058341 0.059352 0.270955 0.087094 0.047542 0.081406 0.027044 0.040509 0.236469 0.321016 1.700946 0.298251 0.088341 0.038513 0.080978 0.040081 0.042171 0.07171 0.502422 2.72626 0.422613 0.041141 2.441385 0.500274 0.039894 0.059783 0.045498 0.168895 0.057025 17.519132 16.608246 14.926746 0.046314 0.354066 0.061183 0.023253 12.778787 0 20.77826 0.054833 0.054841 0.086204 0.054833 0.02161 0.053476 0.01473 0.063199 0.063809 0.087115 0.026199 0.045883 0.11355 0.050205 0.079134 0.038464 0.197339 0.087873 0.04303 0.09041 0.055657 0.056276 0.825089 0.160245 0.055578 0.022885 0.053903 0.067014 0.123596 0.350027 0.037085 0.095133 0.05358 0.045717 0.056015 0.040245 0.059842 0.256313 0.048243 0.073208 0.468209 0.056169 0.113342 0.040781 0.048508 0.08703 0.134184 0.151518 0.095567 0.039308 0.043938 0.087101 0.130643 0.088913 0.08818 0.057655 0.75791 0.08813 0.071495 0.055021 0.05622 0.080696 0.047527 0.042281 0.040151 0.05316 0.090856 0.032051 0.055741 0.259539 2.024302 0.087225 0.049499 0.266319 0.070798 0.240246 0.026597 0.076986 1.083948 0.162959 0.070786 0.099783 1.629625 0.073916 0.050003 0.099128 0.048006 0.039849 0.063278 0.052324 0.1093 0.267923 0.891811 0.051183 0.045955 0.04709 0.050703 0.027218 0.022772 0.029547 0.022374 0.09703 0.227916 0.107052 0.106458 0.183458 0.171299 0.051477 1.045782 0.048997 0.062638 1.440633 1.412599 0.050958 0.052561 0.061474 0.051461 0.048445 0.048015 0.048015 0.074401 0.087706 0.087315 0.061535 0.058746 0.087731 0.056173 0.042661 0.057453 0.046225 0.475787 0.05734 0.056183 0.114106 0.116226 0.046567 0.081397 0.118988 0.087316 0.118806 0.05616 0.041143 0.097266 1.222524 0.093127 0.051754 1.111223 0.322057 0.05934 0.155189 1.603386 0.056198 0.128051 0.024201 0.048259
C154 0.046792 0.030339 12.012716 0.063204 0.092949 0.090306 0.035024 0.033752 0.143104 0.053316 1.634035 0.045067 0.04114 0.03968 0.062484 0.034074 0.008462 0.030576 0.053369 0.22492 0.025129 0.069009 0.067 0.032037 0.273 0.024589 0.06324 0.027398 0.031711 0.043258 0.064114 0.02892 0.269195 2.716548 0.057162 0.069351 0.050779 0.05821 0.036261 1.049094 0.082983 2.234678 2.818907 0.412138 0.277501 1.247914 0.069344 0.018143 0.018628 0.068822 0.053261 0.048179 21.862121 14.898682 21.470501 0.013044 0.053781 0.012835 0.013059 14.483502 17.4058 0 0.094324 0.094311 0.094324 0.096073 0.038601 0.053834 0.272224 0.03033 0.063125 0.068485 0.024372 0.063291 0.102507 0.057305 1.272283 0.740718 0.055372 0.26491 0.022138 0.716893 0.059231 0.064335 2.85745 0.048915 0.063121 0.072493 0.062919 0.024852 0.083154 0.068819 0.988821 0.113434 0.048789 0.024718 0.066627 0.051357 0.066652 0.049079 0.057659 0.070849 1.020363 0.062481 0.059507 0.03039 0.032702 0.062789 0.067283 0.063371 0.066572 0.024617 1.033585 0.067284 0.06731 0.373403 0.094403 0.068945 0.021591 0.095085 0.029372 0.053828 0.092063 0.060973 0.035332 0.032725 0.040732 0.014634 0.063033 0.091184 0.068088 0.050095 1.041934 0.054268 0.140812 0.126021 0.081101 0.126035 0.110511 0.020146 0.264575 0.011518 0.020517 0.087022 0.065989 0.080572 0.12008 0.079832 0.068129 0.060116 0.080165 0.068875 0.058913 0.372046 0.0784 0.052752 0.062893 0.064628 1.039306 0.031701 0.035769 0.061565 0.128189 0.039699 0.034114 0.065748 0.11254 0.07014 0.11279 0.058793 0.068129 0.103222 0.084415 1.612294 1.283 0.046755 0.042617 0.038254 0.046753 0.046754 0.046753 0.046753 0.113077 0.112401 0.113059 0.083548 0.035516 0.029002 0.056534 0.035963 0.062585 0.066904 0.062603 0.06584 0.112942 0.124938 0.12696 0.064777 0.078561 0.109414 0.062845 0.114913 0.094297 0.034541 0.031476 0.395905 0.02038 0.095585 0.059866 0.089278 0.05372 0.119723 0.762408 0.218696 0.122166 0.030781 0.029849
C155 1.032987 0.023743 0.005264 0.030796 0.01326 0.220083 0.011723 0.026321 0.551092 1.417474 1.363856 0.110076 0.011039 0.014986 1.034441 0.011002 0.011962 0.011044 0.017035 0.018227 0.066846 0.011276 0.013958 0.010977 0.539466 0.008134 0.043526 0.083771 0.010976 0.012703 0.014021 0.500005 0.00658 0.007097 0.00974 0.069137 0.007154 0.013048 0.023596 0.011048 0.007153 0.007097 0.007097 0.016903 0.009806 0.362168 0.014271 0.011051 0.032211 0.012317 0.111662 0.02048 0.005267 0.006802 0.006781 0.170182 0.071744 0.037627 0.020296 0.009808 0.005267 0.006262 0 13.225554 14.861914 12.214828 0.591958 0.033846 0.1219 1.30938 0.377737 0.216518 0.008655 0.012403 0.021502 0.01839 0.01131 0.020985 0.011497 0.022453 0.028501 0.013683 0.021966 0.021967 0.0053 0.011346 1.81045 0.026491 0.021503 0.01171 0.007167 0.013816 0.017518 0.010881 0.010241 0.006645 2.215296 0.847856 0.595118 0.014273 0.011498 0.016908 0.00665 1.04864 0.983118 0.010975 0.012101 0.090832 0.077745 0.018969 0.671207 0.0174 0.083735 0.554317 0.011044 0.85074 0.28608 0.019734 0.007475 1.086149 0.089954 0.516654 0.130799 0.510644 0.011487 0.01098 0.011832 0.025579 1.203651 0.01124 0.509144 0.056282 0.009746 1.008889 0.093222 0.088283 1.020768 1.095116 1.271032 5.097092 0.031974 0.850557 0.009699 0.93506 0.007664 0.973206 2.256354 1.620476 0.01675 0.039466 0.596791 0.048414 0.00994 0.714669 0.018849 0.012659 0.013496 0.012203 0.011019 0.01293 0.012923 0.011443 0.011443 0.011496 0.011496 0.021255 0.009485 0.021255 0.011233 0.020987 0.007067 0.017537 0.008824 0.142421 0.009557 0.025151 0.022682 0.010973 0.018152 0.04539 0.373824 0.409187 0.217795 0.267112 0.010766 0.022734 0.01098 0.011041 0.809935 0.010998 0.009439 0.009551 0.010169 0.009944 0.190406 0.081967 0.011085 0.053867 0.539872 1.513075 3.565317 0.018695 1.309897 0.012571 0.011005 0.715293 0.389651 0.031767 1.648471 0.423492 0.010976 0.032343 2.061334 1.399075 0.021006 0.011444 2.627476
C156 0.133322 0.058064 0.011728 0.102864 0.037876 0.118798 0.053263 0.617286 0.081055 1.694328 0.144353 0.593827 0.068217 0.020759 0.297187 0.069079 0.238182 0.020103 0.029148 0.110965 1.03071 0.054443 0.031943 0.874938 1.4458 0.032635 1.262487 0.177833 0.678729 0.02431 0.050604 0.017111 0.049974 0.042682 0.008269 0.287529 0.04892 0.046429 0.05127 0.026914 0.030633 0.04304 0.042974 0.396694 0.022968 1.343334 0.024248 0.044259 0.112306 0.022687 0.106247 0.046186 0.023058 0.011677 0.024903 0.088708 0.076644 0.053323 0.029628 0.012471 0.55033 0.0227 15.643746 0 15.966462 10.968393 0.171042 0.058477 1.282605 1.022901 0.101947 0.449 0.030411 0.043624 0.015343 0.033099 0.054668 0.029873 0.061532 0.029024 0.280544 0.071588 0.038171 0.038171 0.022573 0.061793 0.150842 0.046114 0.05542 0.079359 0.036221 0.032809 0.047654 0.04106 0.029205 0.016284 2.282603 0.008268 0.098278 0.060789 0.020219 0.396393 0.032433 1.508951 0.04862 0.018255 0.01732 0.946523 1.689856 0.048002 1.431797 0.023238 0.044387 0.630785 0.071949 0.217306 0.170128 0.030504 0.034952 3.612571 0.433444 0.121853 0.153836 0.18741 0.03101 2.039331 0.018415 0.053334 0.91972 0.007887 0.008909 0.008448 0.031683 0.128793 0.145795 0.558055 3.071589 0.13301 0.281981 4.922937 0.088205 0.721908 0.032635 0.336558 0.047982 0.25806 1.101778 0.806295 0.063072 0.037107 0.572831 0.51363 0.070892 0.124607 0.072498 0.036657 0.039181 0.043704 0.038431 0.046609 0.046673 0.046532 0.046644 0.046648 0.046531 0.07139 0.023677 0.07147 0.030051 0.052878 0.519416 0.047135 0.127007 1.036571 0.031241 0.170233 0.08301 0.046681 0.334693 0.06151 0.06933 0.062127 0.270572 0.581347 0.893969 0.073331 0.02745 0.050818 1.396629 0.139522 0.062882 0.031084 0.031546 0.032763 0.298811 0.051568 0.050919 0.469268 0.358537 0.918133 0.48963 0.050594 2.039974 0.048852 0.018359 0.917063 1.420669 0.030786 1.775876 3.076359 0.01724 0.031308 0.090102 0.53565 0.007991 0.046648 1.233393
C157 0.384737 0.080598 0.014345 0.070598 0.022734 1.017671 0.055788 0.071611 0.042275 0.209238 0.073356 0.093873 0.01596 0.061889 0.780276 0.053433 0.214656 1.062194 0.129329 0.033203 0.542454 0.022932 0.065034 0.031482 0.296193 0.118994 0.199577 0.065487 0.03198 0.012555 0.031847 0.020998 0.043392 0.017704 0.013204 0.189707 0.016661 0.015818 0.03365 0.102102 0.016994 0.015369 0.017217 0.06233 0.012587 0.235177 0.012535 0.012774 0.644088 0.034326 0.017388 0.085768 0.005909 0.005964 0.007599 0.029345 0.196126 0.188528 0.087173 0.005196 0.013574 0.005907 14.530457 12.442461 0 12.842125 0.019824 0.119255 0.025144 0.031236 0.358945 0.095011 0.03665 0.026024 0.043693 0.062331 0.030526 0.042016 0.070512 0.041495 0.124358 0.06301 0.087636 0.085793 0.011199 0.030526 0.535864 0.07 0.059857 0.084649 0.049452 0.028147 0.039393 0.014535 0.038688 0.096042 1.405786 0.012532 0.09769 0.02713 1.099317 0.066261 0.038376 0.360941 0.343025 0.28421 0.471575 1.100097 0.530771 0.024352 0.706689 0.042359 0.033276 0.411769 1.210742 0.334529 0.265532 0.06695 0.038558 1.695608 0.903668 0.190824 0.325292 0.441358 0.098154 0.011892 0.476438 0.259828 2.523356 0.014072 0.141285 0.014545 0.025355 0.021831 0.093713 1.08168 0.427531 0.089371 1.062808 3.565774 0.148347 0.395633 0.114482 0.048565 0.007674 1.223759 0.240293 2.109155 0.139052 0.031936 1.668593 0.12131 1.02909 0.060941 0.108858 0.049084 0.141949 0.134901 0.03892 0.032821 0.03226 0.111097 0.02971 0.111097 0.029704 0.081076 0.028834 0.08484 0.014905 0.056799 0.074708 0.089139 0.043858 0.021717 0.023245 0.128338 0.398708 0.035361 0.306465 0.083603 0.086381 0.092399 0.191233 0.268287 0.53826 0.097043 0.041776 0.011894 1.915226 0.056124 0.022523 0.022846 0.012931 0.012963 0.27473 0.0768 0.379972 0.641119 0.13606 0.320325 0.485287 0.076352 1.307684 0.046123 0.012523 0.19069 0.819654 0.073913 0.740788 1.776538 0.021993 0.068863 0.257826 1.454987 0.063051 0.038918 2.733513
C158 0.303642 0.087725 0.023142 0.687793 0.029235 0.541281 0.626303 0.171929 0.72347 1.544768 0.622757 1.077839 0.060812 0.054042 0.31464 0.05508 0.128689 0.145827 0.048387 0.311956 0.898593 0.061135 0.038895 0.061297 0.794702 0.053951 0.11583 0.070025 0.06078 0.036914 0.060928 0.032499 0.05792 0.031094 0.032803 0.076133 0.048514 0.085765 0.072449 0.05731 0.060821 0.029432 0.029431 0.146847 0.032608 0.837674 0.032478 0.069254 0.300533 0.065103 0.15158 0.06233 0.027278 0.081126 0.047667 0.172188 0.059025 0.05039 0.123271 0.025234 0.034555 0.02507 13.233284 9.667557 14.613954 0 0.08221 0.059025 0.156919 0.077408 0.528767 0.058383 0.074086 0.021996 0.067892 0.035942 0.051248 0.028674 0.069845 0.030563 0.168863 0.085003 0.071284 0.08447 0.055604 0.447972 0.194039 0.222069 0.046768 0.063402 0.040663 0.254876 0.05468 0.064781 0.034195 0.102755 0.238741 0.036693 0.062276 0.05807 0.091615 0.03776 0.07711 0.508868 0.046793 0.087658 0.085722 0.853066 0.767261 0.024719 1.461676 0.561633 0.060867 0.072548 0.070424 0.339444 0.367634 0.129528 0.057719 3.609374 0.434982 0.268555 0.326266 0.24986 0.069719 0.064442 0.082969 0.125928 2.564591 0.032481 1.142635 0.032511 0.029481 0.275415 0.22015 0.035039 0.416949 0.033666 0.691806 6.814344 0.082733 0.586301 0.053939 0.540872 0.026106 0.15673 0.079703 0.284958 0.389269 1.274139 1.236246 0.117314 0.332794 1.955635 0.052892 0.065111 0.076252 0.022187 0.084292 0.036599 0.036478 0.14818 0.060689 0.068428 0.046574 0.054072 0.080065 0.039968 0.063629 0.055787 0.060469 0.161435 1.124899 0.35805 0.024787 0.218116 0.089707 0.061509 0.206608 0.118354 0.124238 0.20608 0.006622 0.011975 0.025551 0.044807 0.143415 0.142258 2.886074 0.392214 0.070938 0.024721 0.10817 0.205986 0.009812 0.053714 0.054066 0.373473 1.051838 0.434365 1.555947 0.06525 1.141173 0.587551 0.091902 1.278229 1.148337 1.154693 1.217397 0.030545 0.063201 0.152908 0.326975 0.24658 0.038644 0.047396 4.051191
C159 3.957556 1.981363 0.169505 0.397562 0.082567 2.10327 0.077197 1.42293 1.77045 0.256119 1.430193 2.234113 0.090505 0.130755 0.221916 0.526656 0.448668 0.200301 0.128607 1.249374 3.52041 0.137744 0.121885 0.065083 0.362041 0.612848 0.256491 0.398273 1.175258 0.046257 0.110673 0.04286 0.377293 0.210414 1.069435 2.760546 0.124729 0.11592 0.094852 0.898527 0.316687 0.824755 0.573794 0.143238 0.061959 1.08782 1.044946 0.085344 2.698202 1.085158 2.943314 0.28014 0.161516 0.164147 0.080723 4.101779 0.109696 2.747929 2.697725 0.162894 0.179485 0.16705 1.294998 0.459353 0.35599 0.731971 0 0.123167 45.740871 2.12313 1.843641 0.30399 0.176111 0.125722 0.160812 0.144081 0.833388 1.589266 0.228318 0.841532 1.716832 0.339439 0.111238 0.121258 1.077034 0.503326 0.287562 0.104035 0.100205 0.094818 0.280403 3.721418 0.077063 0.107445 0.09515 0.132323 0.755039 0.072669 0.314431 0.256898 0.108267 0.144006 0.112417 0.604344 0.100676 0.096983 0.227665 1.521959 1.355025 0.137175 2.72243 0.095307 0.091834 0.926721 0.124501 0.966504 0.265391 0.303432 1.075513 0.174656 0.138816 0.126278 1.382655 0.621221 0.125165 0.382345 0.085039 0.700075 1.351042 0.054918 0.118386 0.304486 1.07022 2.631511 2.063936 2.678506 0.631512 2.797412 1.096987 0.594607 0.224891 1.583172 0.450078 0.782724 0.104668 1.250812 0.136724 0.666495 0.136776 0.302831 0.70547 0.184256 0.420271 1.598974 0.195504 0.08763 0.113675 0.12462 0.067782 0.0868 0.059292 0.057931 0.062661 0.065952 0.073406 0.465806 0.663108 0.444122 0.110712 0.130133 3.208663 1.928646 3.625612 0.260307 0.732178 0.308685 0.601225 0.331734 0.233163 0.484135 0.234941 0.215543 0.129006 0.164769 1.180335 0.46301 0.201338 0.93677 1.57057 0.134352 0.119134 0.094285 0.129044 0.129572 1.038554 0.115831 0.126704 1.85961 1.285336 1.121934 0.361501 0.163326 1.386114 0.46744 1.251686 0.795163 1.844997 0.115414 0.091331 1.035549 0.122072 0.18137 2.033149 0.593623 0.124479 0.180534 2.215074
C15 1.105194 0.158682 0.029836 0.315982 0.70668 0.092103 0.064762 0.168748 0.078132 9.373025 0.150454 0.245996 0.087498 0.043912 2.609616 0.333354 3.173903 0.038249 1.438392 0.102541 0.399462 0.073837 0.093515 0.044736 0.96068 0.722147 0.289504 0.260208 0.327462 0.112983 1.14479 0.399859 0.045371 0.039925 0.066931 0.081978 0.330176 2.279855 0.090245 1.033451 0.036725 0.055878 0.045861 0.127186 0.05105 1.628546 1.014403 0.311944 0.085174 0.065592 0.150383 0.105854 0.033879 0.044516 0.034488 1.037112 41.118773 2.07302 1.823114 0.044518 0.053935 0.030079 0.337297 0.110641 0.110679 0.112692 0.109716 0 1.100382 0.552876 0.296115 0.70188 1.022386 0.560122 0.089178 0.100293 0.058279 0.085757 0.148327 1.112542 2.46758 0.097817 0.218388 0.153532 1.042292 0.06833 0.225302 0.72029 0.16588 0.157856 0.645552 0.220376 0.320346 0.394272 0.134285 0.668372 0.127407 0.695492 0.7454 0.107991 0.098023 0.100325 0.225064 0.196562 0.036254 0.398238 0.104831 0.565188 0.354166 0.151393 0.525005 0.659633 0.035339 0.179357 0.141246 0.567877 0.218612 0.164757 0.375351 0.308474 1.425355 19.16465 0.376064 0.286712 0.131259 0.43729 0.119986 1.678598 0.185474 0.064317 0.103467 0.051444 0.091337 0.108253 0.05239 0.061392 0.399203 0.090169 0.18861 0.057646 0.236747 0.149927 0.632066 0.776254 0.555168 0.466343 0.227018 0.567099 0.14203 0.037694 0.417183 0.227829 0.116958 1.101372 0.15589 0.202201 0.131704 0.696727 0.080655 0.085769 1.532193 0.171783 0.122744 0.082883 0.126613 0.132572 0.594109 0.132135 0.111401 1.096378 0.116677 0.042664 0.103716 0.032124 0.035919 0.116015 0.113951 0.088561 0.115287 0.114541 0.113852 0.116014 0.098313 0.09304 1.063864 0.132079 0.195278 0.098343 0.097023 0.090122 0.10443 0.081099 0.160438 0.200598 0.080335 0.098937 0.099698 0.071874 0.233154 0.794603 0.321923 0.114715 0.097135 0.749044 0.03759 0.14496 1.401032 0.112095 2.360542 0.209146 0.035993 0.31434 0.390098 0.168108 0.094235 0.209196 0.388009
C160 4.356987 1.55066 0.065335 0.361712 1.397157 0.084068 0.315291 1.364626 1.93522 0.302568 0.268984 0.929352 0.222848 0.533842 0.356653 0.171655 0.031999 0.215788 0.593789 1.831682 1.215923 0.290396 0.16976 0.085235 0.448078 0.150641 1.033695 0.443227 0.166774 1.125927 0.180014 0.244255 0.048031 0.230792 0.299282 0.815173 0.451016 0.468212 0.188876 0.62355 0.282443 0.03544 1.043159 0.093316 0.307813 0.265245 0.036725 0.149849 1.153008 0.197471 2.052286 0.122301 0.053016 0.041079 0.117611 0.80546 0.141699 2.130184 1.727316 0.051491 0.05003 0.078543 1.098686 0.557448 2.049345 0.630579 46.666609 1.140515 0 2.293045 0.657145 0.115688 0.139507 0.332224 0.20749 0.126769 0.133984 3.249828 0.305039 1.296041 2.78533 0.550615 0.104418 0.112728 0.773507 0.145471 1.828297 0.070906 0.068988 0.285453 0.044145 2.492323 0.048548 0.068807 0.069259 0.214302 3.279642 0.216223 0.255545 0.971013 1.470327 0.092489 0.080008 0.182947 0.07092 0.136655 0.173111 3.137769 1.398319 0.101395 0.142972 0.367533 0.916699 0.38235 0.222901 0.638378 0.155457 1.027915 0.082886 0.240806 0.288845 0.383186 0.220562 0.337505 0.162925 0.42756 0.247418 1.959763 0.30781 0.312698 1.08269 0.324082 0.395865 1.406996 1.808196 3.035403 0.142594 2.062977 0.752923 1.355635 1.176119 1.247155 0.098008 0.290336 0.755014 1.147288 0.166167 1.458978 0.2283 0.219369 1.671914 1.25381 3.755452 0.454134 0.183691 0.105915 0.586525 0.250342 0.611745 0.109902 0.175846 0.171364 0.111684 0.13988 0.124366 0.103305 1.171151 0.610577 0.134902 0.15142 3.342489 2.19999 1.783139 1.303572 0.945516 1.113788 0.246388 0.073066 0.31755 1.134202 0.233737 0.125826 0.106288 0.626452 0.641118 0.12016 0.116269 0.123675 2.814554 0.109262 0.346321 0.795377 0.085622 0.082436 0.116726 0.174376 0.946372 4.123704 0.78949 0.672297 0.180162 0.10313 1.146699 0.300014 0.115696 1.333965 0.8709 0.688853 0.452892 0.720837 0.106736 0.552532 1.266572 0.46469 0.571728 0.447255 0.622756
C161 1.09017 0.800657 0.142249 1.491952 2.092175 0.3151 1.994823 6.598435 3.179687 1.077583 0.114644 2.034782 1.342787 2.571164 1.851768 0.64446 0.647926 0.882508 1.206824 1.497977 45.791463 0.22923 0.107411 1.939387 1.111809 1.248618 0.128261 1.571853 2.306515 0.119876 2.290771 0.415682 0.744633 0.110464 0.117378 1.377996 0.099056 0.112645 0.244481 2.536922 0.104093 0.087345 0.106882 0.12346 0.126107 0.312905 0.387015 2.538991 0.198611 1.711405 1.084781 0.192105 0.156795 0.158634 0.637632 0.447921 0.146586 0.459625 0.304141 0.271001 0.15066 0.145136 0.595291 1.17347 0.174105 0.229804 0.727721 1.265667 4.695461 0 0.504946 0.702349 0.173657 0.097255 0.098821 0.125165 0.201601 0.084518 0.769976 0.080687 0.287362 0.212332 0.349901 0.347979 2.456327 0.142933 1.981126 2.475378 0.141342 0.268313 0.123896 0.091655 1.113683 0.124275 1.64782 1.767556 0.676921 0.113193 0.151407 0.382446 0.331614 0.128946 1.984039 0.799097 1.672271 1.195537 0.714479 0.114698 0.204997 0.097683 0.226674 3.062154 1.884582 0.317843 0.380774 0.206499 0.120371 0.24881 0.431611 0.203467 0.528443 0.136771 0.08539 0.164206 0.518756 0.297893 0.563597 0.161131 0.197468 0.11643 0.161887 0.132103 0.132365 0.098872 1.308871 0.716607 0.395089 3.133584 0.84845 0.274958 0.147244 0.099596 1.194001 1.227259 0.117741 0.174716 0.199563 0.159928 0.172373 2.342625 0.146038 0.093135 0.416741 0.6545 0.355873 0.78998 0.116368 0.123958 0.079777 0.08196 0.0762 0.080805 0.077059 0.075147 0.082209 0.125346 0.082091 0.113239 0.314225 0.347201 0.485926 0.113997 0.197211 1.067019 0.193729 0.102854 0.098992 0.409671 0.315223 0.395846 0.199412 0.300336 0.070401 0.070363 0.08354 0.118375 0.966997 1.1852 0.232391 0.332166 0.154741 0.126456 0.153379 0.156534 0.069627 1.751674 0.441489 2.888811 1.513433 0.336949 0.087345 0.16307 0.218276 2.606101 1.21952 0.103971 1.156121 0.178626 1.46784 0.06133 0.743611 0.194419 0.11268 0.166379 0.058665 0.076359 0.872791
C162 0.036145 0.212829 0.021911 0.129424 0.326459 0.125706 0.026321 0.094566 0.259894 0.379283 0.182008 0.083057 0.026808 0.029105 0.054487 0.033204 0.080531 0.026313 0.027525 0.034559 0.050955 0.075202 2.042319 0.038232 0.177386 0.057239 21.811003 0.073082 0.036843 1.040081 0.033801 0.027902 0.059679 0.020299 0.312012 1.038766 0.073999 0.057364 0.035463 0.026715 0.04703 0.02081 0.017943 0.048973 0.059364 1.40491 0.056937 0.029888 0.201392 0.027688 1.128885 0.095687 0.069439 0.07769 0.063453 0.07099 0.114879 0.092176 0.061164 0.026073 0.028621 0.02453 0.216544 0.175766 0.158055 0.105977 0.27289 0.152549 0.106078 0.173634 0 18.929957 0.052495 0.045552 0.335099 0.097641 0.214705 0.032315 0.052774 0.044408 0.091565 0.063254 0.046422 0.041762 0.042058 0.056927 0.967856 0.472342 0.05588 0.027342 0.032589 0.195612 0.036538 0.048083 0.035214 0.048735 0.251492 0.072938 13.688368 0.05231 0.579877 0.10027 0.059529 0.305889 0.028935 0.042435 0.044009 0.107116 0.581566 0.048068 0.116861 0.02275 0.028562 0.458685 0.062 0.107553 2.707222 0.154449 0.038313 0.135322 1.046172 0.120313 1.208595 0.100512 0.067647 0.039421 0.048979 0.257768 0.391123 0.082732 1.027975 0.029614 0.19938 1.103755 0.039765 0.029671 0.089683 0.833181 0.101505 0.196056 0.125705 1.598529 0.037097 0.13022 0.018965 0.341139 0.161876 0.909876 0.058733 0.022637 0.048974 1.084388 0.051021 0.867578 0.08826 0.023212 0.765584 0.026673 0.051253 0.10591 0.065363 0.071185 0.063586 0.063374 0.050661 0.049956 0.119547 0.04898 0.045923 0.061963 0.594497 0.027443 2.077356 0.081805 0.03242 0.252368 0.88418 0.027698 0.309726 0.164077 0.185829 0.284282 0.107501 0.018489 0.018964 0.052875 0.05532 0.027822 0.972022 0.028564 0.051803 0.037825 0.209 0.204725 2.533856 0.044202 0.061269 0.261163 0.1655 0.123462 0.045452 0.036592 0.08005 0.022614 0.033345 1.558495 1.049556 0.070407 0.167527 0.576427 0.03089 0.059735 0.364499 2.058156 0.032722 0.06176 0.050977
C163 0.132982 0.045579 0.040659 0.125071 0.040456 0.028612 0.061123 0.048327 0.036415 0.11253 1.576997 0.123011 0.090085 0.380045 0.089271 0.583351 0.034337 0.105291 0.06693 0.046721 0.259074 0.062014 0.023124 0.034099 2.587331 0.045836 19.960657 0.583925 0.030343 0.035538 0.068261 0.029781 0.067108 0.034735 0.04797 0.036022 0.280141 0.080854 0.059231 0.389912 0.104653 0.033624 0.035564 0.071449 0.032057 0.183941 0.050272 0.409851 0.088954 0.040744 0.035127 0.04615 0.032605 0.039544 0.067974 0.465857 0.088516 0.045736 0.096326 0.041571 0.037594 0.034493 0.087809 0.645609 0.11667 0.534154 0.083158 0.191056 0.027806 0.530671 20.093255 0 0.039132 0.035296 0.030443 0.071152 0.05282 0.029351 0.075769 0.02862 0.045422 0.314488 0.038261 0.041938 0.052183 0.052771 1.622404 0.096835 0.278156 0.511942 0.066553 0.028353 1.027896 0.033728 0.118426 0.055451 0.23541 0.034689 11.422492 0.088635 0.058862 0.064096 0.020808 0.832569 0.067169 0.02855 0.039296 0.113505 1.174124 0.046544 0.124451 0.037709 0.051941 0.086511 0.06405 1.081932 3.045743 0.223102 0.026845 0.123387 0.12981 0.106497 0.089805 1.347963 0.091871 0.036631 0.039768 0.063387 1.223749 0.222924 0.051039 0.014715 0.017865 0.088481 0.020828 0.020945 0.553879 0.016102 1.367127 0.0475 0.132545 1.036036 0.042158 0.547035 0.032377 0.062782 0.168154 0.074423 0.10358 0.042083 0.502811 0.098257 0.076425 0.456693 0.059474 0.039452 0.022046 0.02405 0.043984 0.27535 0.043844 0.043438 0.043372 0.27472 0.044827 0.044905 0.814954 0.046891 0.036802 0.035771 0.056631 0.080508 1.474592 0.018104 0.024525 0.057236 0.924311 0.104588 0.053356 0.147626 0.678608 1.060067 0.074517 1.886364 0.099407 0.049245 0.031761 0.032177 1.716267 0.069399 0.031472 0.024019 0.09752 0.072928 0.893014 0.046046 0.04407 0.039404 0.638567 0.056163 0.064725 0.069492 0.372592 0.03571 0.03411 0.080826 0.089085 0.610638 1.044784 0.149906 0.026093 1.070761 0.103718 0.144368 0.036545 0.044461 0.066891
C164 0.264491 0.678064 1.623975 0.409145 2.88556 0.232124 1.417027 0.317305 0.428956 0.193229 5.123122 0.454795 0.356867 0.390905 0.288242 0.30217 1.814889 0.903224 4.544322 1.565705 0.96387 0.975594 2.146394 0.350111 0.242682 8.43988 0.372271 0.495834 0.394737 1.925068 1.59514 1.665641 10.707978 0.802898 1.023458 0.165195 12.18753 15.134552 1.480481 0.670499 13.883218 2.15119 2.287375 6.425278 0.737381 1.702904 1.528227 0.812117 1.907024 0.390743 0.84755 3.391304 1.363154 1.398796 1.518014 0.583248 0.871581 0.65642 0.732461 1.573581 1.364766 1.49428 0.303476 0.182589 0.16425 0.16379 0.588578 1.652469 0.518864 1.991576 0.338615 0.339126 0 2.706514 2.13154 7.752087 1.191363 5.636347 0.318546 5.045489 1.300322 1.211903 3.855037 3.832977 3.952266 1.539642 0.397942 3.059368 2.823047 0.454795 5.925985 5.386803 1.754482 6.3062 2.680665 13.554978 0.48085 0.817086 0.346951 4.488839 1.223847 6.132269 10.46865 0.243081 0.427689 0.486414 0.446851 0.598731 1.349583 0.806182 1.630852 0.349356 0.582812 0.349451 0.560305 0.250846 0.665929 48.812865 13.091212 0.444932 0.251492 1.165968 2.532482 0.165061 0.313457 0.724587 0.488105 0.560055 0.272729 7.803992 5.837848 0.751877 1.08277 0.286414 1.925987 0.770935 0.3229 0.580619 1.335569 0.297034 1.574198 1.520525 7.73937 2.56606 5.336256 1.233585 1.370737 0.730974 0.721594 0.430298 2.069306 0.986783 2.861444 0.719947 7.560832 0.957129 1.390392 1.269871 7.703848 5.411888 5.50267 3.627358 6.508077 7.639305 6.602712 1.244746 2.117282 1.577055 3.591099 2.710234 0.30399 2.159694 1.442335 1.385993 0.855266 2.244847 2.420046 0.431001 3.089341 1.695936 3.530479 1.985805 0.960307 0.969088 0.960542 1.801571 0.693008 0.791042 0.168565 1.433638 1.121037 1.560866 3.483004 2.214403 0.961029 0.780976 0.624156 0.164921 1.614325 0.244613 0.272864 4.632142 0.24508 0.336841 1.409934 0.557408 0.40283 2.353267 3.244812 0.314905 1.063377 2.423174 1.762477 3.624916 2.987281 6.145328 1.087692
C165 0.035966 0.027833 0.032601 0.071999 0.132299 0.043435 0.008399 0.007659 0.11625 0.028279 0.022015 0.0327 0.00077 0.06103 0.037205 0.068131 0.138058 0.009379 1.346213 0.032588 0.026165 0.331966 1.665917 0.068097 0.438143 0.170043 0.057118 0.031584 1.007224 0.135974 0.054519 0.949835 0.035236 0.116964 0.041614 0.039517 0.728362 0.261872 0.077638 0.00081 0.080405 0.107538 0.108323 0.350624 1.408015 0.021725 1.671036 0.091421 0.021775 0.00801 0.034544 0.119606 0.010402 0.054072 0.009118 0.020996 0.01867 0.031689 0.021993 0.058485 0.032274 0.006932 0.035475 0.028835 0.344212 0.72405 0.023185 0.23625 0.028771 0.011546 0.061551 0.053318 0.278632 0 0.44326 0.715868 1.017615 2.339145 0.025992 1.68593 0.020728 0.027121 0.176333 0.166264 0.135461 0.252343 0.027638 0.02235 2.049963 0.070713 0.40681 25.667355 0.007513 0.030972 0.006864 0.029283 0.027037 0.68087 0.06126 0.509557 0.034455 0.706249 1.414548 0.015136 0.036057 0.032372 0.010905 0.044459 0.033184 0.066207 0.027756 0.00513 0.020879 0.145929 0.025968 0.078156 0.032044 0.196371 0.086397 0.047444 0.028132 0.019201 0.048446 0.03038 1.007181 0.076451 0.01042 0.023386 0.057307 0.09773 0.247884 0.17956 0.313648 0.456746 0.017763 0.019203 0.026571 2.009116 0.011643 0.016305 0.025878 0.0089 0.344946 0.013225 0.009834 0.018204 0.026106 0.02194 0.069976 0.003431 0.017352 0.034656 1.252779 0.028259 0.173031 0.009686 11.329185 11.777392 0.017241 0.013255 1.177731 0.01255 0.08569 0.015884 1.037757 0.149517 0.007509 0.091151 0.014927 0.118222 0.072108 0.098064 0.200385 0.011411 0.026054 0.092466 0.048301 0.060544 0.049451 0.132029 0.093129 0.04433 0.037486 0.037473 0.040901 0.081449 0.015849 0.015432 0.05915 0.004462 0.075631 0.081932 1.186005 1.650607 0.037816 0.076254 0.627016 1.148474 0.015623 0.029038 0.056024 0.543307 0.05586 0.063911 0.057406 0.017093 0.017536 0.022107 0.009678 0.021916 0.013676 0.021448 0.118504 0.024114 0.05159 0.020373 0.02685
C166 0.07247 0.17013 1.525205 0.07328 5.272377 0.086839 0.336722 0.3869 0.104628 0.125832 0.658735 0.395524 0.243446 0.311248 0.764134 0.256544 0.716435 0.261635 1.880393 0.110277 0.128334 7.352633 8.646433 1.565691 0.320414 2.06602 0.885041 0.322677 0.489416 2.561485 0.249087 2.547134 4.455623 0.721728 3.077008 0.117682 6.529828 5.841723 0.468427 0.347812 6.709879 0.680714 0.733592 2.376059 2.64491 0.089643 2.538905 0.347635 0.16174 0.763552 0.069353 4.553786 1.98007 1.52407 1.301788 0.131678 0.309765 0.235445 0.126602 2.199681 2.355743 2.403969 0.099605 0.099025 0.108628 0.099692 0.105811 0.291064 0.079299 1.104644 0.880455 0.871823 7.128357 5.747593 0 2.372806 2.834007 4.36849 0.701358 4.730156 0.13025 2.640428 4.245848 5.972973 1.14282 3.579183 0.095859 0.795839 7.285937 0.356689 2.823762 3.838368 1.408243 3.749551 2.342464 5.142407 0.227944 3.990741 0.883734 5.777837 0.40678 3.641812 9.150879 0.336351 0.238631 0.244735 0.247887 0.070738 0.107018 8.681901 0.102211 0.290081 0.240605 0.10307 0.485985 1.141181 0.566823 5.986309 11.02821 0.146416 0.171583 0.31231 0.988557 0.415785 0.47621 0.263508 0.591912 0.246573 0.050556 4.628106 10.12475 2.727589 4.755085 7.932834 0.10616 0.106125 0.059491 0.097806 0.060368 2.967858 0.226043 0.058812 2.007592 0.068414 5.631795 0.057892 0.296528 0.054596 3.442555 0.242349 0.054213 0.23386 8.284409 0.141122 5.131931 0.508076 3.966291 4.857304 3.808217 4.758054 3.750764 3.409437 6.573805 4.429986 3.681383 1.774087 1.815084 1.301119 3.223249 7.633706 1.809797 7.733413 1.811149 3.788432 5.743602 1.708712 1.710657 0.52628 2.860732 1.777907 1.723594 3.253536 0.10748 0.105652 0.107238 2.079322 0.480701 0.24122 0.050752 0.250467 4.845865 5.513376 3.810655 3.339937 0.107361 2.087352 3.610421 0.097805 0.148426 0.126526 0.051947 6.839133 0.126624 0.289904 0.231552 0.051529 0.053978 1.223255 0.151857 0.126792 0.241419 0.57976 0.315742 0.129903 6.428327 4.053651 0.155334
C167 0.02158 0.058835 0.015711 0.034102 0.088274 1.027776 0.265685 0.088836 0.098495 0.031878 0.040815 0.046935 0.046014 0.063719 0.066099 0.393992 0.089372 0.866436 1.20432 0.019135 0.031424 0.050542 0.211263 0.242064 0.032464 0.209766 0.032591 0.049304 0.051373 0.093709 0.039979 0.291031 0.343474 0.128717 0.034303 0.092845 0.619841 0.324519 0.037104 0.058944 0.15224 0.081504 0.074018 16.694613 0.017672 0.019125 0.012716 0.215411 0.022848 0.044685 0.014905 2.140437 0.80965 0.013857 0.083489 0.560368 0.058043 0.084556 0.042012 0.013368 0.027654 0.043177 0.03348 0.045193 0.042115 0.03333 0.120612 0.058109 0.102579 0.106793 0.046462 0.032681 0.30273 1.188475 0.040551 0 0.212215 0.277374 0.277877 0.162626 0.573606 0.095144 0.217199 2.590166 0.126151 0.042566 0.033867 0.014532 0.149884 0.108547 4.469933 0.124704 0.03952 0.048257 0.091464 0.262068 0.033063 0.079549 0.040778 0.044473 0.075635 23.0253 0.592436 0.033817 0.047356 0.052683 0.037115 0.108547 0.032939 0.040289 0.031267 0.045498 0.711048 0.031826 0.067589 0.05952 0.035261 0.105593 0.155986 0.045906 0.050174 0.064928 0.057962 0.043442 0.070496 0.153385 0.041143 0.055026 0.029024 0.020981 0.190932 0.021219 0.022811 0.018395 0.023144 0.037899 0.032763 0.03283 0.04512 0.020584 0.047758 0.032456 0.196285 0.021063 0.260469 0.021549 0.017846 0.018899 0.098363 0.046659 1.021463 0.047113 1.035823 0.048141 3.667133 0.212512 0.047138 0.071 1.576653 0.466963 0.681432 0.142008 0.715204 0.278671 0.272954 1.057134 0.051766 0.264922 0.052954 0.065252 0.225039 0.012889 0.096338 0.012213 0.846474 2.265398 2.23679 0.040903 1.502414 2.268403 0.799639 2.390718 0.02355 0.023858 0.024011 0.190805 0.062943 0.037003 0.042618 0.05316 0.577329 0.063769 0.970957 0.131147 0.023881 0.034894 1.063816 0.022905 0.913968 0.033563 0.029454 6.890824 0.0335 0.112399 0.411396 0.033698 0.021593 0.231001 0.142366 0.029441 0.077737 0.152633 0.023357 0.035959 0.045193 0.458074 0.035668
C168 0.034995 0.020464 0.013609 0.028012 0.03199 0.027571 0.090667 1.020303 0.056767 0.021683 1.191002 0.162444 0.170935 0.463666 0.026891 0.035619 0.020088 0.040724 0.894897 0.05123 0.163537 2.209402 0.329792 0.304355 0.026825 0.03007 0.032387 0.182045 0.07122 5.292678 0.066813 2.037449 0.124991 0.053487 1.79231 0.043525 0.259813 1.080109 0.034088 0.223452 0.067924 0.054753 0.031004 0.19941 2.189158 0.130118 0.415069 0.176528 1.015301 0.03041 0.021381 0.155571 1.072769 0.035021 0.074753 0.084626 0.027557 0.004978 0.009329 0.01683 0.040476 0.043914 0.026969 0.026973 0.026973 0.027875 0.067381 0.020704 0.022653 0.153975 0.027559 0.040533 0.034933 1.106093 0.060848 0.390919 0 2.965224 0.041116 3.192297 0.052345 24.67078 0.04576 0.050621 0.095716 25.253322 0.024025 0.024428 1.110647 0.033884 0.088495 0.951768 0.032741 0.018933 1.051101 0.033305 0.024581 3.23143 0.027426 1.100259 0.031931 1.086335 0.785169 0.039753 0.035867 0.029368 0.029356 0.048877 0.025471 1.23632 0.027327 0.029391 0.073726 0.025463 0.033149 0.02805 0.051883 0.312031 0.148182 0.02702 0.014486 0.030635 0.953323 0.023248 0.068837 0.204065 0.036187 0.14812 0.023701 0.675913 0.341962 0.604966 0.835702 1.948108 0.025456 0.020488 0.017799 0.034376 0.040331 1.003571 0.031086 0.041882 0.030315 0.04597 1.521514 0.005839 0.040764 0.797701 0.317915 0.059732 0.629765 0.027508 1.544985 0.019411 0.044148 0.031525 1.715032 1.176689 0.115998 0.292825 0.137661 1.10936 0.44391 0.06395 1.107067 0.652433 0.019561 1.880326 0.02741 0.065842 1.287115 0.332573 0.358771 3.25044 2.791229 0.071632 0.034324 0.069324 0.20938 0.204417 0.048498 0.04879 0.030802 0.030527 0.030668 1.448509 0.031669 0.030394 0.023546 0.030373 0.028479 2.63734 1.504236 1.99153 0.03068 0.047476 0.030528 0.040211 0.007869 0.028143 0.02623 0.196183 0.026874 0.066703 0.028507 0.018172 0.00238 0.200752 0.004345 0.045133 0.168603 0.053056 1.407587 0.034978 0.071962 0.228762 0.03885
C169 0.056228 0.040837 0.141381 0.04837 0.177417 0.023292 0.039357 0.030612 0.036423 0.042564 0.03635 0.045603 1.244913 0.13292 0.033627 0.021974 0.091665 0.036818 0.072613 0.057847 0.063743 0.168759 0.29223 1.036119 0.032054 0.087482 0.051338 0.030852 0.06809 0.219665 0.048561 0.138182 0.127715 0.26103 0.068754 0.100747 0.403086 0.033157 0.048413 0.052168 1.913961 0.968475 0.053109 0.048858 0.129951 1.616321 0.473173 0.049029 0.028978 0.025184 0.069766 0.066328 0.118966 0.162353 0.118424 0.06145 0.243329 0.051766 0.053616 0.252163 0.199989 0.129216 0.040621 0.039993 0.02991 0.036174 1.050789 0.233888 2.144288 0.056948 0.061951 0.04343 1.76714 3.006651 0.115467 0.051244 1.243783 0 0.039559 42.13538 0.042464 0.047797 0.725759 0.122653 0.19669 1.641096 0.035009 0.062567 0.837005 0.059811 0.198032 3.075325 1.071976 1.10687 0.176111 0.06198 0.040288 0.208135 0.091583 0.320513 0.048943 0.049822 0.096932 0.03268 0.086798 0.037461 0.03027 0.028607 0.050356 0.093371 0.028391 0.035422 0.020434 0.035124 0.042228 0.035636 0.040371 0.568299 0.146712 0.040206 0.077388 1.065959 0.037529 0.023773 0.032256 0.046204 0.046583 0.053804 0.028875 0.14563 0.060208 0.021363 1.209769 0.052385 0.063142 0.049923 0.018923 0.050717 0.020872 0.022412 0.052811 0.033768 0.039697 0.039096 1.728528 0.028679 0.022087 0.021747 0.042684 0.032464 0.021573 0.047521 1.26011 0.039781 0.163346 0.061923 0.08801 1.149352 1.54333 0.041822 0.587599 0.158934 0.069222 0.047913 0.060291 0.945422 0.172069 0.116613 0.181883 0.568028 2.601279 0.933537 1.779739 1.907135 0.583308 0.031185 0.024899 0.031755 0.031742 0.033016 1.018078 0.033809 0.025855 0.027063 0.027602 0.059421 0.045506 0.041931 0.029107 0.05138 0.06947 0.149328 0.152778 0.039209 0.026691 0.20942 0.211202 0.060328 0.053289 0.066398 0.029286 0.039728 0.026395 0.048755 0.048978 0.037886 0.049582 0.132109 0.130341 0.043533 0.024764 0.189667 2.04823 0.035704 0.100475 1.977136 0.023075
C16 0.62454 1.233362 0.564357 0.699497 0.813957 0.72441 5.531854 2.677829 1.086728 0.419937 0.661068 0.615163 2.347026 1.282185 0.782422 4.27434 1.808933 2.909882 1.020444 0.83257 1.405232 0.72518 1.010811 4.15178 0.681403 1.932109 0.750506 0.618552 3.804445 0.359585 3.524086 0.354059 1.541424 1.14242 0.376214 1.108117 0.839751 0.841082 2.944753 2.436683 1.212564 1.079814 1.084163 0.823311 0.552535 0.449613 0.357723 2.798149 1.040022 3.590723 1.14838 2.545218 0.560379 0.559233 0.551597 0.477992 0.617145 0.807238 1.649012 0.593634 1.040545 0.59712 0.732386 0.759773 0.705011 1.034131 0.693757 0.475452 0.410502 1.828611 0.748328 0.808734 0.829756 1.409806 0.724617 1.132917 0.932462 1.065145 0 1.173295 1.142499 0.818255 1.768404 1.882878 4.961446 1.749245 0.651322 2.813118 1.08333 7.082466 1.135857 0.642095 1.912262 1.429805 2.876554 1.248245 2.038365 0.55236 0.791362 0.636754 18.105722 0.839248 0.732834 0.745301 7.873834 4.155578 6.388781 0.702991 0.7906 0.985401 1.962017 3.141076 5.656214 1.79684 28.915538 2.423038 1.114162 0.868975 0.866087 0.726191 3.430377 0.361491 1.231365 18.350432 14.265068 3.413901 5.598381 0.608891 0.875082 0.427258 0.671208 0.560438 0.746691 0.941493 1.221652 1.079868 0.52594 1.894488 1.507221 0.791637 1.808178 0.64689 1.934495 0.638963 0.821036 1.134371 0.727779 0.839233 0.915714 3.325476 0.705042 7.666116 1.964906 0.793174 6.897718 6.910823 0.884398 0.883131 0.583084 0.599214 0.750778 0.550265 0.589625 0.614544 0.588731 1.252754 6.201385 1.179738 8.604481 1.804642 0.555805 1.219694 0.641322 0.746806 0.729502 1.154192 1.023623 4.802573 1.011877 1.013458 1.011926 1.025501 0.671182 0.657259 0.635884 2.154412 3.958322 2.662307 0.68094 3.853178 2.0405 1.022201 0.754698 0.766012 0.622839 1.386281 1.449295 1.472304 1.579999 0.911614 0.683744 1.006917 0.796217 2.537931 2.379212 0.566145 0.516215 1.52997 0.514314 0.877804 4.902348 1.377438 0.401302 0.709671 1.662857 0.58629 0.73296
C170 0.37995 0.009022 0.094982 0.031173 0.104892 0.025533 0.06339 0.069985 0.066445 0.03187 0.113769 0.093217 0.05979 0.068682 0.040324 0.093124 1.020733 0.059365 0.106465 0.035117 0.016394 0.147564 0.266419 0.088542 0.030418 0.176496 0.079192 0.098399 0.049334 0.172002 0.063332 0.140041 0.041882 0.387716 0.022884 0.035559 1.062113 1.124517 0.071987 0.048738 1.059503 0.12204 0.953455 0.071455 0.130596 1.093752 0.028324 0.052166 0.058845 0.069211 0.091653 1.046315 0.116505 0.149348 1.034676 0.02049 0.077722 0.069778 0.055581 0.676381 0.66832 0.094446 0.026166 0.025174 0.024088 0.027025 0.246855 1.077093 3.481418 0.019737 0.078984 0.079441 0.039011 1.441558 0.164677 0.047509 2.080063 45.125922 0.054822 0 0.019953 0.520978 0.23225 0.069618 0.173102 2.142618 0.027115 0.029004 0.760224 0.048505 0.026543 3.426396 0.160341 1.06716 0.848675 0.051058 0.022787 0.023616 0.078812 0.095628 0.052349 0.065969 0.040783 0.024878 0.068325 0.066924 0.061196 0.023639 0.078542 0.203699 0.046095 0.068631 0.063364 0.079058 0.059054 0.10056 0.050052 0.052861 3.050794 0.025415 0.032727 0.098801 0.026368 0.046227 0.059826 0.076053 0.070099 0.047467 0.026394 0.046029 0.080814 0.023986 3.72887 0.62142 0.066244 0.060279 0.32685 0.0589 0.552232 0.013084 0.044613 0.514271 0.042852 0.052106 0.251919 0.019286 0.022291 0.013942 0.218933 0.071347 0.015507 0.135241 1.207627 0.100867 0.063939 0.066794 1.664052 0.62696 0.198905 1.883199 0.687173 0.084669 0.201464 0.091776 1.080418 0.144091 0.036788 0.512976 0.240652 0.182326 0.039736 0.140556 2.701521 0.629011 1.979021 0.052252 0.05291 0.065082 0.05291 0.052876 0.048195 0.050125 0.026336 0.026382 0.023139 0.121165 0.087341 0.049869 0.022217 0.048946 0.151236 0.167251 0.736716 0.096329 0.024536 0.051662 0.132426 0.034148 0.364094 0.032984 0.061552 0.120746 0.028117 0.073929 0.051838 0.056252 0.042325 0.083536 0.23433 0.022409 0.064033 0.097911 1.070855 0.022401 0.105069 0.215653 0.039
C171 5.7169 19.132549 0.937851 1.060014 1.843079 1.43868 1.761533 1.396122 4.2899 2.742302 1.435742 4.024402 0.710785 0.767218 0.891605 0.720432 21.212822 0.816253 0.841212 1.460364 2.89467 0.804861 0.811873 1.696675 1.048318 0.737207 0.989478 3.390783 0.728841 1.23635 1.987854 0.754273 1.039102 1.502128 0.866609 2.980613 1.816262 0.655326 0.74397 0.721041 1.145984 1.282352 2.498606 0.85892 0.58876 0.92758 0.884968 0.82971 2.767178 0.790216 5.305187 1.465879 0.926174 0.917403 0.922186 36.348535 2.284458 26.998121 33.203983 0.919117 1.522892 0.923989 0.767634 0.795674 0.851576 0.965638 5.410899 2.729282 4.830895 1.659915 0.636562 0.605934 1.303763 0.549187 0.790468 0.953764 0.5419 0.892366 1.849171 1.642629 0 0.740963 1.350287 1.387461 2.5243 0.54517 1.917874 11.310968 0.862095 1.116016 1.32638 0.45577 1.651571 1.618981 3.085306 0.539103 1.037072 0.65 1.630623 1.398065 0.730848 1.207547 0.919942 2.188102 0.856942 1.203246 1.701845 1.836986 2.368467 0.991565 2.649271 1.071996 0.795661 2.857375 1.57463 2.124218 2.374268 1.820138 1.014349 1.422774 3.871469 4.481722 0.990009 0.86107 0.840755 1.002655 0.815119 18.814402 0.869845 0.768403 0.72322 0.614713 0.509272 0.96739 1.344021 1.795392 1.258846 2.860555 1.238071 2.064045 0.896125 1.623658 1.759969 1.042209 0.78389 1.158319 10.089708 1.69419 0.602693 1.305426 0.88608 0.704403 0.830194 0.830821 0.698238 0.94263 0.497355 0.497176 0.799191 0.816595 0.812453 0.862916 0.886455 0.805762 0.789959 0.753558 23.664024 0.725389 2.943883 1.434263 1.62384 4.872691 0.628448 0.930859 0.941794 1.375151 1.20461 0.768865 1.24946 1.248368 1.281297 1.409017 1.5566 1.554644 1.549316 0.807449 2.018574 0.748458 1.630908 1.77415 0.906888 0.898314 0.475371 0.531181 1.556714 0.919715 1.237405 2.363973 2.672002 1.109376 0.948206 0.736927 1.031476 1.829663 0.848899 0.96371 4.43982 2.341901 4.737501 4.024462 0.824362 1.427375 3.220167 1.186649 1.705397 0.791977 1.663852
C172 0.288453 1.25656 0.106402 1.615254 0.307606 0.331696 0.110967 0.231161 1.333364 0.092589 2.111707 0.461056 0.152962 0.195058 0.4485 0.196278 0.103373 0.138342 0.401058 0.196963 0.143104 0.774485 0.279797 0.228305 0.308592 0.160193 0.494425 0.456887 0.113611 0.316647 0.141975 2.305052 0.200954 0.148924 0.22444 0.308662 0.300605 0.140148 0.118077 0.225991 1.127574 0.461475 0.244584 1.769705 2.863228 0.846436 1.627568 0.247941 0.29689 0.117978 0.2192 0.290398 0.117804 0.108461 0.118554 0.177271 0.225624 0.178166 0.180572 0.10285 0.112748 1.312606 0.436337 0.392221 0.453559 0.403419 0.233003 0.246222 0.221661 1.166331 0.483083 0.489181 0.225168 0.273224 0.802931 1.101817 30.489344 1.673147 0.174756 1.590188 0.158703 0 0.369814 0.370526 0.229025 21.030875 0.284309 0.148658 1.757108 0.206246 0.149884 1.467151 0.123537 0.175745 0.187521 1.142319 0.295549 1.058308 0.489841 1.703228 0.28487 0.778487 0.37535 0.288839 0.112909 0.138816 0.151464 0.316825 0.327101 0.405172 0.326213 0.544402 0.145546 0.326693 0.251696 0.507267 0.479928 1.175919 0.626051 0.427981 0.204427 0.257144 0.413212 0.202406 0.204134 0.120706 0.129217 0.387748 0.343961 2.104666 0.278827 2.153103 3.22377 1.807581 0.625108 0.253762 0.05376 0.20194 0.168689 0.370644 0.400141 0.162206 0.407582 0.096508 0.215233 0.051127 0.545095 0.072827 0.405542 0.137368 0.309888 0.355803 0.600342 0.693267 0.443734 0.120154 1.96051 0.688384 0.111667 0.066575 0.443723 0.135133 0.106137 0.112153 0.061804 2.619027 0.053802 2.049481 0.211836 0.422756 0.63943 0.53073 0.674425 1.02731 1.626628 0.338115 0.367143 0.118565 0.333796 0.851807 0.339062 0.339122 0.247637 0.308116 0.270574 0.532543 0.150619 0.142133 0.290083 0.56044 7.757529 0.458397 3.1851 2.225941 0.294138 0.356638 0.461994 0.331528 0.054349 0.305992 0.321642 0.451404 0.303582 0.117473 0.111147 0.171483 0.060513 0.264743 0.412271 0.356895 0.113614 0.248894 1.919764 0.172278 0.756433 0.082484 0.088599
C173 0.034044 0.042656 0.053422 0.05239 1.830186 0.039986 0.145773 0.069627 0.032979 0.040154 0.04772 0.065425 0.048207 0.067863 0.045512 0.533188 0.047348 0.896573 0.164279 0.043392 0.032023 0.235128 0.009735 1.112643 0.047342 0.472265 0.065459 0.053824 0.054428 0.06805 0.042372 0.04356 1.214121 0.102128 0.03773 0.045461 0.091656 0.086719 0.383473 0.034963 0.159502 0.05087 0.050107 1.109885 0.054135 0.040322 0.053812 0.047583 0.031354 0.167256 0.046955 0.292114 0.479815 0.186263 0.194498 0.029195 0.082462 0.530537 0.034899 0.277359 0.452408 0.077021 0.036603 0.035894 0.04021 0.036079 0.043435 0.054947 0.042443 0.022458 0.05568 0.050155 0.107259 0.043268 1.462644 0.138514 0.092056 0.547718 0.054718 0.204617 0.033181 0.059644 0 36.083291 1.1393 0.16313 0.04199 0.236252 0.05774 0.158971 0.238162 0.029537 1.55361 1.300195 0.133833 0.127179 0.278466 0.042283 0.053313 1.499196 0.077882 1.28233 1.195489 0.254548 0.383523 0.098108 0.065585 0.03527 0.059371 0.078906 0.043585 0.045167 0.094333 0.050833 0.176054 0.062665 0.049228 0.719076 0.324072 0.050437 0.170946 0.088851 0.032172 0.103971 0.157649 0.065798 0.050261 0.033769 0.030675 0.037826 0.111432 0.037582 0.041641 0.042789 0.050897 0.034016 0.041951 0.041638 0.291613 0.027577 0.066755 0.039618 0.975005 0.041287 0.104975 0.033823 0.038424 0.029347 0.05093 0.053137 0.025651 0.081828 1.274153 0.045439 1.25154 0.057756 0.039877 0.043784 0.587605 0.088885 0.578433 0.181482 1.201032 0.1892 1.172084 0.273235 0.076494 0.672703 1.395673 2.259148 0.929149 0.091894 0.052784 0.181414 0.052313 0.601108 1.389717 0.148212 0.116799 0.2397 0.113988 0.115609 0.51714 0.109588 0.035637 1.468158 0.107396 0.038642 0.025264 0.481003 0.169894 0.035254 0.045656 0.045587 0.763527 0.106726 0.309958 0.04543 0.038702 0.091052 0.030614 0.105672 0.28673 0.403254 0.066954 0.024464 0.02433 2.081216 0.041964 0.104893 0.067181 1.392567 0.03833 0.032585 0.31838 0.092072 0.079312
C174 0.028434 0.025896 0.595963 0.038577 2.038206 0.031524 0.107154 1.058575 0.024433 0.032858 0.027357 0.037556 0.128629 0.114711 0.072043 0.246139 0.013798 0.132953 0.302306 0.024282 0.021333 0.041704 0.069104 0.198055 0.046229 0.366776 0.05919 0.099563 0.241867 0.57923 0.216661 0.029801 1.327587 0.322628 0.067375 0.049947 0.564806 0.015815 0.056571 0.248086 0.130785 1.10497 1.995349 0.725004 0.026751 0.034356 0.023287 0.193476 0.021449 0.263634 0.025266 0.759998 0.28027 0.202912 1.19053 0.035808 0.037782 0.035825 0.026074 0.196153 0.182804 0.290085 0.037691 0.038065 0.040287 0.037742 0.03194 0.044776 0.032254 0.021346 0.05883 0.056355 0.655483 0.056763 3.706314 2.177119 0.015807 0.025748 0.102131 0.046242 0.027526 0.053888 35.824416 0 0.112453 0.076031 0.038354 0.14055 0.390578 0.139748 1.811586 0.031232 0.046289 0.150168 0.09899 0.584561 0.046703 0.013284 0.055785 0.138879 0.073493 0.224561 2.294998 0.069436 0.265869 0.12007 0.040289 0.03712 0.047687 0.04856 0.08649 0.122902 0.144829 0.094673 0.079704 0.0566 0.074905 0.96314 0.355451 0.038043 0.097593 0.029069 0.015403 0.041455 0.091934 0.093042 0.045072 0.035265 0.052392 0.050534 0.057169 0.021472 0.063372 0.023705 0.040201 0.026541 0.034466 0.088343 0.022707 0.034463 0.0901 0.024387 0.748818 0.033533 0.60791 0.069509 0.023665 0.033542 0.038568 0.249875 0.069509 0.041165 0.04432 0.035419 1.335997 0.063645 0.157712 0.030861 1.319206 0.217733 0.14895 1.40868 0.051804 0.148115 1.102705 0.189682 0.04396 0.395022 0.036205 1.95857 0.02842 0.023991 0.030675 0.037615 0.120872 0.508944 0.153783 0.149436 0.219951 0.16903 0.382363 0.047683 0.041686 0.041327 1.041789 0.038017 0.085778 0.219932 0.049379 0.313474 0.058397 0.044796 0.754666 0.034263 0.041824 0.079811 0.042449 0.033096 0.025615 0.046628 0.049007 0.17638 0.07011 0.111868 0.037333 0.031966 0.069417 1.312716 0.03111 0.047031 0.314402 0.253336 0.03264 0.03402 1.107544 0.03064 0.021464
C175 1.800464 1.110349 6.1319 0.353123 17.708846 0.734281 1.283935 0.988544 2.828353 0.563148 1.051443 2.774439 4.162585 5.578421 0.320734 1.761417 3.44624 2.276079 6.330421 1.882023 8.907482 0.62383 1.618514 2.441439 0.429646 7.524713 0.74518 3.072805 1.862615 1.855238 2.945421 0.735496 7.350647 9.210981 0.883007 1.583815 1.271438 1.342439 2.050419 3.609111 1.301108 9.919486 8.992169 1.325176 1.783 0.388363 0.827036 4.927754 2.512581 2.098776 2.681258 11.394648 4.725227 4.504516 3.415807 0.916357 1.202999 1.306608 0.898824 4.776487 4.816164 6.308955 0.382824 0.625395 0.585726 0.575534 2.843576 1.20355 1.704498 9.660428 0.795738 0.746248 4.527025 2.407379 3.558843 1.230609 1.229094 3.300639 5.120538 3.242128 2.50143 0.818547 5.120011 4.98686 0 0.881654 0.971754 11.0119 2.457147 1.487281 3.244531 2.445796 24.495299 21.417711 20.308604 12.5039 1.181283 0.763127 1.028553 0.734973 1.617765 1.375905 3.220667 0.488865 1.658238 1.217786 1.444342 0.434395 1.176576 4.652426 0.618906 1.111078 1.29559 1.147893 3.852114 0.305497 1.898244 3.35179 5.717796 0.441549 1.223561 1.040758 0.551229 9.476576 1.858971 1.069852 1.850363 1.232902 0.589558 0.758463 5.267503 1.850316 1.147985 1.081799 3.938311 5.410642 0.560539 2.455629 0.805147 0.633314 3.329916 0.739241 6.098452 1.082085 14.036923 0.459764 4.225861 0.481424 0.34986 1.712022 0.401139 1.040442 3.356219 1.333041 5.293571 2.302237 2.38094 2.309928 1.570657 1.349422 0.975851 2.360448 1.703154 1.601308 2.108995 3.102813 20.415028 2.956812 19.050215 10.923729 1.334672 4.521987 1.373975 1.352119 1.128257 0.805779 0.778514 1.374368 1.101639 0.790866 1.04995 0.791057 1.373346 1.224878 1.228364 4.527637 1.082638 1.610585 0.606901 2.294705 0.777305 1.186659 0.948603 1.005788 0.822374 10.051482 6.917982 1.599923 0.853914 0.55294 0.583997 5.510345 0.53767 1.837762 1.318771 1.522419 0.487787 5.47969 5.386423 0.758353 1.718148 4.33227 1.263365 1.189651 6.782014 2.346952 0.581786
C176 0.063831 0.32866 0.08272 0.123164 0.117615 0.10686 0.141083 0.142604 0.881769 0.062552 0.679538 0.292152 0.19622 0.432837 0.099798 0.142404 0.128602 0.139591 0.177535 0.556925 2.544966 2.021062 0.257745 0.220052 0.097859 0.142088 0.172682 0.366836 0.126314 3.340018 0.142213 1.146218 1.212609 0.277199 3.099332 0.456525 0.303652 0.212141 0.144929 0.234047 0.412601 0.280799 0.42719 0.253894 5.132392 1.713845 1.38015 0.345489 1.082047 0.145437 0.178497 0.11687 0.080073 0.16869 0.168568 0.146614 0.072977 0.12489 0.184847 0.082767 0.079949 0.082472 0.106335 0.12928 0.128301 0.156897 1.188288 0.055449 0.442654 0.437343 0.427023 0.132559 0.13726 1.324477 0.181208 0.222641 31.460286 1.738637 0.095169 3.642719 0.164066 19.576203 0.337839 0.340589 0.292699 0 0.101407 1.089919 0.708119 0.126076 1.230346 0.428315 0.384655 0.329544 0.375159 0.125765 0.097534 1.120484 0.132566 1.379265 0.093011 0.266932 0.159601 0.234614 0.145456 0.14165 0.144093 0.435785 0.152361 0.399893 0.130074 0.124836 0.141419 0.113872 0.08337 0.094814 0.128161 0.337706 0.33779 0.117912 0.084853 0.072558 0.107485 0.052509 0.0963 0.141384 0.176684 0.126285 0.138179 2.685838 2.152544 0.219448 4.658947 0.764612 0.163768 0.073286 0.2186 0.052161 0.064734 0.05946 0.052381 0.056543 0.136789 0.074371 0.310551 0.067324 0.088039 0.083217 0.246415 0.144371 1.060274 0.063395 1.534962 0.090984 0.643974 0.12805 0.542694 0.751808 0.211344 0.216465 0.211405 0.323397 0.219415 0.213333 0.210896 1.257536 0.222559 0.627707 0.152927 0.145566 1.488483 1.188885 1.809388 1.902082 1.970487 1.122543 0.214398 0.139012 1.116451 0.099158 0.108422 0.100827 0.09079 0.091207 0.09469 0.27715 0.142262 0.131072 0.105529 0.142013 0.349292 0.322594 2.120262 0.624863 0.091574 1.114727 0.942832 0.098408 0.902288 0.16597 0.101527 0.123323 0.118145 0.141769 0.148533 0.052569 1.048495 0.162732 1.007385 0.118991 0.139027 0.178255 1.791748 0.062711 1.166121 1.089579 0.058408
C177 0.855219 0.435391 0.160075 42.154266 1.017393 1.767948 0.015066 0.648825 0.085509 1.81916 0.334088 1.360293 0.014111 0.017986 0.659282 0.016647 0.068908 0.080906 0.017182 0.301161 0.322873 0.016019 0.023473 0.053934 5.638696 0.193282 0.144098 0.080655 0.016055 0.01342 0.015054 0.014908 0.022365 0.013777 1.012302 0.821613 0.019646 0.013049 0.015297 0.020344 0.01904 0.013363 0.013423 0.013912 0.049753 1.267693 0.015299 0.243482 2.640761 0.016706 1.408614 0.021904 0.160034 0.166178 0.164017 0.819135 0.090965 0.207407 0.218281 0.166116 0.16008 0.020868 2.870265 0.255438 2.156396 0.215523 0.416311 0.098813 1.194034 1.196147 0.203872 1.087797 0.008763 0.025515 0.013653 0.014076 0.015613 0.005106 0.012139 0.005238 0.107076 0.013092 0.022207 0.021354 0.160149 0.016216 0 0.028523 0.013567 0.014322 0.013958 0.025635 0.018254 0.013351 0.602063 0.013017 5.714323 0.014117 0.071257 0.017399 0.015582 0.01388 0.016437 5.112443 0.015844 0.117134 0.160578 3.188859 1.586219 0.016034 4.949283 0.015073 0.013627 4.195009 0.011955 1.528933 0.64931 0.011373 0.015349 0.338281 1.873694 0.092229 0.348262 0.089594 0.012279 0.013651 0.01556 0.087982 1.267684 0.015925 0.025367 0.021385 0.018925 0.034244 0.433009 1.968104 2.1461 0.078244 0.373183 0.5335 2.028954 0.434902 0.193041 1.243639 0.013343 1.025813 2.525079 1.733332 0.048668 0.022872 2.070948 2.834186 0.015712 5.05681 0.014018 0.01456 0.025617 0.025526 0.018701 0.017358 0.039053 0.017405 0.017421 0.240592 0.018626 0.19989 0.235711 0.199164 0.019591 0.435175 0.016947 0.018041 0.031755 0.01569 0.015768 0.468848 0.200286 0.62817 0.30248 0.610893 1.867938 0.275853 2.662179 0.585082 0.709677 0.198699 0.014171 0.014073 1.470838 0.019049 0.015906 0.015906 0.030052 0.015654 2.028091 0.012056 0.012134 0.734012 3.234585 2.696629 0.774338 0.025396 0.616864 0.015098 0.016142 2.109984 1.910009 2.051598 0.03786 0.339779 0.014044 0.050398 2.169575 0.723958 0.019258 0.018626 2.393321
C178 1.522243 1.706903 5.599427 1.680175 22.918651 2.859076 2.524892 1.837879 3.050021 3.593915 2.622889 3.089534 2.487709 6.334907 2.09372 2.532002 11.795386 2.638178 20.936002 2.002118 21.58348 4.123416 4.641141 2.511391 2.953222 45.986977 3.322176 2.90075 3.476541 3.72925 3.466933 3.528236 4.950226 8.123851 3.83273 3.016009 3.453932 3.131067 2.754846 4.197335 3.620979 10.094257 8.597316 5.194959 3.616671 2.082981 3.818392 4.895372 4.732991 2.577329 3.914968 21.986891 5.92983 5.537598 5.879074 6.704005 5.989406 6.519357 5.96422 6.130437 5.808313 6.197862 1.685384 1.654895 1.64814 3.492426 2.252148 4.532938 2.000419 25.462892 4.179055 3.449362 4.422677 3.840895 7.428135 4.943064 2.804387 7.07989 3.120173 6.910437 12.694984 2.725007 7.586332 6.798605 17.064885 3.425779 1.651444 0 3.448139 2.532449 8.135627 3.804093 8.679017 10.404454 17.422767 32.38631 1.931127 3.116814 3.181786 4.635104 2.885929 4.310249 5.919548 2.440159 3.554618 3.39791 2.52295 2.786583 2.758144 3.406932 4.241263 2.904145 2.962399 3.012023 4.825446 2.52491 3.231173 2.397893 3.655319 1.546441 7.748945 5.06164 2.757742 6.18529 2.622513 2.978132 2.587905 5.840088 1.773169 2.693664 6.149424 3.088862 4.953189 3.363591 1.823117 1.914018 2.294883 1.847139 2.372554 1.749616 1.93679 2.36817 52.971153 1.589625 24.362709 3.96014 33.50422 1.668764 2.875321 3.048724 1.690058 1.858794 4.072753 3.016186 5.867875 2.713621 5.780609 4.95018 2.268521 2.402779 2.423391 6.409636 2.841055 2.219775 2.386503 7.18189 142.045267 7.066306 57.215892 7.285754 5.354585 61.707433 3.939393 3.692645 3.272266 3.497791 3.864084 2.756858 3.063503 2.975001 4.051595 3.564841 2.194472 2.15574 2.154652 7.444876 3.411426 2.76199 1.805014 2.412731 3.296428 3.836386 2.929228 3.027272 2.200228 12.481894 11.280967 1.882845 1.91223 1.759708 1.801925 6.84109 1.739728 3.132614 3.401782 1.760218 3.316688 7.704927 4.715626 4.041308 2.761698 8.368623 1.933901 3.04677 11.634015 2.419954 1.577652
C179 0.348463 0.475221 2.191516 0.078142 4.423832 0.018677 0.21913 2.124778 0.135021 0.022626 0.476695 0.538767 0.18785 0.151703 0.078892 1.192093 9.058895 0.218778 4.365726 0.5051 0.053662 2.406765 2.74476 0.223458 0.291432 2.93757 0.583908 1.483754 0.471213 4.521431 0.24664 3.449644 3.071804 1.027539 4.863012 0.153156 1.479144 1.067728 0.31063 0.15056 1.609293 2.675962 1.609587 2.491756 4.237219 0.010038 3.129998 0.131759 0.011222 0.325229 0.722516 3.815798 2.278253 1.780453 1.991853 0.460088 0.179698 0.461076 0.458732 1.349475 1.261041 2.955555 0.022376 0.020233 0.023986 0.022363 0.026629 0.174573 0.195839 1.050232 0.768371 0.899053 1.423676 1.927972 2.990364 2.062284 4.780271 0.68501 0.188827 0.251587 0.096792 3.23508 1.999572 3.037169 1.282594 2.641129 0.078781 3.419842 0 0.207073 4.123983 2.885631 1.287643 0.63925 3.234206 3.99826 0.033591 5.198362 0.76307 1.865417 0.355699 0.967649 2.425049 0.250283 0.190638 0.277322 0.209641 0.156223 0.028063 3.938217 0.070872 0.230815 0.211977 0.02495 0.397755 0.15122 0.301199 2.566853 3.236951 0.016365 0.113633 0.355013 0.032478 0.061878 0.391933 0.27267 0.312692 0.44936 0.017488 6.142393 2.177852 2.754681 5.6331 2.535293 0.573586 0.393902 0.021209 0.333093 0.212969 0.039528 0.136346 0.305433 1.340108 0.019421 7.342251 0.030773 0.455343 0.025033 3.621156 0.688488 0.027445 0.306774 2.494665 0.08001 3.37321 0.224959 3.148659 1.850971 1.525936 2.287323 0.963546 0.804175 0.871667 0.737172 1.029326 2.351113 3.193399 1.847472 0.662656 2.073717 2.392067 1.678681 3.165529 4.589166 3.483321 0.353786 0.62669 0.294705 0.354867 0.798499 0.338399 0.606519 0.163267 0.372389 0.162804 1.930823 0.260642 0.209901 0.022429 0.270573 2.148105 2.524813 6.602281 6.579264 0.162969 2.153492 2.127847 0.371201 0.066742 0.023701 0.019726 1.158944 0.021831 0.775943 0.352513 0.018729 0.025437 1.281072 0.121972 0.2735 0.276277 0.979804 0.610514 0.525477 2.067021 1.632413 0.037634
C17 1.047015 0.044512 0.062471 0.037183 0.298671 0.036078 1.975392 2.857499 0.036689 0.780391 0.025917 0.669488 2.787073 0.239863 0.153949 4.615527 0.049611 1.756893 0.062041 0.866308 0.461654 0.035511 0.482277 0.61563 0.023899 0.086065 0.085302 0.405724 2.211707 0.032361 0.495275 0.040143 0.197216 0.096204 0.080435 0.093448 0.18361 0.771879 4.713362 1.451598 0.045581 0.098311 0.105753 0.063422 0.032854 0.044025 0.033748 1.195572 0.145283 5.314461 0.047082 0.022529 0.065595 0.073738 0.065831 0.952396 0.130937 0.076078 0.346925 0.065597 0.066453 0.065844 0.117856 0.121365 0.038135 0.117832 0.043552 0.142255 0.068154 0.169128 0.084118 0.081902 0.035819 0.075977 0.030566 0.019191 0.36134 0.016638 2.091022 0.016178 0.028919 0.057442 0.032603 0.022997 0.317087 0.082561 0.042645 0.111915 0.033241 0 0.025746 0.023398 0.384699 0.436907 0.025194 0.30761 1.033992 0.081151 0.0819 0.043081 1.97295 0.014814 0.141891 0.113114 4.365202 9.080534 4.552266 0.090708 0.090879 0.362569 0.019744 2.016094 4.485456 0.035899 1.748866 0.258553 0.106032 0.028035 0.093886 0.713053 0.621707 0.123879 0.271291 0.285121 4.796795 3.719316 3.723854 0.068915 0.057587 0.027896 0.057944 0.02896 0.044668 0.016584 0.037802 0.075277 0.293381 0.198312 0.048744 1.090763 0.305613 0.046134 0.290265 0.203687 0.090181 0.423072 0.485734 0.263613 0.036127 3.229797 1.040445 0.525444 0.024061 0.511803 1.21546 4.33167 0.046333 0.079272 0.076237 0.075793 0.038033 0.031099 0.070807 0.031284 0.077656 0.078578 0.081136 0.072037 0.07187 0.097612 0.040498 0.150481 0.067078 0.347897 0.023016 0.062302 0.050593 5.57389 0.050626 0.080049 0.054295 0.033324 0.062714 0.029798 0.031194 0.086139 4.134919 2.441286 0.032002 2.453693 0.038599 0.420286 0.380353 0.018649 0.037001 1.097781 0.133072 0.3724 0.278766 0.036468 0.088995 0.015201 0.375271 2.123912 2.333311 0.028052 0.045363 0.054178 0.109313 0.03328 1.184911 0.054241 0.120558 1.046945 0.016409 0.078117 0.42476
C180 0.027612 0.013357 1.095906 0.027919 0.072016 0.029468 0.09262 0.034233 0.025265 0.021683 0.055396 0.302581 0.245169 1.246155 0.030627 0.058301 1.178329 0.066907 2.870045 0.013854 0.093165 0.08027 0.019753 0.234053 0.038694 1.261677 0.1358 0.712958 0.190694 0.056967 1.022924 0.134586 32.073348 0.036272 0.556369 0.020363 1.574018 1.823226 1.059436 0.094653 3.657406 0.025387 0.070287 6.74007 0.019122 0.024023 0.057817 0.262407 4.258947 0.294667 0.020215 1.034835 0.123268 0.083167 0.116093 1.078516 0.251303 0.096209 0.391579 0.099461 0.134221 0.083396 0.031209 0.028549 0.033125 0.038635 0.046979 0.047383 0.029814 0.034872 0.025695 0.026053 0.162706 1.881926 0.078598 4.496329 0.15697 0.230486 0.033711 0.087269 0.037751 0.09516 0.137794 2.947323 0.1886 1.090542 0.038732 1.548812 2.293493 0.333333 0 0.053587 0.084495 0.30275 1.150941 0.229539 0.038119 0.08471 0.04146 0.235618 0.069069 3.051832 4.40462 0.038717 0.044737 0.051129 0.26152 0.037169 0.025726 0.0261 0.032371 0.319485 0.226098 0.035728 0.029345 0.029391 0.029279 0.549113 2.095491 0.02538 0.47311 0.027298 0.016651 0.018633 0.088647 0.889008 0.031973 0.308711 0.026049 0.029273 0.021346 0.03235 0.040657 0.025062 0.014552 0.021762 1.520851 0.01885 0.02661 0.273185 0.101454 0.106924 4.627056 0.626286 1.32894 0.572511 0.391777 1.474757 0.041264 0.32802 0.163415 0.918237 0.042377 0.037721 2.180083 0.435255 1.174483 0.148922 0.124338 0.505105 0.170944 0.471709 0.118504 0.124935 0.329666 0.332532 0.316634 0.087065 0.077766 0.036691 0.224084 0.188562 0.029627 1.17053 0.034619 2.533785 0.349584 0.316656 1.945622 2.093285 0.587921 0.787468 0.5377 0.026476 0.033547 0.102874 0.396554 0.471131 0.029491 0.059182 0.042958 0.067856 0.209197 0.374347 0.537685 0.10481 0.105078 0.019329 1.34122 0.076042 0.948294 5.39127 0.032902 1.054432 0.068887 0.025835 0.555569 0.021853 0.066269 0.026328 0.183483 0.071583 0.064914 0.08287 0.099683 0.051974 0.937396
C181 0.092474 0.04753 0.076318 0.083452 0.110526 0.143639 0.11875 0.039198 0.056816 0.032355 0.145828 0.135434 0.040502 0.142705 0.084106 0.032003 0.085137 0.042728 0.814101 0.079011 0.067439 0.314784 4.003162 0.051116 0.099096 0.101815 0.100161 0.121917 0.035411 0.573759 0.055564 0.157053 0.392847 1.062063 0.977075 0.075535 0.292837 0.192511 0.037652 0.088597 0.504915 0.070397 0.470046 1.178603 1.920172 0.336326 0.633456 0.038273 0.049051 0.046419 0.067428 0.067262 0.072325 0.080218 0.182074 0.037178 0.07825 0.0331 0.040465 0.073183 0.652503 0.094367 0.089552 0.20895 0.086344 0.088269 3.42109 0.205399 5.262295 0.032832 0.083873 0.091569 0.929807 28.064679 0.158785 0.315952 1.927281 2.383838 0.065601 3.923438 0.039458 1.719561 0.092027 0.103927 0.022471 1.247782 0.086125 0.094197 1.136686 0.083251 0.110106 0 0.068463 0.644782 0.304478 0.108125 0.092333 1.085603 0.095812 3.486582 0.056643 0.266887 0.827711 0.09049 0.131794 0.069048 0.047712 0.090988 0.092253 0.079481 0.185128 0.050522 0.041228 0.103267 0.060785 0.088178 0.100599 0.146027 0.123782 0.228944 0.040985 0.166355 0.253011 0.059978 0.12085 0.062717 0.050165 0.021843 0.083537 0.569199 0.754492 1.364471 2.105343 1.594524 0.067978 0.052291 0.277623 0.056528 1.050383 0.033311 0.055869 0.918441 0.096721 0.033049 0.642939 0.278894 0.038269 0.264948 0.454595 0.055434 0.038773 0.071273 2.337897 0.053533 0.183656 0.053158 10.315141 11.419591 1.27184 0.171293 0.234707 0.558176 0.961015 0.18676 0.104446 0.295604 0.705223 0.323179 0.88812 0.155487 8.08573 5.242798 2.18099 0.331452 0.502696 0.137783 0.110744 0.047494 0.150479 0.125702 0.112044 0.161007 0.072264 0.92759 0.072611 0.333775 0.070047 0.056143 0.202975 0.04342 0.081127 0.237344 1.008776 2.243426 0.073976 0.232212 0.301537 0.07381 0.033616 0.089229 0.082595 0.131851 0.087968 0.044445 0.059886 0.047372 0.038821 0.081344 0.050235 0.09155 0.038904 0.084504 0.612543 0.091865 0.176124 0.176534 0.040371
C182 0.037689 0.158161 1.596272 0.061065 3.305399 0.146701 0.960707 1.170919 0.064581 0.075931 0.464764 1.505648 0.636144 2.009893 0.105275 4.777408 2.709735 1.408403 2.76739 0.189209 2.4997 0.510511 1.84152 0.813717 0.049668 3.77774 0.467808 0.288836 1.483398 1.829276 2.172077 2.685189 3.723608 1.004193 0.30078 0.135624 2.433561 1.622912 2.045195 1.468022 1.186377 1.513544 1.083436 0.395647 0.376971 0.087271 1.800354 3.141664 0.626897 2.476363 0.145143 1.853505 1.48794 1.224835 0.831935 0.369866 0.432885 0.21196 0.182548 0.733961 0.994939 2.94904 0.067916 0.071098 0.199449 0.201042 0.141888 0.42032 0.157593 2.605634 0.356358 0.651937 0.232585 0.748468 1.220081 0.443275 0.576951 1.484487 1.022124 1.981052 0.448945 0.546317 1.726841 0.833205 19.911889 0.799508 0.069746 2.835679 1.5592 1.342006 0.65664 0.658506 0 16.293369 4.77355 4.630731 0.049702 0.375702 0.501153 0.844592 1.437912 0.313955 0.17327 0.048918 3.332855 1.309832 2.534928 0.048424 0.075102 0.89814 0.070006 3.279368 2.847993 0.074488 1.020934 0.119155 0.198687 1.3102 1.066945 0.200022 0.291035 1.153157 0.165492 0.555858 0.376886 1.305888 1.014098 0.848308 0.071119 0.465896 3.505572 0.272538 0.159862 0.876052 0.128178 0.066632 0.605873 0.125675 0.083392 0.85452 0.215659 0.142522 4.024816 1.745282 2.27617 1.084111 1.761526 0.115843 1.768367 3.360686 0.872079 0.073891 0.807708 0.056505 0.673666 2.651707 1.522297 2.844943 0.301038 0.177258 1.16959 0.046575 0.270579 0.243619 0.130684 1.08164 0.802318 2.319897 4.262058 2.711581 1.07285 1.449797 1.231047 0.51477 1.407529 0.374243 0.330509 2.720498 0.399346 0.301972 0.301172 0.33047 0.06385 0.058811 0.086456 1.133276 3.406467 3.260115 0.060623 1.68154 0.476128 0.52997 0.81142 0.712146 0.055187 1.630735 1.602854 0.059628 0.099984 0.118218 0.103008 0.666872 1.092001 1.589689 2.833565 0.0581 1.389208 1.311608 0.13168 0.061845 1.817466 1.21168 0.041053 0.13555 2.16219 0.096639 0.183496
C183 0.144195 0.098701 2.092525 0.066063 6.527529 1.001042 1.181601 0.477448 0.079439 0.636789 0.137779 0.195822 1.779494 3.36549 0.174282 2.904481 3.430367 2.019972 4.02537 0.079315 2.249272 0.355783 0.265711 1.738718 0.114786 4.779531 0.134976 1.195851 2.391822 0.453611 3.708638 0.448509 3.954122 5.532415 0.139878 0.091404 2.105934 1.449195 1.138435 5.07153 0.937026 4.590384 3.695359 0.977532 0.319534 0.128939 0.440719 6.675897 1.418315 2.0859 0.093883 12.842473 3.083877 2.035939 2.215832 0.091117 0.513435 1.471334 0.081401 2.276596 2.523709 2.479651 0.137869 0.092786 0.143411 0.143793 0.221026 1.023724 0.122706 2.395679 0.132031 0.12685 6.492722 0.480389 3.223931 1.18423 0.217958 3.09986 0.500501 2.501939 1.168402 0.133501 2.967438 3.017288 19.082155 0.130557 0.255007 5.324292 1.822888 1.399875 1.229556 0.725246 22.681553 0 8.740247 9.300798 0.105239 0.136176 0.13123 2.2749 1.647164 2.27938 1.325554 0.062651 1.496104 3.645731 2.789252 0.150913 0.199833 0.869063 0.162099 5.122071 2.122778 0.196948 1.414771 0.12227 0.137713 3.457005 1.958647 0.187336 0.711787 0.371944 0.212138 0.174815 1.606542 2.790292 1.62153 0.116337 0.147749 0.740389 0.5489 0.240912 0.503587 0.197146 0.088398 0.159698 0.236521 0.076722 0.143141 1.509435 0.086905 0.147594 2.497831 0.702039 8.814124 0.214932 0.208532 0.456239 0.322801 2.491137 0.371366 0.236531 1.693074 0.081703 3.975216 1.838307 0.45717 0.44691 1.630877 0.389192 0.642279 0.978173 0.288009 0.367189 1.223412 2.370639 2.713545 1.655877 18.623489 1.965249 0.856473 0.52877 0.904826 0.373307 1.33905 0.160548 0.165522 2.021365 0.200666 0.216317 0.215546 1.156951 0.095134 0.175184 0.095765 2.27127 4.161701 2.363967 0.097195 2.240254 0.537309 0.335208 0.513245 0.396501 0.095032 3.972924 3.96617 0.08846 1.042935 0.140834 0.148511 2.72598 0.126992 1.817297 2.504228 0.145177 0.161001 2.315592 0.380761 0.963321 0.917147 2.548456 0.162234 0.325716 4.814425 0.795531 0.205699
C184 1.33785 3.145623 3.968385 1.18714 23.163726 0.520991 1.373732 1.617109 0.594458 3.087181 4.404908 3.101496 1.953154 4.883543 1.717611 0.962727 3.331358 1.031674 7.755041 1.296574 3.89779 1.872912 1.845201 1.505653 1.01983 3.446896 1.615329 2.570492 1.111174 4.012631 2.169764 3.060004 4.087615 11.70766 2.012822 0.762184 3.694294 3.215892 1.021255 2.831395 5.987896 13.149196 11.624347 3.09306 2.432641 0.944358 3.129892 3.294507 2.580664 2.026696 0.914828 32.002283 5.577648 6.348894 5.376062 1.288953 3.627901 1.749406 2.157905 4.857123 5.150917 6.068233 0.695711 0.741256 0.680988 0.514746 0.569496 5.892058 1.530082 4.275179 1.570553 2.683452 3.663547 2.394162 2.744718 2.390695 2.912116 7.763876 1.009279 5.95037 2.949211 1.214597 11.672904 14.539831 18.400113 3.065082 1.236861 16.468707 4.243429 0.983081 4.832485 2.559929 8.466708 9.91533 0 4.651199 1.680821 1.749289 2.334139 2.274894 0.992701 3.350446 3.846634 1.025088 0.960226 0.928571 1.452903 1.175476 1.218856 1.08459 0.643797 1.150683 1.009983 1.41056 0.859262 0.412342 4.488007 3.473824 3.866572 0.352068 2.466602 1.065255 0.407665 0.494147 2.713891 1.0303 2.257635 2.544349 0.553402 1.858413 3.614575 1.798716 4.320815 3.580607 0.700502 1.676172 0.398063 0.678315 0.965863 0.613437 1.557807 0.954237 3.708255 1.836903 28.468057 0.687267 1.721378 0.403098 0.728107 1.257165 1.494538 0.97681 2.473202 0.631227 3.258238 1.53641 1.243791 1.262885 1.336483 2.121232 1.839503 2.501836 2.691417 4.388468 2.166582 6.958791 13.510988 7.564587 22.25283 19.393888 4.302747 6.936541 3.732668 2.150046 2.849123 1.338226 1.58277 0.93295 1.517858 1.284556 1.911132 1.564861 0.846202 0.837809 0.960845 7.111582 1.215442 0.964254 0.405904 0.928819 1.017079 1.199416 1.213874 1.232026 1.163552 14.375426 11.050434 0.732964 1.15379 0.370636 0.35098 6.794576 0.410766 0.961957 1.192259 0.397782 0.59009 7.444864 8.759345 4.348374 0.942486 6.285846 1.41751 0.880595 24.34261 1.401409 0.750364
C185 0.272327 0.236183 1.129332 0.107082 1.743519 0.070431 0.489206 1.078821 0.123075 0.129117 1.7768 0.598026 1.261316 0.480197 0.23806 1.201449 2.892071 1.501551 15.528907 0.23557 1.97942 0.135017 0.191693 0.616076 0.066968 21.307797 0.144359 0.162146 0.228671 0.168395 0.701655 0.258954 3.920825 1.367177 0.077814 0.236231 3.156029 3.177858 0.564816 1.050581 4.12918 1.159054 1.248732 2.862026 0.086344 0.093859 0.162284 1.078768 0.291853 0.37517 0.143986 4.066904 1.631131 1.112239 1.596522 1.289734 1.589793 1.498384 0.426186 0.593498 0.651376 1.498824 0.10596 0.105812 0.122083 0.173079 0.209417 1.809547 0.250975 2.617501 0.126144 0.135524 5.332126 1.807457 2.08893 2.359837 0.166284 1.325131 0.196109 0.820409 0.310303 0.187709 3.000418 2.685404 6.016469 0.14246 0.106441 10.925283 4.712268 1.383984 4.122659 1.021154 7.284088 6.254177 2.451591 0 0.229676 0.084795 0.129206 0.723493 0.258542 1.916284 4.333732 0.068043 2.82953 0.53359 2.975302 0.233768 0.217384 0.27943 0.244814 0.317449 0.597317 0.226018 0.547315 0.289018 0.150114 2.928157 2.564996 0.105779 0.322489 1.958331 4.314454 3.117081 0.480866 0.209827 0.477013 0.240912 0.122395 0.916057 1.705257 0.610536 0.06979 0.637927 0.214006 0.213913 0.42719 0.213913 0.069696 0.203133 0.118924 0.062484 28.097994 0.092992 4.606817 0.840869 1.449746 0.148763 0.073906 0.376137 0.687229 0.118786 1.399137 0.06971 7.069456 0.627146 1.518149 2.294926 0.890051 1.379551 1.38205 1.429141 2.051163 1.723987 1.440979 0.677288 2.749892 0.534204 0.87751 4.002188 0.211239 0.478022 2.026386 0.366676 0.304179 0.383558 0.375936 1.876285 0.382033 1.374767 0.297422 0.362117 0.050583 0.383903 0.384332 0.591654 0.293847 0.711378 0.121575 1.739007 0.14622 1.474115 0.317847 0.528815 0.383905 2.158351 0.933014 0.20429 0.216274 0.24985 0.105981 0.913556 0.24244 1.262458 2.229257 0.095366 0.337198 2.182638 2.12391 0.094646 0.197031 1.626439 2.145729 0.099068 4.272329 1.131962 0.26318
C186 1.368185 0.417457 0.097107 9.433707 0.071986 9.888066 0.18134 2.682956 0.621575 3.212864 1.225665 0.720127 0.182314 0.177909 1.68681 0.181404 1.702462 0.174171 0.100598 1.734683 3.110617 0.133267 0.135868 0.168165 3.098919 0.074967 2.371998 0.842095 0.129395 0.078044 0.164816 0.090507 0.041144 0.096287 0.112695 0.508284 0.089688 0.090432 0.162224 0.177589 0.087425 0.093409 0.084362 0.078871 0.105335 2.926925 0.080505 0.175668 6.826605 0.174678 0.769417 0.044073 0.101809 0.091391 0.101464 0.817914 1.598567 0.479688 0.525337 0.092754 0.104967 0.100906 1.722247 2.918529 1.05884 2.027288 1.227688 2.072818 0.80551 2.504252 1.02673 0.99423 0.05332 0.078747 0.113283 0.075941 0.161527 0.044689 0.373962 0.043805 1.107363 0.178117 0.305092 0.304491 0.086744 0.171133 13.772261 0.061289 0.151452 1.021142 0.049856 0.078457 0.070756 0.047096 0.132464 0.044643 0 0.10809 1.546594 0.139588 0.15927 0.076175 0.068817 3.567835 0.162868 0.181602 0.179923 18.37902 21.682192 0.171489 15.203219 0.165134 0.281239 17.758534 0.184399 3.803814 7.499969 0.095141 0.103661 1.330371 1.697126 0.968106 1.625678 1.875152 0.180852 0.181448 0.144166 0.781262 3.252477 0.112368 1.181236 0.089663 0.1308 0.192265 0.598933 0.786984 2.46515 0.571149 7.014271 4.268688 4.236867 8.096725 0.07404 13.082512 0.031823 2.032548 1.130179 2.540385 1.31122 0.189312 2.356853 2.649795 0.175174 4.160041 0.115336 0.174327 0.141715 0.143614 0.103936 0.10556 0.103178 0.085525 0.086827 0.104695 0.103157 0.140106 1.154508 0.139856 0.077523 0.0852 0.351622 1.507095 0.350874 0.276059 0.266644 0.953247 0.723283 0.179176 0.752528 1.131706 0.948065 1.173962 1.128254 1.007645 1.223498 0.142026 0.186534 0.719502 2.789229 0.14142 0.137077 0.303826 0.096479 0.096088 0.992978 0.26105 1.262123 0.638331 6.353442 4.313709 3.889975 0.099295 3.900854 0.141918 0.155622 2.905497 2.202714 1.741603 5.533074 2.984039 0.201295 0.754598 2.424995 6.429487 0.283314 0.104699 4.979834
C187 0.078173 0.050424 0.034802 0.100634 0.027605 0.08886 0.029151 0.015984 0.14077 0.023714 0.37465 0.079818 0.032344 0.048392 0.084733 0.039448 0.038033 0.028657 0.067963 0.147192 0.021366 2.787434 0.169221 0.029587 0.305275 0.0707 0.127931 0.050016 0.028686 1.188157 0.028873 3.266574 0.021285 0.061583 18.724985 0.123848 0.037447 0.046733 0.035636 0.029399 0.240591 0.079384 0.063655 0.033056 23.457781 0.101367 2.785459 0.029398 0.09006 0.036997 0.096769 0.07463 0.204987 0.430572 0.129292 0.04846 0.01848 0.017954 0.019152 0.027104 0.034733 0.098162 1.126559 0.125132 0.125391 0.100895 0.089654 0.018681 0.104746 0.018727 0.094886 0.129833 0.085286 0.234897 0.411083 0.277313 2.059444 0.216118 0.036957 0.214229 0.054944 0.454969 0.09134 0.088843 0.02712 2.385232 0.170619 0.035411 1.846921 0.035651 0.217526 0.341322 0.038422 0.025918 0.01323 0.045348 0.18898 0 0.099015 3.354079 0.04522 0.053546 0.036929 0.122406 0.202552 0.21092 0.036094 0.115868 0.111882 0.454396 0.09139 0.202157 0.529332 0.085137 0.040071 0.103773 0.099654 0.135354 0.028408 0.095608 0.024114 0.018487 0.872839 0.034988 0.028864 0.038484 0.376112 0.384756 0.09177 13.719532 1.225341 12.453629 1.719509 1.204479 0.180923 0.150107 0.04025 0.199116 0.056109 0.040079 0.06884 0.056851 0.053159 0.023605 0.019279 0.053912 0.025099 0.020939 0.170594 0.028844 0.043296 0.076995 0.165127 0.068951 0.110914 0.21406 1.170649 1.083071 0.024236 0.078553 0.126327 0.031852 0.237381 0.236834 0.025176 0.279791 0.016858 0.136553 0.034344 0.116512 1.784996 0.690661 1.484083 1.110971 1.845693 0.120368 0.110284 0.035413 0.108982 0.111792 0.13206 0.134555 0.086313 0.156885 0.084733 0.311264 0.361989 0.028851 0.139482 0.035513 1.341228 0.343104 1.076231 1.609502 0.085118 0.176155 0.098993 0.189268 0.017168 0.093666 0.138919 0.190677 0.103776 0.035963 0.202219 0.064658 0.01858 0.098106 0.017933 0.151737 0.035643 0.095737 0.101659 0.065708 0.160362 0.029945 0.043724
C188 0.064439 0.388633 0.006945 0.574739 0.003076 0.546372 0.035325 0.021341 0.101581 0.366974 0.060521 0.09495 0.165264 0.019836 0.142321 0.015788 0.788571 0.01577 0.018594 0.328161 0.080882 0.069211 0.021774 0.015946 1.276328 0.027798 17.956985 0.066911 0.633201 0.049009 0.01263 0.049812 0.021425 0.022177 0.043111 0.21281 0.01436 0.037239 0.063051 0.01163 0.014427 0.020183 0.015668 0.065642 0.043225 0.236449 0.05367 0.015209 1.25032 0.01549 0.076328 0.072633 0.03506 0.013086 0.015222 0.348701 0.447418 0.063998 0.059914 0.037774 0.056948 0.01303 1.007832 0.119642 0.115682 0.548495 0.602498 1.911745 0.427682 0.062672 19.196437 12.442828 0.018111 0.035442 0.044065 0.035224 0.056534 0.010252 0.027169 0.009144 0.074057 0.058957 0.07441 0.070937 0.013035 1.052841 0.415187 0.057222 0.030661 0.168498 0.024595 0.036446 0.014744 0.014001 0.015196 0.024076 0.185957 0.043721 0 0.019521 0.071769 0.013561 0.073516 0.375103 0.173521 0.019835 0.012803 0.213469 1.177815 0.044175 0.795832 0.015417 0.0158 0.13014 0.07182 0.046136 4.332239 0.028787 0.092049 0.237734 0.059251 0.105217 0.067905 0.046119 0.071808 0.015571 0.016015 0.204188 1.302219 0.043929 0.066276 0.01788 0.014301 1.280633 0.143878 0.143827 0.090459 0.319485 0.227151 0.102444 0.053154 1.288114 0.026213 0.343333 0.037315 0.157478 0.388787 0.587144 0.085636 0.019356 0.04293 0.217744 0.041943 0.233982 0.400837 0.01613 0.062533 0.039958 0.02349 0.02287 0.038588 0.022873 0.023446 0.022822 0.019302 0.019519 0.198664 0.019835 0.023367 0.020363 1.064117 0.019356 0.185358 0.040506 0.016928 1.25045 0.26166 0.015921 0.315949 0.247017 0.236923 0.398217 2.321514 0.633119 1.013255 0.038823 0.01735 0.006321 0.11048 0.013302 0.019257 0.061815 0.06014 0.043115 0.045561 0.017009 0.019638 0.412803 0.250913 0.32173 0.211161 0.054636 0.394438 0.034951 0.014267 0.18899 0.045505 2.464797 0.052438 0.328693 0.016729 0.705035 0.117991 0.09622 0.007693 0.033654 0.100356
C189 0.302702 0.859389 0.970895 0.143417 0.16875 0.11934 0.17649 0.226499 0.57322 0.179429 4.593852 0.645224 0.582662 0.338263 0.549082 0.151832 0.386713 0.158857 1.685653 0.57098 0.433417 6.062135 6.290254 0.179023 0.130133 0.550031 1.390486 0.760819 0.167597 1.736611 0.17127 3.529145 0.510149 0.807066 5.748181 0.493844 1.180599 0.849433 0.170449 0.393364 1.091627 0.804763 0.812731 0.763129 7.697298 0.791007 2.939496 0.311684 0.040403 0.170136 2.322929 0.217175 0.696148 1.309562 0.687434 0.771594 0.632411 1.773081 0.772973 0.696786 0.78822 0.498593 0.096876 0.10894 0.166179 0.093734 1.908853 0.700753 1.844003 0.312239 0.892421 1.397334 2.037485 7.956545 2.315126 0.916894 6.781695 1.267061 0.24501 3.478793 0.708098 4.161642 1.531859 1.162184 0.321201 5.669529 0.141678 0.939365 2.957269 0.185633 0.472717 8.286643 0.412397 0.879313 1.165351 0.644708 0.199938 5.778549 1.428879 0 0.215291 0.778717 0.71423 0.123111 0.146215 0.169863 0.168721 0.147325 0.310089 3.812071 0.190651 0.191752 0.176123 0.326763 0.25281 0.239756 1.237693 0.537662 2.270209 0.457502 0.29663 0.696347 2.003556 0.330078 0.175354 0.170164 0.167583 0.761818 0.230744 4.234686 5.246964 3.74441 6.086291 4.830872 0.69287 0.698592 0.174247 0.696065 0.631639 0.117336 0.315138 0.399999 0.244144 0.400956 0.364398 0.054692 0.044562 0.047174 2.992619 0.169861 0.047869 0.153256 13.363575 0.553232 2.076689 0.169475 4.423921 3.572794 1.098708 1.457006 1.18736 0.549957 0.997715 0.972576 1.041331 3.878728 1.704823 2.54854 0.766956 0.689151 4.657787 5.042414 2.109312 2.097083 1.178426 0.371759 0.539929 0.169359 0.793253 0.734343 0.506531 0.685123 0.105909 0.142279 0.118733 2.117682 0.167555 0.168419 0.29332 0.165953 0.444756 1.299588 7.29968 7.665996 0.127871 0.459743 0.391392 1.470443 1.808145 0.149649 0.224212 0.368029 0.321155 0.183472 0.170239 0.303738 0.136085 0.560968 0.184694 2.251481 0.181094 0.575976 1.768923 0.388595 3.163868 1.004006 0.124611
C18 0.314829 0.610263 0.219088 0.564321 1.942045 0.298702 3.965586 1.376975 0.66971 0.273898 0.640176 0.501487 2.385421 1.138838 0.462915 3.376349 0.194613 1.425944 0.387437 0.558976 0.415187 1.37274 0.408582 2.654706 0.287033 0.772435 0.393522 0.917551 2.509496 0.283484 2.209077 0.254152 0.227701 0.715116 0.3034 0.448143 0.155546 0.316751 2.456281 1.75275 0.147252 0.2001 0.697482 0.262017 0.274993 0.199891 0.259362 1.089408 0.228163 4.050652 0.447845 0.329682 0.219607 0.222051 0.216574 0.316605 0.363617 0.230476 0.622916 0.216177 0.228524 0.231717 0.307023 0.295201 0.347688 0.292277 0.284496 0.412604 0.501885 1.361186 0.393459 0.354729 0.220133 0.419321 0.25373 0.264069 0.339001 0.204956 9.159178 0.197074 0.822853 0.435582 1.252505 0.410236 0.170806 0.336122 0.311131 0.821961 1.003456 7.800751 0.33095 0.308821 1.697175 2.26112 0.255913 0.815803 0.31232 0.347863 0.394374 0.418334 0 0.261709 0.354677 0.286267 4.697038 5.988851 2.798808 0.310018 0.351618 0.505899 0.335393 2.173323 3.754184 0.330707 15.584636 2.42733 0.429394 0.307909 0.366261 0.37867 2.964608 0.390163 0.230999 5.556911 18.444561 2.79431 3.569814 1.15978 0.306983 0.245397 0.399759 0.193833 0.292481 0.467311 0.571887 0.545932 0.702284 0.646238 0.941158 0.744964 1.579875 0.239177 0.463514 0.137675 1.736224 0.233671 0.21423 0.148124 0.557537 1.830949 1.032793 3.191203 0.391163 0.242624 2.683467 2.316934 0.401401 0.401515 0.217054 0.195549 0.226595 0.277251 0.278187 0.246486 0.229595 0.376512 2.221505 0.376434 2.276966 0.392525 0.385736 1.287821 0.350442 0.284096 0.257612 1.310765 0.312429 3.836317 0.30083 0.337495 0.313204 0.337501 0.596601 0.330872 0.334335 0.46237 2.352175 2.406748 0.290527 2.108914 0.522057 0.406207 0.343025 0.326266 0.289689 0.417594 0.617208 1.065912 0.42453 1.718609 0.291924 0.262342 1.326739 1.910881 2.654053 0.280808 0.129281 0.319698 0.06846 0.320108 3.346257 0.311241 0.149831 0.237477 0.701465 0.230351 0.344832
C190 0.00706 0.071995 0.018263 0.078785 1.010839 0.006667 0.03099 0.050275 0.031447 0.143694 0.026711 0.057841 0.04679 0.031322 0.034655 0.027153 0.022947 0.02952 1.109274 0.03162 0.148088 0.032232 0.024807 0.051854 0.072138 1.026952 0.031025 0.021057 0.0257 0.013132 0.031001 0.007328 1.068156 0.499648 0.015221 1.915657 0.089867 0.398094 0.041039 0.90763 0.108707 0.018591 0.018306 27.251326 0.072177 0.007726 0.041377 0.07506 0.264744 0.041008 0.032347 0.023882 0.018756 0.018856 0.023885 0.015188 0.037873 0.035706 1.036508 0.018921 0.019034 0.018856 0.028586 0.028588 0.036522 0.030885 0.030125 0.042128 0.028629 0.026035 0.022132 0.022424 0.429927 0.111854 0.968077 17.538419 1.026258 0.035957 0.028379 0.020901 0.031977 0.054308 1.03475 1.031241 0.02686 0.056227 0.030565 0.471957 0.06125 0.022958 1.691432 0.01864 0.032853 0.024547 0.051474 0.3425 0.042291 0.073787 0.022004 0.178051 0.025166 0 0.201651 0.072898 0.016822 0.024559 0.030802 0.023914 0.031322 0.037959 0.040913 0.029039 0.109811 0.022377 0.029049 0.07744 0.042145 0.476581 0.543269 0.029257 0.01705 0.045873 0.360218 0.010451 0.02294 0.029287 0.028997 0.036889 0.028915 0.040431 0.024261 0.02213 0.027587 0.015227 0.02873 0.028793 0.002989 0.029488 0.388743 0.017096 0.067392 0.016315 0.147454 0.001754 0.019829 0.00075 0.00879 0.00723 0.02842 0.023733 0.007437 0.067288 0.06044 0.002941 0.10027 0.099176 0.023125 0.021 0.056769 0.102312 0.040031 0.078494 0.626418 0.078987 0.060419 0.840147 0.388233 0.263629 0.016845 0.030193 0.025415 0.013619 0.028485 0.026045 0.081231 0.968779 0.451292 0.023263 0.48125 3.143876 0.803123 1.031211 0.008348 0.007506 0.008105 0.792747 0.029646 0.06508 0.028654 0.030589 0.025889 0.02101 0.629755 0.033327 0.00739 0.030208 0.039005 0.035246 0.052572 0.040643 0.02113 1.568326 0.030235 0.030988 0.031288 0.002601 0.001311 0.227388 0.255904 0.027941 0.070876 0.042146 0.023196 0.011739 0.063177 0.28615 0.014943
C191 0.089586 0.138565 0.117375 0.534103 0.765201 0.157857 0.129506 0.24145 0.297603 0.473435 0.136311 1.435229 0.395664 0.719846 0.362112 0.739809 0.254061 0.370416 2.020575 0.288395 0.341479 1.132916 1.088666 0.137454 0.143918 0.291634 0.207784 1.168643 0.149011 0.102928 0.571912 0.086098 0.290612 0.310346 0.132704 0.108212 2.930955 2.532974 0.240194 0.159602 2.998649 2.865891 0.768384 3.782313 0.077318 0.098482 0.076422 1.135342 1.578362 0.320173 0.090408 0.110115 0.131057 0.14689 1.697256 0.246005 0.55626 0.462877 0.08115 0.370942 0.132468 1.333367 0.093532 0.093822 0.092709 0.132291 0.128026 0.491285 0.122701 1.373888 0.19983 0.205752 0.587597 0.291889 1.09763 0.674867 1.141253 0.825921 0.182939 1.206292 0.085655 0.195437 1.969922 2.521198 4.090225 0.145899 0.205022 1.140479 0.113704 0.850934 3.742266 0.08879 0.248572 1.251768 0.109485 1.550103 0.158067 0.085771 0.192402 0.356538 0.155152 1.848732 0 0.149086 0.205563 0.716198 1.181096 0.137116 0.151106 0.152086 1.162925 0.209234 0.192265 0.230431 0.266393 0.846656 0.572485 1.354856 37.148397 0.120081 0.216455 0.381779 0.09418 0.146306 0.134083 0.295542 0.271796 0.246428 0.08722 0.076626 0.40122 0.110065 0.245536 0.161554 0.266859 0.270612 0.280671 0.170933 0.33821 0.350303 0.319143 0.146688 1.727732 1.035359 1.14721 1.533816 0.196514 0.201976 0.15009 0.325081 0.360117 0.26826 0.070339 0.14912 3.346196 0.239993 1.031031 0.111288 1.965199 0.497911 1.383724 1.526053 1.699046 1.862144 0.758253 0.153076 1.527515 0.234073 0.114785 0.691499 0.126034 0.138478 0.105945 0.076558 0.986337 0.315189 0.128318 0.216617 0.133035 0.132945 0.138594 0.126688 1.643046 0.472649 0.268752 0.178197 0.151242 0.216479 0.088631 1.325304 0.150384 1.729508 1.090583 0.125218 1.477654 0.1226 0.146026 0.098781 0.944893 0.200389 0.088588 0.534187 0.491097 0.282053 0.384969 0.170188 0.891277 0.136502 1.452704 0.146218 0.229895 0.134688 0.081714 0.310479 0.116581 1.586748 0.255692
C19 1.756027 0.046535 0.037377 1.185884 0.044333 0.877679 0.101381 1.259637 1.063491 2.864962 0.347831 0.288747 0.197165 0.100789 0.25017 0.05394 0.245921 0.129605 0.059297 1.71608 0.368625 0.740161 0.166169 0.230931 33.421423 0.068451 0.720824 0.087732 0.094349 0.041839 0.107615 0.025785 0.043841 0.070489 0.310498 0.120162 0.042946 0.040864 0.270545 0.075714 0.049191 0.042609 0.293012 0.057693 0.066652 1.129179 0.027231 0.111801 0.864604 0.55572 1.190072 0.060354 0.057841 0.044801 0.061752 0.491773 0.150729 0.061641 0.078834 0.0485 0.058918 0.06337 1.740746 2.294474 0.53903 2.775044 0.994533 0.104652 1.195143 0.056671 0.941755 2.056501 0.041882 0.108363 0.063067 0.045243 0.132093 0.045104 0.192174 0.05728 1.286187 0.543203 0.08909 0.08949 0.045865 0.60138 0.593987 0.485261 0.124882 0.108121 0.047322 0.096088 0.044653 0.062876 0.085874 0.056528 2.719931 0.051982 0.75334 0.066501 0.094493 0.04792 0.026468 0 0.056473 0.270409 0.449933 0.914843 1.293261 0.123873 1.255422 0.195326 0.258031 3.636186 0.136784 0.49266 1.173544 0.085746 0.043154 2.00048 0.479239 0.215609 2.15492 0.124502 0.110452 0.117328 0.052779 0.078043 3.425638 0.040322 0.060266 0.073602 0.105258 0.370208 0.760327 0.183029 1.088405 0.10784 1.373057 0.797753 1.594432 1.372014 0.069519 1.325665 0.038156 1.985425 1.114009 1.045995 0.118611 0.064457 1.104044 2.299766 0.146432 4.187539 0.161216 0.172068 0.149955 0.150141 0.043996 0.040755 0.041646 0.041671 0.043086 0.042146 0.042086 0.085865 0.536351 1.085613 0.038596 0.10769 0.08615 0.124974 1.144943 0.085465 0.080555 0.406051 0.563711 0.393372 0.381372 0.437974 0.402148 0.577703 1.619833 0.280527 0.475261 0.083666 0.057496 0.549158 2.396581 0.082575 0.075341 0.111914 0.0938 0.108535 0.067372 0.138066 0.123434 0.241273 2.822716 2.642828 1.007784 0.04302 2.55634 0.218741 0.047782 3.358281 0.735818 0.063783 1.686256 1.786274 0.051409 0.196644 1.309789 1.480763 0.117872 0.041575 0.589162
C1 1.057485 0.082328 0.05551 0.063666 0.055815 0.06533 0.771016 2.342039 0.049462 0.03884 0.110699 0.284104 1.08844 1.174668 0.153805 3.084704 0.284807 1.285489 1.303592 0.143005 0.938549 0.299321 0.055949 4.027615 1.052391 0.190135 1.033511 0.371958 3.136287 0.064119 1.114768 0.067235 0.602127 0.074484 0.072372 0.072531 0.068021 0.065054 2.521073 0.767774 0.428034 0.059938 0.139793 0.067562 0.059158 0.035135 0.075357 1.58496 0.213953 1.799861 0.058242 0.049033 0.057024 0.045898 0.056685 0.1268 0.210203 0.158853 0.128843 0.056834 0.059005 0.050098 0.071533 0.094972 0.134372 0.061719 0.044576 0.07911 0.058728 1.389569 0.092289 0.099397 0.04156 0.044923 0.066468 0.047385 0.079679 0.034437 3.132653 0.033377 0.079538 0.083873 0.149863 0.139175 0.096389 0.067975 0.190842 0.779294 0.058564 4.95722 0.753524 0.050561 1.686274 0.622724 0.053172 1.753641 0.08413 0.086135 0.091106 0.072852 1.884038 0.068592 0.070488 0.078338 0 4.964703 5.339284 0.146256 0.065604 0.066604 0.075993 6.386681 3.845787 0.056315 2.910161 0.085856 1.111291 0.063844 0.056714 0.064099 0.171329 1.407483 0.077292 0.091988 0.870123 2.390364 3.973204 0.124433 0.060236 0.054392 0.068306 0.050735 0.078647 0.064242 0.039595 0.152959 0.032366 0.040204 0.045199 0.390532 0.07887 0.04677 0.074228 0.076876 0.037455 0.347963 2.266398 0.113237 0.075331 4.479397 0.181828 0.082188 0.050547 0.051009 0.11105 5.358485 0.067139 0.056024 0.071314 0.070802 0.088623 0.076575 0.136655 0.085758 0.069091 0.113449 0.030253 0.222677 0.071978 0.060033 0.064544 0.05231 0.064519 0.05919 0.055261 0.167327 0.131242 6.320943 0.058878 0.060858 0.521667 0.055423 0.067627 0.105424 0.060925 0.254419 3.366089 3.693225 0.059521 4.190265 0.070665 0.048844 0.052979 0.051236 0.053377 0.086277 0.073797 1.26068 0.738594 0.059317 0.088041 0.048403 0.045345 1.428322 5.318095 0.752696 0.076626 0.044379 0.029348 0.184378 6.765429 0.058634 0.058374 0.058213 0.049796 0.083965 0.971
C20 0.020885 1.00041 0.010736 0.01497 0.022317 0.049116 2.693016 0.086191 0.994184 0.027754 0.02706 0.293369 4.177055 0.268335 0.031349 4.425596 0.115458 4.672443 0.029572 1.145149 1.020132 0.018174 0.002815 1.738863 0.031357 0.386957 0.013345 0.075327 0.202122 0.023955 1.754199 0.024066 0.048488 0.016231 0.021654 0.16856 0.105697 0.351126 3.052962 0.582015 0.143046 0.016389 0.097077 0.006005 0.980685 0.016346 0.025747 0.472738 0.198725 2.231671 0.010232 0.003475 0.011063 0.01092 0.010727 0.55761 0.017193 0.089372 0.098381 0.010946 0.011316 0.011061 0.035435 0.02444 0.182566 0.027961 0.015987 0.050751 0.013407 2.245904 0.01396 0.012458 0.09839 0.008838 0.018273 0.006103 0.026684 0.005313 0.142611 0.005317 0.048237 0.027059 0.005875 0.950146 0.015365 0.026739 0.012056 0.06763 0.043294 5.948768 0.3769 0.009456 0.782757 0.691888 0.003344 0.073254 0.016403 0.021581 0.013297 0.025842 3.923374 0.006292 0.043084 0.031173 7.106463 0 3.495096 0.019401 0.010969 0.014949 0.024001 5.290673 1.605511 0.010139 0.49138 0.091497 0.019909 0.016603 0.017377 0.028239 0.015527 0.014957 0.020967 1.097531 1.82005 3.845263 3.391645 0.056966 0.029439 0.009601 0.025103 0.009565 0.016302 0.012068 0.564414 1.014599 1.258781 0.044309 0.027887 0.235435 0.183379 1.00482 0.01502 0.438381 0.004166 0.85144 1.972253 0.522365 0.018147 7.80062 0.652329 0.181236 1.012168 0.028103 0.0273 4.535221 0.005397 0.197962 0.078129 0.017971 0.017816 0.024184 0.027034 0.027041 0.017932 0.018325 0.029701 0.018323 0.003269 0.015048 0.051099 0.023631 0.047066 0.214146 0.029017 0.013307 0.013981 6.563986 0.013313 0.030084 0.013314 0.013312 0.028097 0.028034 0.024134 0.018419 0.615562 4.241631 0.030644 3.137273 0.006267 0.197315 0.00699 0.006935 0.033118 0.002361 0.279812 0.791321 0.262758 0.18799 0.211845 0.002803 0.02706 3.712763 0.965458 0.031588 0.029823 0.014886 0.199029 0.019173 1.975008 0.05295 0.007769 0.031174 0.002779 0.017915 1.073075
C21 0.005403 0.033699 0.026409 0.017651 1.021225 0.014486 3.39541 0.133606 0.046326 0.009483 0.012808 0.365601 1.208353 0.532314 1.042708 2.942247 0.114903 2.27515 0.020902 0.096768 0.685397 0.042017 0.005508 0.720255 0.015875 0.350485 0.02624 0.802078 2.009178 0.01622 2.576772 0.014871 0.416423 0.044158 0.025491 0.513711 0.620284 1.092664 7.526676 0.704284 0.32895 0.033065 0.044227 0.126187 0.025596 0.01416 0.138994 0.258927 0.040904 5.428819 0.061386 0.01827 0.361727 0.020742 0.02853 1.029357 0.049565 0.043244 0.324658 0.028511 0.026368 0.363672 0.013433 0.013316 0.013375 0.013418 0.02182 0.0496 0.026706 0.299953 0.027048 0.027037 0.064888 0.007141 0.063881 0.022396 0.042011 0.005436 0.447586 0.006148 0.80127 0.042017 0.093969 0.084363 1.009071 0.230007 1.012846 0.014883 0.051757 5.994695 0.172831 0.007113 2.315009 1.263194 0.029227 1.269842 0.013425 0.025451 0.026244 0.05499 0.992931 0.249462 0.130873 0.016514 5.075708 4.43711 0 0.406537 0.01357 0.02047 0.021626 5.445293 4.219394 0.013323 2.368264 0.027484 0.026272 0.02696 0.01506 0.013309 0.04633 0.248487 0.014561 0.029055 0.581115 3.36343 3.517041 0.02549 0.014451 0.005617 0.017678 0.014044 0.025278 0.013398 0.062942 0.532908 0.057817 0.067199 0.014788 1.22781 0.030137 0.014783 1.055598 0.03221 0.010301 0.045699 1.321667 0.037218 0.034231 3.967088 0.068915 0.025922 0.029833 0.015778 0.042087 3.899366 0.013373 0.125591 0.017203 0.017112 0.035532 0.067872 0.035419 0.267318 0.148476 0.034768 0.000271 1.035455 0.058361 0.053924 0.042017 0.031209 0.104701 0.14117 0.013131 0.535667 0.03064 3.502541 0.030566 0.022828 0.022829 0.22282 0.013539 0.013657 0.013493 0.382257 4.579742 3.892916 0.014637 1.24071 1.013322 0.194506 0.029852 0.029854 0.013621 2.036989 0.048419 1.062031 0.501759 0.0168 0.023586 0.022306 0.116049 2.487588 2.676177 0.012734 0.230649 1.031044 0.009286 0.01559 3.745802 0.523365 0.013197 0.020759 0.013437 0.01926 1.275978
C220 1.9105 0.423339 0.042609 3.502677 0.135308 6.336268 0.101225 1.447037 0.687392 2.285796 1.688361 2.486874 0.106498 0.97391 10.928437 0.133177 0.423131 0.104382 0.207349 1.03877 0.172849 1.29588 0.812878 0.128361 10.129751 0.058837 1.27697 1.953042 0.658553 0.796796 0.102758 0.061477 0.227681 0.512982 0.120813 1.288246 0.693393 0.064525 0.616956 0.065518 0.070198 0.15895 0.15867 0.064371 0.132879 3.412714 0.057831 0.073734 4.124478 0.122254 2.756416 0.280992 0.046726 0.048166 0.309746 0.587383 2.34705 0.427338 0.437781 0.055691 0.050773 0.06202 0.714435 0.95449 1.979695 0.954181 1.230195 3.095229 2.216053 0.230591 0.272938 0.677205 0.088756 0.188835 0.369779 0.064092 1.463997 0.194141 0.697793 0.173821 0.679951 0.452539 0.202225 0.194268 0.051123 0.487522 7.352327 0.154126 0.12238 0.119297 0.063999 0.137453 0.089162 0.079989 0.151387 0.059075 12.997375 0.115461 1.278521 0.150079 0.22833 0.091361 0.067877 9.572514 0.090649 0.101759 0.630989 0 12.360384 0.193742 11.560426 0.101919 0.122647 11.476335 0.156386 1.499206 5.54869 0.068305 1.064366 2.251969 3.045713 1.336419 11.874617 2.201153 0.232023 0.122108 0.106507 0.956166 4.086513 1.125491 0.152241 0.11612 0.330244 1.0584 0.217195 0.546381 4.36873 0.884655 1.851515 1.977486 6.000084 2.177525 0.05689 7.797246 0.062511 3.024602 6.684546 6.04286 0.304383 0.120155 6.656549 3.776892 0.165419 9.693051 0.244824 0.120093 0.197137 0.193534 0.076438 0.073398 0.07645 0.06697 0.075489 0.077862 0.242994 0.251716 0.152717 0.107167 0.043736 0.237452 0.195897 0.392853 0.545847 0.108556 0.385477 1.324515 1.686507 0.125085 1.259639 0.935762 1.267825 0.908667 1.195165 1.405447 1.603389 0.124658 0.104397 0.952347 5.153575 0.124545 0.145262 0.184403 0.118749 0.128772 0.884205 0.623646 0.629931 0.384735 6.542292 2.943981 3.595402 0.068398 1.857392 0.113321 0.126077 3.859448 6.901426 1.81413 0.737112 4.504389 0.120924 0.708784 5.390548 2.76304 0.608756 0.074046 2.87492
C221 0.088101 0.193067 0.034906 1.015805 0.044636 0.082105 0.050683 0.578994 0.950311 1.188774 2.218167 0.978574 0.096636 0.061435 1.14647 0.101708 0.155198 0.073894 0.120719 0.889537 0.645341 0.051823 0.03782 0.105287 1.086843 0.125125 0.13573 0.120903 0.068305 0.04893 0.085613 0.035642 0.124327 0.036522 0.022126 0.130534 0.121062 0.123723 0.102521 0.059375 0.124669 0.037294 0.034698 0.099749 0.03132 1.106817 0.037529 0.063316 1.145116 0.052989 1.02892 0.158464 0.183695 0.035027 0.183244 0.149947 0.06401 0.138483 0.138447 0.0384 0.038733 0.039279 0.341274 0.429739 0.17306 1.052008 0.281538 0.091829 0.314008 0.094153 0.215944 1.167354 0.126679 0.048579 0.059997 0.27729 0.062873 0.052216 0.091487 0.046739 0.088543 0.075919 0.164901 0.169401 0.060459 0.062742 0.797362 0.087257 0.180508 0.066611 0.128086 0.047939 0.066956 0.064826 0.103098 0.156102 5.74261 0.041463 1.309465 0.059153 0.124492 0.239451 0.09939 1.989198 0.060188 0.078317 0.113205 4.759895 0 0.034708 0.6844 0.0411 0.049986 32.881784 0.614687 1.084915 1.136638 0.12398 0.094822 0.585516 1.180194 0.10269 1.734177 0.219046 0.105379 0.104588 0.077384 0.132474 1.869376 0.016944 0.039791 0.016225 0.033321 2.284432 0.085468 0.139682 0.456107 0.104538 2.035637 0.179809 0.176856 1.881208 0.125572 0.466191 0.036176 1.185687 0.130672 1.164659 0.046717 0.054666 1.237446 0.254501 0.048653 1.510322 0.155044 0.065158 0.031958 0.032159 0.154239 0.173652 0.154133 0.161374 0.191756 0.165216 0.180672 0.059494 0.140312 0.068961 0.056119 0.06853 0.039477 0.039529 0.657565 0.216 0.03757 0.113871 0.443787 0.049288 0.632856 0.583881 0.153903 0.090194 0.375425 1.044378 0.086208 0.06871 0.09864 0.053611 1.593612 0.064189 0.056128 0.039288 1.100144 0.071497 0.305102 0.074053 0.074047 1.094268 1.326267 1.301189 0.615883 0.111858 0.542429 0.052377 1.104772 0.221045 0.259246 0.187353 0.040928 2.154905 0.059934 0.159562 0.129846 3.450083 0.050578 0.182222 0.100862
C222 0.016792 0.185396 0.055695 0.07356 0.056828 0.129101 0.069888 0.035809 0.118237 0.076813 0.049664 0.092693 0.192395 0.109382 0.254745 0.498574 0.243374 0.205022 0.126019 0.296677 0.543347 3.268142 9.919859 0.490114 0.059101 0.082008 0.093707 0.089857 0.11487 0.527919 0.069613 0.552888 0.44999 0.035869 0.436511 0.139567 0.259622 0.236935 0.257509 0.196579 0.283414 0.034874 0.035895 0.178382 0.727172 0.043867 0.308994 0.110064 0.051186 0.184477 0.023243 0.091311 0.038959 0.03248 0.038619 0.164603 0.135506 0.187153 0.17359 0.029798 0.047418 0.032633 0.092472 0.121358 0.093749 0.091567 0.088531 0.17569 0.024877 0.545474 0.093891 0.081918 0.135623 2.185667 1.188506 0.109059 0.206861 0.204884 0.103199 1.993838 0.173973 1.727141 0.209396 0.180394 1.16713 1.278782 0.033439 0.130084 1.102155 0.104451 0.142751 1.37958 1.089735 0.074219 0.142921 0.104729 1.071203 0.717122 0.093702 1.209848 0.15406 0.123959 0.070023 0.052951 0.169878 0.17285 0.173697 1.021901 0.563433 0 0.04926 0.19734 0.099384 0.073127 0.106529 0.175811 0.218476 1.057101 0.073285 0.090243 0.145511 0.178878 0.051597 0.113501 0.145535 0.227892 0.178616 0.093969 0.129629 3.899772 1.160674 1.544155 1.552919 1.92927 1.508135 0.140537 0.031023 0.138849 0.055489 0.065613 0.307105 0.093457 0.083093 0.121271 0.1715 0.075504 0.056937 0.104442 13.107891 0.093452 0.103834 0.721744 11.277012 0.274468 0.14142 0.201234 1.682628 3.977669 0.09995 0.125755 0.126201 0.103841 0.128543 0.125129 0.098073 0.334429 1.231153 0.335538 1.129582 0.063505 0.040546 7.219216 0.134771 6.989736 4.660193 0.069846 0.086448 0.145852 0.069779 0.058248 0.050478 0.059143 0.097518 1.062788 0.069626 0.320853 0.146185 0.068145 0.055763 0.072787 4.862876 8.170336 8.538297 7.432251 0.035318 2.09479 2.439142 0.115881 0.031113 0.140294 0.077257 0.085281 0.090569 0.111923 0.141843 0.03315 0.071857 0.107274 0.02342 0.089049 0.76585 0.089912 0.171492 0.0828 1.007105 0.164474 0.0984
C223 1.634999 0.884722 0.11912 7.21428 0.069962 16.872134 0.519069 1.189546 0.765672 4.097175 2.190635 0.284055 0.184309 0.122644 3.349858 0.180099 0.580036 0.181147 0.077687 0.357926 0.681071 0.095247 0.198782 0.144532 3.340082 0.10379 0.980978 0.588213 0.163848 0.076104 0.155343 0.076101 0.051556 0.171878 0.077275 0.162225 0.069938 0.069937 0.238248 0.145357 0.069806 0.17086 0.172583 0.090887 0.076536 3.48826 0.095214 0.173428 3.453247 0.260384 1.840521 0.046393 0.073939 0.072414 0.073784 0.909076 3.158114 2.72993 1.727728 0.071933 0.074112 0.073803 2.513588 2.208157 3.647646 1.871344 1.327455 2.585003 0.659454 0.65965 0.807035 0.873175 1.084237 0.084101 0.135875 0.089912 0.125565 0.193362 0.151522 0.19336 0.433495 0.12357 0.099375 0.102383 0.197691 0.187698 13.342728 0.166326 0.205653 0.261021 0.065315 0.088631 0.215821 0.191864 0.112886 0.073956 12.861666 0.078354 1.340623 0.129339 0.198416 0.089878 0.090816 4.8886 0.146545 0.18205 0.333007 12.033675 8.782994 0.173905 0 0.495491 0.496912 11.797804 0.237096 6.672193 9.292701 0.090254 0.096539 1.808576 1.941147 2.690834 3.272902 0.474477 0.173424 0.26 0.941399 0.749831 2.210581 0.08136 1.086186 0.09779 0.152453 0.183195 1.119764 0.274027 1.863489 0.278648 2.48525 4.435142 2.968154 1.128199 0.103716 6.612581 0.198738 1.198937 1.272031 4.460031 0.290447 1.162892 2.07883 1.897581 0.165239 4.211098 0.124262 0.256345 0.152467 0.153411 0.097895 0.098292 0.097894 0.155737 0.099282 0.098293 0.100206 0.11427 0.668951 0.114267 0.064483 0.119205 0.099417 1.236534 0.114098 0.169306 0.169969 0.657559 1.151548 0.230783 1.106031 1.223752 2.036491 0.729342 1.940563 2.370294 2.12094 0.114267 0.241767 0.181725 1.329212 0.189111 0.206012 0.215905 0.107787 0.091136 1.260129 1.074546 0.087389 1.854082 2.012977 6.742368 1.915064 0.062589 4.785256 0.18284 0.158208 1.708969 2.81262 2.743459 4.382921 4.687132 0.175995 0.516246 1.534005 1.245593 0.14378 0.098291 2.75334
C22 0.148093 0.429886 0.029542 0.024401 0.31092 0.027115 1.630024 0.842101 0.051883 0.202327 0.024526 0.111378 3.213202 1.052849 0.037786 3.573622 0.344553 3.680274 1.039837 0.324335 1.970639 0.036818 0.016585 1.601583 0.023465 0.252655 0.037616 0.340843 2.357075 0.039532 1.965446 0.015805 0.38937 0.431693 0.024636 1.048899 0.598023 0.027852 1.94911 1.394875 0.239693 0.088347 0.056616 0.021844 0.024294 0.025664 0.015648 0.689461 1.300993 2.269313 0.097791 0.014124 0.011871 0.004123 0.011677 0.379467 0.036216 0.039033 0.029806 0.011944 0.011775 0.011672 0.021336 0.027356 0.021462 1.021421 0.019381 0.127761 0.037621 1.567869 0.038749 0.03726 0.02451 0.01639 0.028508 0.013649 0.029963 0.003497 0.474372 0.003566 0.06237 0.038774 0.024456 0.019913 0.026963 0.027168 0.023152 0.040448 0.028962 4.042911 0.404222 0.156975 2.47045 2.949695 0.015807 0.576905 0.025207 0.024434 0.039112 0.037103 0.486448 0.021402 0.016767 0.024386 4.226431 5.040702 5.468671 0.022446 0.021321 0.030036 0.115706 0 6.228632 0.020781 2.073347 0.031141 0.038738 0.377236 1.020475 0.022242 0.042273 0.167056 0.026988 0.379298 3.620667 0.862362 3.362338 0.036035 0.023541 0.21714 0.025868 0.01156 0.844428 0.015469 1.035442 1.009529 0.024001 0.058786 0.023669 2.840084 0.026379 0.023725 0.440371 1.523091 0.011113 0.770724 0.087656 0.854021 0.031985 5.52815 0.012487 0.027116 0.015432 1.022886 0.05088 2.856081 0.023941 0.016407 0.027028 0.026729 0.026974 0.019451 0.015064 0.015166 0.028222 0.028938 0.013433 0.036354 0.364559 0.044341 0.024268 0.020119 0.360136 0.014592 0.009277 0.020821 0.02363 2.474548 0.023909 0.019009 0.016111 1.013952 0.021434 0.703747 0.02176 0.037401 3.676131 2.965681 0.021537 3.291909 0.031399 0.016557 0.354436 0.0941 0.021272 0.033325 0.031293 0.041618 0.018693 0.023802 0.021698 0.023064 0.977572 6.293419 2.278317 0.02372 0.02597 0.013476 0.341253 0.021058 3.436503 0.967049 0.013996 1.008945 0.021474 0.023979 1.086884
C23 0.020557 0.027968 0.241257 0.019944 1.00316 1.387325 1.693629 0.256561 0.020851 0.026839 0.045705 0.08684 1.704113 1.293947 0.008555 5.363727 0.350043 4.663994 0.029225 0.056413 0.294399 0.056107 0.03105 1.247949 0.008782 0.664628 0.672621 0.694577 1.298233 0.056645 1.367906 0.034709 0.825199 0.027561 0.045155 0.205683 0.02715 0.20092 2.100356 1.336126 0.198228 0.026686 0.805282 0.028232 0.05072 0.039505 0.03901 0.204482 0.996687 1.951527 0.037981 0.01614 0.016607 0.016834 0.014811 0.094491 0.033358 1.036663 0.036008 0.029957 0.018806 0.036791 0.532283 0.01351 0.203195 0.01334 0.050947 0.03624 0.7286 0.69317 0.218584 0.072779 0.022875 1.022559 0.05369 0.011757 0.06587 0.018754 2.103394 0.035812 0.070393 0.046903 0.016313 0.016027 0.022819 0.064127 0.022918 0.027786 0.063124 3.562083 0.323106 0.029043 0.721936 0.557148 0.017367 1.893111 0.520745 0.091373 0.01663 0.04992 0.481693 0.023501 0.650577 0.011546 2.218603 1.507013 3.12755 0.037906 0.039377 0.063591 0.025715 6.458931 0 0.284997 0.297547 0.037856 0.192091 0.024611 0.030512 0.049144 0.42645 0.028429 1.01416 0.12481 4.115798 4.919989 4.194452 0.240657 0.039364 0.125043 0.032848 0.021777 0.052325 0.048067 0.052661 0.11209 0.442821 0.063944 0.019241 0.448113 0.307666 0.242727 0.043037 1.079709 0.017887 0.232023 0.085626 0.723176 0.05413 5.755094 0.69782 0.301271 0.039642 0.007917 0.046088 4.317811 0.051324 0.036973 0.032245 0.027212 0.027181 0.031968 0.032312 0.086831 0.032592 0.047625 0.018951 0.036411 0.013686 0.030047 0.063174 0.076183 0.063493 0.049484 0.026175 0.008362 0.185969 5.040873 0.008331 0.007782 0.06383 0.008003 0.366674 0.01092 0.008539 0.040989 4.889556 5.118622 0.013649 3.023882 0.031157 0.042029 0.037379 0.297511 0.342091 0.566577 1.31794 0.106094 0.144193 0.014595 0.05787 0.011776 0.038628 6.295698 1.879182 0.089562 0.909059 0.031859 0.038033 0.992026 2.870562 0.018972 0.260804 0.07156 0.013229 0.033231 0.05192
C246 0.057262 0.088162 0.033601 0.443547 0.025194 2.492641 0.058149 0.043827 0.210598 1.668226 0.215877 0.934704 0.043599 0.056825 0.117033 0.034082 0.050862 0.050239 0.230527 0.358911 0.131056 0.091832 0.02639 0.040647 1.113405 0.054224 0.266937 0.146486 0.05838 0.019377 0.043483 0.019532 0.121058 0.030041 0.029368 0.863676 0.07119 0.056575 0.186557 0.056546 0.073404 0.037348 0.038331 0.080406 0.015999 0.826175 0.018619 0.046281 1.362711 0.053823 0.09534 0.027201 0.031052 0.029685 0.024879 0.141375 1.184348 0.273858 0.401228 0.029495 0.02744 0.029071 1.209424 0.119998 0.738723 0.175709 0.319499 0.101115 0.184863 0.291423 0.306591 0.285155 0.068923 1.017492 0.07162 0.064529 1.007458 0.0375 0.10098 0.037731 0.12391 0.059784 0.057137 0.08669 0.046591 0.080585 1.350898 0.058862 0.051821 0.056975 0.115918 0.02293 0.028147 0.010777 0.040085 0.050597 5.687233 0.020182 0.258731 0.054185 0.055039 0.063645 0.083981 2.419075 0.025949 0.215395 0.052855 1.282237 35.098188 0.057239 1.042711 0.048665 0.114673 0 0.107405 0.781359 0.288955 1.08367 0.087127 0.203761 0.450418 0.114929 0.3534 0.108703 0.059158 0.036527 0.050788 0.333189 1.984189 0.018356 0.044079 0.045979 0.025259 0.353721 0.256538 0.223546 2.377063 0.565156 2.708782 1.012594 0.691721 4.184054 0.052583 0.422774 0.024461 0.989827 0.479543 2.808827 0.076898 0.03547 1.98755 0.371591 0.70339 1.084658 0.095431 0.143179 0.021686 0.027793 0.066201 0.077098 0.077308 0.046371 0.07688 0.082283 0.08963 0.058987 0.526193 0.064965 0.060254 0.065333 1.097401 0.033282 0.190846 0.044127 0.054676 0.097934 1.131432 0.074249 0.122632 0.089376 0.102199 0.954743 0.616077 0.231076 0.226634 0.075864 0.185906 0.036758 1.438642 0.076268 0.063345 0.045293 0.048673 0.059583 1.051582 0.079315 0.049847 0.403532 3.026279 0.290788 2.097557 0.055482 1.23688 0.035645 0.040528 1.212906 1.185212 0.330424 1.038352 1.688037 0.347829 0.517375 1.679597 3.347979 0.034142 0.066123 0.128457
C24 1.020297 1.519627 0.594119 0.540213 2.068869 0.525781 4.225451 2.156151 2.037749 0.541291 0.687986 0.828417 2.848032 2.591094 1.755341 5.057449 0.669779 2.45009 0.677291 1.183506 2.188934 1.757868 0.782069 2.235106 0.594741 0.721557 0.640279 1.17806 2.517672 0.540825 4.893747 0.676538 1.387205 1.149666 0.446587 1.012737 0.535017 0.533506 2.782079 2.327444 0.539353 1.141286 2.120925 0.647204 0.441713 0.872232 0.956297 1.562789 2.103386 2.536312 1.1425 0.894023 0.53684 0.524645 0.53904 1.470653 0.537431 0.66945 0.472033 0.534566 0.535127 0.539774 0.629008 0.834217 1.660738 0.661148 0.388118 1.453532 0.366754 1.637915 0.640372 0.637812 1.065141 0.805056 0.483652 0.690986 0.643698 0.959408 28.893403 0.95927 1.523398 0.694227 1.323693 1.32485 1.942175 0.617622 0.55951 1.613232 0.780334 5.033276 1.959793 0.630282 2.25427 2.580922 0.77292 2.06613 0.556026 0.436982 0.640149 0.730638 19.509324 0.526004 0.43298 0.594084 4.852369 2.90176 7.123246 0.613055 0.749817 0.849064 0.633631 6.330248 3.716975 0.668396 0 1.454782 0.885568 0.784092 0.405989 0.716236 4.713126 0.452255 0.660037 12.338309 18.472187 3.792914 3.183637 0.463639 0.643691 0.498421 0.593944 0.409928 0.565459 1.103117 0.563194 0.669464 0.397387 0.618312 0.490272 0.552972 3.08436 0.420556 0.60219 1.413405 0.719636 0.48022 0.938262 0.393525 0.875483 2.516771 0.482469 5.076396 1.004489 0.782918 5.416129 2.350917 0.773713 0.783963 0.457314 0.456521 0.47246 0.493294 0.476036 0.48498 1.221138 0.784487 3.559426 0.784481 2.673199 1.309487 0.600897 0.798013 0.602654 0.610871 0.583772 0.56166 0.578393 4.075872 0.556389 0.774124 0.654694 0.577068 0.93564 1.710028 0.792845 0.784628 2.149745 4.340375 0.669763 2.89337 0.704264 0.757679 0.631938 0.592272 0.933115 0.965966 1.086113 0.857272 0.398375 0.588531 0.553204 0.624556 0.584873 2.527563 4.46786 0.560742 0.462444 1.034236 0.352462 0.63217 4.161631 1.14747 0.528517 0.493564 0.730206 0.457455 0.501372
C25 0.679918 2.075583 0.192166 0.330027 0.103692 2.463003 0.478942 0.153041 2.180735 10.615054 0.545545 0.324335 0.179119 1.069648 3.053671 0.433962 0.215797 0.172777 0.146386 0.68335 0.128947 0.617065 0.748274 1.158402 1.099037 0.121355 0.353904 2.074548 0.619434 0.108791 0.192915 0.202859 0.196328 0.168747 1.223054 0.337819 0.474092 0.473807 0.180011 1.172476 0.473667 0.233434 0.168746 0.207516 0.245951 2.934754 0.197257 0.55762 1.005659 1.190254 1.209258 0.164022 0.198969 0.192274 0.198966 1.487156 0.614537 0.213505 0.207057 0.198969 0.198968 1.198649 1.720253 0.77869 0.853152 1.750918 0.402909 0.688835 1.754793 0.379025 0.882331 0.686274 0.200156 0.27035 0.114514 0.221151 0.328775 0.180733 0.71882 0.175881 0.267428 0.229451 0.292721 0.292775 0.322371 0.281232 1.011632 0.46881 0.282986 0.283725 0.18482 0.272396 0.137658 0.118518 0.225371 0.343574 1.449955 0.280433 0.563934 0.233458 4.071292 0.208353 0.120479 0.517382 0.316363 0.17317 0.17921 0.506177 0.4339 0.317525 1.521206 0.158212 0.165202 1.533061 2.749577 0 1.814725 0.20147 0.120218 1.910885 9.625132 0.939371 1.663576 5.212042 1.733692 0.17283 0.196538 0.274204 0.960448 0.246291 0.102355 0.219987 0.288381 1.46455 1.492331 0.850697 0.910775 1.945475 1.059967 1.909062 9.441107 0.377967 0.121192 0.408681 0.289917 1.734708 0.924207 1.626189 0.38026 0.172343 2.134889 3.009396 0.304596 0.638145 1.032034 0.192956 0.202931 0.201299 0.232029 0.232281 0.23242 0.217577 0.231786 0.231985 0.232089 0.257544 0.522149 0.263962 0.220306 0.278005 0.305914 0.307302 0.427215 0.192671 0.192663 0.624476 0.906785 0.19761 0.51893 0.55127 0.569724 0.626999 0.876628 0.55602 0.915987 0.507534 0.800412 0.178795 0.600184 0.177791 1.171617 0.187023 0.269498 0.514903 0.676347 0.220622 0.225017 0.659066 1.321966 12.991701 2.037533 0.160594 18.673956 0.172477 0.679027 1.248977 1.525594 1.191647 0.118345 0.910054 0.191452 0.36079 1.299319 0.172258 0.188888 0.292588 0.800594
C26 1.823008 0.412777 0.036379 1.807882 0.066298 5.664649 0.16904 0.815804 0.257952 3.393077 2.053375 1.356853 0.11851 0.158229 1.286564 0.652448 0.337546 0.12467 0.168896 0.467719 0.195569 0.106714 0.078217 0.15993 1.447506 0.084413 13.336861 0.356419 0.15398 0.10286 0.166624 0.049001 0.127885 0.508685 0.056081 0.443769 0.108703 0.107553 0.17495 0.107586 0.10742 0.320899 0.315223 0.0882 0.044329 1.472608 0.039704 0.122807 3.425649 0.176506 0.954428 0.058885 0.052357 0.035568 0.052245 1.515937 0.428963 0.83254 1.334055 0.035572 0.037626 0.035625 1.356649 1.826422 2.723945 0.599075 2.416662 1.036751 1.227859 0.195132 12.994125 11.749553 0.090871 0.093758 0.109511 0.096383 0.082014 0.315573 0.15773 0.352159 0.648175 0.086684 0.173791 0.320119 1.195038 0.08016 2.928801 0.117328 0.120099 0.123349 0.094222 0.067326 0.269198 0.268016 2.349196 0.098651 9.392663 0.044542 14.294987 0.073427 0.13464 0.088324 0.175539 3.300111 0.136672 0.417102 0.123848 6.71599 3.834613 0.554092 14.689904 0.147193 0.169224 6.96486 0.18339 2.844098 0 0.075111 0.214198 2.697186 3.563852 1.35614 1.779944 1.766703 0.145367 0.44327 0.17471 0.628767 1.454198 0.038592 0.997898 0.041131 0.077516 0.206153 0.230239 0.367566 0.805919 0.320053 1.641555 0.688823 2.441562 1.834503 0.123643 5.136021 0.281447 1.081323 1.339783 1.414933 0.157387 0.101933 1.622916 3.912605 0.070475 1.988035 0.3116 0.113819 0.090412 0.087837 0.197669 0.047962 0.044351 0.19836 0.044891 0.04158 0.041572 0.133132 0.065022 0.129604 0.050701 0.261615 0.729487 1.091876 1.192422 0.058334 0.058779 0.387236 0.75524 0.102318 0.654869 0.362519 0.40641 0.353305 1.336274 1.315777 0.715198 0.131534 0.100611 0.126216 2.158589 0.150015 0.490629 0.084318 0.11353 0.671155 0.681119 0.291642 0.351332 0.482001 0.994291 1.910317 1.2739 0.214341 4.785812 0.138693 0.182181 1.079109 2.043956 0.254611 1.065705 1.908209 0.1872 0.249052 2.073755 0.178774 0.132492 0.044891 2.537379
C272 1.254212 0.20403 2.279453 0.45554 1.198609 0.450468 0.384813 0.475815 0.228839 0.147919 3.460674 0.473547 0.378241 0.674925 0.73512 0.4629 0.937279 0.392986 2.312629 0.320071 0.951377 1.12964 1.78273 0.405973 0.165329 10.079625 0.536319 0.4735 0.430276 2.062315 0.306633 1.081023 5.17264 1.156044 0.952016 1.182104 9.334287 9.965172 0.53357 0.699335 9.891277 1.157577 0.901258 5.456035 1.505049 0.421144 2.076121 0.839131 2.897898 0.462803 3.297927 2.754875 2.128814 1.737551 2.068813 0.225327 0.351506 0.20807 0.301599 1.777168 1.781486 2.037051 0.268625 0.246664 0.275506 1.246644 0.203582 1.389083 0.25432 0.827501 0.554978 0.554567 50.720958 2.764509 8.526928 4.779804 1.662823 5.326542 0.348488 4.984855 0.345012 2.751475 3.199484 3.488038 3.684679 1.950486 0.611237 0.353287 3.182158 0.386882 8.282715 2.381785 0.882173 4.481027 4.624919 4.96343 0.200175 1.102937 0.627262 1.877852 0.391618 6.815088 8.47837 0.165358 0.288772 0.37848 0.332807 0.471879 0.799864 1.146083 0.220311 0.50907 0.37559 0.616112 0.744394 0.225352 0.441254 0 12.119832 0.273256 0.480522 0.351861 2.950588 0.73454 0.409508 0.306428 0.34475 0.293773 0.315474 1.373645 5.72054 1.458393 2.258735 0.647294 0.354584 0.360435 0.268088 0.272126 1.422134 0.859255 1.110294 0.474476 7.910914 0.698618 5.885111 0.415234 0.893866 0.415108 1.855477 0.537318 0.947093 1.087174 1.423072 1.021888 6.870456 0.29756 1.742766 1.749618 5.677467 6.651744 6.319153 4.01387 4.818007 5.079362 5.017697 2.8081 5.458136 2.744523 4.161256 3.331993 1.672539 3.609679 1.453941 1.814439 1.450203 1.979083 2.150231 0.353951 3.6993 4.522189 2.827056 2.298078 1.286498 1.291366 1.108941 3.170418 0.316156 0.339596 0.297134 0.321164 1.693216 0.811893 2.711621 1.384835 1.272684 2.898566 2.620327 0.3952 0.315024 0.161885 0.94312 3.433989 1.154741 0.387914 0.631202 0.268004 0.433141 3.255751 1.673472 2.298643 0.548618 2.172777 1.562903 0.590709 4.06148 6.747419 0.495082
C275 0.080487 0.105773 0.291772 0.088201 0.207611 0.074852 0.26641 1.238022 0.068613 0.110523 0.096257 0.62339 1.168352 0.532944 0.07385 0.349671 0.113122 0.372476 1.744046 0.236902 0.264429 0.264901 0.076857 0.315044 0.080239 0.776166 0.315597 0.147943 0.156512 0.365857 0.336236 0.249766 1.497453 2.631009 0.09686 0.0895 1.107811 3.871783 0.147875 0.253611 3.089641 0.811094 0.33063 0.673316 0.167239 0.066739 0.312287 0.391909 0.691029 0.141591 0.063068 0.202115 0.422892 0.424378 1.307985 0.063548 0.132686 0.064465 0.178857 0.321835 1.51265 0.311481 0.092466 0.092467 0.092516 0.092522 0.503678 0.084057 0.311635 1.117811 0.08584 0.085905 2.609265 0.213788 1.111909 1.515725 0.217541 0.164191 1.123532 2.184239 0.105728 0.974488 0.104833 0.114919 4.35159 0.844676 0.087783 0.134375 0.250688 0.130029 5.872805 1.199931 0.122715 0.298424 0.809098 0.22095 0.084615 0.06641 0.089603 1.09084 0.171915 1.270263 39.056334 0.081837 0.212721 0.153201 0.242786 0.077992 0.076514 0.101214 0.305681 1.13902 0.140819 0.076431 0.188123 0.086599 0.075686 1.543752 0 0.123393 0.103636 0.161794 0.065412 0.100767 0.121538 0.150415 0.261948 0.552929 0.096679 0.057427 0.57867 0.058574 0.0831 0.052043 0.564066 0.355518 1.039012 0.083192 0.051404 1.219305 0.204226 0.054934 0.860176 0.854673 0.504588 0.418339 0.225746 1.301364 1.102644 1.359859 0.378765 0.19401 0.133484 0.711726 2.133496 0.161685 0.087505 0.098164 1.752027 1.637985 0.285532 0.250018 1.895801 2.444139 0.978915 0.183253 1.298443 0.184475 0.566557 0.469632 0.091556 0.097868 0.088765 0.149083 0.12853 0.893312 1.392637 0.262738 0.12674 0.130664 0.131392 0.208416 0.0633 0.06457 0.064779 0.200758 0.134929 0.281408 0.093369 1.0703 0.090688 0.099459 1.092102 0.12727 0.063876 0.067365 0.108489 0.214522 1.144721 0.087534 0.092463 2.656953 0.086679 0.131365 0.269031 0.583333 0.070113 0.280982 3.228821 0.320574 0.461961 0.063312 0.117363 0.740487 0.163751 0.321089 0.212617
C27 2.100647 2.397701 0.243125 1.053441 0.053797 0.852592 0.188165 0.574568 0.571526 3.311837 11.36774 0.785458 0.277189 0.125357 3.497066 0.482894 0.386504 0.218573 0.186546 0.977201 1.219318 0.104812 0.100436 0.200024 3.109084 0.10186 0.894293 0.891546 0.131617 0.602043 0.110212 0.065503 0.215934 0.174256 0.07722 0.623093 0.269487 0.849956 0.134746 0.105796 0.21839 0.174097 0.174236 0.096745 0.096685 6.814073 0.070277 0.105073 2.955819 0.269992 1.531244 0.060026 0.145102 0.042992 0.043023 0.899725 4.030192 0.478864 0.40643 0.043027 0.043029 0.145024 8.454415 9.195214 6.616194 10.536205 1.264704 2.043538 1.32903 1.11349 0.929203 0.666907 0.186066 0.104303 0.154848 0.096476 0.104706 0.181276 0.204517 0.181276 0.601252 0.735024 0.091846 0.120083 0.042315 0.085347 1.255937 0.346124 0.170154 0.223824 0.08279 0.11814 0.188905 0.189122 0.120735 0.074849 1.121532 0.090426 1.537199 0.107772 0.195804 0.096474 0.159995 4.68989 0.339242 0.123196 0.62663 0.686666 1.480056 0.070953 1.514435 0.123121 0.163059 0.937593 0.208847 4.45416 0.729213 0.188051 0.16885 0 2.155037 1.079115 1.619552 3.308501 0.180141 0.15119 0.377084 0.31682 2.227415 1.024668 0.185863 0.084743 0.077717 0.629874 0.35429 1.172468 2.844799 0.355838 2.004781 5.007834 0.819782 2.488651 0.065185 0.795483 0.17866 1.924103 0.736321 0.999628 0.575924 0.200293 1.105101 1.053758 0.130956 4.613724 0.333877 0.210351 0.112294 0.356641 0.076352 0.08555 0.083498 0.075383 0.089034 0.086557 0.076518 0.19227 0.114488 0.183077 0.07905 0.088036 1.516933 0.106519 1.264846 0.330095 0.084211 0.717916 2.320208 0.124292 0.605706 0.375159 0.414722 0.472067 3.395135 2.511331 3.741936 0.181626 0.148732 0.132059 2.913294 0.164875 0.099906 0.084742 0.088197 0.099636 2.459323 0.162709 0.131153 0.647371 2.615888 5.869422 7.081199 0.084606 4.829284 0.125715 0.141497 2.921168 0.950324 1.048899 6.30777 2.95728 0.755264 0.536792 11.545904 5.366947 0.076825 0.086452 6.697244
C28 0.784859 0.741793 0.262991 1.901811 1.323708 1.458086 0.415177 1.042558 0.692264 3.912059 1.406183 0.876122 0.303309 0.716483 1.821065 0.761453 4.634651 0.323683 0.54495 0.94668 0.470316 0.431524 0.331699 0.281234 1.419064 0.388073 0.843914 1.910013 0.228129 0.2909 0.606749 0.287919 0.436753 0.49861 0.290503 0.421131 1.555233 0.403773 0.300138 0.440654 1.483119 0.438191 0.402672 0.4381 0.287583 2.152242 0.993367 0.446731 1.230976 0.411641 1.630987 0.514841 0.342704 0.653343 0.346332 2.424259 3.487538 2.524192 1.947397 0.471048 0.324555 0.310889 0.618425 0.680719 2.316455 2.643677 0.56753 2.32172 1.680435 1.34074 0.618877 0.447761 0.339095 0.374909 0.39338 0.442076 0.561817 0.254112 4.788078 1.217385 4.271247 0.422504 0.595493 0.519951 0.423699 0.397571 1.710534 6.748675 0.387199 0.419176 0.414403 0.324249 0.350055 0.757835 1.122894 0.321359 1.532578 0.293527 0.512981 0.364056 3.771786 0.42392 0.495275 1.365461 0.386672 0.273082 0.243618 1.648192 1.733596 0.396118 3.414211 0.533323 0.466873 0.89338 6.258581 12.457014 2.45662 0.335883 0.413367 1.894314 0 3.082653 3.544816 12.950104 1.906008 0.28353 0.578909 3.663168 1.586417 0.321085 0.303264 0.339478 0.277149 0.750068 0.268021 0.307153 1.582151 0.265147 2.729122 2.407814 9.535969 1.122462 0.366741 0.921669 2.41832 9.388128 1.880059 13.722512 0.411834 0.277961 14.004359 6.149005 0.579872 0.59183 4.845157 0.355029 0.320295 0.316552 0.392137 1.381333 0.415889 0.388715 0.38396 0.342185 0.409058 0.56158 3.17422 0.563931 0.869107 0.834833 0.563623 0.510038 0.531267 0.276301 0.280135 0.552058 0.621924 0.511407 0.549358 0.604953 0.560226 1.102415 0.349422 0.435537 0.447746 0.565123 0.29829 1.119604 0.681925 0.28802 0.400553 0.306588 0.328729 0.331086 0.430031 0.316472 0.322141 0.282193 3.223434 3.073573 1.115369 0.881533 2.731392 0.276136 0.283801 1.064049 30.380273 0.41941 4.186034 1.027664 0.600249 0.491272 2.208055 0.760733 0.313664 1.385076 3.904852
C29 0.117063 1.260078 0.067704 0.451433 0.108771 0.15952 0.045417 0.407478 0.139971 10.160036 1.090031 0.061067 0.076925 0.048371 1.802419 0.035982 3.910403 0.032069 0.153157 0.112928 0.10333 0.107399 0.111156 0.048377 0.159704 0.04426 0.19235 0.892492 0.050157 2.048221 0.069353 0.034203 0.050933 0.581465 0.108786 0.826944 1.417577 0.053253 0.042154 0.057496 0.190891 0.561151 0.309955 0.126132 0.095095 0.232294 0.03116 0.236855 0.081891 0.206831 0.255525 0.143321 0.072213 0.048252 1.048356 1.952784 28.624548 2.786331 0.14364 0.050578 0.072024 0.053985 0.218691 0.139788 0.186921 0.276939 0.154974 25.116661 0.142987 0.218468 0.158499 0.326018 0.033936 0.109872 0.084167 0.105415 0.082 0.435732 0.242306 0.41221 4.118276 0.137131 0.12134 0.114608 0.077355 0.273539 0.153591 3.066882 0.110876 0.109206 0.27363 0.136611 0.915239 0.229563 0.087687 0.070997 0.124805 0.086764 0.173501 0.237557 1.114711 0.118842 0.100163 0.253417 1.054599 0.185685 0.118248 0.965981 0.175551 0.089121 1.322286 0.109719 0.060031 0.157415 0.306696 0.413332 1.240157 0.099443 0.07731 0.176782 2.138928 0 0.323351 0.329988 0.857922 0.042214 0.034487 1.899873 0.231018 0.073945 0.109699 0.050896 0.054728 0.106575 0.076991 0.313205 0.225659 0.107777 0.339723 0.458844 0.653057 0.152597 0.265013 0.077722 0.295782 0.365115 1.200478 0.189599 0.104086 0.091994 0.172114 0.415304 0.220961 0.658435 0.543278 0.076027 0.132907 0.105342 0.868993 0.191406 0.237384 0.150274 0.083199 0.038523 0.071942 0.125088 1.14568 0.140032 0.123727 0.190091 0.070766 0.122933 0.294331 0.084262 0.08393 0.128352 0.151648 0.157987 0.143945 0.148967 0.195423 0.12137 0.128428 0.25292 0.292128 0.14062 0.041547 0.345782 0.237308 0.036761 0.119811 0.062175 0.125676 0.098833 0.110181 0.092713 0.127841 0.106936 0.957494 0.785368 0.168229 0.080244 0.149846 0.038753 0.040163 0.09095 0.187348 0.387238 1.369053 0.174044 0.055803 0.195612 0.410978 0.131142 0.12099 0.069336 0.289384
C2 1.70501 0.292686 0.096055 2.995149 0.081507 1.021923 0.094867 0.100632 0.59139 4.232754 17.3951 0.244957 0.073465 0.078067 12.219866 0.129856 0.17997 0.105161 0.211114 0.85155 1.552644 0.238204 0.126854 0.386384 4.461682 0.269609 0.183406 0.66541 0.094877 0.075709 0.084403 0.163871 0.768578 0.050122 0.062245 1.356428 0.945505 0.381737 0.119529 0.046452 1.255754 0.047334 0.045226 1.546411 0.046745 2.828623 1.157668 0.05144 1.153882 0.133227 1.60293 0.089589 0.096094 0.097306 0.096322 0.28607 1.287915 0.215218 1.191722 0.097233 0.11728 0.096094 0.760408 1.330682 0.964051 2.719536 2.386226 0.832583 1.198107 0.58705 0.273203 0.150734 0.417291 2.375889 0.705143 0.36811 2.016833 0.224456 0.149427 0.291343 0.554444 1.073106 0.665678 0.669119 0.068479 1.042187 1.239651 0.485036 0.172057 0.302439 0.695675 2.10174 0.033757 0.064872 0.024874 4.655277 0.357337 0.140569 0.183481 2.386502 0.149516 0.371946 0.231463 2.048332 0.077672 0.109497 0.100915 8.770039 1.129507 0.230337 1.882954 0.100701 0.096041 0.574041 0.096882 3.238827 1.07521 1.650297 0.225108 1.550657 4.222023 1.319424 0 1.354924 0.115225 0.099951 0.101025 0.440129 2.746612 0.185806 1.689449 1.030704 0.084395 0.08662 1.003134 0.735153 2.770276 2.117593 0.565774 3.051179 0.819465 0.518125 0.136573 1.8679 1.122176 2.501073 6.160824 7.946552 0.250642 0.095052 8.258077 0.330389 0.997593 4.446098 0.100094 0.095862 1.259484 1.813206 0.172704 0.17554 0.190397 0.081049 0.168123 0.168292 0.17798 0.459127 0.937151 1.959315 0.060627 0.136701 0.045949 2.42369 0.060749 0.101431 0.159468 0.901985 0.44126 0.111989 0.440406 2.037633 0.316107 0.42963 1.169292 1.0613 0.862274 0.460345 0.07525 0.128401 1.687808 0.16768 0.161528 0.337463 0.698493 1.718782 1.89246 0.338834 0.34074 0.534553 2.829551 6.766941 1.590816 1.568678 6.873903 0.108814 0.111728 1.361573 4.739828 0.07886 3.817503 0.570113 0.079755 0.073998 6.593605 1.558579 0.195407 0.179761 2.790038
C30 1.001237 3.553836 1.015049 2.806984 3.030436 1.619035 1.159644 1.096981 1.509464 4.20803 1.932713 1.588445 1.32965 1.826996 2.656071 1.175829 1.803277 1.892754 2.167102 0.695267 1.378595 1.389226 1.327013 0.984347 1.763276 1.333466 1.519211 2.215182 2.186167 1.097075 2.101588 1.077926 2.948799 1.301158 1.026533 1.831862 1.473052 1.72565 1.516518 1.169582 1.660808 1.281376 1.282372 1.207801 0.986935 1.432978 0.964457 0.931916 4.230908 1.43281 1.985379 2.028641 1.12684 1.031681 1.103241 0.929501 2.514074 0.739848 0.734988 1.032316 1.046477 1.036961 3.958458 3.692553 3.95753 3.992207 0.970243 2.879228 1.776354 1.149723 1.520575 1.648395 1.094929 1.559729 1.073947 1.15594 1.205817 1.193155 20.038355 1.219149 3.200966 1.346324 2.033056 2.006006 14.001851 1.277597 2.160449 4.431464 1.214797 1.438068 1.262506 1.126714 4.246732 1.594381 3.802805 5.46521 2.168211 1.004463 1.513236 0.936747 5.361668 1.189424 1.11719 1.769159 1.74488 1.837308 1.13251 3.947778 1.600323 1.28746 2.672861 1.477713 1.342266 1.844305 16.068551 11.8085 3.560009 2.680549 1.113424 5.114635 22.350554 2.395734 2.205075 0 5.672551 1.137004 1.880331 1.202424 11.523985 0.956715 1.036848 1.127839 0.990547 1.361558 0.742157 0.793693 12.421198 0.684367 1.431333 2.027542 12.671071 1.176524 1.785591 2.305648 3.205569 4.424011 4.325558 2.468818 1.373067 1.144481 2.511171 18.36022 1.239912 1.895776 9.64457 1.91298 1.429767 1.344117 0.967744 0.956195 0.984898 1.925713 1.244801 1.174473 0.934977 1.490494 9.941901 1.494759 11.517865 1.346492 2.110851 1.753222 1.272552 0.834329 0.845953 1.614986 1.989182 1.1697 1.428245 2.565931 1.521588 1.346314 1.421566 1.226939 1.891027 1.507378 2.248909 1.145369 19.471214 1.610551 1.174037 1.123988 1.247376 1.252987 1.215271 1.639314 1.372011 0.866254 2.211818 2.63038 22.496694 1.179759 1.990523 1.275062 1.095475 16.08267 2.621461 1.56975 1.864548 1.259697 2.315741 1.528039 2.051948 2.325276 2.261383 0.936202 4.808941
C31 1.177551 0.425188 0.218266 0.281572 0.292873 0.21627 2.119192 0.600792 0.318871 0.160329 0.151854 0.654092 0.953054 0.875437 0.388175 2.852611 0.296085 1.30107 0.540479 0.389065 2.839331 0.366519 0.500781 0.697635 0.193483 1.267861 0.309151 0.269481 3.532546 0.288812 1.606902 0.235099 0.31898 0.308676 1.221031 0.659852 0.210488 0.223926 4.213105 0.999058 0.369335 0.413363 0.31755 0.31998 0.253573 0.134802 0.292551 1.485278 0.878861 2.207353 0.170104 0.423013 0.199034 0.198009 0.198167 0.249554 0.592651 0.287645 1.213788 0.200575 0.205793 0.206615 0.282747 0.370557 0.430512 0.826274 0.12973 0.860048 0.136697 0.840269 0.310118 0.326711 0.259972 0.269855 0.392196 0.237622 0.332756 0.160257 8.667235 0.230717 0.20623 0.33379 0.392776 1.326943 0.925011 0.309918 0.206741 1.450603 0.571312 6.575086 0.499204 0.202189 0.554684 1.663566 0.163812 0.499713 0.207219 0.276915 0.309194 0.288534 19.143206 0.245275 0.339865 0.433548 2.614557 1.817987 3.095472 0.240478 0.213392 0.355353 0.300144 4.86566 8.367485 0.212994 14.008646 1.835281 0.37351 0.21879 0.490484 0.413617 1.749265 1.322109 0.173263 2.136084 0 1.843044 5.165105 0.862649 0.587212 0.266898 0.286947 0.31633 0.251133 0.236217 0.323265 1.29596 1.066418 0.380181 0.191849 0.161413 1.70541 0.217714 1.223572 1.076778 1.270247 1.71295 1.668327 1.173544 0.379577 0.804214 0.424103 1.423501 0.300791 0.181731 1.754663 1.415102 0.291599 0.572513 0.179381 0.161304 0.169023 0.173223 0.179383 0.167639 0.370129 0.304228 0.762808 0.3805 0.618367 0.935019 0.291971 0.360754 0.359498 0.451336 0.315874 0.23776 0.233066 3.796438 0.243893 0.234702 0.233277 0.246169 0.219069 0.210507 0.227062 0.299896 5.031471 3.639425 0.338586 2.708706 0.651554 0.638465 0.26496 0.269603 0.22195 0.20152 0.903155 0.385806 1.313979 0.829281 0.516217 0.284874 0.193672 1.142568 2.473014 0.281931 0.364271 0.223011 0.202627 0.314933 3.362974 0.437906 0.332972 0.378985 0.20852 0.562474 0.207875
C32 0.288528 0.147371 0.019071 0.041928 1.334029 0.07924 1.809225 2.119008 1.24028 1.026025 0.021085 0.389704 2.498542 0.263685 0.027695 3.006646 0.088958 2.510784 0.314313 0.427143 1.206082 0.105492 0.071706 1.894075 0.029509 0.07986 0.056319 0.061757 2.419821 0.038873 3.994396 0.03179 1.093388 0.037301 0.034176 0.042066 0.190664 0.17167 3.244498 1.503222 0.168401 0.133657 0.037422 0.04084 0.027862 0.021386 0.132974 1.914492 0.032159 1.9614 0.118799 0.063635 0.021933 0.021933 0.021934 0.401498 0.033801 1.493744 1.048073 0.021759 0.021931 0.021909 0.029024 1.777926 0.02903 0.028062 0.034291 0.08649 0.054199 0.706798 0.05632 0.055191 0.282527 0.061705 0.043813 0.041358 0.052986 0.039047 0.678338 0.039186 0.059819 0.065301 1.086019 0.068708 0.087814 0.064104 0.031985 0.418977 0.075352 3.326232 0.115981 0.064792 1.816499 0.087309 0.056398 1.12613 0.029896 0.030403 0.055189 0.081374 1.715568 0.04136 0.296035 0.028851 7.14069 6.141069 3.042556 0.026987 0.029959 0.10967 0.331287 1.190666 8.433589 0.022939 0.397826 0.077997 0.056078 0.158949 0.06138 0.08989 0.112371 0.041799 0.030775 0.149004 1.725538 0 2.345693 0.023556 0.230109 0.011468 0.047307 0.024085 0.067324 0.052212 0.127308 0.037763 0.1829 0.066181 0.031009 1.772466 0.070603 0.024159 0.071804 0.112567 0.023464 0.131012 0.031452 1.841203 0.171868 5.878856 0.062682 0.068504 0.068339 0.050292 0.104738 2.650428 0.075137 0.055479 0.139241 0.153379 0.421418 0.130417 0.16525 1.125138 0.137483 0.094238 0.196375 0.093588 0.0627 0.089296 0.138658 0.064986 0.23398 0.0424 0.100851 0.210879 0.041004 3.746902 0.046075 0.041716 1.046991 0.043928 0.02045 0.020265 0.019836 0.076684 1.901633 2.792341 0.032105 3.152235 0.871777 0.396226 0.379719 0.080891 0.019846 0.039608 0.039816 0.031645 0.703469 0.024819 0.026006 0.033883 1.023935 2.179264 1.606228 0.031529 0.039574 0.140571 0.024247 0.040585 5.148715 0.158809 0.023925 0.028899 0.032176 0.221938 0.212023
C33 0.065416 0.05276 0.01296 1.040255 0.047465 0.053697 3.359201 1.606009 0.052143 0.040141 0.032313 0.265764 1.361309 2.637425 0.171887 6.344051 0.206946 3.395625 0.059944 0.628025 0.58829 0.253921 0.040139 3.565465 0.035089 0.656808 0.939188 0.063662 1.857677 0.028113 2.232942 0.035482 1.62502 0.029768 0.025323 0.323808 0.168591 0.080617 2.941063 1.651685 0.050165 0.038397 0.031406 0.049684 0.033945 0.022374 0.029312 0.826744 1.946347 2.364972 0.044296 0.045347 0.012522 0.012894 0.012793 0.514738 0.027273 0.558592 0.997814 0.012794 0.012858 0.012954 0.17243 0.04159 0.04455 0.138207 0.027424 0.028429 0.020606 0.417883 0.083997 0.050046 0.099718 0.039654 0.048931 0.03591 0.045767 0.020775 1.84085 0.019897 0.04522 0.06823 0.047696 0.047781 0.270351 0.14302 0.034803 0.678591 0.105799 4.523007 0.64595 0.031619 0.989963 0.214742 0.383997 1.254864 0.047318 0.122504 0.086888 0.05054 2.437394 0.035588 0.074283 0.035148 5.279988 5.143482 4.675132 1.265846 0.190553 0.181911 0.149372 6.403399 5.790539 0.139157 1.329697 0.071066 0.056004 0.060386 0.090512 0.042343 0.050128 1.014742 0.039462 0.300969 3.188021 4.123229 0 0.570667 0.066651 0.039705 0.043805 0.013055 0.043281 0.077706 0.041317 0.075337 0.090688 0.075943 0.016975 0.135278 0.031278 0.017536 0.070122 0.742483 0.043075 0.032934 0.078985 0.157052 0.056976 1.169498 0.55318 0.041643 0.131467 0.026412 0.06874 4.785875 0.03968 0.039625 0.032921 0.034227 0.032876 0.032172 0.032155 0.032291 0.033565 0.056816 0.024461 0.055859 0.035701 0.053226 0.116566 0.043859 0.219485 0.040874 0.127877 0.039202 0.189511 5.752801 0.039199 0.028242 0.513603 0.030198 0.035933 0.038123 0.038631 0.056689 3.808242 1.620573 0.302747 2.906983 0.042396 0.053052 0.086185 0.096817 0.036162 0.128521 0.031228 0.26315 0.186412 0.084348 0.04108 0.035905 0.045131 2.295739 6.35569 0.066163 0.073187 0.214606 0.111901 0.10555 3.21303 0.058833 0.060938 0.103006 0.035126 0.540252 0.06104
C341 0.964176 5.534676 0.173207 0.059169 0.052025 0.311276 0.191138 0.367401 1.197139 1.058346 0.038804 11.605164 0.07605 0.157442 0.058101 0.373571 10.664836 0.026768 0.010478 1.200535 0.33981 0.012986 0.084524 0.076957 0.115078 0.245263 0.187682 10.212092 0.037849 0.015327 0.038131 0.269827 0.121601 0.043617 0.009241 0.626999 0.354603 1.177441 0.082988 0.163396 1.403181 0.165255 0.284111 0.053359 0.006968 0.630529 0.01079 0.128896 2.406594 0.451369 1.099061 0.241158 0.165563 0.165611 0.165606 12.679303 1.66927 18.793009 10.501937 0.164575 0.170213 0.165709 0.115639 0.097217 0.099776 0.504302 1.084854 3.76412 0.487812 0.360181 0.190271 0.715283 0.037039 0.084198 0.121311 0.049114 0.024922 0.007317 0.063487 0.020258 9.319019 0.019816 0.052949 0.052691 0.023971 0.02473 0.059284 1.53894 0.04735 0.374635 0.153871 0.076818 0.769465 0.050916 0.26076 0.132908 0.072227 0.00697 0.21266 0.05909 0.049907 0.048748 0.052022 0.026698 0.042629 0.150424 0.049026 0.0285 0.090714 0.099655 0.619602 0.380978 0.190022 0.039341 0.068709 0.157553 0.057464 0.052186 0.34367 0.097428 1.121756 1.133239 0.042257 0.081961 1.021584 0.044279 0.090157 0 0.126011 0.00845 0.125787 1.007396 0.006294 0.086214 2.502669 1.459019 0.217552 1.542101 0.216239 0.130011 0.052503 0.214932 0.735866 0.488161 0.989533 0.642201 0.501523 0.640528 0.070007 1.89092 1.274039 1.655759 0.021315 0.032876 0.055175 0.043645 0.080925 0.084536 0.227288 0.230889 0.228906 0.029987 0.022045 0.015785 0.232118 0.017646 1.196383 0.017701 0.250031 0.136876 0.194794 0.014544 0.580381 0.038768 0.039451 0.037101 0.018733 0.046629 0.036695 0.013909 0.013909 0.032556 0.49959 0.257467 0.498816 0.017667 0.048109 0.03843 0.02599 0.457139 0.048309 0.047349 0.065892 0.066056 0.757283 0.014046 0.013811 1.716372 0.586744 0.304391 0.530232 0.138189 0.126306 1.060369 0.05422 0.022828 2.102829 0.124778 3.026024 0.547651 0.200331 0.104814 0.295961 1.017879 0.048672 0.227758 0.281388
C342 0.021106 0.032804 0.005463 0.107673 0.004129 3.026381 0.005301 0.065306 0.039244 0.250342 0.042801 0.115089 0.012713 0.032487 0.893689 0.025589 0.006692 0.019662 0.016736 0.06412 0.034006 0.01944 0.013702 0.023774 0.477481 0.01945 0.301856 0.046026 0.024641 0.02853 0.02839 0.014135 0.019833 0.008676 0.026031 0.077356 0.011852 0.010632 0.02368 0.004164 0.025664 0.008824 0.017569 0.020815 0.015097 1.207638 0.021067 0.210086 1.162011 0.046766 0.029962 0.009403 0.003906 0.001136 0.027159 0.023334 0.098705 0.788278 0.017512 9.9e-05 0.001252 0.003681 1.693473 1.112089 2.082732 1.251599 0.972605 0.115343 0.36018 0.031809 0.205565 1.184114 0.02065 0.01615 0.019798 0.019421 0.017511 0.00859 0.088577 0.008738 0.016563 0.033243 0.023529 0.023845 0.008966 0.011469 0.604804 0.02534 0.032649 0.035534 0.015191 0.015774 0.013349 0.010609 0.009111 0.029474 2.311147 0.027424 0.781947 0.035502 0.0251 0.020074 0.020524 1.45533 0.007033 0.014539 0.057758 0.530016 0.174291 0.021225 0.143392 0.149932 0.024106 0.374232 0.057279 0.167874 0.081344 0.019666 0.0281 0.067167 0.05335 0.054096 2.451192 1.335233 0.020924 0.032988 0.035457 0.021886 0 0.016175 0.127878 0.015135 0.03275 0.26419 0.289124 0.439707 16.014601 0.249696 0.384348 4.767766 0.044585 0.968126 0.019967 1.018785 0.009755 2.066478 0.442484 2.910674 0.018238 0.325199 2.191909 0.038796 0.033123 0.059572 0.014704 0.020768 0.008414 0.007741 0.019631 0.029349 0.0206 0.019683 0.020095 0.019815 0.020075 0.016333 1.013 0.015071 0.004799 0.007099 0.073266 0.008876 0.06137 0.006936 0.007012 0.026076 0.392769 0.0197 0.152932 0.999556 0.046221 0.029206 0.336077 0.209464 0.396192 0.014669 0.04626 0.005602 11.537462 0.020714 0.01777 0.269395 0.033442 0.018864 1.044279 0.061905 0.016772 1.060847 0.939015 1.08882 10.580385 0.023331 0.034907 0.038427 0.08782 5.73437 0.472531 0.037876 0.148111 0.108339 0.005474 0.026444 0.620421 0.167301 0.014497 0.028866 1.007834
C343 0.068358 0.205369 0.282643 0.060716 0.082416 0.060468 1.147244 0.084902 0.1067 0.016279 0.141694 0.02922 0.136035 0.152857 1.210458 0.142019 0.18592 0.12789 0.473588 0.104683 0.617465 2.182491 3.49914 0.164021 0.082294 1.189394 0.435944 0.079033 0.12899 4.165321 0.13136 3.79668 1.242634 0.345471 13.493171 0.113904 0.27564 0.275179 0.128967 0.1733 0.246003 0.28217 0.732402 1.071938 18.054107 0.012883 4.742261 0.135695 0.042173 0.140886 0.076837 0.186637 0.359657 0.322964 0.600129 0.19983 0.493937 0.199673 0.210322 0.339146 0.326649 0.328757 0.079331 0.077279 0.07714 0.396469 0.150528 0.530601 1.090231 0.912736 0.905771 0.41552 3.91552 1.24011 1.015077 1.072035 2.187728 1.846887 0.100567 0.844817 0.206544 2.951378 0.327524 0.290589 0.096272 2.788323 0.058538 0.443209 6.334731 0.128987 0.254258 1.226783 0.185181 0.874495 0.143956 1.56007 0.053292 16.55666 0.416486 5.927441 0.083508 1.072044 0.402598 0.070487 0.131118 0.171421 0.129851 1.05299 0.210058 9.143039 0.081456 0.124782 0.501359 0.106051 0.083859 0.052664 0.097633 0.404596 0.403495 0.096644 0.030514 0.492857 0.068981 0.982581 0.083187 0.127883 0.127996 0.1996 0.129085 0 5.590701 19.738904 4.869539 1.787001 0.117531 1.11391 0.197168 0.116886 0.30912 0.045992 0.101721 0.31557 1.187352 0.064184 1.247074 0.041012 0.142158 0.039966 4.91803 0.129628 0.041207 0.101852 10.377495 0.101778 1.313017 0.127878 0.873279 1.036141 0.560044 0.580173 0.485156 0.489076 1.561369 0.626327 0.560055 0.215113 0.064911 0.248256 0.198647 1.852218 2.517558 5.420297 2.681119 6.442088 6.435215 0.075621 0.075612 0.162769 0.065711 0.074192 0.078211 0.074206 0.112539 0.198185 0.191294 0.248187 0.127905 0.429028 0.121441 0.127838 3.408092 5.202405 2.451858 2.999471 0.087998 1.495672 1.778275 0.218441 0.101682 0.192776 0.235419 1.112711 0.164294 0.136614 0.154803 0.12208 0.031403 1.167441 0.134917 0.103046 0.853019 0.175728 1.872779 0.262844 3.609513 0.5839 0.044944
C344 1.704359 0.545567 1.030697 0.952241 4.522716 2.69557 0.353132 0.214336 0.969824 0.825999 3.087996 1.099686 0.313409 0.189532 1.993603 0.168402 1.946727 0.168115 2.543899 0.623893 1.204358 6.302297 17.171211 0.334467 1.852388 3.469107 2.749077 1.08054 0.185707 2.718864 0.17471 4.815191 2.892661 0.910882 2.072 1.038884 3.794038 4.44497 0.369069 0.315745 6.698433 0.701773 0.901286 4.956894 1.937717 1.521361 3.746675 0.173461 0.861298 0.168051 5.312508 2.699971 0.507579 0.481209 1.470757 0.499581 0.706161 0.9963 0.553291 0.46766 0.68115 0.684864 0.941884 1.792897 2.188284 0.95335 1.029909 1.878338 2.253461 1.404767 2.969971 3.260302 7.472266 8.725864 7.119652 4.921825 4.119484 1.929257 0.254306 2.449555 0.400483 5.066252 3.534371 2.800536 1.825438 3.566667 1.574333 3.613485 4.299945 0.167722 3.842785 6.233325 4.583224 0.773966 1.259262 5.176602 3.787384 2.244814 2.124472 9.213014 0.202228 3.452065 9.340266 1.923453 1.20266 0.370128 0.826232 1.222184 2.363832 7.395374 1.4815 0.319326 0.3358 3.540557 0.202383 0.644914 2.367844 11.857829 5.896181 0.786538 0.348405 0.757351 2.077614 0.559434 0.175711 0.159767 0.16887 1.112842 1.283514 5.931045 0 4.963796 4.851757 8.313709 0.890051 0.938738 2.037231 0.840787 2.290835 1.302775 2.135874 2.669271 3.437133 1.338558 3.116423 3.195497 0.800797 0.651584 13.325127 0.762068 0.649793 0.841756 14.187434 0.970973 2.101197 0.31199 7.032189 6.291657 3.060083 1.651013 3.018907 1.422439 2.888911 2.319447 2.159809 2.203586 2.65327 1.689589 1.168402 2.105156 3.721335 11.326733 2.316482 2.607787 4.076481 2.072858 1.98144 0.258073 1.589299 2.693891 3.044648 1.823285 5.691364 2.791697 4.760602 0.915296 0.319341 0.29885 1.382406 0.230813 3.979078 2.830318 4.739037 5.258611 4.465842 0.834622 1.424667 0.98529 1.053559 0.780923 0.898454 2.592212 0.749183 0.243107 0.160879 1.006536 0.699264 2.783081 4.505369 2.615818 0.204728 1.305818 2.128189 1.760574 9.137412 2.702615 1.221092
C345 0.05292 0.066072 0.680877 0.079141 0.122782 0.189961 0.102332 0.040796 0.138427 0.038488 0.125768 0.142082 0.042227 0.06698 0.121892 0.033643 0.105616 0.04139 0.108065 0.179995 0.057977 2.374833 16.511754 0.040178 0.05982 0.053638 0.143186 0.453555 0.092697 2.634849 0.34032 2.250967 0.059198 0.154149 10.293656 0.209451 0.060474 0.062505 0.036901 0.045922 0.072323 0.174847 0.134817 0.107101 15.689611 0.040788 3.007058 0.110124 0.029044 0.106722 0.069226 0.185011 0.543352 0.845676 0.585199 0.056713 0.061208 0.059566 0.056937 0.545407 0.336879 0.532984 0.37825 0.332404 0.257205 0.048762 0.068787 0.095638 1.056594 0.025468 0.311303 0.305291 0.04164 0.780429 1.544345 0.108383 1.297526 0.415288 0.119079 0.079013 0.058571 1.942042 0.294957 0.142531 0.375355 1.969336 0.059364 0.035553 1.464563 0.15813 0.061748 1.6343 0.041999 0.076053 0.038384 0.111043 0.137112 13.871861 0.15125 2.360187 0.046375 0.174937 0.0373 0.060724 0.033592 0.235554 0.097146 0.036765 0.140385 1.372457 0.129066 0.033416 0.036228 0.136554 0.121636 0.074282 0.128208 0.13295 0.037781 0.115678 0.135887 0.064742 1.067631 0.048125 0.360973 0.036595 0.045699 1.056056 0.061029 14.711809 1.380497 0 22.366097 4.420347 0.18585 0.195422 0.079503 0.194402 0.140829 0.017058 0.05002 0.14099 0.263547 0.029962 0.208903 0.033308 0.011859 0.229434 2.502214 0.034878 0.026469 0.043899 7.900911 0.042973 0.155584 0.034235 1.277616 1.609813 0.032993 0.140699 0.048542 0.217279 1.046599 0.047566 0.037998 0.198818 0.108686 0.232528 0.159758 0.085348 1.873008 6.25903 2.964849 1.53192 1.460775 0.103412 0.15212 0.035103 0.104072 0.104084 0.104405 0.105005 0.144045 0.136107 0.139304 1.154217 0.342965 0.035807 0.130044 0.03741 2.104053 2.59157 1.17904 2.114955 0.138015 2.521701 1.71236 0.163603 0.026397 0.050192 0.409255 0.299039 0.051218 0.03404 0.034621 0.263159 0.044884 0.067572 0.047127 0.054033 0.03681 0.069132 0.29838 0.127847 4.161643 0.166844 0.01802
C346 0.587322 0.324316 1.613433 0.168186 0.185176 0.184859 0.261934 0.193 0.107365 0.352893 0.93302 0.699668 0.293028 0.843272 0.185436 0.125722 0.093819 0.179213 0.259325 0.108475 0.935784 5.140935 13.074935 0.239995 0.147472 0.258754 0.691258 0.69649 0.148041 5.999187 0.131615 5.806749 0.181588 0.136642 3.587553 0.455339 0.289492 0.298221 0.13878 0.516047 0.436588 0.31811 0.138716 0.23464 4.146868 4.314105 6.063587 0.604539 0.081342 0.13081 0.37645 0.86507 1.107913 0.122447 0.094984 0.2187 1.133071 0.077786 0.080863 2.105367 0.78135 1.603889 0.157005 0.157566 0.183379 0.168021 1.932498 0.088311 0.954359 0.644378 0.699206 0.703125 0.90793 2.290923 3.415942 0.235963 2.001674 1.534801 0.171478 6.802854 0.129311 5.246013 0.28529 0.168417 0.251763 8.433186 0.162317 1.224429 4.351238 0.138922 0.164381 7.155254 0.154118 0.353616 3.479106 0.218119 0.187945 3.474434 0.602333 5.271233 0.154775 0.225872 0.320279 0.147774 0.130639 0.127582 0.162473 0.165885 0.32465 2.278918 0.144328 0.158073 0.156242 0.335229 0.152754 0.169338 0.190672 0.484955 0.333579 0.153141 0.099859 0.084251 0.196707 0.100474 0.156415 1.154911 0.132763 0.256835 0.269528 5.541225 1.240763 21.817292 0 3.573543 1.274695 0.297519 0.097747 0.275126 0.973485 0.081643 0.083736 2.32132 0.280416 0.099075 2.175618 0.074652 0.572207 0.075002 2.234771 0.12649 0.077046 0.086181 6.890673 0.09153 1.774233 0.123672 2.562206 4.897843 0.175653 0.206297 0.205984 0.46108 0.654801 1.641531 0.160347 0.237581 1.069009 0.243062 0.581098 0.630845 4.859643 6.591635 6.798316 12.426716 11.313886 0.201024 0.19308 0.162124 0.184217 0.184582 0.184463 0.189894 0.155687 0.15282 0.176485 0.23979 0.128621 0.144881 0.59455 0.152923 1.989515 2.696765 1.933167 2.010816 0.152814 0.412321 0.700066 0.360209 0.093919 0.654433 0.144205 0.217848 0.157108 0.123135 0.127142 0.068371 0.081705 0.941859 1.360304 0.150352 0.15081 0.663849 6.922777 0.081582 2.341644 0.157942 0.086997
C34 1.779375 0.257587 0.144236 1.320436 0.186535 0.400874 0.128407 1.128763 1.587976 1.252008 3.695065 2.757901 0.103283 0.129273 0.321068 0.100105 0.125357 0.132218 0.204985 1.606518 1.4366 6.133116 11.642139 0.134877 1.610758 0.199885 2.616468 1.36591 0.100242 1.766391 0.369515 1.298189 0.242841 0.383808 1.604932 0.513029 0.326705 0.916838 0.1354 0.110826 0.206937 0.397689 0.407195 0.503309 2.968909 2.476702 2.367348 0.328185 0.782924 0.255162 2.476749 1.158323 0.203888 0.147282 0.171765 0.294913 2.020969 0.219916 0.22838 0.150298 0.16079 0.158091 0.61366 0.262375 0.454774 0.546277 4.366782 2.042673 2.661544 0.453987 5.094295 3.440469 0.735817 3.967678 7.821008 0.510338 1.824216 2.084213 0.127543 1.298614 0.217911 2.046729 0.769147 0.794095 0.140533 2.591678 1.084895 0.301219 3.528583 0.103583 0.232717 5.240974 0.318793 0.217621 1.186004 0.421271 0.503483 3.255495 6.834825 4.620998 0.618648 0.517814 0.720109 0.648368 0.32722 0.609263 0.220249 0.63437 1.30907 5.590985 0.447216 0.128342 0.22455 1.233285 0.10628 0.297164 2.076766 0.703583 1.317138 0.119992 0.447838 0.629564 0.757675 1.262291 0.107401 0.141008 0.244753 1.239212 0.6902 2.668612 6.18651 5.455615 5.415273 0 0.558894 1.841553 0.523786 0.718698 1.138568 0.421906 1.346102 2.912474 1.251886 1.546185 1.531446 0.892824 1.419867 0.299353 27.120255 0.100353 0.733383 1.526856 11.867343 1.117919 0.35093 1.179425 5.143592 6.262173 0.715105 1.188174 1.182985 0.457491 0.700272 0.709883 0.710247 0.411818 2.436422 0.42775 1.292868 0.418101 15.935061 7.834234 16.68507 3.859153 3.525254 0.403741 0.403738 0.108133 0.408195 0.402145 0.425653 0.411431 0.60498 0.715114 0.468505 0.682941 0.2237 0.10804 0.7253 0.094776 2.798902 3.185534 2.188886 2.896511 0.471367 0.416916 0.41047 0.645729 0.851629 0.252851 1.066722 0.523824 2.240062 0.128944 0.12901 1.871692 0.626351 1.750328 1.958638 1.472365 0.157674 1.624659 4.531509 0.627847 1.766027 0.690316 0.211655
C354 0.64602 1.602248 0.026799 0.897921 0.116988 0.63179 0.315502 0.063881 7.637786 0.092584 0.182586 0.91036 0.060946 0.043253 0.105118 0.513872 0.374619 1.047015 0.092594 8.290095 1.807617 0.091297 0.177022 0.055547 0.095299 0.065058 0.416829 1.151798 0.050988 0.034774 0.063126 0.033186 2.06815 0.210408 0.062737 5.238409 0.068177 0.062299 0.141885 0.107956 0.070124 0.787823 0.215934 0.073505 0.223278 0.106236 0.042838 0.056558 0.077591 0.15431 0.323128 0.044048 0.011979 0.01387 0.379665 1.05004 0.113251 0.087445 0.512189 1.004831 0.096042 0.293158 0.212187 0.135764 0.106311 0.142036 1.441404 0.118357 1.942627 0.978263 0.123056 0.128929 0.203601 0.028491 0.052694 0.076498 0.118704 0.070682 0.096749 0.036891 0.16316 0.134228 0.048507 0.065179 1.015923 0.122537 0.205941 0.064014 0.261695 0.157932 0.069034 0.057352 0.07137 0.100337 0.058653 0.058453 0.636911 0.228991 0.158628 0.122186 0.067592 0.068042 0.079483 0.284398 0.069786 0.065545 0.58427 1.042646 0.078606 0.178454 1.174208 0.688757 0.159594 0.241372 0.094047 0.255936 0.09915 0.072028 0.051228 0.113707 0.096595 0.11367 0.064825 0.120304 0.120093 0.561541 0.056945 1.017566 0.061039 0.223279 0.024056 0.070975 0.26063 0.280536 0 19.078437 0.057055 16.899193 0.219591 0.613843 0.439236 1.952535 0.077194 0.107486 0.048128 0.098792 0.760059 0.093377 0.07682 4.140609 1.205533 0.083959 0.088267 2.889597 0.097311 0.134715 0.062039 0.039212 0.076461 0.067034 0.080599 0.053333 0.071503 0.083977 0.070596 1.046664 0.03343 0.086573 0.042574 0.057726 1.064657 0.046526 0.422861 0.071603 0.04354 0.09941 0.079287 0.236624 0.087032 0.100518 0.08667 0.095152 0.07994 0.150092 0.120072 0.08075 0.145848 1.051238 0.469762 0.082729 0.060334 0.048945 0.064296 1.966176 0.490189 0.093342 0.108738 4.983726 0.073342 0.111901 1.571748 0.080162 0.081201 0.192724 1.065811 1.09721 0.097255 0.217946 0.142962 0.140029 0.164047 0.09681 1.124931 2.681768 1.017558 0.068195 0.091274
C355 0.861996 0.125502 0.011582 0.025864 0.039611 0.046977 0.313662 0.191395 7.749963 0.009958 1.244361 1.906667 1.433751 0.418278 0.217038 0.201615 0.261484 0.045412 0.03121 10.74023 0.453023 0.044374 0.027281 0.203733 0.320085 0.035658 0.019924 0.331402 0.26291 0.497882 0.108308 1.035445 1.564903 0.156669 0.039307 0.725478 0.487964 0.022273 0.187803 0.419766 0.021744 0.010168 0.168501 0.212883 0.022147 2.154552 0.053822 0.419732 0.101605 0.140714 1.28689 0.056803 0.027481 0.005422 0.024133 0.425792 0.026099 0.021557 0.373785 0.015281 0.006267 0.028737 0.101911 0.028995 1.157403 1.221136 1.218754 0.02494 0.109632 0.393062 0.224642 0.021014 0.206562 0.028332 0.200325 0.218031 0.038956 0.008271 1.065618 0.008862 0.225849 0.024057 0.277165 0.312496 1.556741 0.026193 1.030257 0.011508 1.081099 0.334271 0.04987 0.008472 0.03036 0.041433 1.000484 0.021096 0.029497 0.021461 0.020697 0.182699 0.063598 0.212668 0.367217 1.102544 0.070155 1.035636 0.081859 0.163292 0.054291 0.045912 0.050636 0.150981 0.560484 0.034182 0.088095 0.225254 0.150801 0.03628 0.264707 0.145688 0.193429 0.023975 1.301192 1.089159 0.064599 0.084559 0.168268 0.535921 1.227641 0.03044 0.048662 0.015146 0.009718 0.025933 19.768851 0 0.307071 13.349994 1.022872 0.332216 0.050613 0.015924 0.043382 1.415472 0.006865 1.252903 0.069143 2.191353 0.062457 1.551344 0.196384 0.060285 0.043828 2.702422 0.034759 0.047681 0.023423 0.025266 0.018495 0.018374 0.018302 0.0222 0.018351 0.018372 0.914927 0.032514 1.835618 0.033418 0.277251 0.281146 0.874352 1.595036 0.102859 0.026204 0.02639 0.038342 0.103526 0.181368 0.029625 0.182284 0.03479 0.031806 0.128463 0.019134 0.08969 0.03749 0.279662 0.047454 0.263939 0.280884 0.082085 0.046037 0.041721 0.038243 0.116574 0.033682 0.036696 3.763452 1.008235 0.176833 0.902463 0.025977 0.021538 0.485771 2.312713 3.10067 0.486781 0.043893 0.011644 0.024949 0.149843 0.143225 0.008639 0.026765 0.024984 0.018519 0.411658
C356 0.050635 0.114323 0.015915 0.186382 0.078611 1.678591 0.700695 0.195731 1.802023 0.869783 0.12076 0.32114 1.891998 0.213483 0.390785 0.514057 0.869536 1.483954 0.05955 0.318017 0.142089 0.067291 0.025419 0.278568 1.027655 0.037347 0.110981 0.274227 0.693145 0.44867 0.405057 0.023838 0.141952 0.022932 0.030701 0.108251 0.21453 1.561 0.052092 0.094881 0.322695 0.031502 0.014839 0.090058 0.029999 0.341995 0.024022 1.748344 2.180467 0.154372 0.109001 0.020951 0.227991 0.016897 0.035954 1.604405 0.101767 0.308102 0.134225 0.017324 0.224469 0.204813 1.379671 3.385994 0.854458 1.329004 0.513267 0.346147 0.497442 1.211958 0.160744 0.406312 0.082793 0.016336 0.032945 0.089351 0.060461 0.013005 0.060464 0.032435 0.117262 0.070481 0.043081 0.03674 0.011919 0.124386 0.671628 0.042011 0.438442 0.082773 1.136124 0.019001 0.348095 0.339018 0.040949 0.210476 0.445894 0.039318 0.262023 0.028856 0.083533 0.090058 0.21792 2.049825 0.140116 0.834233 0.253105 0.784812 0.231103 0.046778 2.838469 0.195427 0.588094 2.192851 0.068588 0.127333 0.241548 0.056112 1.120125 0.746099 0.565169 0.141811 1.733708 1.502537 0.074101 0.125189 0.199169 1.665373 19.815831 0.028127 0.058718 0.029492 0.026265 0.096408 0.180482 0.975451 0 0.691243 0.927048 3.751936 0.218104 0.700979 0.424709 3.498608 0.045565 3.512245 2.029866 7.481959 0.204753 1.2598 4.305865 0.107926 0.048786 1.185613 0.068343 1.19699 0.01993 0.016944 0.084406 0.07755 0.104251 0.095745 0.115606 0.104445 0.079103 0.036336 0.637507 0.036306 0.056724 0.016489 0.022906 0.028503 0.047859 0.068599 0.041611 0.150069 0.532367 1.268284 0.279667 1.129076 0.135696 0.332077 0.993922 0.133889 0.091549 0.038798 1.323739 0.06098 10.162045 2.547378 0.071392 0.03966 0.037826 0.034527 0.983374 0.070745 0.050853 0.202248 3.114646 1.232509 9.610964 1.031394 0.745253 0.216216 0.229272 5.766312 3.681801 0.046264 0.334646 0.111678 0.474176 0.047279 1.587217 0.125903 0.031071 0.076456 1.816212
C357 1.171608 0.024851 0.013434 0.039002 0.041688 0.043402 0.116563 0.262057 5.470484 0.044158 1.081021 1.460329 0.279697 1.132849 0.034107 0.464796 1.053843 0.039906 0.030813 6.346555 1.673927 0.037786 0.116504 0.501489 0.044737 0.060852 0.161651 1.095291 0.138962 0.129656 0.121212 0.120062 1.062975 1.01993 0.013336 3.30763 0.054688 0.031556 1.103052 0.205939 0.036219 1.157367 0.028379 0.067765 0.013007 0.927692 0.106969 0.435408 0.045945 0.174947 0.230081 0.022432 0.008229 0.127966 1.005741 0.218587 0.020065 0.57151 2.170286 0.008922 0.007806 0.015558 1.16002 0.056029 0.043381 0.071656 1.267921 0.020149 2.690968 0.87507 1.135714 0.16085 0.174387 0.705996 0.041117 0.066776 0.274675 0.008524 1.137082 0.004694 2.27515 0.139642 0.040137 0.050404 0.040777 0.03886 0.045547 0.025897 0.2634 0.201976 0.077532 0.068074 0.022039 0.029093 0.017453 0.039285 0.035778 0.018605 0.136875 0.159043 0.047267 0.057043 0.728876 0.048337 0.055664 0.197327 0.522777 0.047163 0.525895 0.018522 0.048154 0.118933 0.203188 0.452054 0.123282 0.115045 0.636597 0.032613 0.451925 0.044183 0.050081 0.067447 0.126174 0.051297 0.046596 0.124452 0.105689 1.272608 1.220279 0.012811 0.051927 0.012663 0.005322 0.559343 21.713985 17.376581 0.062508 0 0.264459 0.288314 0.564887 0.932977 0.060861 1.037659 0.00485 0.801228 0.238722 1.060565 0.02394 0.611461 0.066189 0.125281 0.026552 2.446169 0.208783 0.538341 0.061934 1.056292 0.028054 0.018955 0.01888 0.014849 0.02534 0.019153 1.029561 0.060866 0.032493 0.050151 0.045753 0.048268 0.013558 0.014441 0.015413 0.034012 0.008079 0.034045 0.055141 0.274942 0.538699 0.264914 0.037518 0.919399 0.06204 0.337927 0.017441 0.109528 0.048711 0.44109 0.061877 0.045341 0.022223 0.021686 0.025913 0.304046 0.041368 0.033066 0.486917 7.445068 0.136836 0.231282 1.114325 0.073826 0.047971 0.274895 0.050852 3.06285 0.107512 0.026339 0.013473 0.200696 1.054144 0.077477 0.26229 0.269501 0.017912 0.028025 0.040506
C358 1.215302 0.195405 1.56618 0.135294 0.170674 1.668323 0.147429 0.171705 0.618126 0.465736 0.075539 0.295568 0.201614 0.087504 0.291102 0.110695 0.113525 0.157999 0.149309 1.933928 0.328093 0.132431 0.116082 0.17039 1.930449 0.094938 0.753271 1.026064 0.125716 1.553063 0.128469 0.920976 0.441306 0.206496 0.116228 0.333188 0.567314 0.144919 0.708137 0.070797 0.142786 0.151533 0.76957 0.145307 0.120183 0.5655 3.118947 0.089761 1.241824 0.124441 2.591306 0.082449 0.199492 1.51217 0.120933 1.724378 0.140558 1.136783 0.120682 0.06876 0.34352 0.308429 1.304365 0.617361 0.618379 2.003561 0.670976 0.129389 1.048955 0.698429 0.218885 1.404423 1.095328 0.134396 0.101008 0.147096 0.139137 0.200615 0.436386 0.174802 0.844694 0.144804 0.084455 0.087669 0.083356 0.155603 0.242516 0.101833 0.128559 0.16776 0.398148 1.212835 0.090948 0.077927 0.247991 0.110145 3.922162 0.11891 0.199974 1.234376 0.302044 0.138579 0.139485 2.012659 0.132004 0.137209 0.127593 0.526845 1.831729 0.115723 1.279539 0.163844 0.151037 4.033851 0.230285 0.207743 0.269356 0.197434 0.148784 0.876004 1.09006 0.274281 1.112882 0.567442 0.3087 0.121768 0.130242 0.143243 0.212109 0.125014 0.102339 0.142615 0.122159 1.063491 3.359487 0.744856 1.53676 0.852159 0 1.720023 0.107778 50.315082 0.095299 1.132667 0.992695 1.04784 0.130181 2.187013 0.122745 0.160615 1.965255 0.1393 0.229193 1.563431 0.122174 0.117943 0.133333 0.118745 0.086785 0.078771 0.08198 1.757764 3.549747 4.170296 0.08046 0.120972 1.260004 0.127759 0.097616 0.108673 0.184848 0.175478 0.315446 0.075931 0.079022 0.415506 0.164954 0.140857 1.220468 0.296315 0.157757 0.187333 0.265771 0.478572 0.992922 0.126644 0.139284 0.112322 0.288919 0.11678 0.115404 0.108152 0.116172 0.110201 1.297322 0.093626 0.104094 0.575301 2.215126 0.097136 0.583191 0.184337 1.217254 0.158922 0.152757 3.168371 0.627476 0.209214 0.875499 0.974703 0.111128 0.547592 0.875862 17.215541 0.113405 0.072191 1.994228
C359 1.40774 0.781698 0.023762 2.730277 0.440235 0.37887 0.044629 0.137953 0.226632 0.993926 1.372203 0.126781 0.073061 0.054057 0.528892 0.684579 0.535537 1.139945 0.082003 0.237767 0.153257 0.071599 0.038476 1.083202 1.092321 1.084618 0.278445 0.5967 0.117893 0.045541 0.327055 0.045788 1.147953 0.085584 0.034907 1.12579 2.383209 1.267203 1.08396 0.053637 0.171456 0.084883 0.091468 0.048571 0.049812 0.643534 0.031014 0.09833 4.809456 0.33349 0.187853 0.531716 0.023209 0.022902 0.021012 0.401444 0.155691 0.637509 0.123326 0.028003 0.024509 0.024513 6.942069 6.315415 4.913118 4.300675 0.181776 0.118955 0.222186 0.177659 1.208508 0.156585 0.100003 0.036522 1.990799 0.048625 0.699949 0.106047 0.052732 1.10462 0.956673 0.062031 0.057117 0.047144 0.020763 0.089545 1.60039 0.498128 0.044653 0.564661 0.350169 0.091001 0.714216 1.463291 0.075989 1.096286 0.795433 0.035012 0.197982 0.091826 0.065569 0.099852 0.120533 0.283893 0.25525 0.340842 0.333955 0.486918 2.224836 0.103225 0.473587 0.618278 0.297044 2.437916 0.069641 0.217531 0.123964 0.043937 0.405188 1.080303 1.174239 1.331121 2.362224 0.129278 0.083335 0.150005 0.16012 0.244699 5.239555 0.033595 0.037786 0.62251 0.029129 0.267595 0.409326 0.261763 3.290052 0.40226 1.911689 0 0.482932 2.836448 0.964004 1.862956 0.012941 3.718118 1.701267 7.428884 0.07216 0.294491 7.106357 0.089124 0.047064 0.197543 0.057656 0.334858 0.314561 0.074178 0.414669 0.101639 0.110656 0.060176 0.36756 0.048353 0.413636 0.057391 0.09388 0.064233 0.232017 0.056982 1.144973 0.102126 0.155054 0.048285 0.037411 0.107036 0.080594 1.23548 0.729532 0.060356 0.051549 0.112562 0.90846 0.575333 1.347846 0.064224 0.197681 0.655767 4.655878 0.666515 0.080293 0.178604 0.346478 0.054345 1.679359 0.061864 0.038972 0.341972 2.197149 0.595832 1.979915 0.191611 1.079237 0.43446 0.130536 1.729979 4.313193 0.110344 0.840679 0.640357 0.318193 0.049553 0.267199 0.795375 0.031848 0.098414 36.761143
C35 1.255049 0.879529 0.31712 3.792854 0.324148 2.276455 0.320293 2.930142 3.475946 1.790266 0.525199 0.815318 0.297273 0.210037 0.602599 0.339131 1.239539 0.28931 0.525643 3.674388 0.213365 0.479555 0.394474 0.250373 3.603784 0.355623 0.678425 2.514811 0.821539 0.22279 0.309055 0.227347 1.246138 1.505179 0.339212 0.696322 0.424218 0.412508 0.341778 0.211486 1.409154 0.829573 0.772951 0.573327 0.201256 1.744762 0.187117 0.225981 3.919289 0.336339 0.388635 0.566783 0.645655 0.361861 0.308008 0.25584 0.483362 0.233047 0.30433 0.338807 1.286887 0.335125 1.082846 1.789579 1.480119 1.00335 1.014421 0.422164 1.927519 0.698938 0.698511 0.701439 0.770671 0.51873 0.411043 0.573785 0.411683 0.445287 3.020028 0.440445 1.045992 0.426186 0.749805 0.783865 2.472609 0.409151 1.751508 1.325474 1.114756 0.321826 0.391942 0.406672 0.441702 0.361497 0.463423 0.260598 2.323122 0.201852 0.693523 0.394345 0.996766 0.573365 0.57074 3.851312 0.325292 0.309463 0.300479 1.481916 1.020148 0.440926 1.662269 0.285946 0.293717 1.282207 3.41294 7.200489 1.563152 0.478721 0.43279 1.015479 10.023933 1.678774 0.960561 7.364994 1.215499 0.346839 0.295164 0.31416 0.829769 0.206507 0.323709 0.220415 0.335027 0.374225 3.526841 2.660895 0.652622 1.382696 0.976987 1.577009 0 0.819169 0.303219 1.230002 0.496931 0.932749 2.097924 0.659224 0.55237 0.316618 2.66044 33.277283 0.479129 43.604374 2.437284 0.327902 0.437827 0.443419 0.484998 0.473846 0.465644 0.472047 0.467392 0.478735 0.467059 0.511005 2.645369 0.511385 0.425711 0.981582 0.859001 0.655025 0.840942 0.296191 1.292881 0.897059 0.829329 0.311186 0.77442 0.776888 0.845081 0.773135 0.824053 0.80486 2.618333 0.559255 0.377662 0.291024 0.914108 0.353428 0.493336 0.380726 0.515297 0.521555 0.841518 0.431985 0.440136 0.404423 0.485429 2.389405 0.812736 0.389102 0.849509 0.292791 0.3048 5.030909 1.350824 0.414948 0.644173 1.630122 0.331146 0.411958 1.369514 3.607629 0.377895 0.467783 0.638278
C360 0.123322 0.169521 2.055514 1.255549 0.09834 1.390759 0.130078 0.30139 1.95745 0.234983 0.690721 1.2929 0.099082 0.110132 0.233265 0.187176 0.052244 0.102993 0.183668 1.59876 0.666574 0.159597 0.117211 0.188888 1.207216 0.124905 0.653685 0.599725 0.197544 0.66291 0.097512 3.588044 0.1199 0.08006 0.183058 0.223442 0.134598 0.106983 0.119536 0.177708 0.123125 0.078966 0.075117 0.230429 0.073534 0.578237 2.127965 0.197064 0.798902 0.109164 0.620309 0.113126 0.451936 0.069877 0.561897 0.096314 0.112296 1.006524 0.596592 0.319303 0.439076 0.79202 2.777966 1.867985 0.157851 1.221021 1.175643 0.184567 0.340322 0.943126 1.87624 0.491214 0.143421 0.231588 0.266277 0.233278 0.235732 0.168367 0.24932 0.106765 0.545538 0.197969 0.560655 0.15284 1.077783 0.365864 0.32743 0.12703 0.160625 0.11016 0.213596 0.10517 0.102224 0.102117 0.048731 0.137757 3.715096 0.244627 1.305867 0.096301 1.116194 0.281317 0.221413 0.603922 0.089254 0.215656 0.118326 0.91599 1.535534 0.119864 1.448077 0.275622 0.113968 5.305076 0.146284 0.287537 1.452973 0.151958 0.214927 0.417735 0.239369 0.459981 0.201239 0.272632 0.521091 0.201273 0.172254 0.478148 2.01932 0.084948 0.136696 0.252834 1.060305 2.072 3.476062 0.638137 0.443835 3.074163 56.935658 2.139592 0.201937 0 0.123021 1.509515 0.110267 1.555589 0.965336 0.195954 0.227359 0.61009 1.339554 0.24601 0.220316 1.539491 0.160284 0.210554 1.296017 0.231261 0.125454 0.112823 0.113703 1.421122 1.829772 1.976543 0.117424 0.158183 1.924975 0.162596 0.115188 0.113301 0.298665 0.125349 0.495974 0.358305 0.584585 0.95299 0.166075 0.113074 0.568237 0.63947 1.166663 0.14278 0.340268 0.352206 0.32177 0.160731 0.121606 0.102361 0.64706 0.122431 0.137951 0.116941 0.147977 0.13418 1.126382 0.187822 0.161705 0.240147 1.683629 0.953825 0.636569 0.222021 0.35606 0.654238 0.116711 1.342266 1.184908 0.238696 1.066796 0.885647 0.14588 1.54606 0.863886 11.16887 0.123657 0.209716 1.267129
C361 0.947546 0.048817 0.133931 0.057929 2.451404 0.051793 1.41945 0.718679 0.032879 0.008743 0.023016 0.061831 0.56478 1.025323 0.99648 0.371439 0.483544 0.142346 2.604852 0.030332 0.478928 0.039073 0.056358 0.487127 0.03438 36.642602 0.065305 0.13254 1.044373 0.071117 0.413281 0.162231 0.321102 1.111601 0.201135 0.162465 2.633379 5.315657 0.088871 0.128985 2.161676 0.368123 0.05584 0.076714 0.166312 0.0203 0.071841 1.201322 1.769293 0.567692 0.055241 0.876057 0.11896 1.055192 0.024136 0.203915 0.057808 0.089522 0.19948 0.020946 0.021039 0.115921 0.038009 0.037586 0.03157 0.038005 0.017255 0.061644 0.018368 1.500889 0.066069 0.063102 1.63352 0.500885 0.143135 0.227014 0.305725 0.085946 0.079631 0.043156 0.014921 0.181241 1.07713 0.119044 0.043973 0.147654 0.038197 2.469215 0.453843 0.3399 2.576858 0.049382 1.765426 0.488381 0.148222 13.242299 0.038944 0.047857 0.063935 0.114468 0.217047 1.117393 1.110385 0.040959 0.136912 0.408248 0.236065 0.036142 0.060488 0.100096 0.037948 0.265117 0.26265 0.060055 0.100946 0.038011 0.048552 0.195772 1.456287 0.03476 0.016849 0.141565 1.033148 0.052353 0.671339 0.031074 0.145964 0.409955 0.040316 0.136839 0.169668 0.206142 0.705193 0.058398 0.082384 0.032741 1.055381 0.038572 0.01738 1.202051 0.033712 0.021164 0 2.663722 1.227349 0.462438 1.548442 0.572116 1.216317 2.357955 1.165284 0.061922 0.082666 0.031649 0.144202 1.201141 0.299198 0.286919 0.150737 0.043027 0.041667 0.035293 1.10391 0.101301 0.125613 0.355453 0.021941 0.329881 0.297209 2.123277 0.075709 0.080309 0.167611 0.070233 0.580123 0.302899 0.480701 0.342938 0.399817 0.217233 0.260858 0.974378 0.057097 0.036746 0.03492 0.07734 0.316238 0.163053 0.032264 0.746466 0.088708 0.435345 0.09977 0.196214 0.035628 0.315808 0.352842 0.0321 1.387007 0.037272 0.036841 0.148092 0.03189 0.33383 0.346609 0.02985 0.252392 1.067703 0.015988 0.032444 0.548268 2.1358 0.019984 0.030257 0.254138 0.366963 0.157724
C362 2.879793 1.438353 0.275856 8.144211 0.919436 7.721169 0.148484 2.770108 0.917201 3.897536 3.675875 1.088481 0.292097 0.141853 8.253903 0.444839 0.909507 0.513157 0.072521 1.101457 1.447496 0.174519 0.210689 0.472685 6.733898 0.757658 3.422721 1.225122 0.155064 1.146323 0.33196 0.154858 1.465128 1.392113 0.167321 2.478472 2.85359 3.465801 0.152187 0.895591 0.41339 1.922619 1.250996 0.180508 0.179956 4.363023 0.154225 0.245123 18.47339 0.712195 4.197756 0.076691 0.243232 0.244736 0.244734 1.17319 3.711596 1.494612 1.669041 0.249631 0.244734 0.244735 1.471448 2.230464 1.270398 1.967821 2.187524 3.091949 2.21164 1.170418 2.857476 2.917082 1.430119 0.476736 0.222991 0.179142 0.138226 0.476079 0.15753 0.118833 0.93349 0.138406 0.098789 0.127999 0.362283 0.280231 8.44605 1.198509 0.291824 0.842594 1.993788 0.490942 0.178281 0.320718 0.23668 1.501114 20.466622 0.163676 3.619639 0.174259 0.177949 1.224399 0.883213 6.836522 0.258269 0.281164 0.244701 12.977335 5.659598 1.402815 11.463252 0.787118 0.835143 6.424781 0.18152 5.126016 4.818124 0.489439 1.444335 3.667316 3.225579 2.335477 3.377979 1.261434 1.644197 0.465615 0.296268 1.044571 6.733794 0.540234 1.464073 0.112978 0.148326 2.369676 2.418584 2.134784 7.989814 2.061451 4.813423 13.061421 4.562496 5.859127 0.595857 0 1.219901 5.579022 6.82587 7.081789 1.597123 2.819127 4.06706 5.235925 0.142607 7.037436 0.117144 1.586435 0.534937 0.612638 0.116344 0.109656 0.106977 0.130269 0.086397 0.109182 0.097105 0.104159 0.825813 0.080841 0.083626 0.160058 1.632056 0.569397 1.714202 0.52656 0.727477 1.667138 3.410223 0.297645 2.838412 1.774015 2.015517 3.373449 7.486005 8.03234 7.88572 0.068906 0.129999 0.803742 2.456549 0.530331 0.305281 0.524862 0.127609 0.096063 8.180901 0.07087 0.072007 1.34512 16.90298 3.746228 3.566937 0.187351 4.200069 0.29767 0.188053 2.22564 5.915621 3.137549 8.498634 4.229747 0.60333 2.19478 5.172043 3.445883 1.103812 0.086761 4.44664
C363 2.235812 1.902679 13.232145 1.440224 22.748799 0.562082 0.919899 1.745939 1.025175 1.915232 4.217974 0.901835 2.481485 1.759524 1.653028 1.029161 3.515335 0.861592 8.594186 0.941574 2.906233 1.934059 3.810118 2.473682 0.703095 6.135201 1.262398 3.487683 1.470203 15.322798 1.005169 14.88808 6.632233 20.101471 1.44622 0.821433 2.715953 3.116437 0.915112 2.639928 2.685387 21.748114 20.419464 3.921099 1.189859 1.008378 17.645223 2.907354 0.831589 0.855706 0.832622 25.063428 12.803479 10.074841 9.426349 1.063022 5.101967 1.273034 1.239238 11.684858 12.029573 12.190846 0.814792 0.533335 1.62568 0.520266 1.114493 3.199279 1.049297 2.460552 1.25921 1.239849 7.645929 3.070237 2.557801 3.169976 2.316537 9.811132 0.905445 9.504928 1.925392 1.0129 10.628588 9.13085 16.874049 1.166228 0.607274 17.13381 7.781112 1.927694 8.149171 5.865244 8.400338 12.936953 34.032384 11.536418 0.607669 1.452339 1.331459 3.163837 1.312792 2.629062 7.380956 0.496132 0.900991 1.000853 1.0785 0.855281 0.728072 2.261947 0.51096 0.963923 0.938576 0.560579 1.309531 0.439656 1.149638 6.640456 7.64596 0.563729 1.939723 1.802918 2.531132 2.243607 1.307783 1.059361 0.837857 1.116472 0.815715 2.034146 5.420084 1.324105 6.740638 1.968226 0.907906 1.018734 1.563751 1.137856 2.613044 0.72861 1.251347 1.199662 7.634201 0.741693 0 0.672858 2.084896 1.025425 0.640165 1.507326 0.487219 1.134629 1.893543 1.041959 6.040187 1.049012 2.108428 2.193313 3.101411 3.200219 3.678099 3.988572 4.601315 3.907936 3.082215 5.777785 8.750902 4.831755 19.888412 18.847553 1.635933 12.974295 2.244301 6.190029 6.039665 1.784605 1.956813 1.163512 1.919229 1.850955 1.682443 2.96364 0.558986 0.744008 1.536505 4.797132 0.893191 0.923309 0.542543 0.882508 1.59171 3.787095 2.180171 1.969006 0.584858 16.004631 17.180329 0.797779 1.431087 0.432043 1.558781 13.223104 0.387958 0.936027 0.901004 1.768894 0.629871 9.705079 6.806382 1.587594 1.234141 8.002691 3.270534 0.868663 14.858806 3.186874 0.522366
C364 0.582479 0.090364 0.062515 0.061234 1.110504 0.654077 0.09519 0.093159 1.393071 1.018139 1.750776 0.259866 1.088203 0.450548 0.923849 1.171067 0.163659 1.39518 0.062589 0.154465 1.545904 0.173247 0.554307 0.099407 0.464157 1.03446 0.063052 0.087534 0.072664 0.189025 0.225263 0.312533 0.066554 0.102915 0.207778 0.104354 1.292984 0.13305 0.693519 0.114035 1.947218 0.058967 1.056926 0.058409 0.244209 0.268807 0.219401 0.109785 0.666398 1.489437 0.122002 0.064102 0.105795 0.06158 0.108518 1.925035 0.388785 1.113405 1.097568 0.062227 0.06717 0.061444 1.842968 1.058948 2.54606 1.199085 2.339632 0.099318 0.123307 0.585011 0.450813 0.107005 1.090184 0.104082 0.099822 0.287933 0.096308 0.139056 0.069432 0.175371 0.822385 0.065373 0.102363 0.064691 0.082456 0.958091 1.186974 0.180745 0.110696 0.075488 0.528112 0.105491 0.092868 0.089612 0.110616 1.26722 0.994158 0.211552 0.138805 0.210877 0.069282 0.286175 0.776677 0.742643 0.201322 0.124149 0.192534 1.628011 1.276386 0.537967 0.432339 1.040438 0.378045 0.470681 0.066429 0.391855 0.116392 0.078879 0.420262 0.158134 5.786106 0.097509 2.183205 0.206906 0.098694 0.914008 0.220314 1.374702 2.210732 0.202238 1.454393 0.22499 0.196464 0.186146 0.134492 1.088507 4.730298 0.254958 1.20322 2.381619 0.124093 0.060781 0.152747 2.560604 0.07177 0 3.867192 18.334978 0.086094 1.615941 24.246117 0.211035 0.093091 0.715149 0.128462 1.130196 0.13187 0.126394 0.07948 0.078114 0.074779 0.325028 0.072529 0.072499 0.078112 0.080417 3.502815 0.098347 0.060169 0.058142 0.09465 1.300713 1.055959 0.542508 0.534364 1.079487 0.089135 0.178572 0.072193 0.731388 1.171246 0.720037 0.461399 1.14451 2.046481 0.084544 0.338588 0.649589 1.753513 0.162466 0.396906 0.815776 0.09407 0.090021 0.315143 0.11008 0.140906 0.482836 3.03632 1.555005 1.614167 0.077257 0.642113 0.743086 0.114809 1.472387 4.926523 0.135747 0.059876 0.284138 1.118254 0.136933 1.324645 2.59944 0.55556 0.078298 5.315513
C365 1.957061 0.6519 0.744506 2.672693 0.970857 5.409943 1.386254 0.54884 0.707001 4.587918 5.591653 1.197465 0.321624 1.465345 5.473465 1.273556 0.697847 0.703561 0.461691 0.706493 0.88633 2.769232 0.500666 1.212481 4.031161 2.437672 0.911029 1.252143 1.758584 0.576227 0.774475 0.58074 0.677612 0.760823 0.518723 0.819823 1.242314 0.934622 0.744804 0.406255 1.615955 0.761847 1.301538 0.407172 0.475945 2.115263 0.658965 0.468235 3.115269 1.175332 0.923064 0.746344 0.727681 0.760639 0.732453 0.521437 2.053216 0.724066 1.275871 0.762711 0.695534 0.701835 7.340477 3.053642 1.806669 3.536299 0.595364 2.574223 0.541812 2.620542 0.940878 0.794415 1.652985 0.65949 1.509525 0.440329 0.440187 0.602991 0.268899 0.501458 4.99976 0.436757 0.623475 0.55522 0.701712 0.399354 4.98007 12.294262 0.317169 0.258901 1.002009 0.711637 2.013011 0.543024 0.466627 0.760439 3.453062 0.467441 1.598154 0.743313 0.782253 0.489393 1.094281 2.774625 1.744631 1.247281 1.172076 7.161737 2.279434 0.656708 2.692035 0.328902 0.657001 4.339718 0.310106 3.147213 2.105945 0.48243 1.095075 1.435852 6.651044 2.24714 5.829603 1.963628 1.805768 1.475706 0.415168 0.733444 3.93125 0.653587 0.733811 0.542216 0.357633 1.506601 1.717364 1.847591 4.371412 1.255263 1.367171 5.112712 1.069906 2.115043 2.574403 5.311863 1.285486 7.055193 0 20.371419 1.183022 0.252751 18.329222 1.95038 0.317034 2.415281 0.989547 2.394853 0.682402 0.682149 0.302682 0.229934 0.295285 0.322486 0.645362 0.185591 0.197033 1.18582 68.785537 1.178018 4.735856 2.289697 0.667614 19.095514 0.7395 0.635763 0.633539 1.148818 1.469046 0.632797 1.328423 1.543277 1.290292 1.320611 2.501218 2.507379 3.729571 1.305302 1.414208 0.821918 2.243415 1.678157 0.647932 0.645675 1.340967 1.766027 2.915675 0.996423 1.163374 0.812107 3.965187 4.633435 2.862388 0.659367 4.418024 1.412231 1.51821 5.844707 8.309163 1.526218 2.388339 1.773123 0.758519 1.320853 7.699708 1.850253 1.088214 0.188649 4.838033
C366 0.703409 0.036016 0.077483 1.132663 0.035442 0.173151 1.041225 1.132753 0.141682 0.503587 0.85967 0.124667 0.088431 0.092346 0.109948 1.252147 0.657949 1.08528 0.083256 0.07047 0.194144 0.013752 0.012797 1.040595 1.334095 0.621602 0.082039 0.525345 0.076536 0.097799 0.217401 0.019691 0.055303 0.110368 0.008772 0.048333 0.327048 1.002542 0.771281 0.009142 1.022916 0.040407 0.023571 0.013383 0.008767 2.44005 0.015811 0.02 2.322368 0.079972 0.061885 0.068368 0.091405 0.091626 0.091434 1.163478 0.406109 1.061857 0.543884 0.091445 0.091644 0.0914 1.136974 0.468364 4.860077 1.422808 0.022422 0.74526 0.032354 0.206507 1.062785 0.042223 0.099723 0.0127 0.013958 0.013837 0.009169 0.112629 0.014125 0.009599 0.789505 0.014378 0.013244 0.014456 0.083509 0.00914 2.116445 0.025599 0.01338 1.126363 1.26953 0.012411 0.123221 0.166484 0.101909 0.025102 0.333068 0.008595 0.036439 0.010033 0.067647 0.014162 0.049404 0.435161 0.111783 1.092548 0.685333 0.127251 0.147517 0.101181 1.881188 0.939788 1.041868 2.384741 0.108643 0.578816 0.380999 0.011113 0.855272 0.814427 3.718192 0.056386 0.550101 1.030825 0.189413 1.226121 0.282109 0.140754 2.537696 0.009593 0.023494 0.021227 0.010118 0.181182 0.033469 0.472803 5.452297 1.474194 2.025829 6.693316 0.047714 0.027811 0.79749 3.091197 0.016928 10.984404 5.609998 0 0.018773 0.358542 25.430218 0.050807 0.01931 0.789383 0.031943 0.064453 0.01275 0.013654 0.008858 0.094314 0.012326 0.008955 0.008955 0.094504 0.008792 0.015225 1.323912 0.015225 0.019103 0.012778 0.012887 0.018208 0.009336 0.261546 0.011204 0.007958 0.016448 0.045095 1.006464 0.503921 0.511138 0.009266 0.324536 1.352235 0.010695 0.013148 0.465124 0.113391 1.224605 0.035802 0.02102 0.018763 0.013038 0.015052 1.026192 0.061637 0.061437 0.383289 2.681924 0.683472 0.11723 0.013435 1.336967 0.194737 0.028046 2.228347 6.36577 0.036964 0.104678 1.015346 0.330494 0.026903 1.565232 0.197656 0.01256 0.09432 1.144707
C367 0.88912 1.082548 0.104602 1.160422 0.145938 0.161087 0.225193 0.06716 0.194084 0.288305 0.80739 0.945096 0.11718 0.14052 0.24315 0.180084 0.54582 0.110702 0.199464 0.317043 0.170664 0.498406 7.065861 0.762017 0.189572 0.159074 2.643251 0.392509 0.114176 0.351848 0.235111 1.602691 0.158721 0.145238 0.242551 0.449016 0.123392 0.097016 0.40356 0.090923 0.120787 0.1452 0.151387 0.205713 1.288896 1.078186 0.433843 0.109808 1.806334 0.177041 1.295959 0.04609 0.075908 0.075659 0.072431 0.13266 0.306135 0.383213 0.126288 0.07626 0.075303 0.086087 0.534544 0.217713 0.27384 0.698165 0.09671 0.299392 0.117067 1.168768 1.193643 1.22077 0.122756 1.452741 1.287168 0.095948 1.663665 0.262273 0.632516 0.287608 0.338154 1.577034 0.476202 0.500079 0.168458 0.393015 1.141468 1.423985 2.206664 0.15121 0.199516 1.924454 0.698914 0.082632 0.078086 0.152336 2.348748 0.448102 2.09559 0.567396 0.252693 0.226049 0.124947 0.203012 0.596582 0.253627 0.430993 0.576907 1.181592 19.417275 0.15502 0.110477 0.175102 0.604476 0.126152 0.340446 1.361088 1.082103 1.117986 0.889611 0.203511 0.228344 0.108871 0.043791 0.226658 0.110207 0.314431 0.260567 0.437612 2.387609 6.932467 2.103347 2.735512 26.123552 0.181457 0.623926 0.900687 0.595045 0.395846 1.536932 0.315072 0.416857 1.158842 2.193507 0.067686 0.215906 1.24359 0.184337 0 0.214774 0.252147 1.088527 4.564705 0.339358 0.194003 0.107911 2.316227 2.372517 0.285331 0.137166 0.12282 0.096388 0.261423 0.098487 0.143576 0.142585 2.764616 0.14275 0.03446 0.130581 7.029107 3.580846 11.595409 2.975203 3.274526 1.33111 0.223995 0.141829 0.367121 0.24228 0.375571 0.249278 0.074007 0.087613 2.273386 0.142574 0.179397 0.448393 0.28366 0.283158 7.352518 1.816521 3.755249 1.683695 0.129828 0.411258 1.490066 0.19758 0.562042 0.605575 0.091606 0.382125 0.716988 0.178934 0.241298 0.162441 0.514666 0.146059 0.152952 0.190767 0.126485 0.133418 0.229818 0.652452 0.507081 1.253446 0.242661
C368 0.057531 0.820895 1.092694 0.009974 0.143134 1.021994 2.99233 0.117849 0.032479 0.017903 0.007988 0.325549 4.774412 0.137342 0.022277 4.252822 1.3086 4.294364 0.014056 0.083539 1.279641 0.029947 0.023879 2.18386 0.011371 0.051069 0.008696 0.092289 1.71866 0.013025 1.534668 1.01717 0.013733 0.047303 0.014014 0.068985 0.022993 0.137037 6.081476 0.469189 1.148153 0.020673 0.028571 0.065703 0.014009 0.021844 0.013586 0.136885 0.552867 2.338205 0.027595 0.024977 0.014459 0.010521 0.011394 0.161949 0.101803 0.079028 0.113143 0.021618 0.012738 0.008544 0.501149 0.008891 0.009483 0.976726 0.139498 0.00862 0.029187 2.029478 0.008518 0.008925 0.02465 0.018199 0.014842 0.008534 0.035688 0.013243 0.721141 0.070895 0.033308 0.035934 0.025035 0.035339 0.071519 0.035447 0.017236 0.046382 0.028397 1.831876 0.046479 0.052475 2.105625 0.161279 0.026358 0.392703 0.34539 0.013795 0.008339 0.035441 0.27921 0.009451 0.025744 0.012781 3.87351 3.359258 7.654903 0.008295 0.021394 0.069155 0.007982 5.31113 2.528592 0.010274 0.159615 0.025124 0.364971 0.025293 1.021205 0.009696 0.029134 0.012986 0.011784 0.987805 0.757349 3.391351 1.282562 1.948415 0.288762 0.023511 0.020399 0.009184 0.031412 0.026662 3.761371 1.371115 0.333988 0.787225 0.009645 0.453398 0.023885 0.07 1.200053 0.947107 0.003512 1.589984 0.297099 0.597752 0.035664 0 0.135746 0.025949 0.023761 0.008233 0.041542 1.838973 0.024452 0.019118 0.025212 0.087766 0.022408 0.086858 0.022407 0.022407 0.022399 0.035699 0.883363 0.039407 0.116547 0.037195 0.021878 0.035297 0.017648 0.017505 0.020132 0.033879 0.008992 3.517329 0.008293 0.00878 0.017126 0.01101 0.007673 0.019112 0.007761 0.034943 3.417937 2.376843 0.021703 2.525052 0.019773 1.016371 0.016346 0.008979 0.020419 0.550408 0.024187 0.572586 0.292078 0.008461 0.419899 0.035244 0.012435 6.805376 4.051027 0.03179 0.036354 0.010548 0.369498 0.011093 4.555386 0.006418 0.017484 0.010122 0.009001 0.022407 1.771344
C369 2.243381 1.034473 0.132573 0.08921 0.034141 1.330824 0.170344 0.057352 0.051294 2.255914 0.043319 0.057828 0.051713 1.300138 1.222507 0.115126 0.147956 1.121244 0.042913 0.501233 0.111077 0.038094 0.023851 0.024578 0.78479 1.036692 0.056023 0.581522 0.026036 0.03174 0.618765 0.025785 0.073301 0.127074 0.035361 0.053701 1.716913 0.226744 1.038214 0.08128 2.746255 0.126347 0.127555 0.019368 0.032214 1.342953 0.012394 0.448217 1.699237 0.063886 0.04413 0.114722 0.041063 0.131648 0.041205 1.066136 1.181159 0.056721 1.055445 0.132345 0.132149 0.132445 0.150705 1.490817 1.228455 0.289722 0.505679 0.11034 0.561462 0.098939 0.065906 0.267049 0.271135 0.015046 0.018949 1.009942 0.050803 0.629682 0.017561 0.281258 0.110653 0.017427 0.031055 0.03063 0.049881 0.076953 2.529626 1.216335 0.029201 0.34104 2.347809 0.015287 0.279482 0.019737 0.243751 0.536896 0.531242 0.014613 0.055981 0.024651 0.065335 0.019209 1.013668 1.125625 0.257291 0.103991 0.843699 0.294993 0.900171 0.050499 0.758602 0.106673 0.085736 1.046955 0.402419 0.42403 0.058258 0.980469 0.148024 0.407714 3.76402 0.098079 2.613674 0.302192 0.064428 0.067988 0.073342 0.157173 3.039194 0.043443 0.032125 0.044305 0.023658 0.053143 1.544558 0.110483 3.093444 0.672831 2.210733 6.408751 0.454103 1.382427 2.117511 1.17276 0.015334 9.972519 4.022932 23.990364 0.098397 0.528404 0 0.09308 0.033233 0.931842 0.0297 0.145454 0.016064 0.015545 0.042603 0.020944 0.040837 0.041587 0.041598 0.013693 0.052135 0.022581 2.106164 0.020152 0.030794 0.030824 0.022063 0.055597 1.042267 0.03234 0.0325 0.07319 0.06779 0.465101 0.047212 0.443151 0.95869 0.445926 0.054928 0.061305 0.047633 0.016572 0.366658 0.074859 3.665783 0.040503 0.032232 0.033355 0.015602 0.015505 0.062169 0.032083 1.032661 0.598665 2.201749 2.157543 1.121173 0.017309 1.001546 0.906669 0.077812 1.307934 10.084677 0.061619 1.217445 0.139816 0.093867 0.059331 1.070842 0.097123 0.019412 0.020544 2.006888
C36 1.04064 0.489076 0.502621 5.009667 0.835836 2.536741 0.394374 0.845606 4.683642 3.191114 1.55035 0.733439 0.441782 0.350894 0.980288 0.40771 1.386292 0.380535 0.68828 1.575498 1.159006 0.814071 0.610201 0.430757 1.763791 0.748461 1.817351 1.577709 0.398818 0.352424 1.507563 1.40855 1.467267 0.815099 0.528335 0.854261 0.469105 0.509402 0.374917 0.35504 0.477954 0.773706 1.52064 0.668458 0.514352 1.190468 0.37069 0.352195 4.441364 0.493483 0.790821 0.686329 0.748987 0.758754 0.567456 0.448812 0.759561 0.456952 0.469307 0.71766 1.151174 0.688438 1.303156 0.978733 0.972262 1.369787 0.926883 1.741446 1.905868 2.200826 2.68029 1.439879 0.819378 0.733807 0.50275 0.672696 0.760393 0.498646 6.027929 0.508257 1.428197 0.668328 0.867036 0.701242 3.13417 0.705925 4.222466 0.684101 0.773228 0.651354 0.582096 0.620317 1.285535 0.558001 0.996641 0.477076 2.319871 1.371893 1.522969 0.60002 2.308445 0.672693 1.370253 3.539493 0.390777 0.661312 0.376424 1.429848 1.144021 1.021791 1.300843 0.382774 0.374024 0.961859 7.159854 5.992826 2.661556 0.733171 0.424072 2.18991 9.170586 1.070319 1.176304 13.754206 0.73612 0.372818 0.379242 1.030497 1.076141 0.545953 0.482127 0.458132 0.434073 1.730625 0.931562 1.325847 0.821594 1.309538 1.189369 2.197618 45.134412 1.439056 0.748244 1.475514 0.612938 2.024922 1.943172 1.810928 0.77464 0.476851 1.777485 0 0.677569 39.557502 4.539071 0.385896 0.640784 0.641617 0.577035 0.568316 0.581186 0.547493 0.552713 0.553085 0.566185 0.962449 3.386141 0.934341 0.87736 1.224996 1.330875 0.576815 1.309294 0.644691 0.626467 1.14554 1.764535 0.873148 1.192213 1.359282 1.441564 2.383629 1.03472 1.060649 1.167294 0.93509 0.487635 0.590086 1.022772 0.373238 0.8295 0.767108 0.615116 0.615215 0.780697 0.700706 0.706667 0.598187 0.846546 1.722922 1.220761 0.763045 2.18832 0.3841 0.377488 2.003763 1.076755 0.978659 0.978357 2.1237 0.395288 1.130906 1.418985 3.459382 0.542962 0.58078 1.847829
C37 0.606949 0.088358 0.398932 0.132453 1.339796 1.443148 1.457098 0.501769 0.226132 0.081447 1.279212 0.335794 0.677359 0.339844 1.290222 0.287705 1.248379 0.526581 0.295998 0.417496 0.358039 8.864462 11.35525 0.361596 0.091611 0.56635 0.385623 1.362679 0.265245 0.874045 0.36155 0.76744 0.398138 0.164319 1.783835 0.167518 1.102265 1.835639 0.361581 0.53203 1.205318 1.136544 0.171816 1.82915 1.944529 0.911304 1.458692 1.052772 0.081427 0.571036 0.623608 0.136929 0.441733 0.39113 0.450663 0.111462 1.783474 0.104466 0.067607 0.503378 0.404737 0.418915 0.14656 0.139081 1.145456 0.477209 0.680303 0.157818 1.304526 0.441972 0.38582 0.385101 0.785068 5.175877 7.479151 0.775805 4.154873 2.921234 0.646727 1.995844 0.058238 0.804441 1.70097 2.660355 1.367901 2.066423 0.137741 2.139667 1.423017 0.677319 0.273117 10.342218 0.606433 0.697886 1.067176 0.792614 0.397081 1.945946 0.385193 12.588692 0.362397 0.816908 0.730833 0.164671 0.530459 1.491996 0.687344 0.617137 0.416187 17.34883 1.366403 0.327116 0.320193 0.683684 0.252432 0.152234 0.360664 1.435438 2.579885 0.219128 0.834813 0.142306 0.597167 0.768711 0.298558 0.408196 0.308775 0.162036 0.149723 11.46798 9.185828 9.987716 7.964056 10.351396 0.381754 0.224113 0.139496 0.225191 0.078744 0.196453 0.414904 0.085979 0.591675 0.420837 2.20338 0.202312 0.632687 0.204296 6.621717 0.32717 0.202307 0.525264 0 0.098491 0.437081 0.327654 3.189224 4.945103 0.444235 0.469126 0.533521 1.84798 0.428272 0.463187 1.429654 1.389906 1.064179 1.278365 0.346918 0.247575 2.279797 6.643016 5.886452 5.584638 5.661179 0.439172 0.225436 0.404742 0.416205 0.215481 0.233721 0.2349 0.337532 0.295192 0.629548 1.208307 0.318218 0.478431 0.149323 0.319875 4.573966 6.102327 3.332787 4.859474 0.2921 0.570051 1.857995 0.554109 0.517415 0.362266 0.423439 1.516759 0.351483 0.354967 0.330431 0.138402 0.272318 0.244641 0.188589 0.48302 1.197496 2.220181 0.227779 0.250525 4.613172 0.442018 0.11757
C38 0.742459 0.252313 0.073406 2.301237 0.029412 4.478337 0.096126 1.572746 0.770769 1.287948 2.496991 0.271613 0.090458 0.07553 1.15834 0.111034 0.40816 0.112799 0.097392 1.435475 0.176677 0.078003 0.082353 0.099114 4.160111 0.12011 1.135474 0.21507 0.084402 0.02725 0.084583 0.042897 0.729467 1.018677 0.243829 0.1705 0.060733 0.06826 0.091128 0.073704 0.069393 2.112959 0.201341 0.059637 0.239955 2.493911 0.025692 0.058111 4.570727 0.123179 1.02906 0.041496 0.087932 0.114232 0.041125 0.113031 0.811037 0.215557 0.162754 0.778313 0.11526 0.047656 1.158722 0.735884 1.671616 1.84495 1.61145 1.865615 1.965043 0.172583 1.638157 0.268831 0.713278 0.062532 0.061383 0.059597 0.059222 0.149496 0.133567 0.148525 0.22306 0.101306 0.069929 0.068783 1.044674 0.050526 4.773536 0.21221 0.092276 0.699228 0.059594 0.033412 0.195586 0.185302 0.035708 0.087648 2.320413 0.239537 0.51021 0.258267 0.123447 0.059147 0.048838 2.88425 0.105781 0.081587 1.06338 6.372725 3.315088 0.08651 1.638923 0.118145 0.12659 2.086153 0.178875 0.51109 0.348235 0.060673 0.04974 3.571965 0.473984 1.399888 1.759098 0.254246 0.139444 0.094528 0.08953 0.264081 0.650873 0.050467 0.071747 0.034674 0.037853 0.296785 4.675321 3.407866 0.292012 3.839361 0.976209 0.483346 39.877175 0.552219 0.119289 3.196809 0.208428 1.351731 1.255216 1.085476 0.092903 0.105667 1.163579 26.08723 0.070027 0 0.132864 0.19329 0.062893 0.082764 0.037922 0.041383 0.045286 0.032738 0.032846 0.033497 0.039099 0.082654 0.0528 0.082919 0.057538 0.063273 0.204265 0.045559 0.184426 0.040427 0.038802 0.862642 0.344918 0.070995 0.337738 0.381384 0.599128 0.277532 0.334634 0.201915 0.229807 0.084939 0.104744 0.073997 2.3976 1.100601 0.082538 0.081411 0.076384 0.075063 0.638952 0.108452 0.110038 0.618595 0.478653 3.132862 1.443513 0.049082 2.444173 0.070907 0.086178 2.010639 1.666445 1.442188 0.678146 0.892172 0.085276 0.081127 0.738919 4.860233 0.055519 0.041036 1.502311
C39 0.190878 0.14085 0.966362 0.163638 0.6475 0.186911 0.289722 0.243285 0.135071 0.17221 2.465653 0.313208 0.273606 0.283407 0.339392 0.40258 0.728239 0.316597 16.731007 0.133376 0.1969 0.805436 0.598756 0.453133 0.158333 4.644729 0.409326 0.513158 0.312981 0.32031 0.310147 0.335666 3.167797 1.091917 0.476173 0.156175 2.776596 4.103163 0.329899 0.233251 4.189166 1.522742 1.588105 4.169756 0.61057 0.143302 0.316931 0.218501 0.453857 0.342547 0.466071 2.924133 1.108278 0.981497 1.096846 0.324376 0.363234 0.124378 0.125111 0.987479 0.986418 0.974709 0.251515 0.251892 0.266843 0.251455 0.293849 0.497781 0.095408 1.224394 0.411641 0.409304 5.457195 1.561597 2.780916 8.916557 0.600015 3.121096 4.808758 2.506564 0.371286 0.652157 4.750149 3.241253 0.833763 0.678406 0.163916 3.752855 4.811933 0.29455 7.438369 1.593272 0.713641 3.699508 0.946705 6.874444 0.150934 0.389973 0.90916 3.225626 3.565767 6.307089 8.348836 0.156791 0.417178 0.3778 0.312862 0.154218 0.200576 0.626505 0.275701 0.283577 1.360349 0.200576 6.905514 0.930237 0.231714 5.178764 4.476462 0.356827 3.137322 0.491781 0.915108 4.773361 1.692226 0.316025 0.336846 0.137974 0.162843 1.495182 2.568067 0.565322 0.253776 0.479903 0.133389 0.133389 0.2195 0.133389 0.073043 0.162241 1.208848 0.073187 4.0484 0.352661 1.118973 0.207501 0.830204 0.206887 0.390756 0.321233 0.206607 3.645772 0.335359 0.339 0 0.310146 0.964655 1.090582 1.588719 1.725297 1.472414 2.591973 1.798769 1.629786 1.459726 1.921469 3.75583 0.525542 2.17474 2.660547 0.463717 1.28479 0.513939 0.271467 0.463288 2.727654 2.810676 0.376074 1.371861 2.329567 1.290565 1.432357 0.209504 0.172325 0.213188 1.017934 0.410471 0.291507 0.162816 0.323096 1.255998 0.360394 1.005032 0.963122 0.209483 1.575276 0.599623 0.15633 1.376706 0.194746 0.162834 29.556841 0.15131 0.315976 0.316261 0.116674 0.133085 0.88232 0.13386 1.096821 0.316146 0.946332 0.47663 0.155159 1.447433 2.122833 0.208722
C3 0.026201 0.062871 0.020834 0.201732 1.374409 0.03941 3.535901 2.172145 1.033799 0.018974 0.031836 0.929718 3.871134 0.906652 0.059774 2.206738 0.203897 4.497464 0.080598 0.0843 0.813666 0.082176 0.039572 2.106199 0.049276 0.176491 0.968944 0.054762 2.459592 0.041331 2.190976 0.039163 0.080731 0.040566 0.052535 2.382282 0.123689 0.050291 2.939257 2.171786 0.078385 0.040636 0.039226 0.085008 0.051205 0.146945 0.043309 0.818283 1.089582 2.075065 0.364341 0.043788 0.019903 0.017785 0.017791 0.192105 0.091653 0.051051 0.027566 0.018 0.0183 0.020909 0.999929 0.040423 0.046496 0.037192 0.035058 0.115436 0.036217 0.179882 0.048147 0.048255 0.055552 0.039889 0.126419 0.057347 0.079297 0.021134 1.246727 0.021644 0.059559 0.07732 1.037684 0.044271 0.066601 0.104805 0.037338 0.180173 0.073918 3.755129 1.01652 0.03861 1.93957 0.980602 0.228094 0.924786 0.043735 0.047406 0.048146 0.080857 2.423477 0.062828 0.069715 0.037239 5.708215 7.353208 2.734121 0.12434 0.236177 0.059905 0.039409 2.513482 5.280662 0.041572 1.095935 0.061948 0.062409 0.043513 0.043653 0.038255 0.063217 0.04681 0.10226 0.075412 0.571535 2.574959 3.927105 0.021009 0.124612 0.037758 0.047613 0.03044 0.053608 0.039092 0.034274 0.02993 0.017271 0.609972 0.027384 0.056964 0.035307 0.031922 1.048211 1.015848 0.028628 0.065613 0.392067 0.994964 0.082404 2.854427 0.019692 0.030452 0.061323 0.023771 0.08039 0 0.03989 0.03998 0.042164 0.029604 0.029974 0.052523 0.036999 0.037533 0.057564 0.073932 0.398397 0.073981 0.032062 0.165083 0.414323 0.232605 0.292017 0.037612 0.038028 0.079128 0.054678 7.42007 0.051561 0.051498 0.142279 0.319651 0.052315 0.039144 0.035697 0.081637 5.521765 2.766732 0.037189 1.737575 0.253627 0.039307 0.057844 0.817176 0.038566 0.141478 0.053747 0.046055 0.8845 0.244233 0.037189 0.081375 0.043529 3.862196 1.014871 0.023796 0.67962 0.166973 0.045628 0.030895 5.765531 0.086776 0.028405 0.073567 0.037046 0.029635 0.41252
C40 0.025319 0.025782 1.009534 0.02582 1.024501 0.022527 0.022831 0.042661 0.026027 0.051765 0.098013 0.051506 0.030019 0.009631 0.052471 0.25976 0.017564 0.028445 0.036321 0.231399 0.022745 1.151179 0.373014 0.003431 0.057002 0.017066 0.115749 0.042421 0.004936 0.064743 0.074155 0.767096 0.096154 0.01013 1.112652 0.510577 0.047758 0.128828 0.152772 0.14706 0.060533 0.009591 0.028678 0.02158 0.140359 0.055314 0.029056 0.010647 0.045229 0.079484 0.035484 0.00061 0.009759 0.009444 0.010027 0.021631 0.020945 0.024177 0.022369 0.011299 0.011098 0.011084 0.038972 0.047043 0.097711 0.037523 0.026216 0.009765 0.025909 0.020652 0.054087 0.051266 0.010574 4.987213 0.477717 0.017231 1.961839 0.018834 0.029331 0.064709 0.024579 0.032666 0.061639 0.095803 0.00857 0.202626 0.264199 0.034527 0.240398 0.02169 1.950573 6.74224 0.055359 0.054031 0.075609 0.055105 0.051057 1.048622 0.054334 1.345147 0.042121 0.074543 0.904309 0.059533 0.014676 0.271456 0.025193 0.04224 0.04366 1.21254 0.024296 0.016113 0.074776 0.03134 0.043144 0.052663 0.067993 0.064558 0.112184 0.037884 0.266898 0.0107 0.051432 0.038285 0.092543 0.085145 0.010882 0.041208 0.179019 0.198081 1.930547 0.204156 0.579382 0.164818 0.234247 0.029503 0.050672 0.219814 0.018385 0.106813 0.060093 0.021074 0.052299 0.056777 0.019317 0.262903 0.274898 0.076961 0.566935 0.285899 0.044088 0.047277 1.966641 0.054445 0.047969 0.021605 0 20.905883 0.040537 0.015815 0.033328 0.048257 0.552658 0.034994 0.049311 0.04164 0.004229 0.041555 0.010335 0.003817 0.037541 0.045857 1.073316 0.116043 0.076819 0.028624 0.028078 0.052762 0.050359 0.016817 0.026936 0.018961 0.049436 0.048204 0.04861 0.054381 0.019857 0.064696 0.10406 0.010976 0.133533 1.085076 3.074451 3.542234 0.04905 0.07675 0.009517 0.014278 0.049221 0.527156 0.048761 0.458891 0.047387 0.009326 0.057682 0.050211 0.044507 0.016529 0.095406 0.085761 0.078493 0.004502 0.046424 0.019123 0.061869 0.001851 0.026428
C41 0.050768 0.063606 0.001843 0.068108 0.125278 0.059289 0.018233 0.01038 0.029301 0.007598 0.127868 0.08897 0.000116 0.01063 0.050677 0.352698 0.333166 0.009309 0.046373 0.026358 0.072963 0.245302 2.154517 0.406624 0.02368 0.017536 0.018287 0.03088 0.313651 0.257762 0.022717 0.546628 0.040421 0.003754 0.278893 0.007683 0.033772 0.045982 0.346481 0.00922 0.053536 0.00226 0.002345 1.496954 0.888667 0.018201 0.214054 0.011328 0.018314 0.012329 0.012071 0.422015 0.005047 0.002126 0.004768 0.017405 0.021833 0.018588 0.078572 0.002124 0.001843 0.004853 0.013143 1.015754 0.012175 0.034898 0.028063 0.824282 0.010049 0.008039 0.013754 0.024105 0.175117 9.704469 0.28372 0.525623 1.958154 0.064876 0.036435 0.009219 0.018523 0.885128 0.018874 0.913741 0.003105 0.064417 0.011689 0.87281 0.323796 0.022517 0.099246 4.614258 0.011715 0.01701 0.119933 0.175133 0.01621 0.763604 0.016257 0.438576 0.037233 0.582578 0.307348 0.019396 0.051173 0.040337 0.043715 0.012091 0.029196 1.854272 0.014062 0.006572 0.011303 0.01644 0.021132 0.048176 0.011399 0.13412 0.181242 0.011172 0.041893 0.058626 0.409021 0.048182 0.038662 0.009225 0.030623 0.017403 0.013786 0.183694 0.155765 0.326806 1.355465 0.174462 0.069919 0.018138 0.016889 0.007679 0.006689 0.030254 0.035942 0.00918 1.088132 0.02882 0.319255 0.018425 0.036132 0.007675 1.820801 0.002209 0.014611 0.039168 0.911739 0.006602 0.311921 0.009186 25.042263 0 0.027516 0.109817 0.597 0.046759 0.152671 0.29257 0.030185 0.286177 0.017411 0.285676 0.029558 0.031524 0.552554 0.258627 0.187315 1.075417 0.00405 0.12799 0.898661 0.033452 0.129949 0.081894 0.09958 0.130194 0.024485 0.024578 0.073005 0.279209 0.002242 0.011294 0.012727 0.01022 0.214024 1.215032 0.883574 3.281049 0.023985 0.070081 0.837625 0.060169 0.01819 0.269272 0.016871 0.09803 0.012084 0.009689 0.000127 0.010094 0.019172 0.005518 0.007611 0.011518 0.009283 0.002156 0.19073 0.006684 0.607374 0.211429 0.0091
C42 0.121971 0.142404 1.075427 0.088786 0.461319 0.091638 0.132043 0.228075 0.103163 0.131366 0.112659 0.07535 0.043696 0.050494 0.118888 0.115399 0.781002 0.069474 0.13216 0.099102 0.298163 0.091844 0.064654 0.05852 0.09292 0.307111 0.106091 0.161014 0.198755 1.057881 0.139012 0.058872 0.326551 0.361789 0.16286 0.086713 0.497543 0.8193 0.088772 0.050738 0.073765 0.158017 0.143226 1.046096 0.060484 0.095754 0.053596 0.285492 0.066871 0.083258 0.084321 0.067136 0.743506 0.237434 0.213811 0.065321 0.074029 0.077599 0.100634 0.200278 0.200275 0.220544 0.105085 0.085974 0.105084 0.109503 0.027667 0.415602 0.408606 0.048285 0.090122 0.09064 2.10484 0.077583 0.110292 0.381993 0.561456 1.078259 0.149051 0.479975 0.067672 0.10271 0.103174 1.025659 0.076952 0.080283 0.09834 0.069945 0.089311 0.065568 0.048223 2.018382 0.128511 0.027389 0.035451 0.158488 0.074379 0.156835 0.087363 0.05741 0.089018 0.353062 1.07586 0.090315 0.076052 0.135099 0.068589 0.089727 0.07116 0.115835 0.092859 0.069047 0.065406 0.071172 0.149314 0.09833 0.090101 1.080733 0.184427 0.105083 0.076615 1.104959 0.149343 0.090919 0.093377 0.0745 0.13227 0.041404 0.102575 0.044037 0.433506 0.138998 0.0492 0.054693 0.101969 0.091746 0.070121 0.101692 0.079614 0.066234 0.117133 0.07989 0.572459 0.137358 0.048685 0.066552 0.05502 0.067655 0.693386 0.077051 0.069123 0.126394 0.048175 0.108546 0.152362 0.131275 0.081041 0.085101 0 17.427098 13.055427 2.58944 8.32856 10.968871 12.917415 0.173287 2.548844 1.111089 0.070028 0.138469 0.672951 0.053529 0.077798 0.022453 0.263236 0.121856 0.133919 0.069696 0.509065 1.317331 0.142934 0.487087 0.095442 0.096034 0.098904 0.111146 0.091775 0.065092 0.10064 0.133521 0.071293 0.06141 0.600999 0.078572 0.096365 1.188913 0.128947 0.086438 0.11965 0.092203 0.102575 0.26726 0.100846 0.06535 0.119263 0.109875 0.070514 0.125602 0.037385 1.05092 0.072899 0.092063 0.051964 0.121377 0.104409 16.634027 0.125541
C43 0.067206 0.030731 0.036044 0.084224 1.980753 0.070889 0.073764 0.369223 0.037877 0.16133 0.057999 0.054005 0.039791 1.040313 0.068929 0.06489 0.032731 0.067364 0.043819 0.050785 0.071299 0.262315 0.057831 0.050491 0.069826 0.088611 0.074562 0.029854 0.066872 1.984994 0.062899 0.148507 1.33814 0.055852 0.051032 0.062899 0.605118 0.582451 0.066721 0.041749 0.059278 0.234177 0.062294 1.195537 1.002657 0.120273 0.124617 0.041904 0.038478 0.06747 0.063992 0.055622 0.085077 0.948486 0.04333 0.028427 0.033511 0.029153 0.088085 0.035389 0.043871 0.036014 0.080407 0.083883 0.079347 0.080988 0.230726 0.028682 0.077385 0.034473 0.081708 0.074367 0.065372 0.140413 0.646912 0.175094 0.161999 0.156307 0.089373 1.453447 0.025778 0.049157 0.171011 0.182176 0.035977 0.043479 0.077966 0.052883 0.07112 0.092044 0.153505 0.118707 0.341772 0.036215 0.035438 0.062721 0.141588 0.055815 0.14509 0.055796 0.071556 0.355033 0.194222 0.067404 0.123202 0.070708 0.06789 0.066265 0.071337 0.127339 1.115247 0.068339 0.10059 0.071101 0.079304 0.086753 0.071415 0.078976 0.368793 0.080407 0.088377 0.039393 0.060983 0.058201 0.071434 0.091964 0.071673 0.031983 0.079522 0.073719 0.073233 0.0414 0.052504 0.107396 0.040333 0.033487 0.036363 0.035166 0.041084 0.307747 0.057335 0.041849 0.109901 0.031908 0.598599 0.040451 0.025188 0.060453 0.131521 0.073158 0.036183 0.054078 0.055377 0.042945 0.075737 0.100632 0.139657 0.142005 16.186693 0 15.392397 4.503139 9.149979 7.374098 21.177555 0.081623 2.972344 0.083388 0.056227 0.076539 0.051793 0.083623 0.051277 0.03598 0.603396 0.06698 0.075049 0.067866 0.790271 0.456325 0.146376 0.067831 0.066409 0.075204 0.066564 0.083634 0.067361 0.067855 0.079448 1.064966 0.073024 0.057278 0.601197 0.567826 0.067541 0.072075 0.072069 0.062526 0.026108 0.14248 0.080316 0.060781 0.123156 0.069831 0.068648 0.065101 0.04168 0.233141 0.036794 0.066272 0.078043 0.126897 0.046338 0.034727 0.090369 16.341264 0.036058
C44 0.080658 0.049189 0.018533 0.102633 0.040119 0.093426 0.081738 0.051006 0.035999 0.074213 0.060167 0.069661 0.067775 0.077145 0.109672 0.086816 0.540731 0.089949 0.164083 0.03579 0.195301 0.102746 0.082458 0.070672 0.099683 0.079928 0.312464 0.070442 0.075754 0.078812 0.080356 0.070374 0.212521 0.048667 0.139245 0.146771 2.298379 0.262454 0.227073 0.091608 0.20008 0.052878 0.0485 0.603057 0.139269 0.38679 0.070345 0.493042 0.048393 0.081875 0.059157 0.286657 0.194586 0.059107 0.476527 0.039299 0.04916 0.036305 0.036902 0.060497 0.113472 0.070371 0.103461 0.103456 0.105795 0.103507 0.054063 1.418301 0.062748 0.051681 0.340805 0.322081 0.14019 0.972827 0.178491 1.366552 0.0769 2.071444 0.097435 0.070184 0.04345 0.10173 0.391508 0.363997 0.039869 0.077024 0.10554 0.04372 0.094667 0.074354 0.207079 0.052342 0.075784 0.134631 0.150419 0.080662 0.099042 0.077561 0.305657 0.168204 0.102 0.352773 0.849103 0.126945 0.075344 0.077099 0.080195 0.127295 0.133027 0.108822 0.092549 0.072698 0.074297 0.13331 0.10145 0.119847 0.314678 0.550783 1.026751 0.103506 0.06023 0.068874 0.1008 0.098969 0.090469 0.080193 0.074718 0.047288 0.100422 0.065136 0.115228 0.062011 0.065001 0.08275 0.03507 0.035666 0.609789 0.038107 0.086821 0.039667 0.065153 0.067844 0.083942 0.03798 0.138016 0.050677 0.05431 0.045687 0.102282 0.521827 0.996898 0.087414 0.051717 0.068704 0.16974 0.081583 0.15072 0.716609 13.362212 17.481084 0 6.512469 7.659471 10.7716 13.750817 0.100336 2.046493 0.101169 0.099137 0.244647 0.214288 0.075414 0.932709 0.188007 0.100046 0.092928 0.079177 0.0765 0.329671 0.329618 0.590901 0.093481 0.092305 0.09161 0.091659 0.101432 0.075775 0.078695 0.100453 0.080633 0.09797 0.582737 0.088622 0.088671 0.09166 0.151946 1.268159 0.088013 0.036601 0.095942 0.100422 0.0884 0.095662 0.075301 0.074649 1.044309 0.042856 0.102671 0.056547 0.129795 0.081707 0.099294 0.253304 0.090941 0.09636 13.29488 0.047873
C45 0.492326 1.341402 0.620937 0.305668 1.180515 0.259634 0.318401 1.331496 0.394032 0.260566 0.390777 0.509299 0.28166 0.425627 0.324005 0.272935 0.652113 0.311986 0.851745 0.414177 0.417975 0.869771 1.765399 1.334403 0.281375 0.70642 0.349236 0.513184 0.306354 3.010119 0.641795 1.426124 0.559853 1.936003 1.152891 0.476754 2.190874 0.890103 0.311825 0.296164 0.973309 0.825765 0.744027 1.007588 0.947799 0.236765 2.403989 0.753855 0.355721 0.399178 0.276475 1.019944 1.136053 1.545258 0.658411 1.806051 0.27796 0.304835 0.309575 0.632106 0.774075 0.602624 0.287919 0.289316 0.28607 0.318294 0.295097 0.280536 0.512047 1.371967 0.339896 0.339896 2.141911 0.874481 1.439684 1.258018 0.762966 1.523355 0.355821 1.377845 0.810111 0.539341 0.879437 1.953352 0.506926 0.97859 0.281932 2.851374 0.606326 0.294218 0.752978 1.296184 0.359334 0.513488 0.279466 0.582016 0.295716 0.892548 0.340407 0.860465 0.857158 1.031189 1.425277 0.272278 0.300883 0.293273 0.330094 0.302199 0.80661 1.36759 0.248544 0.345486 0.396725 0.809417 0.358685 0.33747 0.310281 2.402692 1.287309 0.305897 0.272066 0.301583 0.332203 0.287203 0.342196 0.30929 0.403555 0.379186 0.261807 1.056472 0.597413 1.09183 2.265502 1.234948 0.423818 0.392202 0.217687 0.376716 1.709425 0.262533 0.305908 3.500402 0.666378 0.2489 0.862142 0.742794 0.951216 0.241852 0.888322 0.293676 0.247332 0.307239 1.251534 0.234657 0.82901 0.312732 1.548947 1.552649 16.817595 17.593204 14.895202 0 31.374724 33.717941 17.264808 0.78877 8.643683 0.752962 2.368961 0.511224 0.432024 4.527429 1.352457 2.721881 1.218861 0.67784 0.479438 0.293942 0.606103 0.575266 0.499774 0.604529 0.301399 0.301471 0.301393 0.929011 0.313393 0.354445 0.26613 0.639481 1.135555 1.740856 1.60365 1.873551 0.296953 0.861549 0.793159 0.41773 0.271176 0.277886 0.268431 1.87514 0.276139 0.295289 0.303308 0.229876 0.387639 0.994558 0.735447 0.31638 1.074748 0.902992 1.634678 0.452177 1.612158 14.580358 0.275725
C46 0.073465 0.028792 1.214112 0.080443 0.04541 0.079445 0.0774 0.085089 0.079367 0.049196 0.105348 0.895279 0.10529 1.045168 0.081571 0.081687 1.008182 0.570182 0.23048 0.091493 0.089287 0.091609 0.078203 0.102786 0.107406 0.213174 0.08476 0.086875 0.081401 1.666824 0.130377 2.044321 0.444678 0.2983 0.084573 0.081602 1.271345 3.069118 0.711739 0.417635 0.227023 0.206303 0.370029 0.089316 0.062287 0.988196 2.693665 0.118528 0.065855 0.129004 0.069056 0.067216 0.084837 0.1292 0.290394 0.022282 0.032504 0.152997 0.023275 0.102225 0.128415 0.083487 0.082259 0.082262 0.082848 0.082269 0.144661 0.025803 0.1622 0.171957 0.084206 0.091247 1.046212 0.080036 0.623038 0.085202 0.372572 0.979007 0.094276 0.518175 1.303353 0.079534 0.152156 0.098024 0.176791 0.608965 0.080512 0.139238 0.09093 0.07666 0.089538 0.502197 0.089028 0.053308 0.109535 0.414519 0.08897 0.062617 0.091029 0.077354 0.077607 0.10397 0.679649 0.095295 0.15871 0.078656 0.083509 0.087301 0.087129 0.111729 0.083043 0.12621 0.123511 0.088011 0.090133 0.083381 0.093281 0.103652 0.642696 0.082599 0.039296 0.17196 0.079346 0.071341 0.087554 0.184856 0.092827 0.210257 0.080416 1.043398 0.096113 1.045358 0.049415 0.064352 0.090362 0.074488 0.312887 0.07354 5.832035 0.049691 0.083803 2.04711 0.38283 0.045091 0.168053 0.312446 0.04907 0.264474 0.74151 0.12566 0.048646 0.087796 0.069962 0.078624 0.088477 0.594384 0.658872 0.191188 11.902707 6.942982 9.637374 19.225945 0 26.017215 10.121009 0.091746 1.619721 0.094867 0.157124 0.09058 0.17414 0.174551 0.094983 0.079356 0.08618 0.446954 0.063299 0.131644 0.11859 0.064735 0.064741 0.064729 0.082507 0.095638 0.082949 0.592247 0.127078 0.078597 0.080245 0.078174 0.080103 0.203784 0.213926 0.74258 0.082529 1.104437 0.103918 0.079938 0.052704 0.081921 0.079837 0.11741 0.089701 0.125815 0.081276 0.073377 0.053326 0.083882 0.078534 0.080379 0.127551 0.108024 0.08289 0.113598 1.081998 6.02176 0.102384
C47 0.081013 0.057808 0.863475 0.07242 0.047925 0.072417 0.115317 0.061051 0.104913 0.033433 0.05616 0.129975 0.074857 0.104667 0.072083 0.063897 0.47454 0.563384 0.136229 0.108277 0.047647 0.08379 0.244846 1.08485 0.072329 0.084731 0.071775 0.089534 0.113163 0.477331 0.063965 2.045873 0.229137 0.165625 0.053183 1.088699 0.400777 0.159857 0.063856 0.121203 0.076013 1.129057 0.27366 0.081475 0.053438 0.045063 1.045778 0.051529 0.561662 0.115674 0.060569 0.064809 0.102673 0.242535 0.119055 0.134763 0.06236 0.145325 0.386971 0.180972 0.173157 0.255123 0.072335 0.072343 0.072335 0.072349 0.047497 0.107009 0.059459 0.09519 0.071854 0.072194 1.175047 0.070226 0.121971 0.270021 0.05464 0.295539 0.067538 0.504445 0.100491 0.100044 0.072835 0.075677 0.221301 0.555052 0.07235 0.184878 1.008174 0.112928 0.141117 0.150821 0.067325 0.103696 0.127519 0.130172 0.072178 0.054144 0.071775 0.04126 0.069968 0.118478 1.584185 0.072326 0.093533 0.115495 0.1156 0.072349 0.072405 0.164569 0.072351 0.061137 0.088338 0.072337 0.121715 0.076874 0.071779 0.088344 3.698514 0.076859 0.107658 0.040486 0.069956 0.065274 0.069986 0.0947 0.063871 0.066032 0.072325 0.033263 0.259296 0.041796 0.052851 0.070047 0.339742 0.104921 0.061343 0.102486 5.831471 0.053099 0.094212 2.815753 0.21714 0.041333 0.333409 0.065994 0.036142 0.081885 0.230466 0.063586 0.117726 0.084416 0.083707 0.088845 0.098356 0.069928 0.073673 0.24676 8.889095 7.895983 7.62452 19.144024 21.254137 0 10.231324 0.083545 1.839752 0.085295 0.071032 0.083537 0.070783 0.06551 0.105465 0.047001 0.47793 0.580398 0.089707 0.086747 0.080475 0.089699 0.083807 0.083817 0.069798 0.069819 0.069848 0.585503 0.121662 0.115386 0.072362 0.069943 0.07858 0.071688 0.078435 0.244566 0.069783 0.142031 0.119175 0.086476 0.061289 0.072343 0.072345 0.46279 0.072394 0.115308 0.659025 0.088768 0.54615 0.185469 0.431865 0.071779 0.089156 0.074237 0.039941 0.150397 0.111758 11.481905 0.046233
C48 0.076896 0.07634 0.0614 0.099261 0.033182 0.092588 0.082254 0.069307 0.40081 0.037236 0.028391 0.027238 0.047143 0.047672 0.103934 0.109173 0.280039 0.11218 0.62879 0.047411 0.050469 0.11804 0.094875 0.047912 0.108967 0.316171 0.099683 0.02899 0.082676 0.034953 0.117402 0.036547 0.402688 0.062131 0.053046 0.105712 2.417595 0.499253 0.084688 0.067812 0.546981 0.775724 0.046349 1.60743 0.053171 0.015259 0.036581 0.047212 0.034929 0.116452 0.036628 0.162556 0.083698 0.110412 0.023122 0.070562 0.523872 0.066606 0.031315 0.077363 0.046415 0.098113 0.105692 0.105691 0.106259 0.105702 0.091502 0.045572 0.083087 0.091553 0.099116 0.092985 0.064528 0.791963 0.113825 0.091515 0.12674 0.081158 0.101278 0.087977 0.031708 0.083425 0.636047 0.788942 0.030107 0.056829 0.099251 0.044679 0.1346 0.083907 0.440706 0.062641 0.119609 0.078516 0.034806 1.098655 0.09305 0.052941 0.093124 0.043004 0.114012 0.090648 0.908443 0.093001 0.086637 0.09079 0.111431 0.098644 0.093111 0.117391 0.093765 0.105526 0.106125 0.098169 0.793247 0.099354 0.109863 0.168706 1.31774 0.105692 0.025578 0.045827 0.106678 0.085558 0.118935 0.08758 0.115683 0.043318 0.106258 0.040765 0.152697 0.040766 0.084099 0.08147 0.111115 0.047036 0.065867 1.044884 0.015977 0.106561 0.041705 0.009413 0.361399 0.074054 0.645434 0.056584 0.039238 0.033617 0.60415 0.110458 0.067002 0.062244 1.156519 0.031485 0.116921 0.086885 0.153285 0.101915 13.94062 18.83212 10.642001 2.584731 9.40668 8.77247 0 0.129972 0.615131 0.118702 0.11601 0.132666 0.098076 0.066742 0.686183 0.048181 0.286992 0.260138 0.089416 0.111483 0.092413 0.089419 0.143419 0.089425 0.091512 0.091705 0.091586 0.129098 0.110192 0.112098 0.136903 0.088012 0.105687 0.11805 0.222345 0.107001 0.091511 0.206787 0.106486 1.169482 0.028402 0.092919 0.106922 0.189714 0.093003 0.110483 0.112197 0.086157 0.032478 0.096099 0.031224 0.093593 0.111173 0.092404 0.049264 0.756475 0.149513 15.332798 0.063556
C49 0.125377 0.066213 0.010774 0.037078 1.021378 0.039748 0.037634 0.010812 0.581352 0.008071 0.008693 0.273729 0.0257 0.048656 0.02788 0.027812 0.028321 0.020526 0.402252 0.009223 0.01088 0.119171 0.095524 0.024892 0.023999 0.996465 0.065073 0.271853 0.0199 0.189393 0.022439 0.058527 0.092939 0.053451 0.153893 0.023833 0.081527 0.140365 0.020937 0.034419 0.132948 0.07775 0.076991 0.037125 0.060373 0.008889 0.174347 0.041109 0.013493 0.037669 0.008139 0.061752 0.014239 1.064261 0.012311 0.129539 0.023804 0.021763 0.014343 0.024871 0.039033 0.040889 0.024261 0.02482 0.024274 0.036415 0.128389 0.02886 0.024654 0.057464 0.053658 0.063264 0.063471 0.554704 0.127285 0.806212 0.568524 0.898844 0.022179 0.017585 0.027781 0.421657 0.085543 0.300972 0.036243 0.833371 0.471224 0.113503 0.059972 0.03914 0.070348 0.219303 0.064034 1.061447 0.160701 0.033449 0.025755 0.44241 0.026408 0.792234 0.022488 0.051302 0.094837 0.025288 0.033138 0.14962 0.041567 0.036418 0.03771 1.077768 0.024358 0.024838 0.02732 0.037226 0.034526 0.042153 0.026642 0.331933 0.021032 0.041286 0.025348 0.258959 0.056383 0.110264 0.037442 0.030021 0.040206 0.039347 0.027606 0.023242 0.832306 0.245115 0.243923 0.013301 0.008098 0.008603 0.010052 1.111223 0.008532 0.009872 0.022442 0.00898 0.053165 0.009026 0.018861 0.378674 0.013507 0.008623 0.084623 0.023465 0.389852 0.136344 1.025735 0.023919 0.12923 0.026311 0.083126 0.167467 0.080114 0.119296 0.434823 0.085674 0.084187 1.018727 0.023917 0 0.044699 22.066547 0.06838 0.312889 0.067729 0.127932 0.07233 0.136979 0.380674 0.147363 0.038948 0.137335 0.145666 0.039752 0.068047 0.057403 0.023905 0.286854 0.024896 13.55445 0.026459 0.02344 0.026154 0.02404 0.202237 0.155553 0.141776 0.131144 0.024005 0.060438 0.014951 0.023308 0.008924 0.024904 0.028929 0.105019 0.027658 0.028812 0.040286 0.008956 0.00961 0.26004 0.006954 0.025035 0.02633 0.036364 1.009355 1.01071 0.141178 0.512592 0.008964
C4 3.974558 3.198676 4.330243 2.028878 4.123116 2.001262 1.073021 3.031954 1.836848 2.207027 2.07922 1.820225 1.449109 2.543394 2.455007 1.118169 4.77444 1.241065 3.273784 1.631934 2.648706 2.899234 2.798668 1.712075 4.142291 2.435556 2.482327 1.713164 1.280333 2.348317 1.30317 1.476893 4.113272 3.64998 1.765574 2.356105 4.099435 4.813168 1.259237 3.153388 4.505754 4.361488 4.680978 2.579452 1.752546 1.663039 1.657743 1.542702 3.187807 1.009598 3.161742 5.79384 3.023538 2.835861 2.844201 6.002446 4.435316 5.248351 5.663527 2.728469 3.299876 2.996859 1.892506 1.76671 1.993772 1.806977 2.559701 4.878418 3.622767 2.681483 1.396292 1.377834 4.582003 2.084907 5.408473 3.948002 1.714174 4.414288 2.576566 4.271076 17.119722 1.657132 4.761376 4.07747 6.905115 2.908847 2.224436 87.314914 4.228809 1.434546 4.602186 1.934629 2.707466 3.508916 10.366295 3.164667 2.505613 1.843937 1.470962 4.163633 3.352048 3.127671 4.161075 1.993722 1.423279 1.077088 1.316108 3.722172 2.41373 3.298443 3.220091 1.33948 1.11103 3.107294 0.967084 1.633116 3.341834 4.50121 4.632481 2.691321 7.749007 2.405413 3.325366 4.551196 1.028297 1.182934 1.035106 5.906178 2.260713 3.509198 6.922969 1.762669 2.764638 2.880322 1.35 3.034742 2.254592 1.308342 3.568616 2.66912 1.641767 2.755949 2.091772 2.911339 10.26291 6.839453 60.72769 3.789259 3.154754 1.309747 5.852362 2.634093 1.79044 1.816476 3.852118 1.071319 3.382235 2.964214 11.842004 11.008148 11.995544 14.246052 13.645764 13.168348 9.413811 4.164693 0 3.326925 50.397357 2.509057 1.587681 95.269927 1.64421 2.145142 2.104187 1.95765 2.015189 1.356259 2.550578 1.968747 1.873553 1.997257 2.834755 2.912588 3.986588 3.318893 1.194941 1.098648 2.343967 1.160212 2.07178 2.333664 3.245207 3.255657 3.221916 5.476733 6.334362 1.252672 2.494732 3.660213 2.929866 5.070931 3.889733 1.036079 1.189077 2.227396 10.458329 2.663508 8.280386 3.211363 1.192004 2.995626 2.435334 2.775386 9.352989 10.492941 3.593584
C50 0.013132 0.039028 0.109225 0.044994 0.004564 0.001995 0.022861 0.002049 0.004882 0.064381 0.044469 0.042333 0.013664 0.018008 0.074034 0.516711 0.042779 0.217526 1.702891 0.003452 0.090302 0.146244 0.011504 0.015429 0.110184 0.034202 0.029684 0.030496 0.019596 0.209093 0.025718 0.20982 0.419526 0.015058 0.033205 0.043254 0.613833 0.084791 0.019485 0.015955 0.30165 1.01415 0.918458 0.226763 0.090251 0.005166 0.11096 0.018703 0.007449 0.017356 0.022951 0.01104 0.037898 0.007141 0.111331 0.165821 0.022453 0.025528 0.02053 0.002447 0.005503 0.05258 0.026857 0.00808 0.050152 0.005051 0.082046 0.025006 0.065951 0.008108 0.029904 0.029855 0.923113 0.018735 1.019268 0.220447 1.052203 0.392141 0.072297 0.120741 1.01971 0.207646 1.697661 0.065772 0.015188 0.873989 0.039808 0.003049 0.509321 0.052205 0.375351 0.07829 1.035726 0.356479 0.098505 0.347582 0.00193 0.017474 0.150189 0.036964 0.055863 0.145545 0.022761 0.022027 0.057245 0.017597 0.017412 0.002687 0.031858 0.495262 0.022293 0.071831 0.027562 0.026239 0.064986 0.153967 0.040956 0.280967 0.022566 0.149839 0.046066 0.027654 0.028804 0.051127 0.055872 0.071006 0.01908 0.020624 0.031844 0.009665 0.250944 0.013986 0.017145 0.026753 0.028828 0.028824 0.023461 0.009093 0.021308 0.003901 0.040871 0.022192 0.328839 0.009399 0.028025 0.011303 0.023154 0.026541 0.096309 0.129838 0.024667 0.037087 0.065471 0.022384 0.063499 0.030616 0.009969 0.095223 1.044668 0.045735 0.109971 0.039174 0.220335 0.171046 0.114112 21.052992 0.029804 0 0.475851 1.021647 0.019902 0.016462 1.032291 0.002839 0.016527 0.012074 0.045173 0.08154 0.082617 1.056265 0.671017 0.001928 0.026803 0.008655 0.001842 11.275353 0.02625 0.039008 0.003899 0.014634 0.205495 0.387905 0.060611 0.010824 0.002042 0.090778 0.018924 0.065428 0.004619 0.069232 0.00215 0.108409 0.032845 0.014169 0.01764 0.003667 0.024423 1.006643 0.025117 0.024554 0.031545 0.061725 0.913174 0.143254 0.002705 0.045293 0.002051
C51 1.068543 2.653598 5.839092 0.900693 18.260745 0.963117 2.249779 2.355357 1.150283 0.933495 3.057361 1.755454 2.471481 3.951425 0.948133 2.025439 2.826259 2.131363 7.815322 1.113807 2.145953 2.552535 3.81674 1.606264 0.844891 10.143935 1.757192 1.881862 1.93399 2.111748 2.373578 2.127691 3.59043 8.024776 2.442854 1.651753 4.930911 4.402191 1.951317 3.44812 3.178366 8.503863 9.100766 2.851616 2.335865 0.650732 2.005061 4.599744 1.641038 2.261409 2.0647 25.701166 6.302281 5.174931 5.308756 1.332988 1.657467 1.343054 1.808948 5.074523 5.241951 5.727095 0.890118 1.068717 0.864688 0.863595 1.121482 1.631126 1.114408 2.167396 1.678581 1.658284 5.977173 2.306963 6.664403 3.15019 1.676845 5.230841 7.504435 6.985593 2.143492 1.587528 11.194589 11.696259 16.137676 2.306281 0.866219 51.604412 3.865371 1.901634 4.383673 2.643653 8.991863 22.883384 15.604628 8.857303 0.895033 2.223188 1.693381 2.67524 2.982577 2.840589 3.197787 0.864735 2.063423 1.908802 2.869173 0.876775 0.941808 3.035186 0.875969 1.878791 1.832138 0.926102 3.237257 0.948015 1.073917 4.759115 4.351698 0.936211 1.117333 1.167151 1.738561 3.61964 3.366299 2.077249 2.171753 1.864652 0.987133 2.024453 3.859317 2.760454 4.723544 1.289246 1.126266 1.122504 1.077536 1.162995 1.010755 0.881935 0.877695 1.02333 7.539667 1.521815 11.449387 0.900975 11.115211 0.974876 1.819361 1.912467 0.89562 1.205716 2.880277 0.809119 6.617954 1.954728 2.489667 2.413922 1.978143 1.793422 1.955489 5.377404 2.066834 2.153219 1.974836 9.535718 68.676175 10.836716 0 100.10459 1.42821 27.726771 1.422702 1.741958 1.743226 1.731813 1.730193 1.988653 1.639142 1.666688 1.66527 1.729571 1.132768 1.122219 1.210984 10.53049 2.133252 2.178815 1.000662 2.0601 2.010937 2.029587 2.223378 2.09628 1.232066 11.609632 11.501402 1.292633 1.062558 0.935211 0.986751 7.995192 1.046755 1.82976 3.225194 0.816218 0.661257 5.372666 1.279562 3.121712 2.432683 6.213488 0.650009 1.315669 10.644769 1.972872 2.379019
C52 0.105234 0.570731 1.071596 1.082375 8.166615 0.058346 0.304558 0.210108 0.323893 0.045322 0.406378 0.211503 0.506384 1.269242 0.126072 0.378463 0.26581 0.514141 3.562098 0.327594 0.176349 1.887791 0.596096 0.311589 0.084728 3.099172 0.118983 0.214931 0.306025 1.957943 0.297919 0.981233 1.059552 5.785285 1.271952 0.228982 1.091665 1.214094 0.422057 1.154793 1.173477 5.342735 4.50587 0.716414 0.858387 0.064912 1.039358 1.12206 1.06605 0.391958 0.046175 24.568553 1.111678 3.077411 1.419029 0.426054 0.100238 0.421338 0.416549 1.399845 1.393109 2.298975 0.038923 0.038934 0.034397 0.052376 0.037749 0.105243 0.04096 0.172145 0.121879 0.117463 2.547026 0.809068 4.906893 0.861419 0.778039 4.4929 0.324979 4.165126 0.488969 1.756267 6.33229 9.433192 2.815722 0.8043 0.079254 1.091836 2.307251 0.305928 1.329947 0.604021 2.28672 1.625701 7.86224 2.580418 0.062092 0.834875 0.118007 0.797479 0.307081 0.760487 2.634857 0.087907 0.304485 0.485229 0.311809 0.060681 0.12943 0.390343 0.047732 0.369189 0.31937 0.064026 0.338853 0.101695 0.053795 2.037959 1.030383 0.056748 0.088815 0.829839 1.166528 0.069817 0.315765 0.355674 0.307406 0.464143 0.088764 2.260724 1.263426 1.385098 0.86386 1.02282 0.330228 0.318001 0.055512 0.506286 0.073 0.052843 0.071384 0.087073 2.813772 0.039418 10.167026 0.046783 0.045962 0.046411 0.581062 0.507906 0.057115 0.050131 1.441201 0.04757 2.852395 0.305134 0.694214 0.542238 0.941553 1.141621 1.090408 0.889203 1.380584 1.353131 1.008146 6.460191 0.583367 11.412249 62.99487 0 0.478339 1.98982 0.527469 0.418317 0.401343 0.209938 0.204625 0.360579 0.490937 0.216493 0.222809 0.270657 0.035728 0.100267 0.051151 9.856838 0.300727 0.301497 0.098291 0.322167 0.373555 0.471764 0.612949 0.548966 0.036318 11.598044 11.472303 0.940301 0.053505 0.058935 0.105005 2.104298 0.048006 0.30972 0.315204 0.076467 0.071161 4.415603 0.043536 1.3014 0.304876 3.725687 0.243037 0.110687 4.100318 1.271869 0.058899
C53 0.123464 0.092902 0.03368 0.086118 0.105928 0.058545 0.297741 0.588556 0.150525 0.006198 0.519115 1.341201 1.103578 0.076553 0.113811 1.017454 0.128056 0.096278 0.088751 0.386535 0.057009 0.282012 0.088408 1.097054 0.068703 0.25779 0.437588 0.237035 0.110655 1.681486 0.286801 2.107182 0.116802 0.07825 1.214185 1.546241 0.561653 0.141584 0.948851 0.525583 1.101172 0.04858 0.077364 0.110027 2.321429 0.359154 1.843943 0.247328 0.244511 0.665783 0.135045 0.062263 0.052193 0.125512 0.037385 0.245081 0.04158 0.552756 0.839642 0.036803 0.809838 0.055025 0.055004 0.051845 0.053729 0.54055 3.319576 0.065545 2.768141 0.187056 0.420693 1.201949 0.155186 0.259747 0.099685 0.330312 4.408575 1.543533 0.078225 1.274577 1.128692 0.77158 0.447288 0.09934 0.144837 1.848286 0.748657 0.136687 0.772217 0.105675 0.090681 4.008246 0.092723 0.553571 0.095101 0.116057 0.363986 3.267195 0.177011 1.735046 0.145137 0.295503 0.197015 0.276528 0.27453 0.120311 0.146449 0.146144 1.407865 0.37013 0.061037 0.141792 0.082497 1.140762 0.144794 0.243175 1.106872 0.150753 0.078497 0.084926 0.923592 0.040008 0.560056 1.056099 0.202443 0.1029 0.093891 0.589485 0.556035 2.173204 0.281684 1.569734 1.384954 5.151861 0.584269 0.933073 0.068202 0.561853 0.017781 1.013698 0.062178 0.018883 0.140016 0.042796 0.124504 0.100855 0.074185 0.020956 4.769735 0.544043 0.046033 0.261485 2.069775 0.041038 0.195556 0.614922 0.361159 0.332167 0.049221 0.126261 0.068464 0.052735 0.069697 0.122635 0.08192 0.153744 0.338033 0.184876 0.116525 0.118183 0 11.976586 33.461067 1.454123 0.428181 0.523662 0.570848 1.746574 0.120877 0.562131 0.099891 0.093446 0.039086 0.753875 1.055292 0.170273 0.079107 0.647336 0.054013 0.077293 0.082645 0.113904 0.161066 0.589546 0.04035 0.093106 0.130512 0.457451 0.036146 0.389624 0.564512 1.018614 0.068338 0.561263 0.247699 0.195335 1.01992 0.371104 0.051865 0.067188 0.185705 0.117028 1.010816 0.064267 0.502887 0.260066 0.04901
C54 0.710148 1.026166 1.44326 0.801011 1.72609 0.618643 0.811555 1.907375 1.181189 0.642968 1.340694 3.702285 0.820572 0.780566 0.792099 0.894165 1.040735 0.766601 3.623081 1.306488 0.953981 11.569725 14.279368 0.803027 0.695046 1.185804 2.480763 3.161076 0.847938 5.160664 0.771527 5.858764 2.569462 2.256721 5.90938 1.145498 2.82952 3.138896 0.874974 0.797716 3.605785 1.916125 2.129034 3.083664 6.212219 1.552667 8.613735 0.952383 0.78232 0.874647 1.830815 5.838668 1.66694 1.436104 1.471915 0.770726 1.001909 0.758363 1.183042 1.403482 1.68309 1.615016 1.103443 1.075987 0.992288 1.848247 4.107038 0.985697 1.697854 1.06835 2.708567 2.511706 2.253357 5.617081 10.678743 1.742825 8.038369 2.628807 1.413738 3.22521 1.949223 5.591679 2.303166 2.379211 2.762545 7.059176 0.781974 36.220079 4.734058 0.823359 3.227276 10.492552 1.511125 1.23345 7.660313 3.344063 1.530034 5.850065 2.777913 9.954114 1.720359 2.09234 3.328927 0.590032 0.824056 0.853263 0.937538 0.830962 0.792601 15.009062 0.96202 1.033893 0.825613 0.794866 1.67943 1.476565 1.620588 2.55512 3.011071 0.822092 1.027699 1.043729 1.668824 1.245198 0.83162 0.853992 0.874811 0.72868 0.715514 6.682971 12.225567 12.034368 8.409675 18.84891 1.194321 1.320039 1.582595 1.359143 0.900873 0.930996 1.048131 0.880053 1.17882 0.9115 5.58811 1.562076 19.420765 0.582101 9.808931 1.264944 0.812811 1.560615 14.42818 0.910153 3.595808 1.360418 7.678008 6.289617 1.953565 2.273813 1.288562 3.30101 1.836267 1.348066 1.478311 2.817222 106.135458 2.964022 19.261848 1.754702 27.986122 0 26.51412 12.352658 12.31197 0.959375 1.061591 0.852863 1.102138 1.166711 1.010577 1.10218 0.803241 1.439076 0.78906 2.758375 0.783133 0.784308 0.649782 0.82038 11.435055 9.386695 6.528586 9.104073 0.769847 2.166067 1.987981 1.143805 1.628241 0.846519 1.642458 4.095729 0.623599 0.827428 0.893488 2.160945 0.539718 2.156117 2.013591 1.766898 0.822134 2.169907 0.964833 0.918836 8.809791 1.402218 0.633194
C55 1.229515 0.608209 0.025423 0.317166 0.077086 0.065401 0.162767 0.168903 0.121978 0.092734 1.033917 1.297024 0.626607 0.081758 0.128094 0.064807 0.065992 0.063699 0.073639 0.756523 0.318139 0.45177 1.113896 0.592974 0.17328 1.087122 0.675698 0.961883 0.056846 1.139429 0.073285 0.538049 0.178716 0.029676 0.869155 0.099973 0.098243 0.109551 0.056946 1.039754 0.106597 0.028164 0.032541 0.086271 1.411074 0.172253 2.658272 0.057115 0.07828 0.056963 0.141255 0.057661 0.02356 0.017055 0.011459 0.328867 0.089391 0.200676 0.181019 0.011844 0.012201 0.021431 0.201892 0.149379 0.159388 1.164608 3.549949 0.178643 4.906128 0.111584 2.232707 1.352794 0.116204 0.460749 0.135024 0.317567 2.930451 1.310391 0.225415 3.485091 0.166825 1.488778 0.136964 0.150346 0.036913 1.732021 0.071472 0.064746 1.377733 0.241811 0.061244 3.272995 0.178221 0.18885 0.310019 2.080773 0.567339 2.380482 1.391146 1.035099 0.10186 0.07897 0.09362 0.085437 0.097074 0.075715 0.205641 0.072934 0.317233 2.521338 0.067651 1.408563 0.059153 1.42426 0.084966 0.564189 0.1036 0.266572 0.083264 0.494315 1.075706 0.040486 0.33725 0.133973 0.081067 0.079641 0.100777 0.589187 0.210073 0.245152 0.084592 2.310779 1.919179 6.178405 0.394105 0.242514 0.094543 0.090953 2.301598 0.088234 1.005946 1.524985 0.075019 0.243423 0.043018 0.053486 0.037784 0.079188 7.261077 0.696264 0.039895 0.469999 3.409338 0.403732 0.108003 0.114429 1.622014 0.346794 1.064097 0.142462 0.153678 0.973078 0.077856 0.082435 0.071344 0.339634 0.066431 1.288563 0.061965 0.261694 31.668551 6.399005 0 0.060761 0.515004 0.144418 0.228842 0.074938 0.251227 0.107498 0.092174 0.175333 0.075962 0.077432 0.073079 0.374911 0.058348 0.377084 0.357498 0.672473 0.474882 0.148315 0.619723 1.952604 0.261256 0.282932 0.11186 1.291597 0.043425 0.082076 0.13247 0.082112 0.075644 0.064774 0.32693 0.07584 0.54591 0.144307 0.31773 1.073586 0.071694 0.077158 0.052287 0.414059 0.182114 1.074773 0.185366
C56 0.035775 0.050539 0.163182 0.049374 0.02641 0.045171 0.02193 0.189451 0.027902 0.010664 1.290781 0.168872 0.812949 0.310579 0.066758 0.029343 0.025604 0.029665 0.06117 0.194931 0.146524 0.092048 0.237288 0.17913 0.045244 0.038105 0.063996 0.238519 0.064886 2.073175 0.036007 0.066171 0.081643 0.027941 1.301399 0.048887 0.033789 0.961237 0.020637 0.152278 1.03396 0.503683 0.171832 0.058599 0.426171 4.046387 0.36602 0.14359 0.018065 0.021461 0.024754 0.639533 1.711353 3.82447 0.672351 0.006612 0.033566 0.10282 0.010955 0.127945 1.361442 0.23297 0.046177 1.046682 0.049207 0.06398 1.073849 0.039353 0.175105 0.119893 0.064478 0.084338 0.029104 0.607019 0.148077 0.275438 2.264284 2.961008 0.045641 1.660382 0.008759 0.847316 0.05339 0.046437 0.037486 0.89062 0.051058 0.033969 1.087595 0.310349 0.360692 0.710419 0.058285 0.035785 0.672599 0.37167 0.046737 1.048257 0.084646 0.207627 0.028588 0.277719 0.013567 0.050952 0.028454 1.019106 0.025632 0.046568 0.075351 3.618209 0.046413 0.030347 0.033297 0.046195 0.029208 0.066778 0.052708 0.050948 0.02244 0.047972 0.038519 0.030655 0.034527 0.033078 0.037438 0.064025 0.022499 0.013557 0.046593 2.254322 0.041907 0.681897 7.83469 1.078544 0.193094 0.035907 0.293709 0.026167 0.014117 0.017837 0.033719 0.016459 0.034144 0.037877 2.38341 0.020481 0.020113 0.017142 0.635913 0.245028 0.01697 0.038488 1.009103 0.035417 0.446084 0.035379 0.110022 1.077458 0.017667 0.010659 0.006608 0.131277 0.025054 0.013259 0.067714 0.175106 0.010343 0.171701 0.043518 0.056859 0.478243 0.243365 1.578068 0 29.030991 0.071997 0.069946 0.314398 0.071474 0.069305 0.073446 0.093952 0.043575 0.044406 0.044137 0.110921 0.021696 0.038771 0.04602 0.084233 6.911254 16.687029 0.289641 0.631783 0.046767 0.954673 0.068613 0.086273 0.321181 0.046598 0.046972 0.066023 0.063647 0.026812 0.022059 0.030629 0.017361 0.042958 0.053828 1.064363 0.084792 0.066079 4.312578 0.032005 0.067425 0.023977 0.035573
C57 0.072259 0.049711 0.759651 0.098793 0.204397 0.080898 0.171813 1.246911 0.058321 0.016374 0.100626 0.078803 0.768889 0.404315 0.12019 0.128395 0.062418 0.10818 0.161369 0.051985 0.110537 0.270431 2.737649 0.112896 0.070796 0.590107 0.106267 1.099591 0.953387 1.546918 0.119939 0.481338 0.096666 0.115732 0.468623 0.07331 0.187731 0.10551 0.524489 0.488117 0.294484 0.116772 1.274083 0.665528 1.742045 5.068966 2.569224 0.651322 0.055323 0.225189 0.067655 0.145484 0.146357 0.137519 0.933498 0.062044 0.054629 0.055898 0.038144 0.134947 0.543373 1.7708 0.076229 0.07623 0.084572 0.081215 0.026073 0.071754 0.263511 0.077536 0.096163 0.114303 0.131784 0.108098 0.152687 0.100322 1.687216 1.01866 0.158662 3.339205 0.058115 0.71468 0.090244 0.117486 0.101205 2.272311 0.070797 0.059131 2.181656 0.173737 0.1753 2.546383 0.540343 0.159474 0.271141 0.09757 0.275147 2.391632 0.089575 0.757538 0.149838 0.123827 0.166293 0.070796 0.131249 0.108971 0.220571 0.279826 0.087888 2.659863 0.103014 0.118362 0.211179 0.109878 0.195803 0.129314 0.102159 0.088764 0.07191 0.100168 0.156749 0.080403 0.645644 0.110543 0.192986 0.110022 0.19529 0.038665 0.082191 1.742081 0.768642 0.889751 6.220741 0.633159 0.051517 0.052787 0.204356 0.065028 0.255551 0.039966 0.095361 0.200898 0.161169 0.530153 1.938401 0.058736 0.037121 0.046982 0.247362 1.480383 0.058733 0.085488 1.33873 0.056564 0.185106 0.150623 0.831038 0.273436 0.065547 1.065303 0.075471 0.078343 0.11348 0.056274 0.568483 0.217766 0.053788 0.220283 0.132361 0.146035 2.537569 2.040751 2.626993 35.511826 0 0.084539 0.085004 0.251781 0.088113 0.106622 0.084785 0.08343 0.069673 0.069672 0.28425 0.193485 0.107978 0.108048 0.071983 0.537973 6.130777 18.350852 0.230107 1.240254 0.070221 0.128074 1.095274 0.118118 0.06431 0.548806 0.08103 0.095057 0.078834 0.111153 0.10818 0.04565 0.067746 0.089827 0.072656 0.094116 0.10924 0.089864 4.795596 0.056503 1.274445 0.062859 0.062792
C58 0.077801 0.150175 0.078702 0.125622 0.051175 0.044212 0.058086 0.246553 0.052154 0.043306 0.143065 0.447081 0.097411 0.047629 0.282923 0.040196 0.532924 0.109464 0.033012 0.813486 1.047868 0.090566 0.103406 0.08119 1.066215 0.086644 0.207164 0.063227 0.062221 0.131339 0.070202 0.051701 0.049158 0.092123 0.07259 0.198843 0.054994 0.217084 0.054611 0.059697 0.43958 0.060824 0.087747 0.776239 0.055876 0.131461 0.119213 0.059133 0.165848 0.038972 0.382757 0.038349 0.059331 0.210955 0.091615 0.071351 0.244728 1.086321 0.127213 0.059486 1.0904 0.09984 0.228461 0.078019 0.105202 0.220158 0.40886 0.1908 1.091758 0.125761 0.092877 0.220561 0.096298 0.169611 0.094225 0.524269 0.08897 0.041645 0.09207 0.043695 0.102897 0.136414 0.417298 0.127182 0.051156 0.673246 0.353885 0.766897 0.094175 1.082364 0.993621 0.084258 0.03927 0.045508 0.047213 0.074511 0.171594 0.055103 0.451425 0.072548 0.079105 1.02549 0.10358 0.756355 0.04216 0.086421 0.053707 0.951532 0.024762 0.095454 0.98083 0.086529 0.044943 0.09801 0.119913 0.094186 0.62295 0.182575 0.67237 0.051073 1.604206 0.239194 0.03069 0.400988 0.105629 0.053577 0.043743 0.115277 0.131776 0.050838 0.075826 0.081514 0.282721 0.050607 0.047045 0.035625 0.570035 0.051167 0.224483 1.115123 0.33632 1.173351 0.097558 0.11161 0.221034 1.089985 0.098111 0.191509 0.085615 0.08209 0.195228 0.05632 0.054305 0.420046 0.103966 0.06899 0.1959 0.133599 0.109074 0.072177 0.054569 0.063743 0.053595 0.120157 0.362646 0.386966 0.336828 0.59414 0.050676 0.699004 0.049507 0.10333 0.031067 0.049906 0.082202 0 11.79788 0.053813 18.511103 11.008151 9.281542 10.255191 0.063048 1.086646 0.100988 0.534374 0.089345 0.072433 0.072998 0.0966 0.187825 0.10337 0.097936 0.074835 0.041847 0.073646 0.076658 0.044458 1.242804 0.208705 0.05789 0.041671 0.036016 0.060544 0.045879 0.101345 0.189377 0.165629 0.041819 0.113823 0.083705 0.064947 0.145321 0.131244 0.077191 0.068689 0.139059
C59 0.06121 0.079436 0.012512 0.043022 0.009704 0.019132 0.033314 0.227235 0.031084 0.023972 0.036214 0.061908 0.03336 0.027736 0.073803 0.034035 0.027349 0.1702 1.001228 0.030632 0.027775 0.061864 0.409144 0.092201 0.0214 0.438546 0.607484 0.088658 0.047362 0.019612 0.033352 0.018641 0.484975 0.020998 0.018658 0.027896 0.069561 0.475763 0.033354 0.027708 0.027345 0.020825 0.020826 0.331253 0.021394 0.216319 0.021024 0.026984 0.010289 0.033239 0.776637 0.026323 0.649972 0.011967 0.34325 0.019885 0.0764 0.013994 0.013649 0.010848 0.009437 0.343016 0.012685 0.028215 0.246811 0.020329 0.018712 0.041857 0.019457 0.022385 0.08982 0.193128 0.35053 0.048804 0.038158 0.217656 0.039315 0.032701 0.048978 0.032694 0.057505 0.058042 0.329032 0.074077 0.010218 0.487852 0.017027 0.023136 0.070563 0.045038 0.013997 0.030557 0.039692 0.033231 0.074763 0.042154 1.358782 0.017879 0.185814 0.02663 0.065496 1.168646 0.019367 0.620827 0.047265 0.044939 0.03433 1.032538 0.7105 0.043264 0.181466 0.086439 0.087476 1.282208 0.048761 0.072595 0.061026 0.584443 0.018789 0.035872 0.031912 0.041735 1.537943 0.045628 0.055412 0.037555 0.126298 0.019222 0.030952 0.020141 1.022265 0.482583 0.49079 0.022904 0.026123 0.568994 0.144993 0.027288 0.371022 0.029152 0.474732 0.011671 0.400473 1.071464 0.018831 0.040861 0.024272 0.097299 0.047576 0.036824 0.018887 0.092485 0.02918 0.053133 0.127735 0.036416 0.055288 0.20712 0.025412 0.024524 0.024723 0.024727 0.024419 0.024676 0.025573 0.053542 0.022264 0.299327 0.025101 0.102477 0.139127 0.027236 0.081812 0.334809 0.028493 10.148076 0 0.035953 9.216172 12.653645 11.112262 9.628586 0.977849 0.019489 0.004273 0.428981 0.034054 0.045103 0.607906 0.050133 0.045651 0.037918 0.070035 0.076407 1.008035 0.567375 0.568038 0.025412 1.028804 0.140204 0.385194 0.091665 0.192965 1.092897 0.034971 0.977658 0.456325 0.018377 0.047882 0.014155 0.033891 0.020121 1.202268 0.009601 0.045172 0.024606 0.014964
C5 0.059041 0.093289 0.02639 0.063457 0.025903 0.031491 1.252887 1.076268 0.206201 0.031097 0.0219 1.046417 2.311748 0.410113 0.093772 4.145113 0.249536 2.026975 0.07952 0.731418 0.716575 0.106368 0.03751 3.78522 0.074179 0.099585 0.088375 0.179608 1.203037 0.049291 1.427782 0.037762 1.183818 0.035764 0.058587 1.627042 0.295302 1.049585 4.70187 1.564407 0.833971 0.036776 0.037353 0.06399 0.048918 0.057335 0.158307 0.144979 0.388898 1.137325 0.360269 0.04318 0.026014 0.027765 0.025516 0.235963 0.05037 0.042965 0.232705 0.025213 0.028219 0.029389 0.051892 0.052033 0.363614 0.052821 0.051209 0.04543 0.067669 1.074954 0.089639 0.105392 0.041953 0.032199 0.072681 0.036843 0.069788 0.089692 0.69081 0.089392 0.721663 0.076054 0.118908 0.064158 0.199231 0.110304 0.144255 1.011695 0.056221 6.10379 0.162966 0.038976 0.869681 1.188425 0.027547 1.086104 0.061785 0.04849 0.092812 0.055212 0.993308 0.036375 0.091506 0.055262 5.760704 6.381226 3.851818 0.071949 0.073605 0.125719 0.144789 1.411262 5.337643 0.072371 1.637986 0.06123 0.93778 0.12875 0.083321 0.508327 0.048733 0.316337 0.044423 0.037787 2.370758 3.575252 2.55384 0.042741 0.055064 0.03466 0.074282 0.042425 0.054443 0.064797 0.609958 1.107551 0.482035 0.337668 0.039603 1.703094 0.094144 0.039652 0.211676 1.430054 0.072432 0.095528 0.024595 0.065675 0.077285 3.04296 0.054984 0.091098 0.12075 0.052216 0.170936 5.660536 0.02921 0.032012 0.051444 0.038518 0.114705 0.057983 0.04408 1.040858 0.059233 0.144568 0.240554 0.30067 0.038187 1.048055 0.118636 0.059774 0.521755 0.471074 0.040496 0.066957 0.060837 0 0.091488 0.24673 0.044379 0.084405 0.029964 0.027359 0.140972 0.299733 4.219306 3.180835 0.051907 3.610745 0.066152 0.041322 0.094838 0.035837 0.028086 0.086275 0.051489 0.526016 0.680678 0.028054 0.05399 0.038469 0.051468 1.867562 1.526556 0.043237 0.100542 0.059923 0.082478 0.067047 4.938527 0.061159 0.298771 0.051274 0.036028 0.042179 0.109619
C60 0.055967 0.032233 0.037242 0.033357 0.044214 0.048167 0.025406 0.140125 0.03798 0.288096 0.050424 0.117611 0.020491 0.04945 0.876252 0.194479 0.048732 0.260929 0.02015 0.152687 0.010102 0.05131 0.053917 0.040039 0.037226 0.224821 0.254058 0.13254 1.030324 0.030346 0.039495 0.057592 0.376364 0.03753 0.031704 0.114785 0.217185 0.019551 0.050413 0.042744 0.025504 0.031734 0.031801 0.923535 0.096772 0.03673 0.027942 0.043606 0.034494 0.055455 0.147967 0.095452 0.039572 0.035428 0.043008 0.058707 0.046459 0.032886 0.028849 0.040368 0.044288 0.037066 0.033019 1.447291 0.426286 0.032286 0.057745 0.127239 1.018706 0.015511 0.445336 0.135635 0.030714 0.051436 0.466496 1.244731 0.043318 0.022117 0.051456 0.018811 0.061167 0.068187 0.054096 0.111104 0.020211 0.869347 0.04865 0.047489 0.049562 0.025437 1.095506 0.050947 0.063061 0.041854 0.074646 0.034426 0.066222 0.030064 0.224398 0.04625 0.042453 0.954089 0.139415 1.511526 0.033804 0.029852 0.01706 0.075564 1.257105 0.050994 0.96672 0.0296 0.020945 0.182246 0.045063 0.078899 0.09695 0.447298 0.034454 0.157674 0.183466 0.038858 0.065784 0.050918 0.028521 0.03717 0.033651 0.054883 0.359456 0.029559 0.029889 0.05729 0.082281 0.142888 0.022113 0.695122 0.017317 0.157956 1.022139 0.058109 0.03682 0.064235 0.241978 0.119907 0.040051 1.174973 0.132479 0.929167 0.0492 0.021911 0.128477 0.242761 0.070357 0.021064 0.062469 0.032122 0.050449 0.051286 0.16215 0.231089 0.219013 0.213045 0.22027 0.047162 0.329637 0.480934 0.045462 0.393595 0.034641 0.056231 0.048498 0.073138 0.0428 0.06315 0.062583 12.952737 9.785429 0.030279 0 13.693758 9.464524 11.984611 0.016626 1.070098 0.130242 1.12947 0.084502 0.111409 0.361223 0.024918 0.066493 0.063949 0.030801 0.031008 0.039379 0.052448 0.035002 0.98364 1.184953 0.279737 0.050292 0.413492 0.028268 0.026301 0.036665 0.042254 0.052428 0.046677 0.052306 0.210004 0.033749 0.043607 0.108295 0.02964 0.103735 0.044975 0.141478
C61 0.027748 0.045653 0.030911 0.087777 0.013131 0.001139 0.069116 1.684995 0.056865 0.487196 0.215787 1.031552 0.033024 0.078321 0.165069 0.044985 0.040094 0.048651 1.05776 0.039343 0.066514 0.06367 0.063646 0.048316 0.290493 0.059476 0.166086 0.202664 0.038261 0.029149 0.04665 0.015576 0.719508 0.014892 0.015048 0.045256 0.256181 0.452591 0.056832 0.075388 0.05008 0.013443 0.01328 0.235909 0.029796 0.028723 0.02781 0.062014 0.033681 0.051324 0.641233 2.004205 0.032149 0.014401 0.031685 0.043814 0.044734 0.067793 0.277761 0.031358 0.436079 0.032618 0.01746 0.164596 0.019089 1.086657 0.248019 0.046405 0.834572 1.02475 0.228779 0.197227 0.058373 0.08969 0.080386 1.152613 0.087241 0.504395 0.071472 0.507689 0.020522 0.081509 0.097529 0.119602 0.014218 0.055498 0.417229 0.058062 0.093844 0.053355 0.071675 0.054328 0.037232 0.044141 0.092505 0.05519 0.507266 0.014912 0.225143 0.055255 0.071727 2.210803 0.164757 0.5897 0.043967 0.045045 0.05361 0.029153 1.121338 0.074894 0.011031 0.046872 0.046509 0.154536 0.075095 0.03919 0.272043 0.242337 0.038936 0.122883 0.007419 0.098955 0.61727 0.112145 0.050551 0.07067 0.052651 0.045527 1.116037 0.050752 0.056372 0.024609 0.04652 0.140039 0.117941 0.01197 0.189913 0.065133 0.551154 0.145339 0.018948 0.157977 0.033175 0.129003 0.015371 1.032616 0.013919 0.607427 0.08874 0.034284 0.022848 0.122083 0.058499 0.049304 0.108359 0.9645 0.08004 0.087939 1.039634 0.062367 0.062082 0.029438 0.045885 0.042518 0.180704 0.292468 0.036309 0.096255 0.012673 0.070258 0.064538 0.05063 0.081713 0.047982 0.051122 6.99839 11.280657 0.051343 14.056483 0 12.345669 11.333753 0.109678 0.193698 0.020531 0.294578 0.056185 0.047707 0.058703 0.051508 0.078642 0.078429 0.055518 0.057379 0.034501 0.074543 0.077496 0.010595 0.038019 0.202311 1.111372 0.046474 1.049933 0.046029 0.047941 0.02979 0.019678 0.056544 0.022553 1.225127 1.079024 0.057777 0.950596 0.163497 0.064207 0.038436 0.224944
C62 0.02685 0.061907 0.009958 0.244841 0.035362 0.359795 0.016799 0.118324 0.057518 0.058123 0.201127 0.075685 0.021903 0.025234 0.868313 0.042025 0.072218 0.024214 0.520123 0.084989 0.023835 0.05959 0.075285 0.046278 0.188262 0.302967 0.121535 0.093695 0.050904 0.030546 0.018272 0.022785 1.768536 0.024535 0.12889 0.217218 0.049629 0.019687 0.00653 0.021658 0.02683 0.024648 0.018152 0.641301 0.052119 0.821908 0.026746 0.024134 1.010524 0.025286 0.0891 0.037099 0.017741 0.02661 0.017786 0.177754 0.054102 0.096129 0.038848 0.020266 0.018696 0.026618 0.879799 0.211188 1.021776 0.025676 0.655752 0.069111 0.035325 0.164127 0.126662 0.256618 0.874644 0.093741 0.103538 0.597836 0.121008 0.949177 0.052216 0.014977 0.069051 0.051525 0.078767 0.079062 0.051669 0.044171 0.614827 0.613602 0.120441 0.017985 1.696411 0.033894 0.01421 0.029378 0.095618 0.030039 0.224474 0.046247 0.108653 0.402042 0.04416 1.498906 0.081679 0.024367 0.189995 0.036397 0.007455 1.051366 0.104187 0.165378 0.602451 0.020462 0.029085 0.078841 0.028126 0.080489 0.084341 0.375273 0.051354 0.054153 1.021885 0.058906 0.018492 0.417672 0.04592 0.131997 0.021644 0.039377 0.041612 0.020982 0.261799 0.022488 0.03 0.083583 0.035474 0.040713 0.038392 0.037084 0.365997 0.01479 0.214052 0.048056 0.091418 0.022801 0.065737 1.11395 0.020681 0.569171 0.102378 0.011986 1.030307 0.096365 0.102216 0.048709 0.159581 0.049265 0.062611 0.04847 0.06646 0.040862 0.719448 0.070241 0.081471 0.08115 0.033063 0.134265 0.028026 0.290674 0.035494 0.083111 0.063695 0.042255 0.052566 0.03501 0.035514 7.853586 11.603339 0.012138 15.591854 9.685063 0 15.598383 0.104701 0.096152 0.017802 0.13919 0.034787 0.051656 0.079468 0.040643 0.141767 0.078148 0.081723 0.044327 0.011733 0.048992 0.094776 0.040993 0.172529 1.513939 0.04173 1.503041 0.043057 0.013423 0.026969 0.020213 0.028616 0.058211 0.030803 0.675933 0.010183 0.037621 1.211993 0.069779 0.053012 0.706416 0.237674
C63 0.049903 0.32945 0.046627 0.100954 0.034551 0.070945 0.152383 0.10348 0.535841 0.057119 0.064298 0.286148 0.031651 0.525388 1.286291 0.326154 0.045132 0.295337 0.05058 0.092717 0.03692 0.286664 0.06007 0.040519 0.131293 0.886487 0.922307 0.123553 0.035053 0.049812 1.040536 0.065381 0.339465 0.044882 0.04883 0.137049 1.190031 0.582504 0.038793 0.136114 0.18011 0.046394 0.044717 0.253353 0.105226 0.06751 0.120674 0.132769 0.281336 0.035486 0.534706 0.158662 0.042993 1.05981 0.042085 0.049932 0.115616 0.056579 0.054279 0.646477 0.044125 0.055905 0.064435 0.056305 0.056707 0.057081 0.050512 0.465698 0.036843 0.022745 0.122043 0.368639 0.316242 0.065012 0.464955 0.406749 0.521893 0.040538 0.071909 0.044098 0.384419 0.118946 0.408956 0.15741 0.038996 0.163271 0.181779 0.093198 0.145223 0.043054 0.093743 0.066799 0.070038 0.071766 0.06471 0.06236 1.009436 0.146381 0.258508 0.291219 0.528434 0.65384 0.080088 1.043639 0.037013 0.038697 0.048237 0.220297 0.080423 0.127895 0.056791 0.048283 0.036413 2.685252 0.100539 0.061875 0.105535 0.209585 0.146061 0.157468 0.037709 0.092347 1.303677 0.119319 0.496457 0.057076 0.113504 0.088365 0.096736 0.121602 0.03736 0.068125 0.216798 0.113104 0.045234 0.041846 0.024288 0.132895 0.143867 0.059332 0.077048 0.041914 0.127681 1.481044 1.089212 0.048269 0.071068 0.076815 0.095837 0.035681 0.020473 0.600216 0.103968 0.291159 0.201138 0.436137 0.060484 0.066026 0.263672 0.363676 0.328859 1.239864 0.095147 0.051586 0.228847 0.264166 0.033436 0.257578 0.045359 0.056076 0.061732 0.064402 0.604512 0.141886 0.119601 8.865703 12.646865 0.042931 12.822646 9.78602 14.027187 0 0.053814 0.282824 0.861858 0.257819 0.123268 0.03507 0.077341 0.25294 0.089494 0.069071 0.034473 0.034977 0.449962 0.063308 0.051745 0.062419 0.104258 0.056667 0.528323 0.403875 0.133675 0.047905 0.125611 0.831857 0.050323 1.027891 0.032897 0.093867 0.135538 0.94003 1.990345 0.037942 0.036978 0.081534 0.021502
C64 0.058942 0.083768 0.049344 1.120444 0.056129 0.10342 0.070138 0.142258 0.133982 1.430327 0.060569 0.080195 0.083296 0.0734 1.303565 0.058757 0.089833 0.057553 0.150587 0.081196 0.107843 0.128345 0.072152 0.067738 0.096486 0.079682 0.350902 0.276164 0.059078 0.090272 0.745668 0.08842 0.075333 0.076324 0.09003 1.695049 0.067615 0.071108 0.057521 0.059845 0.074595 0.076332 0.105787 0.079731 0.107434 0.114875 0.076068 0.079594 0.139975 0.053287 0.231087 0.080967 0.055113 0.05011 0.053429 0.080454 0.141832 0.434516 0.057573 0.054413 0.071714 0.055161 1.465711 1.702692 0.902981 0.173575 0.154284 0.096312 0.138744 0.115995 0.607558 0.105687 0.070062 0.087468 0.113329 0.080282 0.120155 0.112224 0.084461 0.110349 0.070396 0.108693 0.118702 0.139827 0.041911 0.134721 1.230983 0.103299 0.086174 0.058825 0.072851 0.081661 0.079377 0.068519 0.079746 0.078671 0.092098 0.09137 1.35288 0.096546 0.057025 0.082531 0.056944 0.171828 0.055733 0.054565 0.366024 0.706398 0.112582 0.110299 1.142856 0.157004 0.082 0.139296 0.10128 0.144487 0.376932 0.095676 0.083652 0.339277 0.095956 0.135439 1.916396 0.179581 0.059188 0.084499 0.182824 0.451187 1.898809 0.121417 1.079013 0.088047 0.084797 0.152812 0.502582 0.098202 0.756724 0.22157 0.079345 0.113249 0.139999 0.837557 0.081736 0.450441 0.058369 0.105999 0.100345 0.139003 0.109451 0.105933 0.666503 0.10801 0.102818 0.24442 0.130323 0.123038 0.073162 0.07893 0.070967 0.065841 0.693942 0.430077 0.068869 0.062389 0.061285 0.086692 0.722324 0.110662 0.062931 0.066322 0.111433 0.071244 0.103962 0.07847 0.077175 0.096654 1.262405 0.110417 0.186164 0.112225 1.343127 0.117624 0 25.38006 21.598817 0.112135 0.08329 0.14787 0.560843 0.079416 0.082917 1.081402 0.09153 0.094925 29.249268 0.123384 0.123384 0.135075 0.164706 1.207449 0.120491 0.129889 1.562245 0.078248 0.053854 0.160289 0.204594 0.119799 0.437273 0.070626 0.080665 0.228905 0.163672 0.391217 0.110093 0.062131 1.715135
C65 0.062996 0.202909 0.202413 0.975346 0.088704 2.1255 0.114375 0.224234 0.099998 0.119085 0.123986 0.206055 0.103056 0.063737 0.774364 0.10231 0.089924 0.117518 0.134933 1.230516 0.038374 0.110042 0.065525 0.565453 0.848685 0.140463 0.16937 1.120548 0.132176 0.055853 0.111035 0.054098 0.099688 0.450896 0.056819 0.524328 0.126617 0.113544 0.096939 0.059896 0.130521 0.118372 0.093697 0.137787 0.548291 0.358209 0.076677 0.058872 0.345077 0.548568 0.996092 0.116864 0.077425 0.075901 0.117071 0.209155 0.124093 0.217241 0.136506 0.077442 0.134779 0.074219 0.35504 0.155894 0.096769 0.923266 0.509007 0.294452 0.750345 1.085255 0.138997 0.190978 0.116655 0.133949 0.132714 0.135578 0.30851 0.140296 0.132847 0.194775 0.132684 0.128635 0.112805 0.09364 0.550271 0.11107 2.878388 0.133304 0.106882 0.435135 0.096934 1.07217 0.072255 0.051051 0.218686 0.099291 1.798443 0.058577 0.196517 0.100175 0.116037 0.135222 0.077177 0.479245 0.10042 0.10115 0.082666 0.483686 1.869347 1.142658 0.953469 0.417512 0.102081 0.949117 0.140392 0.150054 0.159972 0.147255 0.142897 1.074782 0.119268 0.124349 0.546392 0.136318 0.128278 0.107324 0.481291 0.122564 0.663978 0.06613 0.070608 0.082504 0.056574 0.321179 0.099626 0.155599 0.100016 0.099404 0.646917 1.13827 0.125626 0.53001 0.110773 1.58062 0.710044 1.542927 0.233398 1.016459 0.149097 0.316086 0.073654 0.105812 0.118107 0.239272 0.124646 0.098429 0.138925 0.128894 0.132748 0.131897 0.128905 0.084988 0.127609 0.190094 0.185718 0.128982 0.551053 0.165255 0.110902 0.140848 0.097555 0.293856 0.323525 0.08071 0.082168 1.306555 0.250001 0.112928 0.316375 0.310771 0.983469 0.557517 27.439668 0 22.592529 0.129141 0.107428 0.589529 0.211052 0.096365 0.135882 0.094676 0.107839 0.116988 32.350194 0.151183 0.150095 0.089864 0.299953 0.1418 0.819624 0.156257 1.093447 0.103021 0.117866 0.165253 1.518728 1.100681 1.650419 1.114841 0.108355 0.168833 0.636399 0.153121 0.105627 0.12499 0.459052
C66 0.170266 1.077983 0.139406 1.213792 1.130246 1.419014 0.099014 0.109323 0.195984 0.779192 0.13919 0.122493 0.110826 0.069956 3.097261 0.113759 1.308185 0.081396 0.277109 0.30129 0.329308 0.126839 0.08586 0.081157 0.145206 0.052567 0.281003 1.135574 0.152381 0.044483 0.115857 0.046299 0.084212 0.133513 0.069138 0.148208 0.090886 0.088823 0.129246 0.073573 0.120746 0.133143 0.134446 0.145521 0.056163 1.847366 0.045129 0.538712 0.073734 0.085668 0.090066 0.234857 0.160423 0.145908 0.160457 0.108546 0.118987 0.06076 0.244639 0.145861 0.14648 0.162849 0.120596 1.361713 0.218 0.339694 0.239152 0.817859 0.062393 0.05817 0.171655 0.311256 0.110697 0.098966 0.173227 0.147797 0.113056 0.196217 0.2473 0.199164 0.140937 0.127714 0.285092 0.240221 0.127286 0.110626 0.189758 0.162935 0.130474 0.098199 0.078359 0.087601 0.154057 0.124789 0.153351 0.155151 1.502231 0.056727 0.186758 0.088546 0.120868 0.149604 0.089221 0.600482 0.139039 0.078209 0.08047 0.248836 1.488607 0.152965 0.628511 0.075591 0.107885 0.575356 0.144759 0.515019 0.38808 0.11955 0.161035 0.860366 1.309635 0.318296 0.32528 0.229863 0.179654 0.099014 0.079038 0.086451 0.256033 0.058275 2.085641 0.053765 0.245497 0.6625 0.083973 0.082782 0.101036 0.070547 0.28944 0.507904 0.299217 0.371569 0.053272 0.130572 0.597394 0.078741 0.080896 0.427733 1.181786 0.087802 0.391122 0.535936 0.163767 0.26852 0.266873 0.094482 0.093789 0.121885 0.105533 0.095129 0.104332 0.106461 0.107373 0.55317 0.102397 0.127958 1.518709 0.121131 0.154518 0.167643 0.635236 0.070483 0.169105 0.10545 0.066036 0.73934 0.437848 0.09857 0.586564 0.136881 0.118624 0.720664 21.906893 27.575995 0 0.127516 0.082023 0.101357 0.81128 0.12701 0.094153 0.169548 0.09798 0.086292 24.609224 0.271241 0.271123 0.39884 0.556856 0.988314 1.136384 0.179655 0.412761 0.079663 0.093184 0.114606 1.365603 0.181335 1.641848 1.579047 0.097308 0.333613 0.374669 0.306279 0.149684 0.110997 0.246485
C67 0.059718 0.067476 0.05824 0.22071 0.187093 0.05127 0.050517 0.047765 0.047645 0.043826 0.793893 0.078565 0.044432 0.047606 0.053827 0.079021 0.061125 1.054084 0.031311 0.033532 0.031507 0.975779 0.166075 0.063733 0.049466 0.107011 0.100713 1.156268 0.048974 0.122538 0.049418 0.086934 0.061157 0.245204 0.11609 0.069639 0.093636 0.056303 0.04888 0.053341 0.064818 0.14727 0.142305 1.189842 0.586969 0.025986 0.092585 0.056788 0.035211 0.293614 0.109814 0.154597 0.741272 0.686698 0.092948 0.078785 0.110375 0.071934 0.056572 0.15681 0.115613 0.21922 0.05661 0.124443 0.088336 0.048876 0.088727 0.149969 0.06638 0.03762 0.106422 0.099693 0.053959 0.192826 0.71295 0.216102 0.591841 0.198907 0.086622 0.170798 0.087524 0.112271 2.192552 0.516787 0.796885 0.085341 0.074489 0.152412 0.063108 0.072438 0.107571 0.067023 0.066676 0.141742 0.073595 0.085162 0.057061 0.308678 0.130874 0.107994 0.086895 0.139998 0.163068 0.057256 0.046407 0.060247 0.053533 0.187065 0.119709 0.105756 0.062723 0.05171 0.251335 0.110479 0.090086 0.074867 0.061829 0.074791 0.091351 0.116663 0.119887 1.091915 0.030456 0.119696 0.093164 0.046312 0.275379 0.041262 0.087855 0.081836 0.056094 1.006563 0.027868 0.349521 0.035331 0.047661 0.045678 0.287064 0.047255 0.081152 0.072659 0.044361 0.068712 0.058407 0.157558 0.108134 0.06809 0.086043 0.139487 0.043275 0.0462 0.132208 0.143143 0.062077 0.455924 0.044681 0.067922 0.185203 0.039726 0.057979 0.148361 0.072706 0.04069 0.141021 0.143353 20.153375 0.046148 19.990929 0.339526 1.126298 0.149371 0.133085 0.140961 0.041012 0.01647 0.181544 0.160641 0.973293 0.189857 0.154332 0.16089 0.141194 0.057092 0.058335 0.060456 0 0.294324 0.049939 0.050246 0.052009 0.044083 0.038725 0.316809 0.410222 1.019123 0.056845 0.272076 0.03972 0.041686 0.043859 0.120673 0.03323 0.043343 0.039394 0.048968 0.051083 0.051154 0.374538 0.045297 0.049175 0.101911 0.380994 0.03451 0.069623 0.256159 0.044273 0.106014
C68 0.039091 0.05275 0.022089 0.891834 0.209833 0.015406 3.013979 0.109712 0.365652 0.162095 0.150824 0.252192 3.497478 0.379363 0.09052 1.547962 1.067995 1.940644 0.075385 0.095034 1.013245 0.935086 0.03031 1.94687 0.399419 0.077226 0.041021 1.033194 2.792796 0.055746 3.698656 0.034692 1.697482 0.036196 0.039879 0.578354 0.066221 0.0632 1.841837 1.467123 0.307552 0.038115 0.036548 0.049609 0.035812 0.035353 0.173878 1.067443 0.064815 0.630975 0.028274 0.02503 0.022122 0.021988 0.022084 0.133397 0.094567 0.132307 0.146296 0.021904 0.021864 0.02175 0.025701 0.137632 0.09915 0.350574 0.243125 0.175971 0.021514 1.297744 0.141541 0.041211 0.041608 0.026155 0.126367 0.055479 0.067704 0.019864 1.098822 0.02275 1.134296 0.073031 0.050536 0.107264 0.121425 0.065871 0.019756 1.057844 0.158514 2.484551 0.53624 0.025158 3.153593 0.914736 0.024561 0.863366 0.25864 0.034711 0.041217 0.070047 0.435117 0.048164 0.043531 0.040348 3.231175 1.423961 1.605512 0.017519 0.01457 0.041538 0.182432 4.432412 4.075628 0.023519 0.463414 0.633713 0.041422 0.036709 0.476398 0.040268 1.388111 0.127934 0.143598 0.533027 1.945581 4.229138 4.133569 0.118875 0.034293 1.015899 0.143691 0.022927 0.034868 0.029623 0.083802 0.016648 1.055524 1.986399 0.088975 0.116182 0.07607 0.025491 0.060455 0.053263 0.045738 0.025748 1.357433 0.063204 0.068888 2.686109 0.107025 0.576665 0.06067 0.149844 0.089497 4.005697 0.028542 0.026854 0.044585 0.044136 0.044561 0.053216 0.050879 0.050602 0.135468 0.059998 0.102685 0.060103 0.018803 0.03918 0.068222 0.035144 0.067542 0.023796 0.024311 0.67306 0.313314 5.408496 0.051626 0.062132 0.056166 0.41582 0.020572 0.017422 0.017424 0.062132 0 7.02126 0.015753 4.904316 0.061545 0.021313 0.066632 0.381277 0.016871 1.010378 0.921284 1.661958 0.026928 0.01744 0.015602 0.126793 0.076747 5.600144 8.213697 0.013093 0.114911 0.082005 0.133401 0.013908 3.819596 0.081974 0.545748 0.013068 0.018012 0.041817 0.361329
C69 0.011817 0.034231 1.022527 0.019652 0.04844 0.78377 4.567962 2.374837 0.308184 1.05338 0.036966 0.027871 2.673608 1.466395 0.020712 3.142558 0.110765 2.852686 0.180891 0.140796 0.11379 0.1923 0.115354 1.348701 0.021369 0.089193 0.049789 1.2531 4.380726 0.043133 2.259354 0.043229 1.117901 0.041435 0.047545 1.223277 0.036459 0.036363 1.977724 2.329243 0.766626 0.086575 0.040632 1.023746 0.048914 0.013649 0.073022 1.997578 0.348603 3.55458 0.020559 1.038819 0.027421 0.027069 0.027484 0.06022 0.070203 0.542766 0.118644 0.027233 0.02784 0.029781 0.08915 0.408641 0.089786 0.013958 0.019684 0.790204 0.100709 1.626284 0.049778 0.049882 0.021465 0.211449 0.050795 0.032731 0.056132 0.008465 0.181742 0.008462 0.023694 0.062667 0.040823 0.040913 0.048635 0.053893 0.030454 0.071412 0.052291 1.373503 0.13163 0.038064 3.266468 0.033016 0.0422 0.915385 1.04776 0.048343 0.049767 0.054666 0.52169 0.065626 1.012312 0.018564 4.39434 4.183766 2.023507 0.951575 0.017899 0.051398 0.022993 1.546367 4.513484 0.028391 1.080007 0.043392 0.050333 0.034421 0.038476 0.224023 1.178086 0.601087 0.147466 0.01961 2.157197 4.449981 4.356767 0.036953 0.014982 0.02978 0.043885 0.031714 0.059758 0.209864 1.077717 0.032923 0.776148 0.870875 0.137055 0.093175 0.038264 0.012509 0.182676 0.044648 0.02968 0.991187 0.048217 1.005176 0.051789 3.573881 0.074281 0.253818 0.041236 0.020307 0.062428 2.216525 0.110943 0.042527 0.055082 0.055166 0.054976 0.055133 0.055269 0.057069 0.060707 0.056123 0.040868 0.058761 0.033955 0.052281 0.034051 0.053646 0.037657 0.045951 0.572019 0.012054 0.137891 4.658285 0.012119 0.012046 0.012115 0.511457 0.095388 0.014435 0.012064 0.062978 4.250969 0 0.023457 10.829767 0.12081 0.043043 0.067092 0.111912 0.023298 1.807628 0.141703 0.152646 0.202593 0.016962 0.014862 0.032805 0.014042 3.623943 5.202028 0.016096 0.178151 0.228168 0.015397 0.016065 7.983137 0.033573 0.012841 0.088859 0.139995 0.055188 0.009259
C6 0.123992 0.021925 0.006364 0.859445 0.008188 0.15299 0.048761 0.036873 0.075883 2.101591 0.032506 0.028982 0.026299 0.009599 0.98559 0.050068 0.756649 0.061686 0.00597 0.115932 0.078563 0.54104 0.299339 0.050916 1.049682 0.026965 0.149575 0.028214 0.029988 0.006498 1.032708 0.010419 0.010581 0.01062 0.006964 1.575067 0.01013 0.010123 0.033587 0.043581 0.012163 0.005761 0.010571 0.011068 0.010214 1.071282 0.006306 0.044804 0.519838 0.091843 0.013988 0.012924 0.006818 0.006562 0.006553 0.321457 0.167339 0.179777 1.157259 0.006562 0.006562 0.006562 0.246413 2.930334 1.910433 0.360777 0.615391 0.035586 1.66561 0.023405 0.181501 0.889095 0.005982 0.617397 0.021417 0.026716 0.036881 0.005505 0.014269 0.005518 0.622928 0.33941 0.036319 0.036416 0.009376 0.006093 1.967601 0.035736 0.035274 0.125734 0.011463 0.043826 0.008937 0.006166 0.269581 0.006033 2.144073 0.006155 0.192135 0.007817 0.01027 0.00628 0.005696 1.74035 0.01433 0.029631 0.025182 0.434277 0.429287 0.044484 0.22312 0.01699 0.055638 1.339149 0.061959 0.065439 1.315181 0.014597 0.005726 0.919726 0.036331 0.177611 0.121225 4.150561 0.007681 0.165875 0.027374 0.085445 10.210544 0.032964 0.292222 0.005918 1.019109 0.010078 1.056052 0.350219 10.118421 0.201071 0.019815 2.150009 0.031394 0.111709 0.022776 0.799072 0.007634 0.987878 0.039921 1.091169 0.063295 0.028746 1.961928 0.030208 0.035023 0.252272 0.106047 0.049131 0.063512 0.536459 0.006985 0.007082 0.012067 0.006908 0.007598 0.007542 0.006639 0.059407 0.012881 0.044865 0.007734 0.058028 0.007787 0.012478 0.039385 0.006087 0.006062 0.094906 0.608954 0.027874 0.123578 0.229028 0.127592 0.462939 0.140625 0.020644 0.242087 0.059579 0.014527 0.013353 0 0.015224 0.374614 0.041603 0.530366 0.071323 0.114299 0.043506 0.043734 0.414399 1.557616 0.844001 13.893498 0.005936 1.085836 0.480442 0.026138 11.008012 0.595581 0.536173 1.454703 1.55692 0.023661 1.309491 0.79535 0.294852 0.022546 0.007455 1.168052
C70 0.024591 0.954089 0.023497 0.152567 0.055951 0.200101 2.182285 0.483324 0.053793 0.132346 0.044586 0.34476 0.365724 1.31892 0.91128 1.935381 0.193767 2.673739 0.12369 0.156742 0.415513 0.179878 0.749696 2.541616 0.094158 0.125842 0.067569 1.193166 3.388816 0.038627 2.495747 0.040939 0.151078 0.039887 0.047795 0.778103 0.07012 0.106098 2.64619 2.165206 0.067534 0.349537 0.03966 0.213882 0.046403 0.062854 0.039616 0.912655 0.201498 7.960972 0.033077 0.184054 0.035813 0.026407 0.842661 0.142974 0.141149 0.428873 0.07375 0.02536 0.026917 0.035916 0.045763 0.453989 0.138972 0.047569 0.027711 0.14057 0.187749 1.431399 0.074079 0.06812 0.276667 0.022482 0.030579 0.058236 0.12408 0.030069 0.421954 0.026937 0.05418 0.130008 0.032757 0.023368 0.113099 0.084433 0.058072 0.093283 0.071149 1.348335 0.366262 0.022583 2.214327 0.28359 0.027579 1.318724 0.117089 0.044992 0.068974 0.08694 0.429465 0.058317 0.044066 0.145883 4.488937 3.063057 2.666381 0.163678 0.173411 0.195943 0.166024 4.603779 3.079179 0.041705 1.523546 0.568177 0.599833 0.090649 0.045977 0.037851 0.132437 0.145108 0.041734 0.046069 1.378984 3.539854 3.015101 0.063309 0.0967 0.028351 0.037617 0.028948 0.049451 0.031842 0.29725 0.257981 1.172314 0.806059 0.033598 1.312304 0.08703 0.095491 0.112658 1.152939 0.036129 0.836832 0.204045 0.488534 0.083043 3.857459 0.738221 0.251682 0.103377 0.063832 0.132902 0.489891 0.016952 0.025841 0.098045 1.042942 0.04296 0.049722 0.047336 0.047235 0.047164 0.108997 0.053624 0.107966 0.011009 0.03262 0.315391 0.045269 0.619369 0.023302 0.45653 0.17723 0.067317 5.374797 0.070522 0.064358 0.110027 0.052787 0.036323 0.041331 0.132469 0.092725 6.001237 9.406367 0.045544 0 0.047797 0.415077 0.127552 0.098993 0.03799 0.076437 0.254362 0.361054 0.473015 0.041876 0.064958 0.064815 1.107308 4.03221 6.1237 0.158514 0.090655 0.030297 1.061394 0.02965 5.10394 0.13551 0.091435 0.095271 0.021676 0.046773 0.996665
C71 0.086496 1.189893 0.068943 1.263279 1.122467 0.139107 0.501522 1.164412 0.099803 0.112219 0.132412 0.353713 0.182374 0.175597 0.31296 0.316167 0.197635 0.200593 0.691819 0.256449 0.075898 0.548438 2.305427 0.161728 0.097492 1.298311 0.253363 0.356374 0.194883 1.282556 0.247385 0.821693 0.263153 0.10125 0.622701 0.259476 0.360949 0.261014 0.158454 0.193651 0.295683 0.069828 0.06903 0.195569 0.149941 0.134803 0.1739 0.177301 0.117539 0.171483 0.147545 0.774208 0.080542 0.065812 0.093468 0.239366 0.358284 0.223355 0.221213 0.093796 0.095905 0.109679 0.172389 0.146623 0.152609 0.170705 0.139044 0.362206 0.10838 0.099166 0.351777 0.291753 0.157691 0.339293 0.791245 0.998372 0.26528 0.074938 1.320353 0.071992 0.290337 5.600188 0.289253 0.69397 1.076556 0.277634 0.162302 0.270141 0.666308 0.201462 0.36835 0.194843 0.204957 0.136754 0.11798 0.246416 0.140964 0.134524 0.268712 0.427587 0.424848 0.222342 0.201622 0.10898 0.192751 0.195205 0.645503 0.138998 0.634831 7.580837 0.177156 0.152299 0.233427 0.634823 0.288181 0.350834 0.237758 0.162566 0.50995 0.18357 0.293076 0.353987 0.044677 0.229934 0.539418 0.210586 0.225825 0.193649 0.195042 1.21879 0.144566 0.177878 0.533243 0.554954 0.080792 0.080954 0.104865 0.077585 0.124569 0.102582 0.364987 0.124638 0.367611 0.088801 0.136571 0.087498 0.096477 0.095024 3.399444 0.197657 0.087381 0.36678 0.419868 0.108108 0.777137 0.229768 1.331424 0.16658 0.227703 0.222722 0.223807 0.325428 0.236567 0.24151 0.207686 0.338424 0.086027 0.314988 0.298286 0.283348 0.427335 1.290413 0.36473 12.052594 12.180864 0.383869 0.283942 0.187135 0.289309 0.30443 0.309482 0.298357 0.156358 0.135583 0.148432 0.305426 0.160881 0.227606 0.190406 0.266246 0 23.713443 1.341689 0.614938 0.126161 0.189451 0.189095 0.075272 0.082962 0.146011 0.181264 0.257495 0.137414 1.114891 0.217029 0.127292 0.087987 0.235762 0.099688 0.175133 0.185726 0.14985 0.074723 0.166566 1.770315 0.210546 0.096299
C72 0.616954 0.013012 0.008891 0.045354 0.014782 0.428458 1.544938 0.201864 0.029465 0.018895 0.01241 0.051981 0.095123 0.007294 0.370664 0.021554 0.229443 0.30189 0.02904 0.017519 0.057251 2.161422 1.414755 0.012194 0.034672 0.616703 0.038658 0.051779 0.520947 0.166856 0.078354 0.20333 0.03433 0.00204 0.086511 0.39803 0.161433 0.008066 1.377232 0.010369 0.011024 0.002827 0.009096 0.248004 1.086957 0.006875 1.586721 0.050717 0.013698 0.018388 0.015945 0.027765 0.015751 0.009294 0.012206 0.020505 0.084319 0.01808 0.012823 0.011202 0.179481 0.014382 0.038581 0.033546 0.033656 0.039359 0.014497 0.014723 0.078088 0.008421 0.038779 0.038772 0.014643 0.513281 0.139344 0.065521 1.700019 1.011661 0.014085 0.048463 0.01527 1.134933 0.026174 0.025682 0.003233 0.034164 0.037121 0.009041 0.408854 0.11418 0.035502 0.00656 0.071614 0.034531 0.022796 1.115824 0.032962 0.118903 0.117504 1.092402 0.018417 0.035638 0.770095 0.029853 0.018604 0.068779 0.078843 0.033662 0.038564 4.844398 0.038245 0.056393 0.0388 0.038913 0.013545 0.051059 0.038118 0.046947 0.007879 0.033649 0.013463 0.014044 0.020607 0.031036 0.018999 0.032947 0.016579 0.043582 0.370751 1.311761 1.604833 0.609801 1.454624 0.027554 0.997434 0.627121 0.013479 0.022549 0.012617 0.028681 0.019268 0.008255 0.056712 0.009797 0.024234 0.568091 0.080119 0.085737 0.491291 0.245491 0.021325 0.014348 1.578395 0.018469 0.047772 0.686607 0.890686 1.382028 0.152791 0.117108 0.153256 0.013997 0.045277 0.051652 0.013051 0.028356 0.029317 0.558916 0.071589 0.050028 0.048235 0.00881 0.297356 17.184845 20.631049 0.091772 0.0415 0.563852 0.042892 0.041501 0.088294 0.086673 0.083039 0.038691 0.370893 0.048844 0.023494 0.021353 0.033628 0.018288 11.539941 0 1.320128 2.941251 0.034561 0.442407 1.160228 0.033965 0.009086 0.039557 0.101202 0.205328 0.038987 0.016432 0.016826 0.014643 0.013125 0.028555 0.01178 0.034174 0.118761 0.074187 0.007565 0.112402 1.293691 0.106483 0.049512
C73 0.427074 0.050023 0.008977 0.056632 0.981973 0.033352 0.02667 0.022698 0.010137 0.013635 0.189819 0.325427 0.019114 0.01572 0.129869 0.008208 0.011184 0.02514 0.020217 1.465499 0.010059 0.159432 1.064111 0.005569 0.036668 0.04439 0.098454 0.075659 0.013672 0.417749 0.008322 0.356174 0.095076 0.068286 0.143895 0.013539 0.054999 0.060778 0.017572 0.005878 0.20836 0.013707 0.018908 0.054255 0.416647 0.019441 0.171497 0.074568 0.043584 0.015432 0.100649 0.059935 0.041324 0.017512 0.079201 0.029799 0.058351 0.045634 0.046146 0.015513 0.043656 0.014931 0.054945 0.055726 0.083484 0.096306 0.031226 0.07749 0.032382 0.009856 0.121637 0.123403 0.475647 0.830491 0.020899 0.061505 1.56558 0.047733 0.235836 1.704058 0.715191 1.108289 0.006029 0.532823 0.007234 2.250071 0.038357 0.017743 3.980548 0.027561 0.100369 0.440965 0.493705 0.027534 0.844146 0.02007 0.053178 0.231826 0.132118 3.409732 0.076273 0.536023 0.035104 0.035795 0.023444 0.033223 0.01408 0.067605 1.090448 1.326101 0.068023 0.012202 0.013026 0.091824 0.058991 0.089466 0.090589 0.542618 0.372413 0.066563 0.087946 0.094412 0.041223 0.055801 0.06864 0.834308 0.013312 0.033855 0.059103 1.42052 2.770314 1.428552 1.143233 0.195249 0.074358 0.011079 0.007725 0.072265 0.012589 0.743966 0.121833 0.014181 0.040828 0.043659 0.835906 0.04008 0.022919 0.049493 0.388219 0.144493 0.042359 0.054863 0.968637 0.013843 0.105677 0.015103 0.596343 1.029159 0.042328 1.025176 0.016643 0.003698 0.023663 0.016638 0.016338 0.149847 0.005513 0.113047 0.050534 0.0514 0.564303 0.086518 1.644088 0.655394 0.583019 0.067005 0.055453 0.02767 0.066726 0.066642 0.076968 0.031491 0.036034 0.03285 0.062433 0.094081 0.024527 0.012783 0.054797 0.012893 0.406763 1.073478 0 28.573678 0.037423 0.02391 1.44578 0.010343 0.042703 0.065279 1.058132 0.035467 0.042488 0.010897 0.005566 0.033182 0.043712 0.007033 0.37728 0.053309 0.006196 0.006544 0.01235 0.039181 0.112778 0.004397 0.060432
C74 0.011669 0.009199 0.102184 0.038384 0.001594 0.212568 0.344369 0.012045 0.073565 0.00122 0.027033 0.013674 0.011787 0.013747 0.027968 0.000258 0.091667 0.014415 0.030263 0.070247 0.003818 2.082843 0.549226 0.012264 0.0155 0.013393 0.053875 0.081755 0.083116 1.635208 0.419081 0.291446 0.356788 0.097741 0.395875 0.020116 0.13141 0.140267 0.011842 0.006218 1.256681 0.097745 0.107809 0.301629 0.153661 0.002422 0.794293 0.002985 0.00144 0.011951 0.001959 0.528821 0.097371 0.102303 0.097381 0.007571 0.012002 0.008747 0.009909 0.09709 0.097193 0.102546 0.01598 0.306962 0.014565 0.110608 0.00396 0.013362 0.002562 0.002829 0.060888 0.541602 0.074324 1.858931 0.061736 1.100115 0.6551 0.600387 0.049537 0.099254 0.077781 2.339849 0.060476 0.052679 0.011613 0.170723 0.016807 0.013482 2.116212 0.023778 0.398791 1.248203 0.001184 0.002219 0.001012 0.367224 0.109311 0.201656 0.05234 2.0886 0.015227 1.481548 0.270571 0.014984 0.012195 0.083265 0.096022 0.01515 0.019178 2.869046 0.048071 0.010885 0.926375 0.016247 0.030459 0.048645 0.050396 0.506766 0.241125 0.016008 0.01307 0.013711 0.006994 0.013036 0.10394 0.013734 0.085131 0.008668 0.016833 0.253777 0.298751 0.228753 0.228251 0.226352 0.712292 0.125509 0.000723 0.003174 0.009035 0.006117 0.015285 0.005608 0.141207 0.00312 0.086638 0.275536 0.650644 0.10055 1.710737 0.084713 0.001563 0.013144 0.927932 0.002443 0.033309 0.695298 2.329986 5.495211 0.119771 0.109509 0.052654 0.074758 0.573753 0.180677 0.083853 0.079729 0.036847 0.071209 0.003976 0.747151 0.622372 0.004028 3.93909 0.505411 2.014061 0.071437 1.072132 0.08223 0.079559 0.147189 0.069094 0.070662 0.015979 0.975351 0.015977 0.187294 0.013684 0.011415 0.247006 0.011911 1.125073 1.870773 27.449402 0 0.01704 0.761811 0.02631 0.354155 0.011306 0.015981 0.123538 0.034263 0.017511 0.01191 0.083117 0.001498 0.001639 0.045792 0.006147 0.026596 0.151967 0.097951 0.004349 0.028948 0.072287 0.602623 0.060895
C75 0.741362 0.132291 1.022138 0.133988 1.029636 0.213944 0.321831 0.091691 0.142096 0.733241 0.050723 0.088967 0.04113 0.046465 0.204331 0.040886 0.09132 0.077945 0.072717 0.10727 0.472788 0.073267 0.04702 0.06492 1.132542 0.062426 0.764501 0.154812 0.07621 0.056821 0.998995 0.555621 0.076798 0.061729 0.037402 0.636367 0.09887 0.103249 0.092841 0.044645 0.102866 0.07637 0.061105 0.084242 0.055586 2.437773 0.087945 0.040145 0.324539 0.145669 0.334503 0.032148 0.022517 0.024531 0.023004 0.151295 0.110035 0.088833 0.086234 0.023021 0.022542 0.022997 0.412041 0.116265 0.146948 0.350411 0.297436 1.110147 0.232417 0.444056 2.085714 0.322825 0.076393 0.030215 0.054473 0.084627 0.083376 0.057151 0.116004 0.057084 0.092734 0.080938 1.102182 0.550529 0.030266 0.09657 1.98436 0.053987 0.105022 0.057626 0.051988 0.029117 0.081354 0.080652 0.040818 0.082858 0.458342 0.055902 0.330281 0.092203 0.090293 0.084242 0.073059 1.138399 0.111739 0.064027 0.079379 0.278804 1.368475 0.024427 1.536615 0.040255 0.046413 0.807046 0.082416 0.213552 0.56155 0.061379 0.097362 0.983339 0.447725 0.096402 0.533648 0.348114 0.058947 0.039688 0.332743 0.085356 1.342062 0.055744 0.218397 0.037345 0.055096 0.02066 0.297981 0.656863 0.396837 1.779333 0.454424 2.321239 0.096965 1.459418 0.066687 0.618918 0.562188 0.058194 0.055235 1.843775 0.07987 0.571161 0.437603 0.096039 0.21834 0.064972 0.109819 0.053007 0.041494 0.028735 0.104151 0.103809 0.134771 0.116591 0.120017 0.099482 0.103622 0.084238 0.375164 0.079786 0.028652 0.032247 0.413178 0.040081 0.057897 0.028198 0.031023 0.725496 0.269431 0.214512 0.076525 0.291136 0.080701 0.354995 34.216735 24.951446 21.01506 1.081534 0.337285 0.045323 0.587141 0.074969 0.102755 0.025884 0.089081 0.088856 0 0.059307 0.058336 0.425596 0.445466 0.389927 0.092302 0.074908 0.492237 0.282707 0.041802 0.109392 1.398709 0.616965 2.150015 0.036154 0.040072 0.041372 0.716972 0.187828 0.02374 0.100696 0.174387
C76 0.042137 0.050341 0.088039 0.107515 0.100469 0.018061 1.22443 0.185762 0.813978 0.018377 0.049305 0.071095 2.032484 0.103841 0.038356 0.27823 0.186164 0.031915 1.072007 0.055754 0.016634 0.076504 0.070088 0.034791 0.021512 0.313048 0.099066 0.034682 0.033091 0.061338 0.040878 0.075627 0.104024 0.026768 0.094857 0.11754 0.578524 0.034539 0.158829 0.03777 0.585122 0.1833 0.157315 0.428407 0.08171 0.017868 0.306872 1.052404 0.106031 0.224535 0.154741 0.167978 0.17497 0.869692 0.560145 0.049521 0.046947 0.044842 0.042366 0.174939 0.175262 0.182086 0.027957 0.023471 0.074999 0.096178 0.021713 0.04461 0.01657 0.219191 0.041625 0.04121 0.033545 0.57302 0.06841 0.42403 0.093299 0.014218 0.093595 0.013254 0.043039 0.157966 0.1587 0.374427 1.145918 0.530713 0.120571 0.304343 0.162742 1.029471 0.176752 0.070242 0.160782 0.676843 1.600499 0.848508 0.081744 0.066882 0.049217 1.086774 0.045396 0.150114 0.046992 0.365819 0.162054 0.163024 0.46133 0.021814 0.025375 1.061404 1.012743 0.034993 0.172243 0.022002 1.24854 0.365779 0.321196 0.087807 0.037453 0.06787 0.025321 0.043943 0.256579 0.026703 0.257708 0.047545 0.035439 0.052512 0.295375 0.376247 0.249357 0.619127 0.671805 0.046612 0.053401 0.051226 0.019872 0.056224 0.010873 0.066084 0.028399 0.007319 1.804145 0.114583 0.35367 0.023872 0.072285 0.305162 0.30427 0.069472 0.019504 0.024222 0.069925 0.022458 1.091559 0.119189 0.580633 0.415562 0.035582 0.043834 0.037419 0.053021 0.05377 0.039173 0.106888 0.547682 0.080724 0.54384 2.005912 2.173273 0.054806 0.028934 0.402638 0.434128 0.172229 0.031091 0.044424 0.14425 0.040353 0.02775 0.039209 0.031521 0.019238 0.407349 0.019234 1.485978 0.243273 0.092133 0.075341 1.123438 0.274027 0.160014 0.049275 1.402357 0.022653 0 32.823903 0.076599 0.061487 0.475319 0.092542 2.122981 0.020767 0.036092 0.031539 0.040702 0.097099 1.04169 0.07095 0.063488 0.092401 1.250265 0.016436 0.021151 0.445589 0.031822 0.028765
C77 0.026819 0.08972 0.095588 0.037042 0.141815 0.050499 0.024014 0.03853 0.097768 0.053129 0.040924 0.250419 0.176402 0.028326 0.280804 0.736666 0.056464 0.018213 0.12157 0.168891 0.030009 0.206766 0.109274 0.225892 0.148086 0.146233 0.156899 0.253972 0.018859 0.057576 0.195207 0.039256 0.161847 0.147675 0.253706 0.146045 0.462352 1.211809 0.658967 0.034757 0.210033 0.040307 0.09505 0.076124 0.127268 0.039127 0.060578 0.026606 0.020947 0.050033 0.060905 0.300634 0.220343 0.083704 0.337239 0.051775 0.261118 0.063792 0.064453 0.162726 0.164122 0.16304 0.058807 0.120816 0.275864 0.112893 0.026789 0.264067 1.102593 0.037414 0.118305 0.140657 0.227803 0.074819 0.0315 1.318103 0.169919 0.241202 0.05211 1.223827 0.065165 0.462124 0.36062 0.667673 0.277123 0.218208 0.554625 0.021564 0.117305 0.034019 0.163598 0.093803 0.065291 1.100613 0.224842 0.086117 0.405837 0.124932 0.120845 0.208328 0.173538 0.071079 0.250954 0.03651 0.530785 0.964946 0.259272 0.072101 0.033024 0.397675 0.047618 0.022237 0.10329 0.262246 0.237018 0.104609 0.118249 0.10209 0.213621 0.09626 0.072125 0.227279 0.120596 0.128737 0.114911 0.367895 0.227292 0.036304 0.046386 1.023161 0.988371 0.191722 0.304666 0.049478 0.097289 0.096492 0.027978 0.105814 0.065216 0.042473 0.105901 0.037096 0.055275 0.041608 1.029475 0.041868 0.608841 0.033067 1.019311 0.488741 0.038716 0.090886 0.188591 0.048378 0.43367 0.045818 0.070549 0.061276 0.777139 0.157077 0.066535 0.302495 0.055266 0.047907 0.059915 0.138154 1.113384 0.219696 1.774704 1.153364 0.208833 0.095025 0.074706 0.099912 1.034448 0.128255 0.11851 0.617438 0.075223 0.96843 0.076953 0.073136 0.047118 0.485205 0.087902 2.341572 1.047968 0.064519 0.128001 0.835171 0.08795 0.986008 0.846733 0.737656 0.044839 32.875196 0 0.096004 0.029978 0.063388 0.147101 0.136237 0.218612 0.221128 0.020005 0.03541 0.037313 1.262554 0.03217 0.051864 0.032399 0.4495 0.051583 0.037447 1.103298 0.180824 0.073956
C78 0.933542 0.050896 0.012197 1.105856 0.010413 0.222779 0.114024 0.656065 10.50724 0.56668 0.055805 2.378912 0.837071 0.007041 0.583834 0.748285 0.007313 0.73633 0.051169 10.581163 0.131761 0.409234 0.062497 1.166761 1.510192 0.044921 0.163604 0.763073 1.16499 0.030543 0.078309 0.038748 0.021804 0.374121 0.032733 8.348067 0.026841 0.027036 0.535505 0.293689 0.026675 0.007246 0.007224 0.030448 0.023221 0.032006 0.020212 0.288896 0.104382 0.202224 0.158326 0.032079 0.012505 0.012559 0.039109 2.106824 0.070978 0.367919 1.218749 0.026039 0.02629 0.026231 0.249127 0.136263 0.087111 0.555238 0.968355 0.032736 2.793166 2.560026 0.097434 0.096065 0.010196 1.0631 0.133156 0.045435 0.04186 0.022961 0.058439 0.022961 0.308219 0.023872 0.173869 0.178931 0.00956 0.05974 0.08498 0.024308 0.082926 0.717876 0.026474 0.030156 0.002975 0.002997 0.035462 0.012556 0.247423 0.037088 0.10514 0.042795 0.085453 0.04543 0.022925 0.081053 0.46869 1.049819 0.482649 0.052444 1.061209 0.11743 0.077664 0.366039 0.518672 0.507578 0.13697 0.092846 0.191303 0.129047 0.035708 0.086573 0.170045 0.056719 0.036002 0.055934 0.396585 0.132835 0.217047 1.019728 1.276252 0.038308 0.681307 0.027653 0.040653 0.039715 7.682705 7.812823 0.181563 8.729305 0.324695 0.033308 0.024533 0.024531 0.043743 0.054827 0.00872 0.433843 0.079652 0.478592 0.660406 0.291948 0.091127 0.037577 0.035825 0.023408 0.128694 0.513222 0.145266 0.232926 0.02722 0.013728 0.026925 0.013972 0.026911 0.013399 0.902169 0.139589 0.002551 0.168354 0.10276 0.556408 0.183449 0.024205 2.124131 0.080167 0.037173 0.458625 0.226666 2.592228 0.928791 0.103178 0.296528 0.37436 0.014411 0.055017 0.016796 0.139521 1.232076 0.266271 0.332256 0.257947 0.109341 0.092294 0.065451 0.167948 0.046734 0.124483 0.102107 0 1.712639 0.25393 0.110775 0.049414 0.102797 1.134722 0.247667 0.085469 0.355697 0.043138 0.050733 1.306622 0.163474 0.04911 0.043275 0.50626 0.054595 0.013815 0.060634
C79 5.295202 0.723461 0.158659 4.103264 0.083185 7.355489 0.263853 2.684008 0.473927 4.37165 4.636842 1.906773 1.648753 0.270842 10.402855 1.129593 2.038225 0.161154 0.220776 0.515213 3.073693 0.216491 0.261568 0.537631 15.385394 0.365861 2.152415 2.986752 1.446355 0.268054 0.188736 0.379199 0.297513 0.431516 0.285165 1.273631 0.551946 2.305962 0.533012 1.233195 1.224964 0.430056 0.418254 0.225608 0.20288 6.973433 0.388303 0.219172 10.827886 0.360278 8.265497 0.079225 0.131498 0.208645 0.217702 0.829379 5.8243 3.353319 2.033912 0.18533 0.216552 0.24659 3.521631 1.641092 3.411791 3.387269 3.863124 5.944728 4.488431 3.773767 2.706448 3.810217 0.113445 0.184541 0.180417 1.24139 0.579383 0.141437 0.290137 1.131484 2.518346 0.425459 0.470312 0.509296 0.182878 0.411524 5.202087 0.680254 0.142463 0.187659 2.145895 0.253377 0.14772 1.483968 0.15829 0.444022 7.340716 0.205821 3.810874 1.193213 0.327274 0.225488 1.758537 11.44949 1.517993 0.794065 1.108473 9.701036 4.587447 0.438911 3.269137 0.186855 0.148086 7.360495 0.210498 3.312346 3.341876 0.293802 2.911241 5.618666 4.004678 6.460608 3.118622 2.157421 0.34323 0.681149 0.764599 2.507216 3.946041 0.414634 0.310633 0.329555 0.240384 1.129624 0.495291 1.256944 5.883273 0.446958 9.963182 6.503501 3.199146 9.171141 2.342612 14.660358 0.23733 5.622478 6.558516 6.601466 1.165158 0.924532 5.712126 2.867208 0.141272 3.314023 1.167929 0.346372 0.76907 0.683718 0.420083 0.41051 0.441755 0.148581 0.136287 0.105322 0.458503 0.210987 2.242419 0.269757 0.075823 0.412912 0.425934 1.321522 0.530146 0.440916 0.310907 1.506544 1.975771 1.364177 3.227525 1.741783 1.557808 2.502694 4.058755 2.810728 3.538451 0.211991 0.221876 0.14492 3.041733 0.258257 0.537481 0.359939 0.346151 0.307395 3.158026 0.394213 0.410826 0.554708 0 4.773448 3.477326 0.220204 4.020657 0.832394 1.926458 3.203633 4.178508 6.568769 7.347662 15.838644 0.266032 4.497002 8.582035 12.478868 0.184435 0.421247 5.863831
C7 0.888805 0.046545 0.026264 1.016583 0.058509 0.075475 1.029223 0.097411 1.351718 14.201706 2.472874 0.180973 0.216443 0.12107 3.117814 0.03332 0.047766 0.290092 0.045503 1.275884 0.065185 0.080218 0.045559 0.035111 2.662074 0.043349 1.070183 1.15374 0.145356 0.053622 0.035811 0.055584 0.044812 0.195112 0.052415 1.457633 0.067882 0.086114 0.040011 1.02337 0.811689 0.206426 0.221807 0.125344 0.048685 3.007507 0.055737 0.727017 0.073033 0.15566 0.165009 0.022065 0.026274 0.07045 0.036099 0.042617 0.376515 0.042621 1.057353 0.029321 0.026438 0.071728 2.407696 1.534115 1.625325 2.305343 0.10556 0.918589 1.024929 0.173046 0.058118 0.056245 0.059166 0.060891 0.081581 0.048899 0.079311 0.237498 0.04302 0.318628 0.055379 0.064261 0.045358 0.046799 0.036957 0.075601 0.639464 0.076071 0.072274 0.161161 0.193 0.060694 0.207709 0.202348 0.0174 0.054234 0.100829 0.050493 0.14348 0.063143 0.774543 0.050045 0.033491 1.255967 0.13497 0.042725 0.035257 1.431764 0.621481 0.06029 2.084608 0.033642 0.130128 0.172966 0.082427 8.153843 0.2364 0.048288 0.045924 1.139264 1.222488 0.218422 4.933301 0.98756 0.982888 0.041804 0.034952 0.070588 1.387378 0.05326 0.058753 0.054973 1.049934 0.534999 0.026468 0.04745 1.195107 0.039278 0.33649 1.14687 1.084241 0.116166 0.046112 0.052897 0.203039 1.392167 1.144316 2.503271 0.049517 0.033598 4.541773 0.063739 0.074972 0.713099 0.057099 0.041385 0.195174 0.06093 0.055066 0.107281 0.051224 0.037614 0.108805 0.059858 0.050731 0.069669 1.531518 0.086639 0.033067 0.021655 0.042583 0.027879 0.036779 0.025747 0.04014 0.049853 0.051649 0.033817 0.143964 0.117784 0.133991 0.051489 2.124288 0.411185 0.5864 0.089037 0.04261 0.206958 1.268798 0.320743 0.047217 0.03019 0.096594 0.082679 0.810287 0.143639 0.052618 0.410535 3.044204 0 1.491254 0.036175 10.981861 0.069696 0.160068 0.572643 2.709828 0.56863 0.130522 2.678635 0.033442 0.233614 1.396124 0.64712 0.026755 0.049948 1.257736
C80 1.015081 0.211281 0.024411 0.145544 0.069443 0.856723 0.384281 0.037224 0.032881 1.41401 0.155953 0.054323 0.027997 0.032705 0.626361 1.028861 0.043924 0.025838 0.095347 0.022862 0.129152 0.029634 0.021469 0.095211 1.064223 0.073693 0.080401 0.040894 0.029719 0.023461 0.152828 0.081712 0.036945 0.037901 0.12594 1.332931 0.041049 0.041147 0.026432 0.032843 0.043472 0.041251 0.041332 0.143288 0.018119 0.831371 0.019139 0.033004 0.497624 0.025413 0.011757 0.084245 0.040037 0.024371 0.027629 0.059491 0.240855 0.052949 0.051787 0.024429 0.0602 0.036559 2.140821 0.528012 0.460913 4.488618 0.023832 0.544935 0.944275 0.094102 0.080487 0.333012 0.041788 0.017052 0.058644 0.052204 0.034644 0.037187 0.089175 0.03484 0.168543 0.030629 0.076599 0.06942 0.070244 0.055514 2.865865 0.09018 0.078631 0.536209 0.08912 0.013973 0.091773 0.043807 0.066673 0.02754 1.548499 0.015691 0.174225 0.029775 0.059039 0.10939 0.037168 2.260942 0.028006 0.024983 0.025356 0.544804 0.93361 0.011584 0.462867 0.025463 0.025265 1.82062 0.063967 0.318967 1.096419 0.057166 0.035083 0.069228 0.132291 0.050485 2.153718 3.03413 0.026919 0.043914 0.110029 0.053341 10.667181 0.83902 0.049713 0.016061 0.009911 0.686672 0.318234 1.039869 12.34787 0.11991 0.169249 1.286859 0.061009 0.030577 0.089248 0.551376 0.04214 1.163535 0.333404 0.635142 1.04996 0.164833 2.646464 0.34082 0.056868 1.042316 0.045827 0.02797 0.02651 0.010569 0.047539 0.04408 0.044186 0.043053 0.059666 0.044059 0.050682 0.08341 1.760173 0.073043 0.029177 0.072169 0.058908 0.01975 0.029431 0.024444 0.012489 0.044487 0.02966 0.025266 0.043591 0.047382 0.039102 0.286388 0.473285 0.358941 1.270496 0.130068 0.025508 0.113763 11.893765 0.033103 0.054275 0.048826 0.050954 0.054535 0.720402 0.021333 0.024944 0.018671 2.446197 1.026917 0 0.131101 0.430779 0.14497 0.116972 11.714719 1.223286 0.094053 0.822739 0.267082 0.097442 0.067608 0.48084 0.302201 0.084273 0.046156 0.281267
C81 0.02029 0.057016 0.510182 0.035007 3.04234 0.038658 0.044608 0.096375 0.047447 0.186815 0.058254 1.149502 0.067354 0.106191 0.102924 0.06991 0.187757 0.070154 24.604373 0.279364 0.0792 0.324151 0.318126 0.233211 0.041206 0.633529 0.275562 0.100209 0.108495 0.287948 0.08762 0.292707 8.860441 0.809284 0.141284 0.048408 1.268306 1.245521 0.086967 0.14526 0.993075 0.489657 0.418923 9.905423 0.064543 0.033315 0.286752 0.118049 0.044708 0.109035 0.049118 2.570193 0.847167 0.898522 0.973406 0.02425 0.266773 0.036137 0.022905 1.097187 0.772187 1.227825 0.037855 0.036658 0.209815 0.033674 0.025954 0.153394 0.032892 0.024283 0.275416 0.292955 1.859099 1.291324 5.121033 10.848546 0.254643 0.297937 0.137907 0.218583 0.03274 0.305177 3.211678 3.179129 0.133246 0.218661 0.032981 0.518665 0.54955 0.066858 7.495434 0.030645 0.1518 0.109682 1.489146 0.36746 0.027356 0.064623 0.275419 0.682377 0.068794 7.558781 0.736075 0.052956 1.120766 0.06512 0.069458 0.033051 0.034424 0.239707 0.032877 0.115192 0.069165 0.035522 0.113 0.032777 0.02732 0.628333 1.942409 0.034394 0.074507 0.125528 0.811135 0.026975 0.050702 0.080998 0.109101 0.053745 0.034321 0.109618 1.608374 0.174481 0.689575 0.049182 0.280005 0.050807 0.053542 0.272135 0.084703 0.033373 0.029377 0.055052 0.739768 0.036409 3.470547 0.032826 1.092512 0.151761 0.165016 0.186715 0.032376 0.048543 0.094169 0.264816 24.042922 0.124485 0.147415 0.187339 0.228143 0.743055 0.804757 1.610822 1.088937 0.049497 0.938898 0.438823 0.778189 2.557985 3.291808 2.523103 0.172694 0.623691 0.019157 0.937329 0.103134 1.822242 3.728302 0.113906 1.413862 2.196904 2.144158 2.05355 0.0332 0.032785 0.033218 0.457694 0.1837 0.100729 0.032417 0.107245 0.118083 0.276393 0.270765 0.024024 0.033192 3.390531 1.305116 0.039781 0.041767 0.033205 0.032633 0 0.142668 0.128977 0.127588 0.033543 0.032623 0.795612 1.058582 0.781478 0.062203 0.574269 0.059151 0.043525 2.19409 0.620188 0.033269
C82 2.67592 0.911265 0.031156 0.715372 0.030969 1.025948 0.034975 0.396082 1.027771 18.579184 1.835282 2.413043 0.044015 0.042209 1.959284 0.061784 0.071911 0.125038 0.061682 0.29411 0.073821 0.104563 0.082572 0.02921 4.937708 0.043682 1.999958 0.109871 0.092265 0.074799 0.048602 0.096835 0.054215 0.036506 0.042603 0.557745 0.044383 0.055095 0.484815 0.03267 0.892244 0.032054 0.032202 0.061312 0.034725 1.90783 0.057073 0.578706 0.366598 0.105901 0.048475 0.063608 0.035296 0.035484 0.031727 0.081159 0.123431 1.089093 0.11789 0.031274 0.031368 0.030923 1.835053 3.600609 2.201307 1.223311 2.746939 0.400139 0.924804 0.07791 0.230128 0.340313 0.0463 0.186059 0.039655 0.058935 0.085874 0.04203 0.093995 0.044085 0.134534 0.121044 0.059792 0.099719 0.027391 0.068431 1.254328 0.080487 0.089973 0.072064 0.054844 0.035952 0.031863 0.041523 0.05804 0.041014 0.577414 0.043392 0.379375 0.15292 0.05976 0.060785 0.058073 3.235914 0.106522 0.100744 0.080969 0.51428 0.701607 0.076502 2.645692 0.97192 0.049629 1.531263 0.072619 10.517382 0.211744 0.055647 0.096844 0.662921 1.248741 0.105605 3.399919 0.122246 0.082201 1.174279 0.032815 0.074524 1.076203 0.02038 0.022913 0.021591 0.055807 0.650756 0.374078 0.065017 0.27168 0.050665 1.242692 2.518165 0.681948 0.160535 0.041158 1.813985 0.034107 0.20062 1.746938 1.605021 0.05514 0.075679 1.080446 0.932549 0.082296 1.976966 0.074361 0.065018 0.034031 0.251687 0.063012 0.043108 0.053469 0.047663 0.046188 0.048639 0.05526 0.07626 1.597549 1.067243 0.051826 0.056369 0.049141 0.039101 0.076984 0.044589 0.036832 0.143528 0.310596 0.043309 0.759046 1.146965 0.556567 0.175318 0.810988 0.79816 1.678091 0.076442 0.208896 0.032904 1.109826 0.176845 0.054771 0.034237 0.196371 0.045644 0.238486 0.053256 0.212424 0.142402 0.912991 14.289711 1.025799 0.055437 0 0.073687 0.075045 1.441147 1.555081 0.580522 0.13093 0.430588 0.157004 0.061509 2.264133 0.378742 0.058401 0.044368 2.31027
C83 0.32161 0.041611 0.062011 0.041812 0.940174 0.074792 2.329668 0.622036 0.019475 0.507168 0.025648 0.186019 2.917641 1.212971 0.048792 7.030903 0.095668 3.290867 0.056762 0.253639 0.144677 1.02917 0.042864 0.211908 0.035945 0.040839 0.0565 0.377154 3.033024 0.024996 1.1715 0.026424 0.089157 0.025948 0.030034 0.19794 0.076052 1.070568 2.797416 1.081762 0.087705 1.015376 0.133278 0.042893 0.026557 0.030851 0.025023 0.246046 1.812771 1.625345 0.221321 0.027598 0.01386 0.014034 0.013866 0.01778 0.0287 0.04334 1.085139 0.013852 0.014608 0.013878 0.026276 0.021457 0.463292 0.954308 0.002107 0.047085 0.006091 1.26053 0.057444 0.058575 0.234083 0.043816 0.033147 0.038619 0.062189 0.020388 0.42116 0.020384 0.203323 0.080198 0.057582 0.050876 1.008452 0.057889 0.026219 0.133666 0.067272 0.91576 1.020998 0.035352 0.216605 1.375746 0.045845 1.059854 0.076426 0.024631 0.056508 0.062211 0.335722 0.038567 0.10627 0.024422 1.392147 4.623299 2.067625 0.032138 0.021311 0.054981 0.282121 7.646578 6.324736 0.023266 0.473905 0.065015 0.060464 0.065678 0.046901 0.24064 0.060842 0.03086 0.022939 0.044183 0.126692 3.253137 2.551942 1.00661 0.028662 1.012196 0.029167 0.012559 0.047405 0.047033 0.336735 0.1311 0.05993 0.023525 0.018272 0.447223 0.027203 0.535724 0.831975 0.055334 0.012288 0.293734 1.04503 1.228311 0.070499 5.433278 1.06384 0.060147 0.045658 0.022286 0.084215 1.745065 0.043845 0.043893 0.051409 0.051386 0.055501 0.033724 0.042763 0.042759 0.051406 0.066318 0.017169 0.066319 0.024479 0.054413 0.075746 0.062269 0.294168 0.037967 0.530746 0.043699 0.048127 4.058076 0.047785 0.035196 0.035797 0.035193 0.022652 0.022654 0.221208 0.066319 5.373644 4.037131 0.06828 2.449934 0.056949 0.042917 0.031549 0.03155 0.022659 0.240437 0.018366 2.537439 1.661724 0.022913 0.521338 0.029418 1.328343 0 5.348306 0.021431 0.02918 0.020045 0.01252 0.044496 2.811073 0.021187 0.017685 0.022231 0.028932 0.049162 0.082215
C84 0.018976 0.069971 0.018957 0.104084 0.088824 0.023683 4.793984 1.253048 1.070596 0.187917 0.125917 1.599322 3.174422 1.881746 0.325657 2.449322 1.05885 1.9227 0.046048 1.720832 0.974185 0.039436 0.030031 1.944196 0.064014 0.050709 0.03723 1.40219 6.828727 0.035856 3.283592 0.047161 0.168061 0.034427 0.04274 0.108926 0.067141 0.214885 2.088034 0.806702 1.010946 0.032529 1.031441 0.028472 0.036779 0.133159 0.03507 2.361171 1.705792 3.029801 0.082911 0.021051 0.018352 0.020091 0.018695 0.18151 0.024593 0.104891 0.053982 0.018355 0.018673 0.018463 0.028834 0.021 0.320357 0.047231 0.135761 0.022628 0.091604 2.156228 0.10594 0.03448 1.029244 0.017457 0.037857 0.023114 0.05736 0.007361 0.110684 0.007448 0.393178 0.057946 1.01901 0.036531 0.054168 0.046084 0.03025 0.022307 0.029173 2.664306 0.038609 0.052775 1.32784 1.17612 0.00928 1.242838 0.025827 0.036316 0.034876 0.050632 1.420552 0.023098 0.047633 0.024601 2.070286 2.502108 2.888119 0.039123 0.042096 0.064704 0.026537 3.281153 4.136917 0.074247 1.802989 0.036871 0.029226 0.043741 0.046359 0.02217 0.026168 0.022403 0.084517 0.12291 0.670741 3.640477 6.107563 0.021169 0.076141 0.023181 0.051386 0.024279 0.036176 0.061545 0.035626 2.377666 0.05046 0.159549 0.038391 0.08305 0.033878 0.019061 0.047111 0.034247 0.009557 0.09001 0.949371 0.323231 0.048426 3.004959 0.060334 0.01945 0.033317 0.011154 0.043369 2.343862 0.043286 0.020677 0.039001 0.04184 0.047369 0.048949 0.039626 0.560493 0.055348 0.044909 0.026528 0.03625 0.017641 0.036044 0.071815 0.039402 0.196257 0.010285 0.04168 0.030134 0.041122 0.630369 0.038672 0.03675 0.036297 1.039508 0.020165 0.042932 0.020829 0.038984 5.800862 5.053925 0.028087 2.681733 0.030042 0.026306 0.040843 0.04363 0.019911 0.034541 0.038469 0.190348 0.726996 0.026376 0.023228 0.038591 0.023538 6.009522 0 0.106354 0.027257 0.075336 0.018451 0.069725 5.557382 0.058625 0.095344 0.933139 0.033451 0.032787 1.012848
C85 0.658966 0.061861 0.072642 1.690177 0.057219 0.118606 0.074979 0.092112 4.706247 0.395272 0.699553 0.076387 0.03786 0.038679 0.285254 0.028094 0.024196 0.027514 0.036438 4.018766 1.086075 0.105969 0.084273 0.03417 0.745393 0.24165 0.192396 0.080781 0.026241 0.056289 0.078432 0.0589 0.396464 0.14222 0.055188 0.102498 0.076663 0.076499 0.084616 0.125269 0.077644 1.449996 0.387506 0.042332 0.082394 0.117971 0.084987 0.038969 1.381356 0.0371 0.884542 0.066773 0.121515 0.117289 0.090936 0.066191 0.254942 0.081081 0.074673 2.066615 0.099089 0.066648 0.581482 0.102685 1.503976 1.544292 0.403177 0.093121 1.536701 0.175439 1.433643 0.266418 0.494838 0.088115 0.053087 0.065256 0.070653 0.054261 0.137561 0.05426 0.072349 0.086449 0.052223 0.053489 0.028641 0.06983 0.553951 0.060238 0.061139 0.026796 0.032472 0.068419 0.058631 0.067539 0.067311 0.036781 0.864755 0.056366 0.230073 0.092568 0.050813 0.064845 0.179503 3.002774 0.024796 0.324119 0.026762 1.52656 0.166347 0.086144 1.369998 0.082619 0.027295 1.654783 0.052628 0.521367 0.147351 0.070826 0.04108 0.168451 0.358965 0.063456 1.452129 2.584782 0.056098 0.02622 0.326095 0.041504 9.180712 0.081858 0.061476 0.090807 0.067031 1.140657 2.468988 2.230056 10.887259 4.228812 2.650201 0.66491 1.154688 1.351759 0.241306 0.784257 0.054146 2.313313 1.094486 1.260886 0.093061 0.02583 0.791262 0.39005 0.111144 3.655344 0.078113 0.02707 0.072842 0.068395 0.027915 0.060888 1.034171 0.025956 0.026396 0.025469 0.033394 0.085467 0.104651 0.500592 0.054549 0.062305 0.554869 0.061207 0.040306 0.082224 0.058827 0.097023 1.402636 0.08191 0.084024 0.070475 0.068764 0.683757 0.11906 0.096603 0.055082 0.105266 0.026075 0.026179 13.998645 0.037792 0.070399 0.074052 0.059824 0.059725 0.068259 0.053088 0.052247 1.287802 3.62901 0.161496 13.53624 0.041421 0.208127 0.025706 0.091369 0 0.566339 0.062687 0.108842 0.550999 0.042628 0.05722 1.79597 3.112121 0.045178 0.030614 0.697192
[truncated: 21,284 more chars]
