# Supplementary material for: Population genomics confirms acquisition of drug-resistant Aspergillus fumigatus infection by humans from the environment
Source: Nat Microbiol. 2022 Apr 25;7(5):663–74. doi: 10.1038/s41564-022-01091-2 (PMC9064804; doi:10.1038/s41564-022-01091-2)
Supplement: Source Data Fig. 3 — CSV files for FST analyses for clade A versus B, and Tajima’s D for clades A and B. Drug sensitivity measurements in xlsx. [file 41564_2022_1091_MOESM7_ESM.zip › Source Data Figure 3/procfinal.linked.tree.xml]

<?xml version = '1.0' encoding = 'UTF-8'?>
<outputFile>
<header>
<runtype>MergeTree</runtype>
<inflation>0.647558905</inflation>
<burnin>1000</burnin>
<datafilename>procfinal.linked.chunkcounts.out</datafilename>
<mcmcfilename>procfinal.linked.mcmc.xml</mcmcfilename>
<copymodel>1</copymodel>
</header>
<comment>Command line: fs -X -Y -m T procfinal.linked.chunkcounts.out procfinal.linked.mcmc.xml procfinal.linked.tree.xml 
Version: finestructure build date Aug 26 2016 at 19:44:55
Seed: 11325782514054494922</comment>
<Iteration>
<Pop>(C178)(C29)(C141)(C52)(C91)(C173)(C131)(C106)(C30)(C161)(C26)(C34,C367,C55,C53)(C179)(C126)(C54)(C64)(C164,C272)(C187,C139)(C15)(C360,C358)(C140)(C38)(C182,C183)(C107,C122)(C364,C369)(C111)(C95,C145,C77)(C180,C127)(C361)(C16,C24)(C175)(C18,C31)(C132)(C159)(C86)(C170)(C144,ARAF001)(C275,C191)(C36)(C93)(C174)(C343,C345)(C35)(C169)(C166,C344)(C120,C185)(C66)(C114,C104)(C113,C81,C39)(C105,C7,C82,C25)(C103,C115)(C160)(C37,C117,C189,C118,C346,C222)(C71,C72,C56,C57)(C184,C363,ARAF005,C76)(C65,C75)(C51)(ARAF004,C177)(C14)(C190,C167,C138)(C359,C99)(C134,C109)(C135)(C136)(C150,C149)(C129)(C168)(C355,C78,C357,C12)(C158,C157,C156,C155)(C365)(C87)(C4)(C128)(C92,C2,C27,C13,C10)(C124)(C28,C366)(C89,C88)(C74,C73,C41,C40,C165,C181)(C45,C46,C42,C48,C43,C96,C47,C44)(C85)(ARAF006,C221,C223,C142,C220,C11,C19,C79,C362,C246,C186)(C50,C49,C67)(C356,C80,C342,C6)(C176,C172)(C110,C133,C123,C108,C70,C143,C21,C83,C112,C32,C17,C5,C20,C84,C22,C368,C125,C68,C119,C1,C100,C3,C33,C69,C23,C8)(ARAF003,C152,C154,C146,C147,C148,C153)(C354)(C163,C121,C162,C188)(C171,C151,C341,ARAF002)(C58,C63,C62,C59,C61,C60)(C137)</Pop>
<Posterior>-353324.91214300371939316391944885</Posterior>
<K>91</K>
<alpha>1</alpha>
<beta>67.7531</beta>
<delta>0.181796</delta>
<F>0.014611</F>
<AccSAMS>0</AccSAMS>
<AccMS>0</AccMS>
<AccIndiv>0</AccIndiv>
<AccHyper>0</AccHyper>
<Number>0</Number>
</Iteration>
<Tree>((((((C178:1.000000e+00,C4:1.000000e+00)0.000:1.000000e+00,C54:2.000000e+00)0.000:6.000000e+00,(((C52:1.000000e+00,C51:1.000000e+00)0.000:5.000000e+00,(((C91:1.000000e+00,C87:1.000000e+00)0.584:2.000000e+00,((C136:1.000000e+00,C128:1.000000e+00)0.000:1.000000e+00,C137:2.000000e+00)0.000:1.000000e+00)0.584:2.000000e+00,((((C173:1.000000e+00,C174:1.000000e+00)0.198:1.000000e+00,((C49:1.000000e-05,C50:1.000000e-05):1.000000e-05,C67:2.000000e-05)0.000:1.999980e+00)0.198:1.000000e+00,(C77:2.000000e-05,(C145:1.000000e-05,C95:1.000000e-05):1.000000e-05)0.594:2.999980e+00)0.594:1.000000e+00,((ARAF005:2.000000e-05,(C184:1.000000e-05,C363:1.000000e-05):1.000000e-05):1.000000e-05,C76:3.000000e-05)0.703:3.999970e+00)0.703:1.000000e+00)0.703:1.000000e+00)0.703:1.000000e+00,(((C182:1.000000e-05,C183:1.000000e-05)0.624:1.000000e+00,C175:1.000010e+00)0.703:1.000000e+00,(C361:1.000010e+00,(C120:1.000000e-05,C185:1.000000e-05)0.000:1.000000e+00)0.198:1.000000e+00)0.703:4.999990e+00)0.564:1.000000e+00)0.564:1.000000e+00,(((((C131:2.000000e+00,(C132:1.000000e+00,C135:1.000000e+00)0.248:1.000000e+00)0.248:1.000000e+00,((C164:1.000000e-05,C272:1.000000e-05)0.000:1.000000e+00,(C191:1.000000e-05,C275:1.000000e-05)0.000:1.000000e+00)0.000:1.999990e+00)0.248:1.000000e+00,(((C127:1.000000e-05,C180:1.000000e-05)0.366:1.000010e+00,(C138:2.000000e-05,(C167:1.000000e-05,C190:1.000000e-05):1.000000e-05)0.772:1.000000e+00)0.772:1.000000e+00,((C113:1.000000e-05,C81:1.000000e-05):1.000000e-05,C39:2.000000e-05)0.772:2.000000e+00)0.000:1.999980e+00)0.248:1.000000e+00,((((((ARAF003:1.000000e-05,C152:1.000000e-05):1.000000e-05,C154:2.000000e-05):1.000000e-05,C146:3.000000e-05):1.000000e-05,C147:4.000000e-05):1.000000e-05,C148:5.000000e-05):1.000000e-05,C153:6.000000e-05)0.000:4.999940e+00)0.248:1.000000e+00,(C44:7.000000e-05,(((C43:4.000000e-05,((C42:2.000000e-05,(C45:1.000000e-05,C46:1.000000e-05):1.000000e-05):1.000000e-05,C48:3.000000e-05):1.000000e-05):1.000000e-05,C96:5.000000e-05):1.000000e-05,C47:6.000000e-05):1.000000e-05)0.000:5.999930e+00)0.248:3.000000e+00)0.564:1.000000e+00,((((((C34:1.000000e-05,C367:1.000000e-05):1.000000e-05,C55:2.000000e-05):1.000000e-05,C53:3.000000e-05)0.762:3.999980e+00,(((C222:5.000000e-05,(C346:4.000000e-05,(C118:3.000000e-05,(C189:2.000000e-05,(C117:1.000000e-05,C37:1.000000e-05):1.000000e-05):1.000000e-05):1.000000e-05):1.000000e-05)0.822:1.000000e+00,(C181:5.000000e-05,(C165:4.000000e-05,(C40:3.000000e-05,(C41:2.000000e-05,(C73:1.000000e-05,C74:1.000000e-05):1.000000e-05):1.000000e-05):1.000000e-05):1.000000e-05)0.822:1.000000e+00)0.762:1.999960e+00,((C57:3.000000e-05,(C56:2.000000e-05,(C71:1.000000e-05,C72:1.000000e-05):1.000000e-05):1.000000e-05)0.099:1.999980e+00,(C168:1.000010e+00,(C172:1.000000e-05,C176:1.000000e-05)0.000:1.000000e+00)0.000:1.000000e+00)0.099:1.000000e+00)0.762:1.000000e+00)0.119:1.000000e+00,(((C126:1.000000e+00,C140:1.000000e+00)0.000:1.000000e+00,C124:2.000000e+00)0.000:1.000010e+00,(((C139:1.000000e-05,C187:1.000000e-05)0.267:1.000000e+00,C129:1.000010e+00)0.267:1.000000e+00,(C343:1.000000e-05,C345:1.000000e-05)0.267:2.000000e+00)0.119:1.000000e+00)0.119:2.000000e+00)0.000:1.000000e+00,(C179:3.000000e+00,((C170:1.000000e+00,C169:1.000000e+00)0.050:1.000000e+00,(C166:1.000000e-05,C344:1.000000e-05)0.000:1.999990e+00)0.050:1.000000e+00)0.050:3.000010e+00)0.050:3.999990e+00)0.564:1.000010e+00,((((((((((C29:1.000000e+00,C15:1.000000e+00)0.000:1.000000e+00,C14:2.000000e+00)0.000:1.000000e+00,(((C105:1.000000e-05,C7:1.000000e-05):1.000000e-05,C82:2.000000e-05):1.000000e-05,C25:3.000000e-05)0.376:2.999970e+00)0.376:1.000000e+00,(((C364:1.000000e-05,C369:1.000000e-05)0.396:1.000000e+00,C86:1.000010e+00)0.396:1.000000e+00,(C28:1.000000e-05,C366:1.000000e-05)0.396:2.000000e+00)0.000:1.999990e+00)0.376:1.000000e+00,(C30:3.000000e+00,(C38:2.000000e+00,(C36:1.000000e+00,C35:1.000000e+00)0.000:1.000000e+00)0.000:1.000000e+00)0.000:2.000000e+00)0.376:1.000000e+00,C365:6.000000e+00)0.376:1.000000e+00,(((C106:1.000040e+00,(C10:4.000000e-05,(C13:3.000000e-05,(C27:2.000000e-05,(C2:1.000000e-05,C92:1.000000e-05):1.000000e-05):1.000000e-05):1.000000e-05)0.396:1.000000e+00)0.396:1.999990e+00,(((C359:1.000000e-05,C99:1.000000e-05)0.277:1.000020e+00,(C155:3.000000e-05,(C156:2.000000e-05,(C157:1.000000e-05,C158:1.000000e-05):1.000000e-05):1.000000e-05)0.277:1.000000e+00)0.030:1.000000e+00,(C85:1.000030e+00,((C342:2.000000e-05,(C356:1.000000e-05,C80:1.000000e-05):1.000000e-05):1.000000e-05,C6:3.000000e-05)0.000:1.000000e+00)0.000:1.000000e+00)0.030:1.000000e+00)0.396:1.000000e+00,((ARAF004:1.000000e-05,C177:1.000000e-05)0.000:1.000090e+00,((((((((((ARAF006:1.000000e-05,C221:1.000000e-05):1.000000e-05,C223:2.000000e-05):1.000000e-05,C142:3.000000e-05):1.000000e-05,C220:4.000000e-05):1.000000e-05,C11:5.000000e-05):1.000000e-05,C19:6.000000e-05):1.000000e-05,C79:7.000000e-05):1.000000e-05,C362:8.000000e-05):1.000000e-05,C246:9.000000e-05):1.000000e-05,C186:1.000000e-04)0.386:1.000000e+00)0.386:2.999930e+00)0.396:2.999970e+00)0.396:1.000010e+00,(((C26:1.000030e+00,((C162:2.000000e-05,(C121:1.000000e-05,C163:1.000000e-05):1.000000e-05):1.000000e-05,C188:3.000000e-05)0.000:1.000000e+00)0.525:4.999980e+00,(((((C64:1.000010e+00,(C65:1.000000e-05,C75:1.000000e-05)0.465:1.000000e+00)0.465:1.000000e+00,C66:2.000010e+00)0.000:1.000000e+00,(C88:1.000000e-05,C89:1.000000e-05)0.921:3.000000e+00)0.921:1.000000e+00,((C358:1.000000e-05,C360:1.000000e-05)1.000:1.000000e+00,C93:1.000010e+00)0.000:3.000000e+00)0.921:1.000000e+00,((C159:1.000000e+00,C160:1.000000e+00)0.376:1.000000e+00,(ARAF001:1.000000e-05,C144:1.000000e-05)0.376:1.999990e+00)0.000:3.000010e+00)0.921:1.000000e+00)0.396:1.000000e+00,(((((C58:1.000000e-05,C63:1.000000e-05):1.000000e-05,C62:2.000000e-05):1.000000e-05,C59:3.000000e-05):1.000000e-05,C61:4.000000e-05):1.000000e-05,C60:5.000000e-05)0.475:6.999960e+00)0.564:1.000000e+00)0.475:1.000000e+00,((((C161:1.000010e+00,(C103:1.000000e-05,C115:1.000000e-05)0.000:1.000000e+00)0.000:1.000000e+00,(C107:1.000000e-05,C122:1.000000e-05)0.000:2.000000e+00)0.000:1.000020e+00,(((C104:1.000000e-05,C114:1.000000e-05)0.059:1.000020e+00,(C12:3.000000e-05,((C355:1.000000e-05,C78:1.000000e-05):1.000000e-05,C357:2.000000e-05):1.000000e-05)0.139:1.000000e+00)0.198:1.000000e+00,C354:2.000030e+00)0.000:1.000000e+00)0.000:1.000000e+00,(C111:2.000030e+00,((C149:1.000000e-05,C150:1.000000e-05)0.406:1.000020e+00,(ARAF002:3.000000e-05,((C151:1.000000e-05,C171:1.000000e-05):1.000000e-05,C341:2.000000e-05):1.000000e-05)0.584:1.000000e+00)0.267:1.000000e+00)0.089:2.000000e+00)0.089:4.999980e+00)0.564:1.000000e+00,(((C141:1.000010e+00,(C109:1.000000e-05,C134:1.000000e-05)0.000:1.000000e+00)0.000:1.000000e+00,((((((C100:2.000000e-04,(((((((((((((((((C108:3.000000e-05,((C110:1.000000e-05,C133:1.000000e-05):1.000000e-05,C123:2.000000e-05):1.000000e-05):1.000000e-05,C70:4.000000e-05):1.000000e-05,C143:5.000000e-05):1.000000e-05,C21:6.000000e-05):1.000000e-05,C83:7.000000e-05):1.000000e-05,C112:8.000000e-05):1.000000e-05,C32:9.000000e-05):1.000000e-05,C17:1.000000e-04):1.000000e-05,C5:1.100000e-04):1.000000e-05,C20:1.200000e-04):1.000000e-05,C84:1.300000e-04):1.000000e-05,C22:1.400000e-04):1.000000e-05,C368:1.500000e-04):1.000000e-05,C125:1.600000e-04):1.000000e-05,C68:1.700000e-04):1.000000e-05,C119:1.800000e-04):1.000000e-05,C1:1.900000e-04):1.000000e-05):1.000000e-05,C3:2.100000e-04):1.000000e-05,C33:2.200000e-04):1.000000e-05,C69:2.300000e-04):1.000000e-05,C23:2.400000e-04):1.000000e-05,C8:2.500000e-04)0.000:1.999760e+00)0.000:1.000000e+00,((C16:1.000000e-05,C24:1.000000e-05)0.921:1.000000e+00,(C18:1.000000e-05,C31:1.000000e-05)0.921:1.000000e+00)0.000:2.000000e+00)0.000:7.000000e+00)0.564:1.000000e+00):0.000000e+00;</Tree>
</outputFile>
