# Supplementary material for: Population genomics confirms acquisition of drug-resistant Aspergillus fumigatus infection by humans from the environment
Source: Nat Microbiol. 2022 Apr 25;7(5):663–74. doi: 10.1038/s41564-022-01091-2 (PMC9064804; doi:10.1038/s41564-022-01091-2)
Supplement: Source Data Fig. 4 — Pan-genome output. [file 41564_2022_1091_MOESM8_ESM.zip]

Archive with 10 entries (9 files):
- Source Data Figure 4/
- __MACOSX/._Source Data Figure 4
- Source Data Figure 4/CladeB_TajD_sorted.pruned.csv
- __MACOSX/Source Data Figure 4/._CladeB_TajD_sorted.pruned.csv
- Source Data Figure 4/CladeA.TajD.sorted.pruned.csv
- __MACOSX/Source Data Figure 4/._CladeA.TajD.sorted.pruned.csv
- Source Data Figure 4/drug_senstivity.xlsx
- __MACOSX/Source Data Figure 4/._drug_senstivity.xlsx
- Source Data Figure 4/CladeA_vs_CladeB.fst.sorted_pruned.csv
- __MACOSX/Source Data Figure 4/._CladeA_vs_CladeB.fst.sorted_pruned.csv
