# Supplementary material for: Population genomics confirms acquisition of drug-resistant Aspergillus fumigatus infection by humans from the environment
Source: Nat Microbiol. 2022 Apr 25;7(5):663–74. doi: 10.1038/s41564-022-01091-2 (PMC9064804; doi:10.1038/s41564-022-01091-2)
Supplement: Source Data Fig. 4 — Pan-genome output. [file 41564_2022_1091_MOESM8_ESM.zip › Source Data Figure 4/CladeB_TajD_sorted.pruned.csv]

CHROM	BIN_START	N_SNPS	TajimaD
I	0	81	-1.41069
I	150000	1	-0.714123
I	390000	41	-0.678362			-2.68833
I	400000	60	0.513955			4.80098
I	410000	58	0.773311			-0.383444871
I	420000	46	-0.703272
I	430000	89	1.11974
I	440000	86	-0.632466
I	450000	76	0.0101032
I	460000	69	-0.99688
I	470000	49	-0.685028
I	480000	59	0.289452
I	490000	63	-0.665769
I	500000	73	-0.0269351
I	510000	59	-0.751756
I	520000	56	-1.49337
I	530000	18	-0.754641
I	540000	40	0.182846
I	550000	32	0.600282
I	560000	27	-1.48907
I	570000	23	0.286441
I	580000	23	0.812118
I	590000	21	0.157169
I	600000	19	0.256873
I	610000	11	-0.7333
I	620000	26	0.244636
I	630000	16	-0.0722617
I	640000	26	-1.69129
I	650000	38	-0.325435
I	660000	24	-1.01136
I	670000	43	-0.870755
I	680000	39	-1.03744
I	690000	65	-1.03804
I	700000	82	-0.790697
I	710000	61	-0.473256
I	720000	59	-0.730896
I	730000	80	-1.32788
I	740000	70	-1.68375
I	750000	85	-1.62853
I	760000	91	-1.39408
I	770000	66	-0.896364
I	780000	81	-0.99521
I	790000	28	-0.482672
I	800000	51	-0.912248
I	810000	60	-1.12751
I	820000	52	-0.341036
I	830000	41	-0.735265
I	840000	43	-0.5799
I	850000	28	-0.525712
I	860000	26	-0.428569
I	870000	32	-0.718665
I	880000	20	-0.255973
I	890000	41	-1.02954
I	900000	33	-0.742512
I	910000	61	-0.0915117
I	920000	142	-0.400244
I	930000	130	0.183859
I	940000	83	-0.217264
I	950000	59	-0.530467
I	960000	245	0.665161
I	970000	48	-0.723147
I	980000	20	-0.39155
I	990000	29	-0.879343
I	1000000	26	-0.051779
I	1010000	61	-1.0271
I	1020000	46	-0.832346
I	1030000	35	0.438774
I	1040000	46	-1.10254
I	1050000	63	-0.887299
I	1060000	54	0.84932
I	1070000	37	-0.00707059
I	1080000	28	-1.02087
I	1090000	37	-0.718359
I	1100000	44	0.501747
I	1110000	22	-0.908617
I	1120000	23	-1.07415
I	1130000	22	-0.919923
I	1140000	30	0.0542411
I	1150000	28	-0.611401
I	1160000	28	0.181448
I	1170000	203	-0.0603945
I	1180000	453	-0.0848373
I	1190000	38	-1.11126
I	1200000	21	-0.789958
I	1210000	24	-1.07954
I	1220000	43	-0.621645
I	1230000	26	-0.148633
I	1240000	27	-0.56833
I	1250000	80	0.683385
I	1260000	35	-1.20782
I	1270000	39	-0.705165
I	1280000	38	-0.957913
I	1290000	41	-1.37017
I	1300000	35	-1.08224
I	1310000	26	-1.35837
I	1320000	42	-1.59131
I	1330000	38	-0.711814
I	1340000	40	-0.7668
I	1350000	27	-1.23583
I	1360000	30	-1.03274
I	1370000	25	0.176806
I	1380000	48	-0.7218
I	1390000	39	-1.02967
I	1400000	53	0.308796
I	1410000	38	0.0554445
I	1420000	21	-0.0972038
I	1430000	31	-1.15401
I	1440000	19	-0.776688
I	1450000	27	0.195077
I	1460000	36	0.0976424
I	1470000	36	-1.57515
I	1480000	33	-0.158637
I	1490000	44	-0.633278
I	1500000	31	-1.48281
I	1510000	29	-0.77979
I	1520000	28	-1.22468
I	1530000	38	-1.71835
I	1540000	38	-0.210758
I	1550000	28	-1.40977
I	1560000	31	-1.79638
I	1570000	29	-1.6965
I	1580000	38	-1.29027
I	1590000	43	-0.793627
I	1600000	42	-1.15752
I	1610000	30	-1.87077
I	1620000	26	-1.01994
I	1630000	36	-0.804075
I	1640000	51	-1.38423
I	1650000	43	-1.37265
I	1660000	46	-1.14779
I	1670000	48	-0.508497
I	1680000	26	-0.772818
I	1690000	44	-0.136501
I	1700000	51	-0.788273
I	1710000	31	0.0183531
I	1720000	25	-1.22687
I	1730000	31	-0.401888
I	1740000	40	-0.748653
I	1750000	39	-1.23688
I	1760000	45	-1.09862
I	1770000	51	-0.269213
I	1780000	33	-0.716165
I	1790000	28	0.4729
I	1800000	28	-0.903669
I	1810000	34	-1.51962
I	1820000	41	-0.970868
I	1830000	82	-0.478531
I	1840000	36	-0.909272
I	1850000	40	-1.171
I	1860000	43	-0.698773
I	1870000	33	-0.795009
I	1880000	42	-0.957864
I	1890000	39	-0.634684
I	1900000	49	0.160563
I	1910000	39	-0.531345
I	1920000	42	-0.829347
I	1930000	32	-0.905112
I	1940000	41	-2.00219
I	1950000	36	-0.852193
I	1960000	46	-0.69564
I	1970000	31	-1.42227
I	1980000	33	-0.226016
I	1990000	36	-1.37964
I	2000000	41	-0.699521
I	2010000	52	-1.48486
I	2020000	46	-1.31479
I	2030000	71	-0.480087
I	2040000	143	0.175759
I	2050000	36	-0.859456
I	2060000	25	-0.158387
I	2070000	26	-0.711396
I	2080000	27	-1.44986
I	2090000	44	-0.877279
I	2100000	36	-0.532159
I	2110000	29	0.101806
I	2120000	37	-1.36422
I	2130000	36	-1.44184
I	2140000	34	-0.778834
I	2150000	33	-1.0135
I	2160000	27	-1.11386
I	2170000	38	-0.721592
I	2180000	62	-0.976654
I	2190000	977	0.870041
I	2200000	276	1.9646
I	2240000	170	0.56344
I	2250000	103	1.14325
I	2260000	48	-1.86591
I	2270000	33	-1.79945
I	2280000	50	-0.879212
I	2290000	27	-1.03173
I	2300000	41	-1.06753
I	2310000	19	-1.51631
I	2320000	47	-1.55099
I	2330000	26	-1.0615
I	2340000	27	-1.95059
I	2350000	31	-1.70202
I	2360000	37	-1.47894
I	2370000	38	-1.33787
I	2380000	23	-1.44164
I	2390000	28	-1.77453
I	2400000	26	-0.987604
I	2410000	33	-1.66077
I	2420000	37	-1.21681
I	2430000	37	-1.28593
I	2440000	28	-1.1832
I	2450000	31	-0.802934
I	2460000	35	0.79977
I	2470000	34	-0.230911
I	2480000	32	-0.79845
I	2490000	27	0.912366
I	2500000	30	-0.583382
I	2510000	20	-0.323587
I	2520000	31	-0.881627
I	2530000	36	-1.3704
I	2540000	26	-1.12982
I	2550000	23	0.199913
I	2560000	44	-1.19508
I	2570000	24	-1.30534
I	2580000	31	-0.922078
I	2590000	32	-0.27591
I	2600000	47	-0.862167
I	2610000	58	-1.50301
I	2620000	35	-0.823241
I	2630000	44	-0.262225
I	2640000	50	-1.33273
I	2650000	19	-0.523604
I	2660000	33	0.153915
I	2670000	24	-0.585715
I	2680000	25	-1.10727
I	2690000	40	-0.617754
I	2700000	29	-1.04868
I	2710000	32	-0.631362
I	2720000	34	-0.745426
I	2730000	46	-1.25375
I	2740000	25	-0.634629
I	2750000	24	-0.758825
I	2760000	35	-0.609199
I	2770000	28	-0.979202
I	2780000	20	-0.533103
I	2790000	22	-1.36527
I	2800000	33	-0.53854
I	2810000	38	0.564487
I	2820000	54	2.67611
I	2830000	33	0.494847
I	2840000	25	0.0241504
I	2850000	27	-0.841531
I	2860000	18	-1.03203
I	2870000	43	-0.980755
I	2880000	48	-1.09233
I	2890000	645	0.26546
I	2900000	788	0.789667
I	2910000	41	0.424772
I	2920000	28	0.929068
I	2930000	30	-0.799979
I	2940000	43	-1.15932
I	2950000	59	-0.95931
I	2960000	59	0.240043
I	2970000	64	-0.242554
I	2980000	53	-0.0998708
I	2990000	44	0.48476
I	3000000	39	-0.626105
I	3010000	35	-0.781205
I	3020000	36	-0.657838
I	3030000	24	0.484424
I	3040000	26	-0.45766
I	3050000	39	0.0365812
I	3060000	68	-0.781056
I	3070000	65	-0.416841
I	3080000	83	-0.290646
I	3090000	65	-0.52418
I	3100000	50	0.933938
I	3110000	35	-0.43146
I	3120000	27	0.283975
I	3130000	27	-0.208017
I	3140000	36	0.0399626
I	3150000	38	-0.117902
I	3160000	27	-0.212804
I	3170000	34	-1.23398
I	3180000	35	0.15952
I	3190000	43	-0.300766
I	3200000	31	-1.29605
I	3210000	34	-0.379804
I	3220000	40	-0.3489
I	3230000	45	-0.0308507
I	3240000	34	-0.424651
I	3250000	30	0.174279
I	3260000	44	-0.882135
I	3270000	42	-0.0579739
I	3280000	40	-0.33415
I	3290000	42	0.397856
I	3300000	65	1.5667
I	3310000	40	0.696943
I	3320000	68	0.145621
I	3330000	63	0.107615
I	3340000	34	-0.894952
I	3350000	28	-0.921891
I	3360000	32	-0.506996
I	3370000	46	-1.00196
I	3380000	31	-0.232293
I	3390000	41	-0.156431
I	3400000	39	0.105409
I	3410000	26	-0.384427
I	3420000	28	-0.393391
I	3430000	31	-0.326241
I	3440000	32	-0.98632
I	3450000	32	-0.567423
I	3460000	23	-1.32975
I	3470000	30	0.00285754
I	3480000	27	0.518273
I	3490000	35	0.897187
I	3500000	30	-0.336698
I	3510000	35	-0.252623
I	3520000	41	-1.71321
I	3530000	20	0.0147001
I	3540000	36	-0.0518601
I	3550000	23	-0.794155
I	3560000	52	1.0588
I	3570000	35	-0.317219
I	3580000	39	0.982307
I	3590000	44	0.635224
I	3600000	41	0.235505
I	3610000	33	-0.80975
I	3620000	35	-0.895071
I	3630000	37	0.427965
I	3640000	26	-0.927959
I	3650000	39	-0.804615
I	3660000	46	-1.1197
I	3670000	73	-1.30074
I	3680000	58	-1.34977
I	3690000	119	-1.65409
I	3700000	67	-1.43196
I	3710000	31	-1.23437
I	3720000	34	-0.353518
I	3730000	264	-2.67852
I	3740000	141	-2.35755
I	3750000	34	-0.835202
I	3760000	34	-1.45261
I	3770000	38	-0.496916
I	3780000	48	-0.134071
I	3790000	38	-0.881379
I	3800000	88	1.58314
I	3810000	61	1.189
I	3820000	60	2.00147
I	3830000	25	-0.874192
I	3840000	37	-0.401557
I	3850000	54	-0.746769
I	3860000	41	0.289133
I	3870000	41	-1.2057
I	3880000	8	-1.48514
I	3890000	3	-0.298517
I	3900000	1	-0.895696
I	3910000	1	-0.895696
I	3920000	1	-0.773986
I	3930000	1	-0.205122
I	3940000	1	-0.773986
I	3950000	3	-0.0906756
I	3970000	2	1.16928
I	3990000	1	-0.895696
I	4030000	1	-0.313603
I	4080000	2	0.671052
I	4100000	1	-0.205122
I	4110000	8	-0.530398
I	4160000	4	-0.346427
I	4270000	1	-0.773986
I	4290000	3	-1.41887
I	4420000	2	-0.766503
I	4440000	2	0.704966
I	4460000	3	-1.41782
I	4500000	97	0.137497
I	4510000	27	0.300764
I	4530000	1	1.83254
I	4540000	2	0.490103
I	4550000	1	-0.895696
I	4560000	1	-0.895696
I	4600000	1	-0.714123
I	4610000	2	-0.963517
I	4640000	1	1.5362
I	4650000	1	-0.895696
I	4720000	3	-1.41782
I	4730000	5	-1.01865
I	4740000	1	-0.895696
I	4760000	1	-0.83451
I	4770000	3	-1.16409
I	4790000	2	-0.055423
I	4840000	2	-0.967533
I	4850000	68	0.767283
I	4860000	42	0.944416
I	4880000	56	-0.0113546
I	4890000	3	-0.399733
I	4910000	17	-0.252598
II	4918980	131	0.194437
II	4928980	73	0.596043
II	4938980	3	-0.609319
II	4948980	7	-0.139641
II	4958980	1	-0.895696
II	4968980	6	0.989791
II	4988980	63	1.83875
II	4998980	102	0.327388
II	5008980	62	-0.253199
II	5018980	53	0.496716
II	5028980	43	-0.623735
II	5038980	104	-0.474617
II	5048980	85	-0.27741
II	5058980	63	0.32702
II	5068980	53	-0.30625
II	5078980	45	0.173004
II	5088980	58	-0.0509737
II	5098980	59	-0.445781
II	5108980	93	-0.881677
II	5118980	187	2.05145
II	5128980	57	0.549297
II	5138980	72	-0.865723
II	5148980	56	-1.01388
II	5158980	37	-0.51714
II	5168980	45	-0.781879
II	5178980	32	-0.13709
II	5188980	44	-0.636109
II	5198980	25	-0.502664
II	5208980	45	0.132873
II	5218980	47	-0.799024
II	5228980	24	-0.523991
II	5238980	58	-0.674815
II	5248980	127	-1.60834
II	5258980	48	-0.647522
II	5268980	37	-0.193482
II	5278980	46	0.392883
II	5288980	52	0.760376
II	5298980	71	2.73502
II	5308980	35	0.0178966
II	5318980	25	-0.820086
II	5328980	52	-1.01816
II	5338980	40	-0.282868
II	5348980	44	0.0910576
II	5358980	39	-0.462007
II	5368980	43	-0.674665
II	5378980	65	3.0286
II	5388980	81	2.8907
II	5398980	136	0.919348
II	5408980	88	3.22221
II	5418980	94	1.7232
II	5428980	101	2.05315
II	5438980	27	0.176873
II	5448980	42	-0.301238
II	5458980	39	0.258473
II	5468980	51	0.778548
II	5478980	39	0.441698
II	5488980	35	-0.391942
II	5498980	28	0.774639
II	5508980	32	-0.224393
II	5518980	48	0.617657
II	5528980	45	0.951021
II	5538980	30	-0.502526
II	5548980	52	0.355774
II	5558980	19	-0.0449427
II	5568980	48	-0.0923071
II	5578980	20	0.785105
II	5588980	40	0.453006
II	5598980	25	-1.05842
II	5608980	39	-0.779582
II	5618980	44	-0.837599
II	5628980	46	-0.997405
II	5638980	32	-0.454985
II	5648980	20	-0.710076
II	5658980	59	-0.645695
II	5668980	86	-1.27652
II	5678980	84	-1.31452
II	5688980	57	-1.09632
II	5698980	19	-0.183531
II	5708980	41	-1.04233
II	5718980	26	-0.710351
II	5728980	34	-0.519184
II	5738980	37	-1.09182
II	5748980	38	-1.14266
II	5758980	19	0.142241
II	5768980	36	-0.836781
II	5778980	60	-1.23371
II	5788980	31	-1.11767
II	5798980	45	-1.15503
II	5808980	19	0.882594
II	5818980	31	-0.643638
II	5828980	43	-1.59276
II	5838980	52	-0.657448
II	5848980	46	1.32327
II	5858980	48	0.00788974
II	5868980	78	-1.35773
II	5878980	29	-0.526951
II	5888980	28	0.27997
II	5898980	37	-0.746573
II	5908980	32	-0.734715
II	5918980	34	-0.780511
II	5928980	35	-0.973974
II	5938980	47	-0.417588
II	5948980	24	-0.710469
II	5958980	41	-1.13663
II	5968980	35	-0.436712
II	5978980	37	-0.275575
II	5988980	26	0.147434
II	5998980	43	-0.9131
II	6008980	40	-0.434575
II	6018980	33	-0.66669
II	6028980	69	-0.881403
II	6038980	38	-1.08309
II	6048980	40	-0.988719
II	6058980	34	-0.897261
II	6068980	38	0.10772
II	6078980	40	-0.538302
II	6088980	48	-1.43949
II	6098980	56	-0.585245
II	6108980	68	1.69712
II	6118980	63	0.828265
II	6128980	58	0.161873
II	6138980	50	-1.3337
II	6148980	46	-0.431533
II	6158980	42	-0.60108
II	6168980	47	-1.36316
II	6178980	29	-0.385792
II	6188980	34	-0.514647
II	6198980	38	-0.578227
II	6208980	30	0.162171
II	6218980	91	-1.07935
II	6228980	54	-0.519138
II	6238980	63	-0.657834
II	6248980	83	-0.559501
II	6258980	70	-0.65327
II	6268980	64	-0.226501
II	6278980	80	-0.889267
II	6288980	61	-0.618503
II	6298980	54	1.04719
II	6308980	33	0.0458713
II	6318980	47	0.0815841
II	6328980	70	0.185965
II	6338980	114	3.4548
II	6348980	101	4.80098
II	6358980	72	0.409252
II	6368980	56	-0.646269
II	6378980	40	-0.385693
II	6388980	48	-0.585992
II	6398980	47	0.233966
II	6408980	33	-1.005
II	6418980	35	-0.398774
II	6428980	28	0.524398
II	6438980	25	0.256972
II	6448980	26	-0.523681
II	6458980	25	-0.492895
II	6468980	37	-0.57344
II	6478980	30	-0.65262
II	6488980	46	1.4182
II	6498980	25	0.592634
II	6508980	66	1.59454
II	6518980	41	0.0893678
II	6528980	43	-0.0668452
II	6538980	28	0.0168629
II	6548980	52	-1.34307
II	6558980	78	-1.30359
II	6568980	101	-0.427399
II	6578980	31	-1.09711
II	6588980	30	-0.595428
II	6598980	39	-0.844157
II	6608980	51	0.0332141
II	6618980	20	-0.368823
II	6628980	22	0.467058
II	6638980	27	-0.649104
II	6648980	43	-0.632276
II	6658980	35	-0.0308382
II	6668980	36	0.111488
II	6678980	370	0.202091
II	6688980	1076	0.591693
II	6698980	954	1.00491
II	6708980	37	-1.45287
II	6718980	29	-0.124181
II	6728980	34	-1.46012
II	6738980	188	2.24987
II	6758980	662	0.140954
II	6768980	620	2.0464
II	6778980	100	4.01675
II	6788980	217	1.07394
II	6798980	21	-0.188664
II	6808980	501	0.547138
II	6818980	403	0.666544
II	6828980	36	-0.381716
II	6838980	30	-0.410761
II	6848980	35	0.100363
II	6858980	30	-0.199388
II	6868980	34	-0.0510561
II	6878980	29	-1.08684
II	6888980	26	-0.96785
II	6898980	37	-1.60956
II	6908980	36	-1.53377
II	6918980	37	-1.16841
II	6928980	50	-0.557939
II	6938980	52	-0.751072
II	6948980	33	-1.04001
II	6958980	24	-1.16987
II	6968980	55	-0.909369
II	6978980	317	-1.18264
II	6988980	35	0.349154
II	6998980	34	-0.191701
II	7008980	54	0.896822
II	7018980	54	-0.249468
II	7028980	50	-0.459446
II	7038980	48	-0.0171042
II	7048980	47	-0.340464
II	7058980	49	-0.680609
II	7068980	33	-0.388985
II	7078980	38	0.330406
II	7088980	27	-0.157314
II	7098980	31	-0.591485
II	7108980	30	-0.225172
II	7118980	33	0.306011
II	7128980	42	-0.653682
II	7138980	29	-0.824342
II	7148980	46	-0.799498
II	7158980	30	-0.702559
II	7168980	34	-0.86597
II	7178980	33	1.46117
II	7188980	25	-0.284477
II	7198980	63	2.84121
II	7208980	57	2.32284
II	7218980	52	1.8938
II	7228980	34	1.04545
II	7238980	21	-0.0919297
II	7248980	34	-0.334243
II	7258980	30	-1.12245
II	7268980	31	-1.17938
II	7278980	41	0.175698
II	7288980	30	-0.575637
II	7298980	35	-0.951897
II	7308980	48	-0.584525
II	7318980	59	1.37092
II	7328980	45	-0.632152
II	7338980	32	-1.28105
II	7348980	29	-0.43693
II	7358980	36	-0.779937
II	7368980	34	-0.756149
II	7378980	312	0.061786
II	7388980	72	-0.449067
II	7398980	33	-0.433914
II	7408980	35	-0.503451
II	7418980	30	-0.705663
II	7428980	50	-1.03675
II	7438980	69	1.20013
II	7448980	35	-0.151697
II	7458980	51	0.109139
II	7468980	32	0.799732
II	7478980	23	-0.335563
II	7488980	29	-1.37179
II	7498980	27	-1.26779
II	7508980	31	-0.104641
II	7518980	26	-0.899356
II	7528980	39	-0.934663
II	7538980	17	-2.07649
II	7548980	24	-0.0707531
II	7558980	23	-1.16196
II	7568980	199	0.0611232
II	7578980	276	0.208894
II	7588980	26	-0.485915
II	7598980	26	-0.363976
II	7608980	55	-1.51061
II	7618980	32	0.493098
II	7628980	28	-0.355086
II	7638980	20	0.566734
II	7648980	30	0.357502
II	7658980	29	-0.303306
II	7668980	46	-1.04711
II	7678980	40	-1.03107
II	7688980	39	-0.976733
II	7698980	69	-0.99764
II	7708980	41	-1.29259
II	7718980	32	-0.242504
II	7728980	37	-0.868553
II	7738980	30	-0.708829
II	7748980	40	-0.726825
II	7758980	42	-0.441752
II	7768980	69	-0.648098
II	7778980	47	-0.631082
II	7788980	53	-1.43808
II	7798980	48	0.0067436
II	7808980	24	0.441483
II	7818980	28	0.0750881
II	7828980	38	0.28965
II	7838980	35	0.505727
II	7848980	33	0.12768
II	7858980	33	1.17025
II	7868980	39	-0.0678999
II	7878980	44	-0.375057
II	7888980	53	1.18138
II	7898980	48	0.521723
II	7908980	37	-0.649467
II	7918980	23	-0.0666435
II	7928980	17	-0.406313
II	7938980	43	0.0947286
II	7948980	63	0.769704
II	7958980	42	0.29088
II	7968980	59	0.260853
II	7978980	39	0.363829
II	7988980	30	0.245085
II	7998980	45	-0.240615
II	8008980	49	1.55499
II	8018980	38	-0.015168
II	8028980	37	0.417923
II	8038980	26	0.190774
II	8048980	28	-0.414585
II	8058980	32	0.421149
II	8068980	34	0.419162
II	8078980	57	0.415641
II	8088980	46	-0.558893
II	8098980	26	-1.28506
II	8108980	40	-0.904303
II	8118980	34	-0.402654
II	8128980	48	-0.464662
II	8138980	36	0.123452
II	8148980	29	0.01093
II	8158980	49	-0.866994
II	8168980	43	-0.0999383
II	8178980	43	-0.117708
II	8188980	66	0.175192
II	8198980	59	0.0247824
II	8208980	54	0.25061
II	8218980	36	-0.319805
II	8228980	35	-0.69346
II	8238980	38	-0.672153
II	8248980	39	-0.336649
II	8258980	24	-0.00637824
II	8268980	26	0.527463
II	8278980	36	0.220238
II	8288980	40	0.324006
II	8298980	51	0.109938
II	8308980	57	-0.252724
II	8318980	50	0.151418
II	8328980	67	-0.3755
II	8338980	50	-0.518647
II	8348980	36	-0.316748
II	8358980	42	-1.17852
II	8368980	59	-1.28472
II	8378980	27	-0.876693
II	8388980	24	0.129504
II	8398980	33	0.0511803
II	8408980	31	-0.337555
II	8418980	33	-1.17805
II	8428980	37	-1.02196
II	8438980	26	-0.842428
II	8448980	40	-0.219093
II	8458980	26	-1.06063
II	8468980	33	-0.764821
II	8478980	29	-0.941563
II	8488980	31	-0.57017
II	8498980	47	-0.702589
II	8508980	45	-1.04686
II	8518980	29	-0.984595
II	8528980	40	0.202703
II	8538980	43	-0.244521
II	8548980	53	-0.279973
II	8558980	52	0.0552363
II	8568980	32	-0.839199
II	8578980	35	0.3375
II	8588980	16	1.25561
II	8598980	21	-0.924324
II	8608980	24	-0.530339
II	8618980	52	-0.487756
II	8628980	26	0.587736
II	8638980	34	-0.361244
II	8648980	35	-1.40514
II	8658980	43	-0.89473
II	8668980	46	-1.08508
II	8678980	53	-0.698714
II	8688980	44	-0.11028
II	8698980	47	-1.09489
II	8708980	46	-0.498778
II	8718980	59	-1.40591
II	8728980	49	0.318242
II	8738980	42	-0.267177
II	8748980	38	-0.490845
II	8758980	59	-0.791117
II	8768980	49	-1.17237
II	8778980	64	-0.689512
II	8788980	53	-1.40929
II	8798980	38	-0.503883
II	8808980	135	-0.836731
II	8818980	51	-0.785459
II	8828980	52	-0.971881
II	8838980	34	-0.303667
II	8848980	40	-0.626708
II	8858980	32	-0.574766
II	8868980	28	-0.481365
II	8878980	32	-0.488159
II	8888980	49	-0.192064
II	8898980	40	-0.27788
II	8908980	77	-1.03835
II	8918980	31	-0.69809
II	8928980	45	-0.812132
II	8938980	29	-1.67114
II	8948980	32	-0.462735
II	8958980	39	-0.989808
II	8968980	34	-1.25007
II	8978980	40	-0.888199
II	8988980	45	-1.42344
II	8998980	35	-0.728156
II	9008980	36	-0.972934
II	9018980	28	0.309687
II	9028980	34	-1.02391
II	9038980	32	0.023555
II	9048980	27	-0.896718
II	9058980	36	-0.528293
II	9068980	39	-0.870842
II	9078980	26	-1.09975
II	9088980	58	0.166193
II	9098980	45	-0.271081
II	9108980	41	-0.69685
II	9118980	31	-0.517121
II	9128980	33	-0.454415
II	9138980	20	-0.762859
II	9148980	24	-0.273213
II	9158980	23	-0.15627
II	9168980	43	1.10327
II	9178980	33	0.106134
II	9188980	25	-0.332598
II	9198980	44	0.200819
II	9208980	51	0.0127164
II	9218980	41	0.902342
II	9228980	67	-1.69157
II	9238980	71	-1.57499
II	9248980	73	-1.16879
II	9258980	69	-1.42457
II	9268980	69	-1.00351
II	9278980	74	-1.1973
II	9288980	53	-0.946931
II	9298980	876	0.399998
II	9308980	889	0.439345
II	9318980	137	-0.102945
II	9328980	87	-1.50667
II	9338980	131	-1.56156
II	9348980	63	-0.83194
II	9358980	89	-1.45123
II	9368980	77	-1.90995
II	9378980	76	-1.38611
II	9388980	84	-1.74504
II	9398980	90	-1.75134
II	9408980	70	-1.54633
II	9418980	65	-1.73863
II	9428980	82	-1.94512
II	9438980	56	-1.54617
II	9448980	94	-1.53016
II	9458980	91	-1.76736
II	9468980	90	-1.60713
II	9478980	73	-1.34115
II	9488980	93	-1.70801
II	9498980	92	-1.30387
II	9508980	86	-1.40517
II	9518980	99	0.519947
II	9528980	80	-1.443
II	9538980	103	0.851906
II	9548980	95	0.157145
II	9558980	125	-0.742985
II	9568980	102	-0.896629
II	9578980	119	-0.615265
II	9588980	82	0.671409
II	9598980	72	-0.155374
II	9608980	86	-0.34347
II	9618980	106	-0.392806
II	9628980	175	-1.0267
II	9638980	113	-1.11229
II	9648980	120	0.140785
II	9658980	100	0.673631
II	9668980	103	1.5539
II	9678980	123	0.733803
II	9688980	155	-1.75714
II	9698980	105	-1.2218
II	9708980	81	-1.3818
II	9718980	580	0.296523
II	9738980	54	0.157715
III	9763353	70	1.02796
III	9773353	129	0.683878
III	9783353	121	-0.948996
III	9793353	35	-1.04484
III	9803353	61	1.1299
III	9813353	117	0.183441
III	9823353	56	-0.696623
III	9833353	44	-1.52953
III	9843353	54	0.256706
III	9853353	50	-0.070394
III	9863353	33	1.17835
III	9873353	56	0.259768
III	9883353	117	2.35892
III	9893353	91	2.42026
III	9903353	82	2.03747
III	9913353	69	3.29195
III	9923353	80	2.13933
III	9933353	63	0.667983
III	9943353	65	1.16233
III	9993353	2	-1.12639
III	10003353	41	-1.26679
III	10013353	88	-0.595469
III	10023353	56	0.581052
III	10033353	53	-0.455507
III	10043353	59	-0.70972
III	10053353	50	-1.51934
III	10063353	49	0.227801
III	10073353	119	0.767368
III	10083353	43	-0.657029
III	10093353	53	-0.823291
III	10103353	79	0.965766
III	10113353	96	-0.51787
III	10123353	102	-0.168873
III	10133353	69	-0.259519
III	10143353	78	-0.544779
III	10153353	80	0.296176
III	10163353	102	-0.617067
III	10173353	59	-0.706332
III	10183353	52	0.45487
III	10193353	78	-1.17535
III	10203353	81	-1.17351
III	10213353	62	-1.35494
III	10223353	95	-1.53632
III	10233353	48	1.44774
III	10243353	83	1.51249
III	10253353	98	0.621394
III	10263353	71	2.05568
III	10273353	79	0.333088
III	10283353	183	1.21345
III	10293353	150	1.73235
III	10303353	132	1.08
III	10313353	68	1.90477
III	10323353	57	0.448776
III	10333353	85	-0.0538579
III	10343353	44	0.021172
III	10353353	42	-0.483015
III	10363353	875	0.0935779
III	10373353	226	0.296149
III	10393353	84	1.80065
III	10443353	30	1.42983
III	10453353	92	1.73639
III	10463353	83	1.9991
III	10473353	58	-0.497271
III	10483353	149	-0.00296278
III	10493353	118	1.74269
III	10503353	107	2.23321
III	10513353	145	1.4436
III	10523353	140	0.361547
III	10533353	58	-1.36327
III	10543353	58	1.67838
III	10553353	106	1.58783
III	10563353	101	-1.25182
III	10573353	161	-1.35128
III	10583353	90	-1.42663
III	10593353	42	-0.381606
III	10603353	70	-0.431609
III	10613353	95	0.899621
III	10623353	97	-0.919788
III	10633353	175	-0.450493
III	10643353	103	0.164007
III	10653353	89	-0.106612
III	10663353	40	0.0142984
III	10673353	33	-0.8444
III	10683353	55	0.0633485
III	10693353	93	-0.653483
III	10703353	106	0.0481245
III	10713353	82	0.328728
III	10723353	50	0.288003
III	10733353	48	-0.713455
III	10743353	89	0.146492
III	10753353	39	-0.986357
III	10763353	85	-1.0344
III	10773353	33	-1.35643
III	10783353	110	0.975838
III	10803353	3	-0.426607
III	10823353	27	-0.0311301
III	10843353	9	-1.35176
III	10853353	91	-0.335519
III	10863353	46	-0.318853
III	10873353	52	-0.156141
III	10883353	50	-0.829985
III	10893353	24	-1.00363
III	10903353	34	-0.65466
III	10913353	30	-0.491186
III	10923353	19	-0.00322495
III	10933353	29	-0.229529
III	10943353	18	-1.07916
III	10953353	19	-1.45419
III	10963353	84	-0.932676
III	10973353	28	-0.407531
III	10983353	54	-0.0684018
III	10993353	55	-0.158613
III	11003353	426	1.49791
III	11013353	286	3.14858
III	11023353	328	1.67665
III	11033353	103	2.19505
III	11043353	193	3.16705
III	11053353	42	-1.43071
III	11063353	24	-0.58101
III	11073353	33	-0.652062
III	11083353	27	-0.709482
III	11093353	20	-0.68399
III	11103353	55	-1.6289
III	11113353	73	-1.56801
III	11123353	51	-1.38754
III	11133353	51	-1.38438
III	11143353	79	-1.36992
III	11153353	58	-1.27078
III	11163353	119	-1.19674
III	11173353	92	-0.701921
III	11183353	76	-1.08562
III	11193353	51	-1.12595
III	11203353	74	-1.73444
III	11213353	97	-1.55307
III	11223353	78	-1.45003
III	11233353	82	-1.4
III	11243353	94	-1.41954
III	11253353	111	-0.963754
III	11263353	63	-1.01978
III	11273353	37	-0.762323
III	11283353	86	0.653963
III	11293353	82	1.64247
III	11303353	87	-0.729737
III	11313353	70	-0.264998
III	11323353	73	1.87613
III	11333353	70	2.28368
III	11343353	129	0.734135
III	11353353	32	0.861639
III	11363353	44	-0.0441402
III	11373353	33	-0.147031
III	11383353	35	0.792161
III	11393353	43	-0.826453
III	11403353	30	-0.807017
III	11413353	29	-0.531131
III	11423353	34	-0.84675
III	11433353	31	0.548603
III	11443353	34	0.0992949
III	11453353	31	-0.0620411
III	11463353	54	-1.12317
III	11473353	43	-0.470724
III	11483353	53	-0.888194
III	11493353	62	-0.409351
III	11503353	38	-1.18851
III	11513353	35	-0.9482
III	11523353	27	-0.571094
III	11533353	40	-1.18824
III	11543353	30	-0.644784
III	11553353	31	-0.687403
III	11563353	38	-1.42635
III	11573353	25	-0.591734
III	11583353	32	-0.645757
III	11593353	39	0.616854
III	11603353	33	-0.302742
III	11613353	44	-1.40494
III	11623353	135	-1.67212
III	11633353	356	-1.93574
III	11643353	107	2.71805
III	11653353	139	-0.616444
III	11663353	56	0.455551
III	11673353	78	-1.09624
III	11683353	82	-0.447578
III	11693353	176	-2.41515
III	11703353	45	1.09787
III	11713353	52	0.235107
III	11723353	40	-0.362748
III	11733353	48	-0.63592
III	11743353	52	-1.00062
III	11753353	65	-0.317163
III	11763353	125	-0.781403
III	11773353	51	-0.675783
III	11783353	25	-0.555868
III	11793353	52	-0.474029
III	11803353	49	-1.2223
III	11813353	35	-1.16873
III	11823353	44	0.556998
III	11833353	48	-0.943327
III	11843353	25	0.713317
III	11853353	40	-0.60621
III	11863353	50	-1.34745
III	11873353	37	-1.1971
III	11883353	44	0.864633
III	11893353	54	0.141231
III	11903353	40	-0.261277
III	11913353	45	-0.466636
III	11923353	46	0.678757
III	11933353	39	0.174723
III	11943353	47	0.957539
III	11953353	54	1.1949
III	11963353	38	0.950044
III	11973353	34	0.758029
III	11983353	72	-0.706939
III	11993353	58	-0.627125
III	12003353	85	-1.145
III	12013353	67	-1.17924
III	12023353	70	-1.8635
III	12033353	79	-1.92253
III	12043353	69	-1.82174
III	12053353	96	-0.925586
III	12063353	70	-1.86602
III	12073353	74	-1.83721
III	12083353	71	-2.13097
III	12093353	78	-1.60253
III	12103353	109	-2.14712
III	12113353	91	-1.91846
III	12123353	59	-1.59732
III	12133353	37	-1.4953
III	12143353	505	0.964651
III	12153353	259	0.583124
III	12163353	299	1.53069
III	12173353	57	2.29327
III	12183353	110	0.381982
III	12193353	48	2.44145
III	12203353	51	1.3942
III	12213353	44	-1.065
III	12223353	67	0.644104
III	12233353	44	-0.484186
III	12243353	30	-0.413988
III	12253353	40	-0.665924
III	12263353	29	0.510181
III	12273353	33	-0.251036
III	12283353	31	0.386979
III	12293353	34	0.0323134
III	12303353	29	-0.10303
III	12313353	36	-0.212883
III	12323353	38	0.289949
III	12333353	35	0.620933
III	12343353	72	-0.841819
III	12353353	18	-0.930121
III	12363353	36	-0.609353
III	12373353	50	-0.504878
III	12383353	71	-1.37154
III	12393353	29	-1.28642
III	12403353	25	-0.717751
III	12413353	44	-0.986517
III	12423353	41	-0.926948
III	12433353	29	0.884547
III	12443353	34	-0.467656
III	12453353	26	-0.43592
III	12463353	24	-0.702254
III	12473353	29	-0.560104
III	12483353	52	0.0845393
III	12493353	30	-0.0141986
III	12503353	30	-0.672442
III	12513353	32	-0.792181
III	12523353	24	0.311912
III	12533353	27	-0.30686
III	12543353	51	-1.59004
III	12553353	38	-1.05632
III	12563353	30	-0.360208
III	12573353	36	-0.670324
III	12583353	43	-0.758932
III	12593353	41	-1.44535
III	12603353	49	-1.39405
III	12613353	53	-1.21621
III	12623353	27	-0.746093
III	12633353	23	-1.22044
III	12643353	21	-1.36806
III	12653353	31	0.489464
III	12663353	42	0.521874
III	12673353	35	0.736943
III	12683353	44	0.35492
III	12693353	29	0.924951
III	12703353	38	0.467973
III	12713353	43	0.436246
III	12723353	39	0.78885
III	12733353	33	-0.240616
III	12743353	43	-0.316934
III	12753353	37	0.279759
III	12763353	27	-0.368519
III	12773353	29	-0.482399
III	12783353	34	-0.308093
III	12793353	79	-0.563243
III	12803353	30	-1.19753
III	12813353	36	-0.237857
III	12823353	44	-1.03589
III	12833353	47	-0.859747
III	12843353	65	-1.94727
III	12853353	56	-2.00695
III	12863353	97	-2.12657
III	12873353	78	-1.81648
III	12883353	122	-1.93631
III	12893353	64	-1.85814
III	12903353	79	-1.993
III	12913353	47	-1.24219
III	12923353	67	-2.09443
III	12933353	35	-1.03552
III	12943353	88	2.93753
III	12953353	42	-1.30617
III	12963353	28	-1.15629
III	12973353	42	-0.517621
III	12983353	40	-0.634024
III	12993353	53	-0.354969
III	13003353	43	-0.131141
III	13013353	34	-0.965233
III	13023353	43	0.332897
III	13033353	30	0.169332
III	13043353	30	-0.109375
III	13053353	38	-1.10503
III	13063353	59	-1.15129
III	13073353	75	-0.989616
III	13083353	54	-2.05555
III	13093353	74	-1.89446
III	13103353	75	-1.1569
III	13113353	66	-1.94558
III	13123353	101	-1.37451
III	13133353	88	-1.15949
III	13143353	85	-1.53175
III	13153353	76	-0.878366
III	13163353	52	-1.10601
III	13173353	63	-1.81558
III	13183353	59	-1.31875
III	13193353	61	-1.93545
III	13203353	55	-2.17557
III	13213353	74	-1.44728
III	13223353	55	-1.86297
III	13233353	77	-1.8261
III	13243353	96	-1.66286
III	13253353	67	-1.86459
III	13263353	80	-2.00538
III	13273353	48	-0.752444
III	13283353	73	-0.464801
III	13293353	70	-0.877464
III	13303353	76	-1.64206
III	13313353	80	-1.47778
III	13323353	75	-2.01265
III	13333353	114	-1.73493
III	13343353	155	-1.87265
III	13353353	133	-1.53266
III	13363353	127	-1.00955
III	13373353	115	-0.899938
III	13383353	103	1.60299
III	13393353	76	0.209547
III	13403353	43	-0.143151
III	13413353	47	0.403445
III	13423353	60	-0.704398
III	13433353	37	-0.644115
III	13443353	62	-1.35995
III	13453353	49	-1.26841
III	13463353	51	-1.14225
III	13473353	23	-0.884479
III	13483353	32	-0.659805
III	13493353	24	-0.672681
III	13503353	40	-0.644071
III	13513353	47	-0.0826061
III	13523353	40	-0.428399
III	13533353	48	-0.29626
III	13543353	40	1.10525
III	13553353	46	0.86759
III	13563353	36	0.324339
III	13573353	24	0.407242
III	13583353	55	0.199142
III	13593353	40	-0.435311
III	13603353	38	-0.130044
III	13613353	98	-0.909746
III	13623353	39	-1.39847
III	13633353	40	-0.783855
III	13643353	24	-0.194947
III	13653353	63	1.44821
III	13663353	59	-0.148226
III	13673353	74	-0.261889
III	13683353	63	-0.100106
III	13693353	215	-0.192336
III	13703353	70	-1.13501
III	13713353	75	-1.20909
III	13723353	78	-1.99723
III	13733353	104	-1.41732
III	13743353	136	1.33049
III	13753353	54	3.1852
III	13763353	133	0.862191
III	13773353	84	-0.651436
III	13783353	182	-0.259112
III	13793353	268	0.174446
III	13803353	1207	0.507763
III	13813353	169	0.098156
III	13823353	45	0.484087
IV	13842521	210	-0.226901
IV	13852521	763	-0.170806
IV	13862521	228	0.0514794
IV	13872521	116	-1.39932
IV	13882521	88	-0.342368
IV	13892521	62	-1.11045
IV	13902521	105	-0.534747
IV	13912521	89	-0.372765
IV	13922521	103	-0.315707
IV	13932521	140	0.0249888
IV	13942521	134	0.9521
IV	13952521	114	-0.281237
IV	13962521	110	0.202452
IV	13972521	387	-0.683796
IV	13982521	546	0.100068
IV	13992521	244	-0.118974
IV	14002521	79	-0.847174
IV	14012521	298	-0.972378
IV	14022521	112	0.363174
IV	14032521	105	0.511756
IV	14042521	99	1.08898
IV	14052521	36	0.727888
IV	14072521	103	0.779448
IV	14082521	64	-0.995405
IV	14092521	53	-0.615663
IV	14102521	51	0.621012
IV	14112521	85	0.556961
IV	14122521	94	-0.082498
IV	14132521	167	-0.72785
IV	14142521	69	1.52194
IV	14152521	109	-0.705261
IV	14162521	90	-0.160289
IV	14172521	78	0.540701
IV	14182521	90	-1.10476
IV	14192521	76	-0.340517
IV	14202521	60	-1.22903
IV	14212521	81	-1.10917
IV	14222521	106	-0.0824541
IV	14232521	91	0.358304
IV	14242521	13	1.68738
IV	14252521	36	-1.24297
IV	14262521	2	1.6771
IV	14272521	5	1.63099
IV	14282521	1	1.32453
IV	14552521	160	-0.648396
IV	14562521	57	-1.34924
IV	14572521	232	-1.3061
IV	14582521	121	-0.973676
IV	14592521	117	-0.904948
IV	14602521	79	-1.13053
IV	14612521	113	-1.23047
IV	14622521	115	-0.66596
IV	14632521	173	-1.58109
IV	14642521	88	-1.16324
IV	14652521	78	-1.01713
IV	14662521	84	-0.753786
IV	14672521	67	-0.398456
IV	14682521	69	-0.597588
IV	14692521	63	-0.873912
IV	14702521	62	-0.562205
IV	14712521	73	-0.519701
IV	14722521	66	-0.266655
IV	14732521	63	0.817846
IV	14742521	80	-0.329635
IV	14752521	85	-0.79158
IV	14762521	132	-1.8065
IV	14772521	95	-1.15275
IV	14782521	63	-0.668862
IV	14792521	26	-0.928969
IV	14802521	49	-0.956725
IV	14812521	90	-1.37662
IV	14822521	71	0.319103
IV	14832521	59	-0.101873
IV	14842521	82	-0.544065
IV	14852521	47	-0.575792
IV	14862521	44	-0.494748
IV	14872521	48	2.39607
IV	14882521	33	-0.869815
IV	14892521	27	-0.619875
IV	14902521	29	-0.0153514
IV	14912521	24	-0.726712
IV	14922521	21	-0.0588616
IV	14932521	24	-1.09851
IV	14942521	41	-0.00797164
IV	14952521	36	-0.407578
IV	14962521	32	-0.773751
IV	14972521	39	0.266979
IV	14982521	31	-0.82195
IV	14992521	26	-1.40394
IV	15002521	34	-1.16071
IV	15012521	27	-1.13526
IV	15022521	39	-0.319466
IV	15032521	45	-0.446795
IV	15042521	30	-0.311866
IV	15052521	28	0.496118
IV	15062521	57	-0.140524
IV	15072521	23	-0.934289
IV	15082521	39	-1.39147
IV	15092521	33	0.983641
IV	15102521	32	-0.00776142
IV	15112521	24	-0.605281
IV	15122521	31	-0.556587
IV	15132521	28	-0.575675
IV	15142521	26	-0.317082
IV	15152521	25	-0.507422
IV	15162521	32	0.113035
IV	15172521	32	0.346877
IV	15182521	20	-1.35908
IV	15192521	24	-0.292219
IV	15202521	895	0.20085
IV	15212521	124	2.24161
IV	15292521	335	0.640594
IV	15302521	1211	0.371222
IV	15312521	1091	-0.152003
IV	15322521	633	0.250229
IV	15332521	31	-0.596381
IV	15342521	33	-1.26186
IV	15352521	23	-0.640813
IV	15362521	25	-1.24179
IV	15372521	27	-1.16624
IV	15382521	36	-1.15418
IV	15392521	23	-0.584535
IV	15402521	32	-0.886595
IV	15412521	35	-1.05309
IV	15422521	37	-1.1391
IV	15432521	49	0.145707
IV	15442521	38	0.324534
IV	15452521	35	0.00763523
IV	15462521	31	0.266641
IV	15472521	45	-0.072859
IV	15482521	92	-0.487395
IV	15492521	33	0.0359594
IV	15502521	31	-0.186498
IV	15512521	48	-1.06411
IV	15522521	36	1.0103
IV	15532521	38	1.24874
IV	15542521	40	0.713238
IV	15552521	38	-0.294807
IV	15562521	67	-0.510155
IV	15572521	25	1.42303
IV	15582521	21	-0.121398
IV	15592521	39	-0.270859
IV	15602521	25	0.397697
IV	15612521	37	0.479117
IV	15622521	45	0.701937
IV	15632521	50	1.81059
IV	15642521	49	0.814639
IV	15652521	51	0.991112
IV	15662521	33	-0.2784
IV	15672521	48	0.287689
IV	15682521	38	1.04745
IV	15692521	31	-0.263012
IV	15702521	32	0.034584
IV	15712521	28	-0.374875
IV	15722521	55	-0.197299
IV	15732521	88	-0.310455
IV	15742521	72	-0.48982
IV	15752521	68	-0.0610472
IV	15762521	80	0.41337
IV	15772521	80	3.04698
IV	15782521	91	3.21006
IV	15792521	58	3.01779
IV	15802521	68	3.78437
IV	15812521	72	-0.154024
IV	15822521	75	-0.986872
IV	15832521	75	-0.840457
IV	15842521	78	-1.81144
IV	15852521	44	0.250603
IV	15862521	74	-0.261164
IV	15872521	64	-0.720941
IV	15882521	40	0.0895936
IV	15892521	43	-1.31544
IV	15902521	25	0.687976
IV	15912521	33	-0.401156
IV	15922521	30	-0.90081
IV	15932521	31	-0.0156793
IV	15942521	33	-1.05673
IV	15952521	56	1.3124
IV	15962521	46	0.401038
IV	15972521	60	0.982115
IV	15982521	38	0.0497219
IV	15992521	26	-0.141317
IV	16002521	37	0.460512
IV	16012521	43	0.677306
IV	16022521	39	2.13374
IV	16032521	22	-0.0395665
IV	16042521	32	-0.00793556
IV	16052521	37	-0.887923
IV	16062521	56	-0.856332
IV	16072521	47	-0.936215
IV	16082521	52	-0.0792699
IV	16092521	68	-1.21657
IV	16102521	40	-0.875396
IV	16112521	39	-0.799074
IV	16122521	61	-0.886088
IV	16132521	33	0.0227434
IV	16142521	41	-0.792447
IV	16152521	36	-0.793678
IV	16162521	40	-0.568349
IV	16172521	40	-0.930835
IV	16182521	62	-1.71091
IV	16192521	51	-1.54572
IV	16202521	58	-1.74031
IV	16212521	68	-0.395854
IV	16222521	37	-0.393401
IV	16232521	50	-0.167725
IV	16242521	58	-0.860306
IV	16252521	92	0.409833
IV	16262521	247	-0.196591
IV	16272521	141	2.21331
IV	16282521	74	0.0264772
IV	16292521	52	-0.311359
IV	16302521	104	-0.62042
IV	16312521	58	0.209528
IV	16322521	90	-0.304134
IV	16332521	74	-0.342375
IV	16342521	107	0.793115
IV	16352521	60	0.134215
IV	16362521	82	0.356623
IV	16372521	61	1.16381
IV	16382521	84	0.378533
IV	16392521	35	-1.40203
IV	16402521	27	-0.73426
IV	16412521	35	-0.887837
IV	16422521	40	-1.14655
IV	16432521	25	-0.606333
IV	16442521	59	-2.04695
IV	16452521	60	-2.42718
IV	16462521	208	-0.597633
IV	16472521	184	-0.50697
IV	16482521	47	-2.00014
IV	16492521	33	-1.3655
IV	16502521	26	-0.509606
IV	16512521	57	-1.65005
IV	16522521	43	-1.32072
IV	16532521	34	-1.33066
IV	16542521	36	-1.12818
IV	16552521	45	-1.53809
IV	16562521	34	-1.65968
IV	16572521	30	-1.04679
IV	16582521	24	-2.04274
IV	16592521	29	-0.505609
IV	16602521	49	-0.027184
IV	16612521	40	-0.878128
IV	16622521	32	-1.08317
IV	16632521	29	-0.0357115
IV	16642521	36	-1.69526
IV	16652521	33	-1.09336
IV	16662521	66	-1.8078
IV	16672521	37	-1.68171
IV	16682521	60	-1.70507
IV	16692521	22	-1.13831
IV	16702521	38	-1.18582
IV	16712521	28	-1.22944
IV	16722521	27	-1.2572
IV	16732521	35	-1.14418
IV	16742521	35	-1.27354
IV	16752521	37	-1.87676
IV	16762521	40	-1.54617
IV	16772521	23	-1.02713
IV	16782521	35	-0.649495
IV	16792521	26	-1.37505
IV	16802521	27	-1.39316
IV	16812521	28	-1.33939
IV	16822521	33	-1.06616
IV	16832521	26	-1.3839
IV	16842521	37	-0.717135
IV	16852521	83	0.26963
IV	16862521	64	0.235664
IV	16872521	29	-1.35323
IV	16882521	51	-0.0270431
IV	16892521	53	1.37035
IV	16902521	57	1.74747
IV	16912521	72	-0.0843238
IV	16922521	47	-0.133919
IV	16932521	47	-0.506377
IV	16942521	52	-1.2558
IV	16952521	24	-0.787316
IV	16962521	38	-1.37504
IV	16972521	39	-0.787116
IV	16982521	35	-0.388272
IV	16992521	33	-0.543736
IV	17002521	44	-0.572714
IV	17012521	34	-1.45434
IV	17022521	30	-1.41959
IV	17032521	30	-1.92233
IV	17042521	25	-1.3022
IV	17052521	36	-1.27771
IV	17062521	58	-1.58714
IV	17072521	57	-1.59366
IV	17082521	31	-0.593306
IV	17092521	50	0.215731
IV	17102521	57	0.297901
IV	17112521	99	-1.97435
IV	17122521	85	-1.47323
IV	17132521	76	-2.11633
IV	17142521	80	-1.93113
IV	17152521	77	-1.70043
IV	17162521	77	-1.6221
IV	17172521	89	-2.00406
IV	17182521	86	-1.95831
IV	17192521	85	-1.97604
IV	17202521	68	-2.10889
IV	17212521	79	-1.77743
IV	17222521	82	-1.87477
IV	17232521	70	-1.82601
IV	17242521	94	-1.80905
IV	17252521	78	-1.65681
IV	17262521	90	-2.07044
IV	17272521	80	-1.25435
IV	17282521	45	-1.84956
IV	17292521	68	-2.04716
IV	17302521	118	-1.92292
IV	17312521	70	-1.65213
IV	17322521	66	-1.53968
IV	17332521	63	-1.66613
IV	17342521	99	-2.05006
IV	17352521	80	-1.54462
IV	17362521	62	-1.94723
IV	17372521	73	-1.25225
IV	17382521	51	-2.12749
IV	17392521	73	-1.14615
IV	17402521	62	-0.603383
IV	17412521	62	-2.00908
IV	17422521	69	-1.56134
IV	17432521	67	-1.41501
IV	17442521	88	0.117636
IV	17452521	87	-1.36739
IV	17462521	105	-1.83634
IV	17472521	118	-1.87088
IV	17482521	147	-0.549176
IV	17492521	88	0.00089239
IV	17502521	5	0.841797
IV	17512521	4	-0.296165
IV	17532521	5	0.076151
IV	17542521	1	-0.957544
IV	17562521	4	2.6142
IV	17572521	2	-1.25022
IV	17582521	779	0.0267532
IV	17592521	878	-0.166331
IV	17602521	606	-0.369228
IV	17612521	32	1.84504
IV	17622521	24	1.05192
IV	17632521	90	0.632113
IV	17652521	71	-1.60199
IV	17662521	96	0.22963
IV	17672521	69	-0.226735
IV	17682521	88	-1.13391
IV	17692521	86	0.922422
IV	17702521	75	-0.712813
IV	17712521	96	-0.466741
IV	17722521	147	-1.18767
IV	17732521	179	-1.46128
IV	17742521	75	-0.952512
IV	17752521	73	-0.449747
IV	17762521	22	0.912406
V	17789746	49	1.81892
V	17849746	151	2.37769
V	17859746	180	3.31664
V	17869746	54	3.45747
V	17879746	136	3.13501
V	17889746	137	2.51064
V	17899746	267	3.28343
V	17909746	112	1.78457
V	17919746	156	2.63985
V	17929746	176	1.38752
V	17939746	136	1.60716
V	17949746	233	0.0692241
V	17959746	77	-0.861153
V	17969746	63	-0.733203
V	17979746	48	-0.845805
V	17989746	104	-0.0904664
V	17999746	132	1.54752
V	18009746	112	-0.344179
V	18019746	65	1.07841
V	18029746	91	0.951301
V	18039746	101	0.602199
V	18049746	58	0.0121394
V	18059746	64	0.814235
V	18069746	120	0.485209
V	18079746	81	1.10746
V	18089746	60	-0.43067
V	18099746	72	-0.0787302
V	18109746	89	0.45687
V	18119746	84	-1.53768
V	18129746	165	0.0680061
V	18139746	88	0.651799
V	18149746	46	-0.907328
V	18159746	73	0.468306
V	18169746	69	-0.561376
V	18179746	74	-0.560042
V	18189746	55	-0.693543
V	18199746	43	-0.477062
V	18209746	39	-0.0502312
V	18219746	26	0.440225
V	18229746	29	0.295465
V	18239746	34	-0.0998349
V	18249746	84	2.29089
V	18259746	70	2.08433
V	18269746	67	2.29789
V	18279746	53	1.40721
V	18289746	44	-0.713683
V	18299746	38	-0.990632
V	18309746	43	-0.522743
V	18319746	51	-0.904604
V	18329746	46	0.487478
V	18339746	85	1.35882
V	18349746	96	1.16908
V	18359746	33	-0.475567
V	18369746	33	-1.18979
V	18379746	37	-1.39733
V	18389746	37	-1.61652
V	18399746	31	-1.43328
V	18409746	33	0.0114194
V	18419746	44	-0.937234
V	18429746	24	-0.756398
V	18439746	35	-1.28519
V	18449746	29	-0.029442
V	18459746	32	-1.73504
V	18469746	44	-0.428565
V	18479746	37	-1.08585
V	18489746	40	-1.01926
V	18499746	43	-0.933628
V	18509746	44	-1.5103
V	18519746	50	-1.10286
V	18529746	68	-1.48575
V	18539746	88	-1.61616
V	18549746	89	-1.39846
V	18559746	58	1.53128
V	18569746	68	-0.305199
V	18579746	66	-0.6723
V	18589746	56	-0.415283
V	18599746	45	-0.162423
V	18609746	43	0.651285
V	18619746	50	-0.961593
V	18629746	43	-0.396465
V	18639746	44	0.683615
V	18649746	56	-0.0220948
V	18659746	32	-1.54523
V	18669746	44	-1.731
V	18679746	34	-0.139567
V	18689746	37	-1.59223
V	18699746	46	-0.911154
V	18709746	36	0.712267
V	18719746	38	-0.655359
V	18729746	33	-1.13275
V	18739746	37	-0.171945
V	18749746	35	0.669186
V	18759746	56	0.405128
V	18769746	45	-0.137632
V	18779746	43	-0.191745
V	18789746	41	-0.352968
V	18799746	31	-0.146525
V	18809746	39	0.210862
V	18819746	41	-0.731433
V	18829746	32	-0.957267
V	18839746	41	-0.993583
V	18849746	26	-0.989277
V	18859746	30	-1.33742
V	18869746	35	-0.570672
V	18879746	29	-0.903883
V	18889746	26	-0.995896
V	18899746	27	0.514666
V	18909746	28	-0.643893
V	18919746	34	-0.246886
V	18929746	29	-0.325725
V	18939746	75	-0.960969
V	18949746	32	0.0458161
V	18959746	45	-0.999623
V	18969746	88	2.89061
V	19029746	65	0.676586
V	19039746	21	-1.20657
V	19049746	32	-1.22954
V	19059746	25	-0.78094
V	19069746	27	-1.95234
V	19079746	33	-1.87335
V	19089746	24	-0.272727
V	19099746	25	-1.12832
V	19109746	30	-0.828375
V	19119746	35	-0.95889
V	19129746	56	-1.92884
V	19139746	35	-1.64437
V	19149746	28	-0.995758
V	19159746	25	-0.931108
V	19169746	37	0.108767
V	19179746	40	-1.03993
V	19189746	35	-1.24514
V	19199746	60	-1.52462
V	19209746	82	-2.00065
V	19219746	53	-1.72068
V	19229746	26	-0.946877
V	19239746	89	-0.323401
V	19249746	34	-1.10456
V	19259746	60	1.19736
V	19269746	38	0.462499
V	19279746	32	-0.23429
V	19289746	32	-1.22533
V	19299746	43	-0.41846
V	19309746	34	-0.869022
V	19319746	35	-0.489331
V	19329746	91	-0.291802
V	19339746	60	-0.965161
V	19349746	44	-0.521906
V	19359746	28	0.173545
V	19369746	47	0.213465
V	19379746	40	-0.84801
V	19389746	45	0.148383
V	19399746	66	-0.286813
V	19409746	33	-0.22274
V	19419746	51	0.323187
V	19429746	37	-0.19157
V	19439746	95	0.139348
V	19449746	77	1.07798
V	19459746	79	0.346149
V	19469746	64	0.60594
V	19479746	47	-0.939024
V	19489746	71	-0.281933
V	19499746	40	-0.670935
V	19509746	25	-0.62742
V	19519746	34	-1.85568
V	19529746	127	-2.21169
V	19539746	31	-1.1366
V	19549746	36	-0.242297
V	19559746	51	0.199953
V	19569746	52	-0.0298526
V	19579746	43	-0.523633
V	19589746	45	-0.202127
V	19599746	34	-1.09499
V	19609746	20	-0.530311
V	19619746	34	-1.46374
V	19629746	28	-1.59542
V	19639746	41	-0.899983
V	19649746	47	-0.771328
V	19659746	46	-0.200254
V	19669746	46	-0.766189
V	19679746	42	-0.265246
V	19689746	40	-0.227739
V	19699746	29	-0.425657
V	19709746	37	-1.21635
V	19719746	59	0.221159
V	19729746	45	-0.0592047
V	19739746	32	-0.501046
V	19749746	39	0.592939
V	19759746	33	-0.812376
V	19769746	29	-0.819782
V	19779746	216	-2.08983
V	19789746	88	-1.60262
V	19799746	32	-0.59009
V	19809746	33	-0.778037
V	19819746	21	-0.938723
V	19829746	41	0.406354
V	19839746	63	0.522697
V	19849746	84	1.94985
V	19859746	108	2.73042
V	19869746	46	1.66173
V	19879746	49	-0.767597
V	19889746	31	-1.08905
V	19899746	38	-0.909594
V	19909746	47	-0.477573
V	19919746	66	1.72565
V	19929746	58	3.30973
V	19939746	63	2.04622
V	19949746	80	2.37096
V	19959746	71	2.63688
V	19969746	33	0.937921
V	19979746	24	-0.0743378
V	19989746	47	-1.07505
V	19999746	51	-1.74957
V	20009746	47	-1.0668
V	20019746	35	-0.821473
V	20029746	34	-0.920963
V	20039746	46	-0.849178
V	20049746	38	-0.366987
V	20059746	31	0.289717
V	20069746	36	-0.145067
V	20079746	46	-0.530017
V	20089746	32	-1.01447
V	20099746	28	-1.06443
V	20109746	36	0.132856
V	20119746	22	-0.765868
V	20129746	55	-0.781146
V	20139746	24	-0.776562
V	20149746	23	-0.908996
V	20159746	34	0.895814
V	20169746	44	-1.4858
V	20179746	48	-0.924848
V	20189746	38	-0.957067
V	20199746	51	-1.80369
V	20209746	41	-1.03323
V	20219746	44	-0.858049
V	20229746	42	-0.389173
V	20239746	34	0.331585
V	20249746	40	-0.830006
V	20259746	29	-0.610608
V	20269746	64	-0.400118
V	20279746	27	-0.491096
V	20289746	49	0.213754
V	20299746	33	-0.862331
V	20309746	28	-0.361192
V	20319746	75	0.369622
V	20329746	117	-1.31185
V	20339746	76	-0.893997
V	20349746	79	0.298661
V	20359746	53	-0.0535744
V	20369746	71	-0.559047
V	20379746	62	-0.0539497
V	20389746	79	-1.37462
V	20399746	87	-1.75429
V	20409746	190	-1.934
V	20419746	97	-0.696603
V	20429746	105	-0.911076
V	20439746	47	-0.630324
V	20449746	46	-0.183631
V	20459746	93	1.53116
V	20469746	33	-0.171091
V	20479746	42	-0.945662
V	20489746	41	-1.3963
V	20499746	51	-0.0692364
V	20509746	48	0.0487085
V	20519746	65	-0.85237
V	20529746	35	-0.694693
V	20539746	63	-0.57956
V	20549746	115	-1.06681
V	20559746	93	-0.131392
V	20569746	111	1.56246
V	20579746	139	1.67536
V	20589746	65	1.41842
V	20599746	60	-0.0515678
V	20609746	93	-0.390033
V	20619746	69	0.338573
V	20629746	42	0.467204
V	20639746	42	-0.105554
V	20649746	42	-0.277402
V	20659746	38	0.137975
V	20669746	45	-1.37473
V	20679746	33	-0.92779
V	20689746	27	-0.889706
V	20699746	33	-0.681064
V	20709746	38	-0.831094
V	20719746	38	-0.183464
V	20729746	26	-1.02572
V	20739746	51	-1.36067
V	20749746	33	-0.456787
V	20759746	26	-0.286354
V	20769746	40	-0.575546
V	20779746	21	-0.832612
V	20789746	52	-0.546586
V	20799746	30	-1.65214
V	20809746	19	0.113685
V	20819746	34	-1.68501
V	20829746	21	-1.3751
V	20839746	24	-0.723277
V	20849746	32	-1.79608
V	20859746	32	-1.28956
V	20869746	35	-1.49492
V	20879746	29	-1.14858
V	20889746	36	-1.29182
V	20899746	27	-0.0181847
V	20909746	36	-1.03124
V	20919746	51	-1.58219
V	20929746	74	-1.79013
V	20939746	90	-2.18447
V	20949746	68	-1.21091
V	20959746	65	-1.71894
V	20969746	75	-1.86719
V	20979746	55	-1.38492
V	20989746	63	-1.70048
V	20999746	64	-0.445954
V	21009746	69	-1.56128
V	21019746	82	-1.78585
V	21029746	82	-1.93274
V	21039746	68	-1.57674
V	21049746	71	-1.49893
V	21059746	76	-0.688335
V	21069746	105	0.478936
V	21079746	73	-1.45168
V	21089746	90	-1.26738
V	21099746	72	-1.01601
V	21109746	113	-1.26507
V	21119746	69	-1.422
V	21129746	89	-1.37152
V	21139746	96	-1.26463
V	21149746	81	-1.01648
V	21159746	123	-1.66424
V	21169746	86	-2.03787
V	21179746	76	-1.35911
V	21189746	77	-1.97603
V	21199746	96	-1.85193
V	21209746	71	-1.57345
V	21219746	79	-1.76787
V	21229746	47	0.0895794
V	21239746	35	-0.76178
V	21249746	46	-0.233333
V	21259746	29	-1.85853
V	21269746	74	1.4214
V	21279746	66	1.53291
V	21289746	64	1.09701
V	21299746	84	-0.0358571
V	21309746	69	-1.44406
V	21319746	78	1.85871
V	21329746	82	0.682579
V	21339746	90	1.91948
V	21349746	103	2.17336
V	21359746	131	-0.895863
V	21369746	109	-1.25251
V	21379746	119	0.75102
V	21389746	76	2.09129
V	21399746	84	-1.18141
V	21409746	85	-0.474463
V	21419746	82	0.927189
V	21429746	85	0.700733
V	21439746	80	0.399803
V	21449746	122	-0.333167
V	21459746	91	-0.17551
V	21469746	119	-0.994706
V	21479746	147	1.18363
V	21489746	61	-0.140663
V	21499746	98	0.00677601
V	21509746	65	-0.00353502
V	21519746	164	2.80271
V	21529746	87	-0.424907
V	21539746	84	0.872843
V	21549746	213	1.65307
V	21559746	95	-0.0250921
V	21569746	56	-0.563468
V	21579746	105	-0.491009
V	21589746	123	-0.973155
V	21599746	172	-0.943093
V	21669746	18	-0.448232
V	21689746	7	1.23665
VI	21738188	85	0.961627
VI	21748188	64	0.683006
VI	21758188	97	-1.32232
VI	21768188	102	-1.11329
[truncated: 701 more rows]
