# Supplementary material for: Population genomics confirms acquisition of drug-resistant Aspergillus fumigatus infection by humans from the environment
Source: Nat Microbiol. 2022 Apr 25;7(5):663–74. doi: 10.1038/s41564-022-01091-2 (PMC9064804; doi:10.1038/s41564-022-01091-2)
Supplement: Source Data Fig. 4 — Pan-genome output. [file 41564_2022_1091_MOESM8_ESM.zip › Source Data Figure 4/CladeA.TajD.sorted.pruned.csv]

CHROM	BIN_START	N_SNPS	TajimaD
I	100000	5	-1.44775
I	150000	1	-0.60288
I	390000	26	0.826136
I	400000	64	0.88012
I	410000	104	0.781211
I	420000	63	0.563672
I	430000	128	1.48669
I	440000	82	0.595631
I	450000	91	0.432966
I	460000	67	1.46269
I	470000	38	1.48659
I	480000	60	1.2286
I	490000	55	2.09554
I	500000	54	1.78633
I	510000	47	1.51929
I	520000	53	0.648723
I	530000	16	0.199248
I	540000	41	1.22716
I	550000	31	0.973541
I	560000	24	-0.766174
I	570000	30	-0.833876
I	580000	21	-1.62733
I	590000	24	-1.43314
I	600000	19	0.386177
I	610000	23	-0.884048
I	620000	28	1.44546
I	630000	33	-0.366046
I	640000	33	-0.368037
I	650000	47	0.149885
I	660000	23	-0.360254
I	670000	41	1.93795
I	680000	43	1.86991
I	690000	57	0.984999
I	700000	86	1.30833
I	710000	70	2.84787
I	720000	56	2.98273
I	730000	87	0.875782
I	740000	58	0.43184
I	750000	77	0.274524
I	760000	91	0.146274
I	770000	55	-1.83478
I	780000	75	-0.877193
I	790000	32	1.20328
I	800000	38	-0.418204
I	810000	35	-0.0165954
I	820000	55	1.20725
I	830000	37	1.20964
I	840000	36	0.451947
I	850000	25	-0.105721
I	860000	18	0.439214
I	870000	28	2.17557
I	880000	25	0.19635
I	890000	38	0.185334
I	900000	29	0.337346
I	910000	39	-1.14156
I	920000	47	-1.22683
I	930000	69	-0.874728
I	940000	60	-0.749935
I	950000	45	-0.846253
I	960000	234	3.15098
I	970000	35	0.541161
I	980000	32	-0.673129
I	990000	30	-0.364781
I	1000000	19	1.55875
I	1010000	49	2.88923
I	1020000	39	2.49282
I	1030000	26	1.28233
I	1040000	33	0.245716
I	1050000	49	-0.283389
I	1060000	42	0.501636
I	1070000	26	-0.491854
I	1080000	21	0.678244
I	1090000	35	1.28822
I	1100000	49	0.794568
I	1110000	27	0.130564
I	1120000	17	-0.229329
I	1130000	23	0.692597
I	1140000	35	0.901634
I	1150000	26	0.764226
I	1160000	32	1.12914
I	1170000	465	1.45257
I	1180000	517	1.47124
I	1190000	30	-0.815281
I	1200000	20	-0.12189
I	1210000	26	-0.43428
I	1220000	29	2.2883
I	1230000	17	0.634558
I	1240000	21	0.812552
I	1250000	25	0.04549
I	1260000	62	-0.196182
I	1270000	43	-0.17253
I	1280000	33	0.554558
I	1290000	33	0.561286
I	1300000	17	1.28851
I	1310000	21	1.58766
I	1320000	40	0.95657
I	1330000	19	1.89449
I	1340000	36	0.964757
I	1350000	22	1.50205
I	1360000	17	0.281136
I	1370000	23	0.564757
I	1380000	38	1.06971
I	1390000	30	0.739875
I	1400000	32	1.30342
I	1410000	46	0.807829
I	1420000	27	-0.605317
I	1430000	33	-0.856873
I	1440000	25	-0.529136
I	1450000	28	-0.329897
I	1460000	35	-0.190928
I	1470000	39	1.19644
I	1480000	35	-0.13747
I	1490000	38	-0.958658
I	1500000	23	0.146243
I	1510000	21	0.0122119
I	1520000	31	1.52222
I	1530000	22	1.68399
I	1540000	23	0.330884
I	1550000	23	-0.00448639
I	1560000	68	1.08358
I	1570000	10	1.89925
I	1580000	25	1.25255
I	1590000	29	1.30679
I	1600000	33	0.722246
I	1610000	20	1.19007
I	1620000	20	1.20137
I	1630000	29	0.174396
I	1640000	17	2.23588
I	1650000	19	1.67775
I	1660000	26	1.86658
I	1670000	26	2.04903
I	1680000	13	2.6798
I	1690000	34	2.35131
I	1700000	25	0.817143
I	1710000	30	0.0620255
I	1720000	21	-1.17762
I	1730000	25	-0.577184
I	1740000	30	1.74479
I	1750000	30	0.728766
I	1760000	48	1.39425
I	1770000	33	2.63527
I	1780000	26	0.224673
I	1790000	28	0.245791
I	1800000	24	0.58546
I	1810000	20	1.37914
I	1820000	37	1.58128
I	1830000	73	0.110194
I	1840000	38	1.04549
I	1850000	41	0.737616
I	1860000	39	0.425869
I	1870000	26	1.02005
I	1880000	32	-0.183396
I	1890000	64	-0.0800331
I	1900000	73	0.330164
I	1910000	44	0.523838
I	1920000	41	1.06007
I	1930000	28	0.484816
I	1940000	35	0.726048
I	1950000	34	0.961913
I	1960000	47	0.647059
I	1970000	38	0.929187
I	1980000	25	-0.500146
I	1990000	30	-0.414463
I	2000000	32	0.679007
I	2010000	33	0.596008
I	2020000	37	0.140866
I	2030000	56	0.615981
I	2040000	126	0.723763
I	2050000	24	0.845037
I	2060000	27	0.374555
I	2070000	17	0.185942
I	2080000	19	0.229112
I	2090000	39	1.28541
I	2100000	38	0.953609
I	2110000	21	1.29686
I	2120000	28	0.78935
I	2130000	25	-0.00581784
I	2140000	46	0.1071
I	2150000	28	-0.105846
I	2160000	25	0.296625
I	2170000	38	-0.30045
I	2180000	57	-0.18858
I	2190000	961	0.806847
I	2200000	226	1.60571
I	2240000	106	0.122474
I	2250000	68	1.68762
I	2260000	42	0.0147802
I	2270000	33	-1.07077
I	2280000	43	-0.443114
I	2290000	24	-0.853259
I	2300000	27	1.57205
I	2310000	25	-0.56887
I	2320000	33	0.407088
I	2330000	17	0.255325
I	2340000	20	0.950942
I	2350000	26	1.02403
I	2360000	27	-0.506893
I	2370000	38	-0.0516872
I	2380000	20	2.40032
I	2390000	20	0.933197
I	2400000	24	1.03459
I	2410000	29	0.993646
I	2420000	36	1.3681
I	2430000	28	0.308938
I	2440000	22	2.02432
I	2450000	30	0.0161895
I	2460000	37	0.427399
I	2470000	40	-0.558259
I	2480000	21	0.23336
I	2490000	20	1.48593
I	2500000	29	0.413109
I	2510000	26	-0.168406
I	2520000	19	-0.411403
I	2530000	32	-0.958351
I	2540000	19	0.0218917
I	2550000	26	0.381131
I	2560000	25	-0.031614
I	2570000	16	0.849
I	2580000	26	-0.0220165
I	2590000	21	-0.248357
I	2600000	31	-0.0399225
I	2610000	15	2.10458
I	2620000	21	0.648468
I	2630000	49	1.24303
I	2640000	43	1.28315
I	2650000	18	-0.0901845
I	2660000	29	0.210902
I	2670000	30	-1.22889
I	2680000	17	0.0296556
I	2690000	35	0.0672073
I	2700000	27	0.0477194
I	2710000	37	0.515243
I	2720000	32	0.145479
I	2730000	29	0.769455
I	2740000	20	0.11605
I	2750000	30	0.197666
I	2760000	35	0.824966
I	2770000	22	0.161028
I	2780000	18	1.17889
I	2790000	13	-0.177926
I	2800000	23	0.329662
I	2810000	36	1.37002
I	2820000	52	2.78495
I	2830000	43	0.465595
I	2840000	16	0.825601
I	2850000	20	1.2888
I	2860000	17	0.616978
I	2870000	37	1.27302
I	2880000	42	2.03903
I	2890000	581	0.33673
I	2900000	617	0.766627
I	2910000	37	0.970815
I	2920000	25	0.93269
I	2930000	26	0.581689
I	2940000	38	1.80131
I	2950000	43	1.42454
I	2960000	52	0.467301
I	2970000	43	-0.0864126
I	2980000	44	-0.067132
I	2990000	39	-0.10217
I	3000000	38	0.755249
I	3010000	35	0.759992
I	3020000	35	0.883229
I	3030000	25	0.810492
I	3040000	25	0.10008
I	3050000	41	0.658238
I	3060000	59	1.88217
I	3070000	64	3.45682
I	3080000	75	3.95596
I	3090000	63	2.125
I	3100000	41	0.60832
I	3110000	30	0.484314
I	3120000	30	-0.226097
I	3130000	18	0.383295
I	3140000	42	0.780509
I	3150000	49	-0.0731033
I	3160000	38	0.247948
I	3170000	30	0.496338
I	3180000	51	-0.301992
I	3190000	42	0.434963
I	3200000	35	0.286593
I	3210000	39	1.09048
I	3220000	36	0.416575
I	3230000	42	0.546247
I	3240000	27	0.286408
I	3250000	32	1.00307
I	3260000	44	1.4532
I	3270000	33	1.351
I	3280000	32	0.873923
I	3290000	38	1.52318
I	3300000	62	0.597519
I	3310000	30	0.838754
I	3320000	32	1.23665
I	3330000	27	1.2803
I	3340000	25	-0.409498
I	3350000	20	0.271238
I	3360000	38	1.22489
I	3370000	30	1.23231
I	3380000	20	0.23215
I	3390000	25	1.75038
I	3400000	26	0.138291
I	3410000	29	0.124888
I	3420000	25	-0.117317
I	3430000	30	-0.38698
I	3440000	23	-0.798085
I	3450000	29	0.881993
I	3460000	17	0.372608
I	3470000	20	-0.423858
I	3480000	23	-0.893096
I	3490000	32	-0.16052
I	3500000	21	0.489334
I	3510000	38	-0.851693
I	3520000	26	0.079151
I	3530000	25	-0.736381
I	3540000	41	-0.340793
I	3550000	22	-0.890254
I	3560000	37	-1.50456
I	3570000	25	-1.1889
I	3580000	23	-0.376376
I	3590000	35	2.27298
I	3600000	30	1.89856
I	3610000	26	0.516331
I	3620000	26	0.0468527
I	3630000	33	0.339601
I	3640000	22	0.38031
I	3650000	28	1.17914
I	3660000	28	1.00134
I	3670000	48	1.3367
I	3680000	65	0.0945053
I	3690000	133	-0.592777
I	3700000	59	0.856851
I	3710000	37	1.43197
I	3720000	55	-0.502263
I	3730000	62	-1.02538
I	3740000	41	0.674939
I	3750000	62	-0.996808
I	3760000	81	-1.32138
I	3770000	28	0.649786
I	3780000	39	-0.266456
I	3790000	30	1.17273
I	3800000	70	0.643683
I	3810000	42	0.583627
I	3820000	32	0.0787729
I	3830000	18	0.797968
I	3840000	26	0.645757
I	3850000	37	2.4401
I	3860000	22	2.94072
I	3870000	25	0.0322747
I	3880000	26	1.16335
I	3890000	41	0.661078
I	3900000	31	0.488567
I	3910000	34	1.03773
I	3920000	20	1.28438
I	3930000	12	-0.814258
I	3940000	15	0.684792
I	3950000	22	0.926768
I	3960000	22	-0.850693
I	3970000	16	-0.852366
I	3980000	6	-1.25273
I	3990000	22	-1.23642
I	4000000	19	-1.36922
I	4010000	19	-1.71965
I	4020000	18	-0.80853
I	4030000	10	-1.97659
I	4040000	17	-1.60716
I	4050000	17	-1.2417
I	4060000	7	0.0331836
I	4070000	22	-1.38934
I	4080000	20	-0.796278
I	4090000	22	-1.11102
I	4100000	37	-1.18376
I	4110000	38	1.34726
I	4120000	25	1.52438
I	4130000	21	0.137585
I	4140000	33	1.92708
I	4150000	25	2.16126
I	4160000	33	0.235933
I	4170000	20	0.701974
I	4180000	34	0.744108
I	4190000	24	0.645783
I	4200000	22	0.808598
I	4210000	18	-0.887804
I	4220000	17	-0.194773
I	4230000	23	-0.232273
I	4240000	17	-0.187209
I	4250000	21	-0.620668
I	4260000	15	-0.276238
I	4270000	15	-1.43024
I	4280000	21	-0.354667
I	4290000	38	-1.92879
I	4300000	26	-1.89107
I	4310000	39	-0.748613
I	4320000	32	-1.31779
I	4330000	28	-1.28628
I	4340000	8	-1.43384
I	4400000	30	-0.454885
I	4410000	21	-0.764064
I	4420000	39	-0.446559
I	4430000	22	-0.625603
I	4440000	32	-0.649671
I	4450000	42	0.16831
I	4460000	53	0.139979
I	4470000	42	-0.552878
I	4480000	81	-1.09299
I	4490000	73	-1.27431
I	4500000	171	0.0215235
I	4510000	79	-1.06537
I	4520000	34	-0.441875
I	4530000	45	-0.7545
I	4540000	73	-0.54097
I	4550000	32	-0.799487
I	4560000	32	-0.47869
I	4570000	36	-0.484789
I	4580000	16	-0.833259
I	4590000	25	-0.569286
I	4600000	78	-1.50604
I	4610000	32	-1.45842
I	4620000	64	-0.938133
I	4630000	25	0.542093
I	4640000	36	-1.09452
I	4650000	44	-0.811745
I	4660000	38	-1.39421
I	4670000	34	-0.16689
I	4680000	22	-0.0130303
I	4690000	27	1.70456
I	4700000	35	2.69394
I	4710000	35	2.59194
I	4720000	37	1.19982
I	4730000	35	1.04723
I	4740000	96	0.921437
I	4750000	41	0.983605
I	4760000	28	-0.545619
I	4770000	33	-0.500007
I	4780000	41	1.76469
I	4790000	27	-0.149823
I	4800000	168	-0.302182
I	4810000	132	-0.2792
I	4820000	45	-0.691673
I	4830000	25	-1.19437
I	4840000	24	-0.743446
I	4850000	165	1.38222
I	4860000	579	1.51429
I	4870000	115	2.97074
I	4880000	186	2.707
I	4890000	128	0.673746
I	4900000	19	-0.254117
I	4910000	28	-0.735182
II	4918980	191	1.22776
II	4928980	79	-0.257292
II	4938980	38	1.23121
II	4948980	53	0.736264
II	4958980	44	0.600382
II	4968980	49	0.874003
II	4978980	66	-1.21264
II	4988980	74	1.23432
II	4998980	85	1.54145
II	5008980	57	1.22497
II	5018980	68	1.88326
II	5028980	30	1.55421
II	5038980	66	2.27094
II	5048980	94	-0.296486
II	5058980	63	0.329333
II	5068980	56	0.862379
II	5078980	39	1.30813
II	5088980	42	-0.457105
II	5098980	57	0.488714
II	5108980	66	0.216211
II	5118980	152	1.25607
II	5128980	90	0.42554
II	5138980	47	-0.327937
II	5148980	43	-1.15971
II	5158980	22	-0.46343
II	5168980	38	0.37867
II	5178980	28	-1.07555
II	5188980	23	-0.406221
II	5198980	10	-1.42241
II	5208980	32	-0.399707
II	5218980	26	0.0817526
II	5228980	16	-1.3705
II	5238980	28	0.197696
II	5248980	22	1.34346
II	5258980	41	-0.284588
II	5268980	31	0.0391288
II	5278980	39	1.04332
II	5288980	51	-1.23312
II	5298980	64	-0.838902
II	5308980	26	-0.583334
II	5318980	30	-0.854526
II	5328980	42	1.50366
II	5338980	37	1.87061
II	5348980	34	0.480824
II	5358980	26	0.346717
II	5368980	20	0.571275
II	5378980	62	1.79974
II	5388980	66	0.0197008
II	5398980	126	2.99318
II	5408980	78	2.14863
II	5418980	82	-0.0887548
II	5428980	91	2.12028
II	5438980	24	-0.444507
II	5448980	29	1.68236
II	5458980	31	1.2972
II	5468980	37	1.74926
II	5478980	25	1.08937
II	5488980	24	0.982972
II	5498980	22	0.470243
II	5508980	22	0.520811
II	5518980	33	0.986068
II	5528980	33	2.1108
II	5538980	27	0.965483
II	5548980	36	1.13355
II	5558980	20	-0.0261536
II	5568980	38	0.979666
II	5578980	20	-0.0709541
II	5588980	45	1.66015
II	5598980	28	-0.989776
II	5608980	33	0.814775
II	5618980	42	-0.177568
II	5628980	32	-0.397802
II	5638980	27	0.985646
II	5648980	22	-0.116265
II	5658980	59	-0.808643
II	5668980	76	0.0479986
II	5678980	79	0.945035
II	5688980	55	0.65511
II	5698980	19	0.857288
II	5708980	33	0.452864
II	5718980	29	0.185052
II	5728980	38	1.03193
II	5738980	24	1.03588
II	5748980	30	0.287826
II	5758980	26	0.0989276
II	5768980	32	1.15521
II	5778980	40	1.53415
II	5788980	29	1.95001
II	5798980	37	1.65823
II	5808980	16	2.24026
II	5818980	19	1.5863
II	5828980	31	0.170839
II	5838980	46	0.173934
II	5848980	49	1.08521
II	5858980	33	1.77949
II	5868980	30	-0.847487
II	5878980	24	1.09045
II	5888980	33	1.31686
II	5898980	38	1.09559
II	5908980	43	1.20719
II	5918980	24	1.31574
II	5928980	29	0.756684
II	5938980	38	-0.0909082
II	5948980	17	1.18245
II	5958980	33	1.20763
II	5968980	37	0.908496
II	5978980	28	0.80946
II	5988980	24	1.08966
II	5998980	40	0.35245
II	6008980	24	1.95951
II	6018980	29	0.705849
II	6028980	75	-0.851411
II	6038980	27	1.58532
II	6048980	34	0.623547
II	6058980	36	-0.399099
II	6068980	34	0.55196
II	6078980	43	0.0254017
II	6088980	46	2.94997
II	6098980	45	1.18377
II	6108980	65	0.857535
II	6118980	48	1.19521
II	6128980	61	-0.0948514
II	6138980	86	-1.4735
II	6148980	71	0.0684984
II	6158980	82	-1.13391
II	6168980	31	0.987526
II	6178980	16	0.947495
II	6188980	18	1.88985
II	6198980	59	0.481552
II	6208980	38	1.4742
II	6218980	86	4.31894
II	6228980	40	4.06605
II	6238980	59	4.16476
II	6248980	69	4.62817
II	6258980	59	4.93449
II	6268980	52	4.92589
II	6278980	58	5.51337
II	6288980	36	4.57474
II	6298980	42	3.7665
II	6308980	52	-1.0996
II	6318980	67	-1.15299
II	6328980	91	-1.39501
II	6338980	67	-2.16424
II	6348980	62	-2.18179
II	6358980	61	1.22391
II	6368980	88	-0.300731
II	6378980	90	-1.15954
II	6388980	89	-0.822408
II	6398980	73	-0.0659305
II	6408980	65	-0.780283
II	6418980	50	-0.81683
II	6428980	40	-1.17141
II	6438980	63	-0.589552
II	6448980	56	-0.687406
II	6458980	57	-0.961325
II	6468980	59	-0.88328
II	6478980	67	-1.37226
II	6488980	80	-2.40224
II	6498980	62	-2.0294
II	6508980	101	-1.70778
II	6518980	84	-1.53553
II	6528980	78	-0.665353
II	6538980	58	-0.924529
II	6548980	69	-1.05848
II	6558980	75	-0.67553
II	6568980	95	3.80924
II	6578980	61	-0.853534
II	6588980	59	-1.3493
II	6598980	86	-1.314
II	6608980	85	-0.454783
II	6618980	42	-1.37139
II	6628980	54	-0.625346
II	6638980	49	-1.38073
II	6648980	65	-1.01659
II	6658980	71	-0.927225
II	6668980	63	-0.755002
II	6678980	368	0.96613
II	6688980	1212	0.817311
II	6698980	927	0.843066
II	6708980	67	-1.50156
II	6718980	63	-1.1836
II	6728980	60	-1.50169
II	6738980	170	1.46065
II	6748980	189	1.52643
II	6758980	1112	1.16911
II	6768980	522	2.62126
II	6778980	89	2.89595
II	6788980	273	-0.355524
II	6798980	70	-1.64673
II	6808980	484	0.712876
II	6818980	426	0.707559
II	6828980	65	-1.06955
II	6838980	57	-1.25429
II	6848980	45	-0.451053
II	6858980	63	-1.47852
II	6868980	50	-0.709394
II	6878980	57	-0.959058
II	6888980	47	-2.0004
II	6898980	66	-0.99783
II	6908980	69	-1.44897
II	6918980	72	-0.910646
II	6928980	88	-1.0985
II	6938980	68	-0.112889
II	6948980	32	1.70592
II	6958980	22	0.821069
II	6968980	36	1.10957
II	6978980	302	-1.553
II	6988980	29	0.845218
II	6998980	17	0.900805
II	7008980	40	1.35199
II	7018980	32	2.47382
II	7028980	33	2.78536
II	7038980	38	2.87803
II	7048980	35	1.8931
II	7058980	37	2.17286
II	7068980	15	2.28693
II	7078980	28	2.00794
II	7088980	12	2.4487
II	7098980	20	0.956919
II	7108980	23	1.04054
II	7118980	24	1.29174
II	7128980	37	2.94576
II	7138980	18	2.64289
II	7148980	32	2.41219
II	7158980	20	1.47353
II	7168980	32	1.51358
II	7178980	37	2.13641
II	7188980	17	1.58072
II	7198980	58	4.20013
II	7208980	45	4.79286
II	7218980	49	3.14165
II	7228980	23	3.21538
II	7238980	23	-0.339269
II	7248980	26	2.03465
II	7258980	26	1.30509
II	7268980	22	0.697603
II	7278980	37	1.98059
II	7288980	26	1.9999
II	7298980	26	1.28946
II	7308980	46	0.701902
II	7318980	60	1.54789
II	7328980	42	0.831576
II	7338980	28	0.536243
II	7348980	31	0.0802688
II	7358980	23	0.321366
II	7368980	29	0.838928
II	7378980	410	1.4499
II	7388980	444	1.40354
II	7398980	27	0.696805
II	7408980	22	1.62269
II	7418980	23	1.80091
II	7428980	39	1.8396
II	7438980	77	1.43066
II	7448980	42	0.557679
II	7458980	40	0.600698
II	7468980	25	0.499056
II	7478980	27	0.0653447
II	7488980	27	-0.528163
II	7498980	35	0.171957
II	7508980	32	1.38946
II	7518980	21	-0.142835
II	7528980	36	0.0813568
II	7538980	15	-0.602991
II	7548980	30	-1.28555
II	7558980	17	-0.868061
II	7568980	35	0.561961
II	7578980	222	1.30062
II	7588980	23	-0.639694
II	7598980	36	-1.11636
II	7608980	44	-1.4044
II	7618980	35	-0.978021
II	7628980	22	-0.315705
II	7638980	17	-1.25797
II	7648980	29	0.887359
II	7658980	25	0.810688
II	7668980	33	2.75508
II	7678980	34	0.679975
II	7688980	28	0.749228
II	7698980	102	-0.941692
II	7708980	33	2.26591
II	7718980	34	0.774779
II	7728980	25	0.40819
II	7738980	27	0.339222
II	7748980	32	0.020956
II	7758980	44	3.07835
II	7768980	62	1.50277
II	7778980	55	0.257759
II	7788980	51	0.1155
II	7798980	35	2.57016
II	7808980	19	1.35967
II	7818980	21	-1.07842
II	7828980	35	0.218769
II	7838980	31	1.05595
II	7848980	28	1.26199
II	7858980	35	-0.90593
II	7868980	37	-0.986355
II	7878980	26	-0.357119
II	7888980	32	-0.486062
II	7898980	28	-0.46841
II	7908980	29	0.567845
II	7918980	23	-0.0625551
II	7928980	17	-0.547742
II	7938980	36	0.401136
II	7948980	56	-0.665691
II	7958980	39	-0.135666
II	7968980	56	-0.431717
II	7978980	26	0.118514
II	7988980	23	-1.44779
II	7998980	24	-0.583485
II	8008980	38	-0.193531
II	8018980	26	-0.129974
II	8028980	25	-0.777471
II	8038980	21	-0.787545
II	8048980	33	-0.353671
II	8058980	33	0.270552
II	8068980	31	0.695755
II	8078980	53	0.810376
II	8088980	43	1.10852
II	8098980	30	0.502872
II	8108980	32	2.31577
II	8118980	27	0.956005
II	8128980	33	1.16417
II	8138980	36	0.454886
II	8148980	41	-0.12035
II	8158980	39	1.33366
II	8168980	37	1.32401
II	8178980	46	0.534727
II	8188980	55	0.0315835
II	8198980	47	-0.131376
II	8208980	44	0.737579
II	8218980	16	-0.362596
II	8228980	22	1.0568
II	8238980	26	0.380729
II	8248980	29	-0.368558
II	8258980	22	1.17888
II	8268980	18	0.334131
II	8278980	29	1.8701
II	8288980	39	0.847065
II	8298980	44	1.53146
II	8308980	46	0.0887244
II	8318980	32	0.383555
II	8328980	24	0.800419
II	8338980	22	0.166104
II	8348980	21	1.35352
II	8358980	20	0.935259
II	8368980	38	-0.214155
II	8378980	22	0.683423
II	8388980	19	-0.0202314
II	8398980	28	-0.786053
II	8408980	25	2.6232
II	8418980	24	2.36767
II	8428980	24	1.66191
II	8438980	19	0.804703
II	8448980	31	1.17333
II	8458980	19	1.28122
II	8468980	28	1.8818
II	8478980	19	2.45924
II	8488980	27	1.29758
II	8498980	42	0.354299
II	8508980	24	0.60087
II	8518980	30	1.48636
II	8528980	42	0.879393
II	8538980	37	0.37909
II	8548980	48	2.28714
II	8558980	43	0.564473
II	8568980	21	1.4877
II	8578980	31	1.20582
II	8588980	18	1.03868
II	8598980	16	-0.277805
II	8608980	23	0.328228
II	8618980	48	1.90388
II	8628980	20	0.821301
II	8638980	27	0.29519
II	8648980	22	1.24104
II	8658980	29	2.26137
II	8668980	39	1.92103
II	8678980	30	0.881192
II	8688980	28	1.78817
II	8698980	33	0.490744
II	8708980	41	0.0414855
II	8718980	55	0.304121
II	8728980	38	0.936631
II	8738980	24	-0.250442
II	8748980	32	0.0597593
II	8758980	41	1.92499
II	8768980	38	-0.304929
II	8778980	54	0.813359
II	8788980	34	0.537502
II	8798980	22	-0.232263
II	8808980	113	-1.26781
II	8818980	42	1.4664
II	8828980	38	1.60596
II	8838980	20	1.58101
II	8848980	28	1.26942
II	8858980	22	1.31408
II	8868980	23	0.571384
II	8878980	31	0.738292
II	8888980	28	2.17158
II	8898980	27	0.692035
II	8908980	51	-0.233888
II	8918980	24	0.843474
II	8928980	40	0.251833
II	8938980	41	-1.17906
II	8948980	31	-0.51911
II	8958980	43	1.45363
II	8968980	21	0.797525
II	8978980	28	0.636121
II	8988980	47	-0.757083
II	8998980	27	1.6271
II	9008980	39	0.439794
II	9018980	26	1.06033
II	9028980	28	1.33527
II	9038980	22	-0.436535
II	9048980	16	0.161637
II	9058980	30	1.1717
II	9068980	24	-0.16866
II	9078980	25	0.3699
II	9088980	47	1.0792
II	9098980	33	-0.0889395
II	9108980	32	1.06328
II	9118980	25	0.0341782
II	9128980	26	1.45541
II	9138980	25	0.48676
II	9148980	27	1.49692
II	9158980	17	-0.313842
II	9168980	46	0.404546
II	9178980	26	-0.589891
II	9188980	22	0.131571
II	9198980	36	1.75375
II	9208980	34	-0.76152
II	9218980	36	-0.263233
II	9228980	26	0.37506
II	9238980	25	-0.356549
II	9248980	34	-0.562452
II	9258980	32	-0.173149
II	9268980	25	0.740848
II	9278980	30	0.248095
II	9288980	21	-1.65774
II	9298980	756	0.674304
II	9308980	921	0.512117
II	9318980	366	0.814403
II	9328980	21	-1.08403
II	9338980	38	-0.425437
II	9348980	24	0.615644
II	9358980	29	0.942118
II	9368980	24	-0.470431
II	9378980	31	-1.05373
II	9388980	28	-1.11988
II	9398980	24	-1.19138
II	9408980	19	-1.60797
II	9418980	30	-1.20168
II	9428980	26	-1.40488
II	9438980	26	-0.93705
II	9448980	31	-0.254348
II	9458980	102	-0.328609
II	9468980	29	-0.967522
II	9478980	22	-1.40655
II	9488980	37	1.52293
II	9498980	33	-0.694162
II	9508980	27	-0.0230888
II	9518980	53	-0.177169
II	9528980	31	-0.372272
II	9538980	67	1.58406
II	9548980	71	-1.24526
II	9558980	39	-1.02227
II	9568980	69	2.10785
II	9578980	67	-0.795347
II	9588980	50	0.152308
II	9598980	54	1.5878
II	9608980	52	0.310345
II	9618980	85	1.47581
II	9628980	159	0.131363
II	9638980	61	0.565045
II	9648980	60	-1.20538
II	9658980	82	-1.5006
II	9668980	110	-0.777817
II	9678980	117	0.189314
II	9688980	137	1.76426
II	9698980	88	1.41115
II	9708980	63	1.10366
II	9718980	511	0.287021
II	9758980	12	-1.04888
III	9783353	33	2.72918
III	9793353	62	-0.462967
III	9803353	49	-1.41293
III	9813353	119	-0.548355
III	9823353	75	-1.03111
III	9833353	44	-1.10015
III	9843353	66	-1.40196
III	9853353	110	-1.3623
III	9863353	113	-1.30442
III	9873353	94	-1.05769
III	9883353	110	-1.19191
III	9893353	105	-0.652578
III	9903353	69	-0.49721
III	9913353	56	1.61486
III	9923353	75	2.70167
III	9933353	50	0.592355
III	9943353	80	3.18044
III	9953353	98	1.89248
III	9963353	51	0.39543
III	9973353	28	1.71398
III	9983353	65	4.01503
III	9993353	44	-0.0184179
III	10003353	36	0.494165
III	10013353	50	2.55742
III	10023353	62	1.96406
III	10033353	44	1.71101
III	10043353	41	0.894775
III	10053353	38	2.07562
III	10063353	49	0.962145
III	10073353	256	2.27968
III	10083353	36	1.42577
III	10093353	41	-0.0519507
III	10103353	72	0.210034
III	10113353	84	3.6179
III	10123353	98	3.09181
III	10133353	64	2.19184
III	10143353	33	0.385943
III	10153353	44	2.02239
III	10163353	73	2.05283
III	10173353	59	2.02923
III	10183353	60	1.69841
III	10193353	106	2.84864
III	10203353	82	0.681774
III	10213353	81	3.17564
III	10223353	94	4.13756
III	10233353	59	2.39788
III	10243353	83	1.46574
III	10253353	105	2.22783
III	10263353	56	0.725275
III	10273353	62	2.30673
III	10283353	168	2.36372
III	10293353	110	3.04333
III	10303353	81	0.61028
III	10313353	55	0.646688
III	10323353	52	2.23229
III	10333353	73	2.72877
III	10343353	34	1.5931
III	10353353	34	0.907842
III	10363353	817	-0.103668
III	10373353	181	0.776843
III	10393353	73	3.59228
III	10433353	18	3.09668
III	10443353	13	1.40751
III	10453353	43	0.449871
III	10463353	73	2.59048
III	10473353	93	-0.140662
III	10483353	90	2.00677
III	10493353	91	4.32881
III	10503353	96	3.23695
III	10513353	77	0.839394
III	10523353	7	-1.02595
III	10533353	49	1.17937
III	10543353	53	2.42984
III	10553353	105	1.42211
III	10563353	78	-0.0797967
III	10573353	90	-0.735393
III	10583353	34	-1.18005
III	10593353	19	0.0526698
III	10603353	33	0.015295
III	10613353	66	1.16573
III	10623353	43	0.173428
III	10633353	130	0.379136
III	10643353	90	0.582637
III	10653353	89	2.03099
III	10663353	63	0.189577
III	10673353	51	-0.980001
III	10683353	44	-0.00197224
III	10693353	76	3.02809
III	10703353	66	1.44547
III	10713353	67	-0.102844
III	10723353	33	0.180289
III	10733353	46	-0.42172
III	10743353	72	-0.416979
III	10753353	28	1.18833
III	10763353	56	-0.0374591
III	10773353	16	0.414709
III	10783353	48	2.14592
III	10843353	5	-1.45151
III	10853353	84	0.381954
III	10863353	34	1.66149
III	10873353	36	0.129928
III	10883353	33	1.13985
III	10893353	28	0.410661
III	10903353	45	-0.333475
III	10913353	38	-0.257537
III	10923353	18	-0.215331
III	10933353	32	-0.471758
III	10943353	22	0.000783082
III	10953353	27	-0.439524
III	10963353	119	-0.401444
III	10973353	102	-0.251188
III	10983353	342	0.951997
III	10993353	59	-1.66735
III	11003353	201	1.32895
III	11013353	304	3.31298
III	11023353	198	1.57656
III	11033353	111	1.16709
III	11043353	214	2.12913
III	11053353	33	-1.29053
III	11063353	28	-0.433722
III	11073353	38	-0.1296
III	11083353	28	-0.625189
III	11093353	16	0.939292
III	11103353	50	2.53657
III	11113353	63	2.13597
III	11123353	57	1.93181
III	11133353	46	2.30645
III	11143353	68	2.31969
III	11153353	53	2.01676
III	11163353	117	1.96525
III	11173353	80	2.64465
III	11183353	82	1.81189
III	11193353	30	0.994447
III	11203353	39	1.86134
III	11213353	38	1.78129
III	11223353	34	0.517879
III	11233353	34	0.801655
III	11243353	66	2.72196
III	11253353	92	2.00045
III	11263353	47	2.37528
III	11273353	31	1.79868
III	11283353	78	3.21944
III	11293353	79	2.21232
III	11303353	73	3.67963
III	11313353	65	3.44416
III	11323353	63	2.9323
III	11333353	59	1.71281
III	11343353	112	0.527598
III	11353353	29	0.706849
III	11363353	31	0.170984
III	11373353	35	0.985193
III	11383353	32	1.65175
III	11393353	31	0.578629
III	11403353	15	-0.206165
III	11413353	22	1.27874
III	11423353	19	0.647749
III	11433353	15	1.23707
III	11443353	14	2.53053
III	11453353	18	1.41781
III	11463353	34	3.05191
III	11473353	29	1.38136
III	11483353	29	1.72113
III	11493353	30	2.76398
III	11503353	16	2.25679
III	11513353	27	2.00308
III	11523353	17	0.100098
III	11533353	16	0.61297
III	11543353	22	0.637615
III	11553353	23	0.513291
III	11563353	12	0.221041
III	11573353	12	0.229234
III	11583353	28	-0.0164987
III	11593353	51	-0.376892
III	11603353	58	-0.208439
III	11613353	58	-0.287612
III	11623353	85	-0.0511434
III	11633353	162	0.39622
III	11643353	80	4.04411
III	11653353	47	0.526063
III	11663353	41	1.55143
III	11673353	32	-0.510014
III	11683353	44	-0.509442
III	11693353	25	-1.1163
III	11703353	48	-1.58997
III	11713353	43	-0.355427
III	11723353	60	1.78069
III	11733353	66	2.93585
III	11743353	32	0.925567
III	11753353	46	-0.93667
III	11763353	103	0.552907
III	11773353	35	-0.169802
III	11783353	24	-1.30713
III	11793353	39	-0.135932
III	11803353	35	0.0425144
III	11813353	26	-0.855258
III	11823353	37	-0.857472
III	11833353	36	0.384856
III	11843353	269	1.09692
III	11853353	29	0.598081
III	11863353	31	2.019
III	11873353	23	0.430759
III	11883353	20	0.216256
III	11893353	20	-0.563548
III	11903353	18	-1.26622
III	11913353	26	-0.852381
III	11923353	35	0.0842447
III	11933353	27	-0.0279403
III	11943353	44	0.379511
III	11953353	48	1.66891
III	11963353	24	0.0521894
III	11973353	27	0.114679
III	11983353	21	-0.358347
III	11993353	23	-1.14438
III	12003353	33	-0.0013022
III	12013353	18	-0.871002
III	12023353	24	-0.144867
III	12033353	35	0.551911
III	12043353	30	-0.302497
III	12053353	66	-0.0645688
III	12063353	27	0.234289
III	12073353	28	-0.189045
III	12083353	15	0.780489
III	12093353	73	1.25374
III	12103353	110	3.15318
III	12113353	108	0.615167
III	12123353	53	-0.728841
III	12133353	37	0.936905
III	12143353	362	0.962114
III	12153353	171	0.711687
III	12163353	282	0.842101
III	12173353	64	-0.492888
III	12183353	53	-0.384229
III	12193353	49	-1.10361
III	12203353	54	-0.206005
III	12213353	36	-0.206561
III	12223353	41	-0.430627
III	12233353	38	-0.798733
III	12243353	20	-0.603192
III	12253353	30	-0.844556
III	12263353	19	-0.28542
III	12273353	25	-1.26976
III	12283353	24	-1.30071
III	12293353	25	-1.07241
III	12303353	24	-0.195989
III	12313353	20	-0.335764
III	12323353	33	-0.300172
III	12333353	18	-1.00406
III	12343353	39	-1.50913
III	12353353	16	-0.685867
III	12363353	24	-1.41887
III	12373353	38	-0.785039
III	12383353	65	-2.11646
III	12393353	29	-0.888798
III	12403353	21	-0.736395
III	12413353	26	-0.549682
III	12423353	33	0.264184
III	12433353	26	-0.883072
III	12443353	26	-0.152521
III	12453353	23	-0.221298
III	12463353	23	-1.19042
III	12473353	31	-0.875348
III	12483353	35	-0.405052
III	12493353	37	-0.453307
III	12503353	21	1.22621
III	12513353	24	-0.597987
III	12523353	20	0.701128
III	12533353	26	-0.414524
III	12543353	34	-0.516471
III	12553353	25	-0.634837
III	12563353	22	-0.350263
III	12573353	19	0.896513
III	12583353	30	0.172069
III	12593353	35	0.278237
III	12603353	46	-1.28733
III	12613353	77	-0.898745
III	12623353	56	-1.72536
III	12633353	54	-2.14412
III	12643353	65	-1.74321
III	12653353	53	-1.83251
III	12663353	59	-1.90572
III	12673353	72	-2.10516
III	12683353	72	-1.99218
III	12693353	60	-1.94796
III	12703353	63	-2.11314
III	12713353	99	-1.82349
III	12723353	83	-1.86825
III	12733353	73	-2.13506
III	12743353	77	-1.24657
III	12753353	67	-1.38527
III	12763353	59	-0.930351
III	12773353	73	-1.5929
III	12783353	126	-1.42085
III	12793353	108	-1.38711
III	12803353	33	-0.09529
III	12813353	48	-0.575582
III	12823353	59	1.05809
III	12833353	62	0.0209151
III	12843353	63	-0.628864
III	12853353	56	-0.44825
III	12863353	91	-0.904886
III	12873353	64	-1.421
III	12883353	110	-1.1031
III	12893353	58	-0.986383
III	12903353	72	-1.21076
III	12913353	47	1.23132
III	12923353	76	2.80558
III	12933353	42	1.59606
III	12943353	72	2.9594
III	12953353	36	2.02918
III	12963353	25	1.39444
III	12973353	41	0.663452
III	12983353	37	0.888674
III	12993353	39	-0.160514
III	13003353	37	-0.596744
III	13013353	31	0.311273
III	13023353	35	1.28545
III	13033353	36	-0.0765873
III	13043353	30	0.618592
III	13053353	29	0.624259
III	13063353	43	0.968983
III	13073353	71	-1.00707
III	13083353	58	-1.4299
III	13093353	76	-1.13967
III	13103353	125	-1.15016
III	13113353	54	-0.953856
III	13123353	88	-0.588145
III	13133353	87	-1.14933
III	13143353	80	-1.3647
III	13153353	67	-0.153755
III	13163353	55	-1.54669
III	13173353	79	-1.97945
III	13183353	53	-1.44162
III	13193353	60	-1.82098
III	13203353	51	-1.47912
III	13213353	79	-1.02824
III	13223353	59	-1.39187
III	13233353	87	-1.38744
III	13243353	78	-1.18643
III	13253353	30	0.567341
III	13263353	39	-0.0819043
III	13273353	26	-0.423598
III	13283353	35	-1.28908
III	13293353	39	-0.815634
III	13303353	33	-1.2477
III	13313353	40	0.692516
III	13323353	49	-0.279341
III	13333353	130	-1.15306
III	13343353	136	-1.0106
III	13353353	63	0.936616
III	13363353	66	1.17344
III	13373353	59	0.744936
III	13383353	104	-0.215546
III	13393353	48	0.13717
III	13403353	35	0.86036
III	13413353	24	-0.607369
III	13423353	31	1.52802
III	13433353	34	-0.364855
III	13443353	50	0.586543
III	13453353	22	2.59924
III	13463353	34	0.00314453
III	13473353	14	-0.658683
III	13483353	31	-1.61932
III	13493353	23	-1.42432
III	13503353	32	-0.803262
III	13513353	35	-0.605413
III	13523353	28	-0.0130677
III	13533353	38	-0.37579
III	13543353	32	-0.866846
III	13553353	43	-1.27056
III	13563353	40	-0.930486
III	13573353	58	-1.89453
III	13583353	100	-1.14688
III	13593353	94	-1.57049
III	13603353	67	-1.4331
III	13613353	133	-1.47845
III	13623353	38	-0.672475
III	13633353	32	-0.442497
III	13643353	146	0.635822
III	13653353	59	-0.233974
III	13663353	52	-0.196401
III	13673353	64	0.578264
III	13683353	74	0.953463
III	13693353	232	2.14604
III	13703353	71	1.03293
III	13713353	69	-0.327729
III	13723353	82	0.521652
III	13733353	83	-0.339313
III	13743353	126	-0.683347
III	13753353	34	1.39595
III	13763353	103	-0.769701
III	13773353	52	-0.655819
III	13783353	154	0.809761
III	13793353	247	-0.0379174
III	13803353	1091	0.588312
III	13813353	151	-0.377026
III	13823353	3	-0.745619
III	13833353	5	0.825932
IV	13842521	205	-0.18656
IV	13852521	1031	1.00678
IV	13862521	47	0.333893
IV	13872521	84	1.75085
IV	13882521	101	1.12371
IV	13892521	75	-0.20322
IV	13902521	75	2.28941
IV	13912521	54	3.03886
IV	13922521	82	1.99937
IV	13932521	147	1.56294
IV	13942521	107	0.47152
IV	13952521	93	2.45175
IV	13962521	111	2.42237
IV	13972521	359	0.621859
IV	13982521	686	2.03587
IV	13992521	227	1.73954
IV	14002521	87	1.9626
IV	14012521	339	-0.195848
IV	14022521	138	1.62997
IV	14032521	101	0.0404676
IV	14042521	93	0.624088
IV	14052521	46	-0.299861
IV	14072521	96	0.996642
IV	14082521	56	-0.241118
IV	14092521	43	0.532362
IV	14102521	45	0.609324
IV	14112521	81	1.12674
IV	14122521	92	3.04106
IV	14132521	159	-0.706523
IV	14142521	83	0.293912
IV	14152521	59	-0.164942
IV	14162521	50	1.36333
IV	14172521	68	3.18585
IV	14182521	68	3.26327
IV	14192521	70	1.84389
IV	14202521	41	1.65641
IV	14212521	55	1.81894
IV	14222521	79	1.35719
IV	14232521	85	1.19252
IV	14242521	81	2.24042
IV	14252521	87	2.59812
IV	14262521	95	1.48391
IV	14272521	77	0.65402
IV	14282521	4	-1.29432
IV	14552521	74	0.71047
IV	14562521	16	1.90128
IV	14572521	180	-1.59438
IV	14582521	51	0.493193
IV	14592521	85	0.98594
IV	14602521	42	0.206465
IV	14612521	39	0.353438
IV	14622521	70	2.34425
IV	14632521	88	2.76596
IV	14642521	76	2.66798
IV	14652521	72	2.86795
IV	14662521	92	1.97574
IV	14672521	62	2.38727
IV	14682521	60	3.12795
IV	14692521	57	2.48262
IV	14702521	64	1.82194
IV	14712521	70	2.12024
IV	14722521	62	2.69623
IV	14732521	66	3.04337
IV	14742521	71	2.92609
IV	14752521	62	2.55459
IV	14762521	70	1.34974
IV	14772521	71	2.6278
IV	14782521	61	1.90605
IV	14792521	27	0.634164
IV	14802521	41	2.70875
IV	14812521	53	1.85165
IV	14822521	56	3.97007
IV	14832521	31	0.653454
IV	14842521	66	2.22516
IV	14852521	32	-1.04382
IV	14862521	55	-1.93224
IV	14872521	10	-0.291907
IV	14882521	16	-0.94943
IV	14892521	13	-1.51539
IV	14902521	12	-1.00149
IV	14912521	7	-0.740206
IV	14922521	7	-0.60724
IV	14932521	15	-1.11819
IV	14942521	20	-1.41285
IV	14952521	11	-0.362142
IV	14962521	18	1.0189
IV	14972521	25	0.240285
IV	14982521	13	-0.412572
IV	14992521	23	-1.03212
IV	15002521	20	0.600208
IV	15012521	12	-0.742283
IV	15022521	20	-1.62855
IV	15032521	33	-1.46795
IV	15042521	20	-1.3653
IV	15052521	23	-1.20844
IV	15062521	39	-1.90907
IV	15072521	25	-1.02244
IV	15082521	29	-0.93369
IV	15092521	23	-2.12568
IV	15102521	15	-0.698521
IV	15112521	26	-1.34295
IV	15122521	24	-1.08884
IV	15132521	25	-0.441705
IV	15142521	24	-0.224949
IV	15152521	23	-1.42678
IV	15162521	27	-1.2995
IV	15172521	29	-1.69041
IV	15182521	17	-1.67682
IV	15192521	24	-0.767103
IV	15202521	954	0.745978
IV	15212521	142	2.29809
IV	15292521	313	1.32437
IV	15302521	1137	0.955655
IV	15312521	1235	0.871417
IV	15322521	543	0.735843
IV	15332521	35	-1.51172
IV	15342521	29	0.93102
IV	15352521	27	1.34568
IV	15362521	21	2.45951
IV	15372521	33	1.46594
IV	15382521	27	2.6747
IV	15392521	35	1.51775
IV	15402521	36	2.41175
IV	15412521	28	-0.572612
IV	15422521	38	0.728179
IV	15432521	36	-1.10418
IV	15442521	24	-0.76835
IV	15452521	31	1.66813
IV	15462521	21	-1.27708
IV	15472521	26	-1.24557
IV	15482521	33	-0.314315
IV	15492521	25	-0.8721
IV	15502521	120	-1.97303
IV	15512521	109	-2.02109
IV	15522521	20	-1.30181
IV	15532521	31	-1.61598
IV	15542521	27	-1.25635
IV	15552521	24	-0.383415
IV	15562521	34	-0.804944
IV	15572521	15	-0.838333
IV	15582521	11	-1.2073
IV	15592521	20	-1.11866
IV	15602521	16	-0.942277
IV	15612521	23	-1.17472
IV	15622521	30	-1.02123
IV	15632521	40	-1.64105
IV	15642521	28	-1.19284
IV	15652521	31	-0.764136
IV	15662521	25	-0.550841
IV	15672521	31	-0.103991
IV	15682521	26	-0.589045
IV	15692521	9	-0.841299
IV	15702521	17	-1.285
IV	15712521	16	-0.868581
IV	15722521	26	-1.30141
IV	15732521	79	-1.2364
IV	15742521	66	-1.42731
IV	15752521	58	-1.40974
IV	15762521	64	-1.0376
IV	15772521	63	-1.31785
IV	15782521	81	-1.00907
IV	15792521	47	-0.965286
IV	15802521	60	-0.69993
IV	15812521	62	-0.382687
IV	15822521	56	-0.574023
IV	15832521	65	-0.938336
IV	15842521	70	-0.927272
IV	15852521	65	-1.87775
IV	15862521	67	-1.95
IV	15872521	60	-1.25255
IV	15882521	30	-1.25073
IV	15892521	24	-1.24415
IV	15902521	23	-1.21258
IV	15912521	30	-0.527307
IV	15922521	22	-0.718172
IV	15932521	28	-1.15705
IV	15942521	23	-0.338376
IV	15952521	48	-0.993852
IV	15962521	38	-0.920073
IV	15972521	59	-1.33687
IV	15982521	30	-0.899484
IV	15992521	29	-1.00278
IV	16002521	26	-0.852783
IV	16012521	30	-0.576392
IV	16022521	45	-0.0962303
IV	16032521	25	0.209719
IV	16042521	21	0.257678
IV	16052521	31	-0.696603
IV	16062521	24	-0.254952
IV	16072521	33	-0.901636
IV	16082521	41	-1.01915
IV	16092521	69	-0.673236
IV	16102521	42	-0.669359
IV	16112521	17	-0.562145
IV	16122521	43	0.283875
IV	16132521	22	0.178624
IV	16142521	25	0.719122
IV	16152521	22	-0.998491
IV	16162521	29	-0.490348
IV	16172521	32	-0.55388
IV	16182521	61	-0.0870842
IV	16192521	48	-0.52961
IV	16202521	54	-0.4509
IV	16212521	66	3.22589
IV	16222521	36	3.50557
IV	16232521	35	-0.292908
IV	16242521	46	-0.249379
IV	16252521	61	-1.25175
IV	16262521	203	-2.13577
IV	16272521	95	2.44767
IV	16282521	55	-0.0744645
IV	16292521	48	0.0980769
IV	16302521	79	-1.57304
IV	16312521	42	-0.925105
IV	16322521	85	0.0675771
IV	16332521	85	-0.00802905
IV	16342521	106	-0.902313
IV	16352521	44	-1.40256
IV	16362521	67	-1.40791
IV	16372521	75	-1.39755
IV	16382521	91	-1.34534
IV	16392521	69	-1.81368
IV	16402521	43	-0.568136
IV	16412521	70	-0.611493
IV	16422521	77	-0.0227831
IV	16432521	66	-0.107592
IV	16442521	69	0.101369
IV	16452521	72	1.15295
IV	16462521	164	0.112409
IV	16472521	165	0.370675
IV	16482521	73	-0.706097
IV	16492521	24	-0.148787
IV	16502521	34	-0.68552
IV	16512521	56	-1.23773
IV	16522521	44	-0.894822
IV	16532521	36	-0.792609
IV	16542521	43	-0.829289
IV	16552521	50	-0.189263
IV	16562521	43	-0.726378
IV	16572521	32	-0.0335274
IV	16582521	26	0.73307
IV	16592521	41	-0.350896
IV	16602521	53	-1.45859
IV	16612521	43	-0.593589
IV	16622521	31	0.721241
IV	16632521	31	0.623869
IV	16642521	33	-0.205892
IV	16652521	23	-0.892156
IV	16662521	39	-1.15918
IV	16672521	31	-0.080609
IV	16682521	55	-0.560923
IV	16692521	22	-0.648007
IV	16702521	27	-0.861344
IV	16712521	28	-0.578205
IV	16722521	34	-0.30129
IV	16732521	45	0.038472
IV	16742521	32	1.41962
IV	16752521	22	-0.16981
IV	16762521	23	-0.271401
IV	16772521	22	0.0699477
IV	16782521	28	-0.0902968
IV	16792521	29	-0.188106
IV	16802521	26	0.724927
IV	16812521	15	0.423155
IV	16822521	36	1.94859
IV	16832521	40	0.640488
IV	16842521	29	2.4927
IV	16852521	83	1.49096
IV	16862521	72	0.845922
IV	16872521	22	-0.0132256
IV	16882521	51	1.71748
IV	16892521	59	3.17372
IV	16902521	49	0.492742
IV	16912521	53	0.812208
IV	16922521	45	1.24922
IV	16932521	33	1.09037
IV	16942521	34	1.81735
IV	16952521	31	0.573387
IV	16962521	27	0.685873
IV	16972521	26	2.11031
IV	16982521	37	0.952729
IV	16992521	32	1.14952
IV	17002521	32	1.24146
IV	17012521	31	1.53423
IV	17022521	26	1.05364
IV	17032521	38	1.45608
IV	17042521	43	1.40064
IV	17052521	25	1.17059
IV	17062521	34	0.781381
IV	17072521	27	0.349519
IV	17082521	26	0.926289
IV	17092521	59	-0.168148
IV	17102521	58	2.51538
IV	17112521	105	0.927935
IV	17122521	89	-0.40932
IV	17132521	28	1.28073
IV	17142521	20	0.643368
IV	17152521	33	0.30433
IV	17162521	29	1.66147
IV	17172521	23	0.115834
IV	17182521	25	0.434008
IV	17192521	29	0.560152
IV	17202521	23	-0.261178
IV	17212521	26	1.23796
IV	17222521	30	3.3299
IV	17232521	21	0.226049
IV	17242521	32	1.97329
IV	17252521	28	1.24852
IV	17262521	33	1.17724
IV	17272521	41	1.47274
IV	17282521	15	-1.01583
IV	17292521	31	-0.911881
IV	17302521	54	-1.13355
IV	17312521	35	-0.54645
IV	17322521	36	-0.55474
IV	17332521	32	0.284131
IV	17342521	34	-0.413678
IV	17352521	33	1.61757
IV	17362521	17	0.550651
IV	17372521	51	0.073698
IV	17382521	52	-1.0662
IV	17392521	65	-0.469851
IV	17402521	52	-0.28107
IV	17412521	51	-1.64542
IV	17422521	35	-0.557949
IV	17432521	40	0.942281
IV	17442521	57	2.22533
IV	17452521	47	1.96545
IV	17462521	41	1.06537
IV	17472521	74	3.96506
IV	17482521	104	0.717621
IV	17492521	88	1.29729
IV	17502521	101	2.40354
IV	17512521	53	1.23249
IV	17522521	122	2.03043
IV	17532521	54	3.11353
IV	17542521	71	1.68817
IV	17552521	46	2.51121
IV	17562521	34	0.224091
IV	17572521	85	-0.819314
IV	17582521	685	0.0108977
IV	17592521	662	0.0191853
IV	17602521	372	-0.658282
IV	17612521	3	0.524038
IV	17622521	18	1.12938
IV	17632521	151	0.468843
IV	17652521	28	-1.54172
IV	17662521	75	0.984061
IV	17672521	53	1.87028
IV	17682521	61	1.47882
IV	17692521	59	0.686384
IV	17702521	45	3.27174
IV	17712521	91	2.88661
IV	17722521	42	1.57646
IV	17732521	6	2.11535
IV	17752521	14	0.729341
IV	17762521	17	-1.03896
V	17779746	3	1.34425
V	17849746	171	2.87724
V	17859746	289	3.54338
V	17869746	347	4.3165
V	17879746	335	4.33971
V	17889746	138	3.08251
V	17899746	257	3.05293
V	17909746	93	3.49485
V	17919746	140	3.2801
V	17929746	166	2.75276
V	17939746	124	2.66223
V	17949746	173	1.77286
V	17959746	49	2.29055
V	17969746	35	1.94618
V	17979746	39	1.62124
V	17989746	120	2.29926
V	17999746	133	1.52773
V	18009746	101	1.55382
V	18019746	75	1.40759
V	18029746	96	1.2446
V	18039746	99	0.856166
V	18049746	63	0.663593
V	18059746	48	0.804341
V	18069746	70	1.91992
V	18079746	55	-0.341409
V	18089746	64	0.650329
V	18099746	102	1.45543
V	18109746	101	2.61215
V	18119746	76	2.42411
V	18129746	161	0.999039
V	18139746	99	1.24659
V	18149746	25	1.81243
V	18159746	49	2.08513
V	18169746	53	1.22758
V	18179746	51	1.78286
V	18189746	46	0.960522
V	18199746	45	0.295452
V	18209746	37	0.442184
V	18219746	24	0.367987
V	18229746	25	0.629262
V	18239746	36	0.3461
V	18249746	83	1.93229
V	18259746	77	1.0691
V	18269746	63	2.88645
V	18279746	44	2.89598
V	18289746	29	0.428457
V	18299746	29	0.886148
V	18309746	37	0.694279
V	18319746	37	0.477644
V	18329746	38	0.239096
V	18339746	70	-0.484621
V	18349746	82	0.874816
V	18359746	27	1.68574
V	18369746	21	1.13506
V	18379746	39	0.87586
V	18389746	32	1.50527
V	18399746	23	2.00047
V	18409746	34	0.712267
V	18419746	34	2.00297
V	18429746	21	-0.0976511
V	18439746	24	1.8322
V	18449746	31	0.336161
V	18459746	64	0.161752
V	18469746	57	0.494167
V	18479746	26	1.43242
V	18489746	28	0.043337
V	18499746	29	1.42495
V	18509746	56	1.70837
V	18519746	48	2.02622
V	18529746	70	2.09991
V	18539746	81	2.19384
V	18549746	71	3.27986
V	18559746	43	4.01951
V	18569746	56	3.10366
V	18579746	42	1.21659
V	18589746	50	0.380914
V	18599746	40	2.26693
V	18609746	28	3.05837
V	18619746	34	1.45004
V	18629746	23	1.39281
V	18639746	32	1.98804
V	18649746	53	1.02436
V	18659746	25	1.71511
V	18669746	24	1.80453
V	18679746	27	1.02833
V	18689746	21	1.5161
V	18699746	37	1.73462
V	18709746	28	2.10833
V	18719746	34	1.16894
V	18729746	21	1.19768
V	18739746	26	1.65346
V	18749746	27	-0.126998
V	18759746	34	-0.859449
V	18769746	29	-0.638333
V	18779746	43	1.63022
V	18789746	29	0.0492411
V	18799746	21	0.858929
V	18809746	27	1.95819
V	18819746	27	0.751461
V	18829746	31	1.7503
V	18839746	35	0.821708
V	18849746	19	-0.101165
V	18859746	113	1.43178
V	18869746	31	2.18148
V	18879746	22	1.11794
V	18889746	26	0.4974
V	18899746	29	0.398606
V	18909746	50	-0.330581
V	18919746	34	0.254629
V	18929746	23	0.9918
V	18939746	77	-0.944789
V	18949746	32	0.350573
V	18959746	52	0.587324
V	18969746	85	2.80771
V	19029746	85	0.073441
V	19039746	28	-0.710549
V	19049746	28	-0.0178474
V	19059746	34	-1.06089
V	19069746	25	-0.422801
V	19079746	31	-0.370022
V	19089746	25	-0.637156
V	19099746	21	0.0286102
V	19109746	31	-0.218776
V	19119746	25	1.21737
V	19129746	46	-0.526973
V	19139746	27	1.72466
V	19149746	29	0.409089
V	19159746	23	1.28722
V	19169746	38	-0.242088
V	19179746	32	1.15893
V	19189746	25	1.22566
V	19199746	53	0.148493
V	19209746	89	2.63853
V	19219746	54	2.65791
V	19229746	21	0.596075
V	19239746	68	4.12457
V	19249746	31	0.409407
V	19259746	59	3.58955
V	19269746	30	2.14884
V	19279746	20	-0.102822
V	19289746	28	0.678801
V	19299746	28	2.19613
V	19309746	18	1.83771
V	19319746	24	0.833616
V	19329746	47	1.38756
V	19339746	41	0.249283
V	19349746	24	-0.0144326
V	19359746	23	0.340378
V	19369746	36	0.607556
V	19379746	35	1.88388
V	19389746	42	0.233007
V	19399746	36	1.27042
V	19409746	27	0.397216
V	19419746	43	1.69938
V	19429746	37	1.38973
V	19439746	70	3.39405
V	19449746	66	2.1277
V	19459746	79	-0.43255
V	19469746	44	-0.816198
V	19479746	97	-1.75143
V	19489746	88	-1.65537
V	19499746	80	-1.62328
V	19509746	39	-2.11691
V	19519746	41	1.00671
V	19529746	124	3.34474
V	19539746	21	-0.286358
V	19549746	31	-0.67792
V	19559746	43	-0.960075
V	19569746	39	-1.05698
V	19579746	49	0.116128
V	19589746	33	-0.581329
V	19599746	31	-0.859748
V	19609746	28	-1.49006
V	19619746	38	-1.31174
V	19629746	22	-0.518683
V	19639746	24	-0.548134
V	19649746	40	-0.415801
V	19659746	43	-1.32893
V	19669746	52	-0.892442
V	19679746	43	-1.29619
V	19689746	23	0.532773
V	19699746	26	-0.618023
V	19709746	21	-0.509155
V	19719746	40	-0.341234
V	19729746	21	-1.01575
V	19739746	25	-1.16244
V	19749746	32	-0.966112
V	19759746	28	-1.2601
V	19769746	26	-1.35522
V	19779746	207	-2.26076
V	19789746	102	-1.66134
V	19799746	22	-0.694426
V	19809746	24	-0.607777
V	19819746	24	-0.960602
V	19829746	16	-1.24138
V	19839746	30	-1.32642
V	19849746	24	-0.858312
V	19859746	22	-1.2493
V	19869746	13	-1.00638
V	19879746	32	-1.32921
V	19889746	23	-1.15324
V	19899746	25	-1.10733
V	19909746	31	-1.13389
V	19919746	22	-1.44367
V	19929746	28	-1.43802
V	19939746	23	-0.747419
V	19949746	20	-1.21956
V	19959746	26	-1.30805
V	19969746	21	-1.20385
V	19979746	17	-0.702031
V	19989746	37	-1.30092
V	19999746	33	-0.832003
V	20009746	30	-1.45754
V	20019746	27	-1.33925
V	20029746	27	-1.09365
V	20039746	34	-1.83899
V	20049746	35	-0.646394
V	20059746	27	-0.349637
V	20069746	30	-1.47823
V	20079746	27	-1.25841
V	20089746	15	-1.12244
V	20099746	26	-0.34942
V	20109746	26	-1.1397
V	20119746	17	-1.70674
V	20129746	39	-1.00325
V	20139746	27	-1.14294
V	20149746	22	-1.07847
V	20159746	29	-0.302374
V	20169746	38	-0.756622
V	20179746	36	0.265445
V	20189746	23	-1.49862
V	20199746	36	-0.738812
V	20209746	23	-0.548584
V	20219746	17	1.01903
V	20229746	25	-0.979333
V	20239746	21	-1.25713
V	20249746	31	-1.30141
V	20259746	25	0.988636
V	20269746	35	1.10066
V	20279746	17	0.595524
V	20289746	34	0.503923
V	20299746	87	0.953935
V	20309746	32	-0.605753
V	20319746	54	0.738013
V	20329746	101	3.31884
V	20339746	56	0.653846
V	20349746	53	0.568936
V	20359746	45	-0.481174
V	20369746	49	-0.6009
V	20379746	44	1.25627
V	20389746	65	3.20656
V	20399746	40	1.76736
V	20409746	63	2.71852
V	20419746	107	3.00541
V	20429746	87	3.82496
V	20439746	38	2.87512
V	20449746	44	1.77812
V	20459746	77	3.76499
V	20469746	34	0.437918
V	20479746	35	0.116218
V	20489746	32	-0.904697
V	20499746	47	-1.06234
V	20509746	45	-1.58185
V	20519746	57	-1.87351
V	20529746	31	-0.612291
V	20539746	39	1.47426
V	20549746	98	2.24341
V	20559746	76	0.94593
V	20569746	85	0.819003
V	20579746	113	1.62887
V	20589746	54	1.37561
V	20599746	55	1.1668
V	20609746	55	2.01861
V	20619746	57	-0.0770852
V	20629746	44	-0.953038
V	20639746	40	-0.669336
V	20649746	32	-0.877976
V	20659746	40	-1.28288
V	20669746	34	-0.898979
V	20679746	31	-0.936768
V	20689746	19	-0.916604
V	20699746	34	-0.840478
V	20709746	24	-0.603766
V	20719746	28	-0.508234
V	20729746	24	-0.735537
V	20739746	50	-1.30571
V	20749746	24	-1.41263
V	20759746	24	-0.501317
V	20769746	34	-0.931505
V	20779746	24	-1.31359
V	20789746	29	0.0623778
V	20799746	25	-0.0909298
V	20809746	13	-0.251199
V	20819746	20	-0.65635
V	20829746	13	-0.587647
V	20839746	22	-0.362368
V	20849746	30	-0.214353
V	20859746	28	-0.743829
V	20869746	26	-0.447563
V	20879746	33	-0.454164
V	20889746	29	-0.451399
V	20899746	28	-0.731096
V	20909746	35	-1.12461
V	20919746	16	-0.00457618
V	20929746	39	-0.0627469
V	20939746	39	-0.701192
V	20949746	31	-0.180847
V	20959746	23	-0.143419
V	20969746	31	-0.360118
V	20979746	27	0.022131
V	20989746	38	0.752435
V	20999746	58	0.669018
V	21009746	38	0.540744
V	21019746	40	0.17533
V	21029746	31	0.362971
V	21039746	29	0.559229
[truncated: 768 more rows]
