# Supplementary material for: Population genomics confirms acquisition of drug-resistant Aspergillus fumigatus infection by humans from the environment
Source: Nat Microbiol. 2022 Apr 25;7(5):663–74. doi: 10.1038/s41564-022-01091-2 (PMC9064804; doi:10.1038/s41564-022-01091-2)
Supplement: Source Data Fig. 4 — Pan-genome output. [file 41564_2022_1091_MOESM8_ESM.zip › Source Data Figure 4/drug_senstivity.xlsx]

## Sheet: Sheet1
A1160 gene id	Af293 gene id	MIC growth stops (mg/L)	treeWAS p-value	Gene description	loci
AFUB_063960	AFUA_4G06890	>0.0625	<2.03E-06	14-alpha sterol demethylase	Leu-98-His
AFUB_016810	AFUA_1G17440	>0.25	0.00154698	abcA	Y1149N
AFUB_014520	AFUA_1G14960	>1	0.00154698	Has domain(s) with predicted actin binding activity	A820V
AFUB_014700	AFUA_1G15150	>1	0.00319064	Ortholog(s) have hydrolase activity, hydrolyzing O-glycosyl compounds activity and role in carbohydrate metabolic process	L100F
AFUB_014780	AFUA_1G15230	>1	0.00446278	Ortholog(s) have role in conidiophore development, conidium formation, hyphal growth	Synonymous SNP
AFUB_014950	AFUA_1G15410	>1	0.000502209	AFUA_1G15410	S109P
AFUB_015010	AFUA_1G15460	>1	0.000200224	Ortholog of A. nidulans FGSC A4 : AN0892, A. niger CBS 513.88 : An01g13900, A. oryzae RIB40 : AO090005001665, Aspergillus wentii : Aspwe1_0027562 and Aspergillus sydowii : Aspsy1_0138433	Synonymous SNP
AFUB_015020	AFUA_1G15470	>1	0.00539538	Ortholog(s) have RNA polymerase II transcription factor activity, sequence-specific DNA binding, sequence-specific DNA binding, zinc ion binding activity	Synonymous SNP
AFUB_015060	AFUA_1G15520	>1	0.00195681	Ortholog(s) have allophanate hydrolase activity, urea carboxylase activity, role in cellular response to alkaline pH, nitrogen utilization, pathogenesis, urea catabolic process and cytoplasm localization	F2S
AFUB_015190	AFUA_1G15660	>1	0.00539538	Ortholog of Neosartorya fischeri NRRL 181 : NFIA_009670, Aspergillus wentii : Aspwe1_0171696, Aspergillus fumigatus A1163 : AFUB_015190 and Aspergillus clavatus NRRL 1 : ACLA_019710	L71S
AFUB_015200	AFUA_1G15670	>1	0.00195681	Putative laccase	Synonymous SNP
AFUB_016310	AFUA_1G16920	>1	0.00556719	Beta-xylosidase	Synonymous SNP
AFUB_016610	AFUA_1G17220	>1	9.36e-05	Putative secreted polygalacturonase GH-28	Intron
AFUB_016620	AFUA_1G17230	>1	0.000359083	Ortholog(s) have carbon-oxygen lyase activity, acting on polysaccharides activity and role in pectin catabolic process	P466T
AFUB_016750	AFUA_1G17380	>1	0.000200224	Has domain(s) with predicted oxidoreductase activity and role in metabolic process	I68V
AFUB_016800	AFUA_1G17430	>1	2.28e-06	Ortholog(s) have monophenol monooxygenase activity	E586D
AFUB_016830	AFUA_1G17470	>1	3.05e-06	nrtB	Intron
AFUB_016850	AFUA_1G17490	>1	0.00115237	Has domain(s) with predicted carbohydrate binding, carbon-oxygen lyase activity and role in amino sugar catabolic process, carbohydrate metabolic process	G298S
AFUB_017000	AFUA_1G17620	>1	0.000887684	Ortholog of A. oryzae RIB40 : AO090011000197, Aspergillus flavus NRRL 3357 : AFL2T_04974, Neosartorya fischeri NRRL 181 : NFIA_007750 and Aspergillus versicolor : Aspve1_0087209	Synonymous SNP
AFUB_032840	AFUA_2G17190	>1	0.00588617	Has domain(s) with predicted ATP binding, nucleoside-triphosphatase activity, nucleotide binding activity	P1013A
AFUB_045240	AFUA_3G03010	>1	0.000887684	Putative phosphate-repressible phosphate permease, phoB-regulated	Synonymous SNP
AFUB_057290	AFUA_5G09740	>1	0.00461733	Ortholog(s) have role in conidiophore development, hyphal growth	Glu-432-Lys
AFUB_084890	AFUA_8G01700	>1	0.00312821	Has domain(s) with predicted catalytic activity	Gly-446-Gly
AFUB_085680	AFUA_8G00900	>1	0.00217505	Ortholog of A. nidulans FGSC A4 : AN8368, AN2952, A. fumigatus Af293 : Afu3g07900, Afu4g14080, A. niger CBS 513.88 : An02g11330, An03g05560 and A. oryzae RIB40 : AO090120000471	Thr-47-Met
AFUB_085750	AFUA_8G00820	>1	0.000397402	Ortholog of A. oryzae RIB40 : AO090138000119, Aspergillus flavus NRRL 3357 : AFL2T_08794, Neosartorya fischeri NRRL 181 : NFIA_094270 and Aspergillus wentii : Aspwe1_0052750	His-16-Arg
AFUB_085820	AFUA_8G00750	>1	4.06e-05	Has domain(s) with predicted DNA binding, RNA polymerase II transcription factor activity, sequence-specific DNA binding, nucleic acid binding, zinc ion binding activity	Leu-240-Leu
AFUB_086150	AFUA_8G00420	>1	0.00126098	C6 finger transcription factor fumR	Asn-305-Asp
