# Supplementary material for: Population genomics confirms acquisition of drug-resistant Aspergillus fumigatus infection by humans from the environment
Source: Nat Microbiol. 2022 Apr 25;7(5):663–74. doi: 10.1038/s41564-022-01091-2 (PMC9064804; doi:10.1038/s41564-022-01091-2)
Supplement: Source Data Fig. 4 — Pan-genome output. [file 41564_2022_1091_MOESM8_ESM.zip › Source Data Figure 4/CladeA_vs_CladeB.fst.sorted_pruned.csv]

CHROM	POS	WEIR_AND_COCKERHAM_FST
I	151664	-0.00389312
I	394240	0.603533
I	394260	0.0630676
I	394350	0.253213
I	394627	0.36697
I	394656	0.872065
I	394776	0.0630676
I	394921	0.0827579
I	395006	0.398323
I	395102	0.866909
I	395317	0.00138008
I	395374	0.146686
I	395421	0.00755212
I	395610	0.00275824
I	395617	0.0148948
I	395734	0.0148948
I	395831	-0.00247615
I	396806	0.0124657
I	396811	0.0697362
I	396830	0.00138008
I	396922	0.00755212
I	397026	0.239994
I	397206	0.0936943
I	397232	0.599212
I	397267	-0.00213563
I	397382	0.0630676
I	397419	-0.00213563
I	397504	0.409709
I	397587	0.0218866
I	397595	0.00138008
I	397605	0.00755212
I	397637	0.591277
I	397778	0.122456
I	397901	0.591277
I	397938	0.0694056
I	398069	0.00275824
I	398075	0.0271212
I	398083	0.122456
I	398184	0.701607
I	398435	0.0390556
I	398491	0.603533
I	398573	0.0148948
I	398703	0.0419907
I	398820	-0.00213563
I	400078	0.122456
I	400132	0.00275824
I	400317	0.0510801
I	400363	0.603533
I	400460	0.427558
I	400486	0.104995
I	400775	0.0698542
I	400842	0.0148948
I	401061	0.0931485
I	401298	0.373476
I	401334	0.00275824
I	401547	0.595632
I	402013	0.00275824
I	402213	0.0827579
I	402359	0.452567
I	402372	0.0595969
I	402658	-0.00213563
I	402772	0.269239
I	403104	0.414609
I	403260	0.122456
I	403267	0.367889
I	403442	0.00755212
I	403448	0.0859207
I	403752	0.00755212
I	403849	0.0148948
I	403963	0.0806655
I	403983	0.134225
I	404020	0.0140711
I	404065	0.00138008
I	404111	0.0271212
I	404187	-0.00374366
I	404237	0.0630676
I	404490	0.0197866
I	404599	0.00755212
I	404719	0.0630676
I	404743	0.0534152
I	404767	0.0597139
I	405407	0.41331
I	405434	0.175283
I	405568	0.123795
I	405586	-0.00213563
I	405616	0.0806655
I	405680	0.0751602
I	405765	0.0750183
I	405801	0.0859207
I	405813	0.3595
I	406035	0.175283
I	406144	0.00275824
I	406190	-0.00213563
I	406365	-0.00916514
I	406481	0.116778
I	406879	0.597299
I	406924	0.215017
I	406973	0.120112
I	407405	0.175283
I	407530	0.301015
I	407591	0.147444
I	407621	0.301015
I	407969	0.0827579
I	408040	0.0827579
I	408097	0.00275824
I	408133	0.301015
I	408162	0.0827579
I	408163	0.0208381
I	408292	0.0827579
I	408296	0.157656
I	408327	0.0827579
I	408549	0.34563
I	408582	0.0862917
I	408722	0.0827579
I	408753	0.0827579
I	408787	0.0827579
I	408847	0.0827579
I	408876	0.0827579
I	408895	0.0218866
I	408949	0.0827579
I	408999	0.0827579
I	409044	0.353647
I	409170	0.0827579
I	409221	0.0827579
I	409239	0.0827579
I	409283	-0.00213563
I	409359	0.0827579
I	409526	0.420399
I	409560	0.0862917
I	409745	0.359635
I	409818	0.0827579
I	409837	0.161949
I	409867	0.108475
I	409874	0.0827579
I	409911	0.421552
I	409940	0.0827579
I	410072	0.0827579
I	410090	0.0827579
I	410220	0.0827579
I	410226	0.0827579
I	410231	0.175283
I	410249	0.0827579
I	410262	0.0827579
I	410272	0.0827579
I	410338	0.0827579
I	410378	0.0148948
I	410380	0.0862917
I	410422	0.0869323
I	410429	0.0862917
I	410455	0.0862917
I	410516	0.0862917
I	410587	0.00138008
I	410691	0.00275824
I	410821	0.0862917
I	410896	0.0862917
I	410905	0.0148948
I	410955	0.0862917
I	411004	0.0862917
I	411361	-0.00213563
I	411368	0.0753365
I	411772	0.0753365
I	411801	0.375945
I	411861	0.0931485
I	412198	0.654356
I	412220	0.078847
I	412316	0.0208381
I	412335	0.078847
I	412359	-0.00213563
I	412396	0.078847
I	412403	0.078847
I	412453	0.0133901
I	412476	0.504599
I	412553	0.151982
I	412561	0.0753365
I	412656	0.0753365
I	412693	0.0336979
I	412761	0.0753365
I	412912	0.0827579
I	413068	0.0827579
I	413082	0.0827579
I	413248	-0.00684427
I	413289	0.654356
I	413359	0.0827579
I	413429	0.0750183
I	413496	0.0869323
I	413608	0.0869323
I	413638	0.414154
I	413653	0.0827579
I	413755	0.349849
I	413797	-0.00213563
I	413970	0.0827579
I	414126	0.0862917
I	414258	0.0753365
I	414302	0.0827579
I	414327	0.0312236
I	414585	-0.00513526
I	414682	0.435281
I	414708	0.00275824
I	414719	0.00275824
I	414746	0.0103966
I	414768	0.401893
I	414881	-0.00356173
I	414905	0.0750183
I	415208	0.0862917
I	415364	0.0862917
I	415407	0.0862917
I	415548	0.0862917
I	415572	0.181156
I	415597	0.261135
I	415714	0.413205
I	415716	0.0344694
I	415734	0.0862917
I	415764	-0.00106724
I	415914	0.0862917
I	415937	0.0862917
I	416080	0.0862917
I	416119	0.0862917
I	416136	0.0862917
I	416239	0.181231
I	416249	0.0035796
I	416280	0.0862917
I	416357	0.0862917
I	416374	0.522327
I	416392	0.0035796
I	416480	-0.00213563
I	416549	0.158312
I	416563	0.0862917
I	416600	0.0655464
I	416622	0.0862917
I	416634	0.0997769
I	416683	0.0862917
I	416760	0.0862917
I	416777	0.0952633
I	416782	0.0103966
I	416783	0.0862917
I	416790	0.28431
I	416821	0.0862917
I	417105	0.0952633
I	417193	0.0638442
I	417233	0.0277753
I	417318	0.266638
I	417389	0.0862917
I	417479	0.00500874
I	418050	0.0937504
I	418076	0.0937504
I	418086	0.392403
I	418288	0.0937504
I	418367	0.00515826
I	418390	0.00275824
I	418411	0.0937504
I	418461	0.267681
I	418476	0.191316
I	418568	0.00275824
I	418675	0.380264
I	418770	0.0937504
I	418884	0.0937504
I	418949	0.110651
I	419026	0.392475
I	419040	0.0937504
I	419373	0.00275824
I	419418	0.0937504
I	419548	0.0937504
I	419660	0.00138008
I	419801	0.0937504
I	419851	0.0937504
I	419867	0.399664
I	420004	0.0937504
I	420139	0.46905
I	420184	0.0344694
I	420267	0.0344694
I	420362	0.0344694
I	420442	-0.00213563
I	420837	0.0269939
I	421010	0.00275824
I	421059	-0.00213563
I	421199	-0.00213563
I	421244	0.142958
I	421259	0.0148948
I	421474	0.240396
I	421505	0.00138008
I	421606	0.0163924
I	422771	0.238968
I	422993	0.0418313
I	422996	0.227101
I	423149	0.0937504
I	423182	0.0937504
I	423228	0.271586
I	423256	0.0124657
I	423481	0.0937504
I	423484	0.238968
I	423508	0.258606
I	423564	-0.00213563
I	423708	0.0124657
I	423719	0.0937504
I	423727	0.0269939
I	423903	0.186883
I	424069	0.0862917
I	424159	0.00275824
I	424177	0.269847
I	424251	0.461875
I	424318	0.0103966
I	424649	0.00275824
I	424795	0.00263556
I	424859	0.0565962
I	425076	0.276661
I	425203	0.0148948
I	425332	0.0269939
I	425369	0.0937504
I	425397	0.0937504
I	425453	0.305647
I	425508	0.0937504
I	425533	0.0937504
I	425564	0.0937504
I	425599	-0.00911278
I	425648	0.0937504
I	425652	0.0390556
I	425807	0.0937504
I	425812	0.348944
I	425818	0.0937504
I	425957	0.0937504
I	426010	0.0937504
I	426164	0.162216
I	426184	0.0492068
I	426635	0.00755212
I	426777	0.468158
I	427098	0.00755212
I	427339	0.0269939
I	427353	0.00755212
I	427620	0.108534
I	428491	0.186883
I	428621	0.00275824
I	428629	0.0937504
I	428761	0.154022
I	428786	0.0937504
I	428817	0.0937504
I	428825	0.0862917
I	428834	0.0694056
I	428993	0.00275824
I	429076	0.0937504
I	429094	0.0937504
I	429108	-0.00213563
I	429265	0.00515826
I	429284	0.0937504
I	429320	0.110651
I	429353	0.0937504
I	429365	0.0937504
I	429476	0.00275824
I	429582	0.0197866
I	429632	0.0103966
I	429764	0.0630676
I	429781	0.0937504
I	429806	0.00755212
I	430016	0.0271212
I	430151	0.0937504
I	430160	0.0148948
I	430218	0.0937504
I	430234	0.0937504
I	430350	0.268262
I	430365	0.0269939
I	430416	0.317852
I	430501	0.313926
I	430648	0.0937504
I	430750	0.0937504
I	430789	0.215609
I	430923	0.0937504
I	430933	0.0103966
I	430956	0.0937504
I	431067	0.145958
I	431212	0.0535297
I	431248	0.0148948
I	431348	0.189193
I	431447	0.0937504
I	431497	0.162216
I	431793	0.0937504
I	431903	0.154022
I	431938	-0.00213563
I	431978	0.0937504
I	432166	0.0937504
I	432242	0.483114
I	432302	0.45819
I	432545	0.0937504
I	432677	0.101104
I	432716	0.269239
I	432940	0.259762
I	433024	0.41182
I	433061	0.396246
I	433159	0.0937504
I	433191	0.00940057
I	433198	0.0988098
I	433257	0.0114565
I	433401	0.00157871
I	433428	0.0148948
I	433468	0.0937504
I	433521	0.00315474
I	433571	0.417335
I	433627	0.00492991
I	433651	0.00492991
I	433698	0.181156
I	433708	0.0937504
I	433755	0.0937504
I	433769	0.200116
I	433859	0.0418313
I	433897	0.0875127
I	434054	0.181156
I	434077	-0.00213563
I	434083	0.0103966
I	434118	0.158364
I	434154	0.181156
I	434288	0.167941
I	434304	0.0937504
I	434331	0.0869323
I	434417	-0.00213563
I	434451	0.116778
I	434552	-0.00213563
I	434667	0.00275824
I	434694	0.021382
I	434721	-0.00904791
I	434726	-0.00904791
I	434808	-0.00936098
I	434923	-0.00880084
I	434951	-0.00880084
I	435078	0.00275824
I	435148	0.0500667
I	435151	0.181231
I	435190	0.0937504
I	435236	0.0937504
I	435329	0.0937504
I	435350	0.249298
I	435370	0.0937504
I	435397	0.00275824
I	435498	0.0937504
I	435549	0.379855
I	435560	0.243626
I	435628	0.0937504
I	435692	0.0937504
I	435948	0.0937504
I	435998	0.0937504
I	436102	0.0937504
I	436162	0.254966
I	436193	0.0937504
I	436222	0.0901956
I	436260	0.0639993
I	436277	0.00275824
I	436285	0.0937504
I	436406	0.0937504
I	436422	0.00275824
I	436430	0.101541
I	436470	0.272288
I	436477	0.033649
I	436505	0.0640176
I	436524	0.0937504
I	436540	0.0937504
I	436711	0.0218866
I	436736	0.00949256
I	436784	0.0862917
I	436795	0.0937504
I	437066	0.251132
I	437132	0.0937504
I	437142	0.0271212
I	437148	0.263537
I	437155	0.181231
I	437286	0.00275824
I	437394	0.0937504
I	437444	0.107126
I	437483	0.465775
I	437497	0.465775
I	437573	0.577845
I	437717	0.00138008
I	437723	0.00745837
I	437831	0.0937504
I	437926	0.37892
I	438003	0.108534
I	438009	0.0390556
I	438017	0.00138008
I	438061	0.0937504
I	438074	-0.00466103
I	438189	0.0937504
I	438232	-0.00213563
I	438274	0.0937504
I	438288	0.0311475
I	438289	0.00275824
I	438314	0.0937504
I	438367	0.0937504
I	438379	0.470125
I	438407	0.0937504
I	438417	0.0750183
I	438420	-0.00213563
I	438434	0.0937504
I	438463	0.0937504
I	438477	0.0344694
I	438509	0.0937504
I	438520	0.0937504
I	438527	0.00275824
I	438543	0.0937504
I	438570	0.163649
I	438579	0.0937504
I	438661	0.0937504
I	438668	0.312407
I	438795	0.0344694
I	438836	0.0869323
I	438859	0.0937504
I	438867	0.0937504
I	438880	0.231852
I	438919	0.0271212
I	438962	0.00275824
I	438984	0.0937504
I	439029	0.0931485
I	439033	0.0937504
I	439042	0.0937504
I	439086	0.137779
I	439129	0.0937504
I	439164	0.105972
I	439244	0.0937504
I	439253	0.0269939
I	439282	0.00275824
I	439416	0.0937504
I	439461	0.00275824
I	439613	0.145444
I	439689	0.0937504
I	439744	0.0937504
I	439752	0.0937504
I	439829	0.0937504
I	440012	-0.00213563
I	440016	0.145444
I	440064	0.0937504
I	440077	0.0271212
I	440117	0.0937504
I	440144	0.186883
I	440174	0.0937504
I	440315	0.0937504
I	440333	0.0937504
I	440365	0.0937504
I	440452	0.215609
I	440557	0.0937504
I	440614	0.10871
I	440650	-0.00213563
I	440663	0.099968
I	440679	0.0937504
I	440705	0.0937504
I	440713	0.0344694
I	440729	0.323493
I	440746	0.0937504
I	440802	0.0269939
I	440956	0.0714162
I	440988	0.0558775
I	440990	0.099968
I	441082	0.154692
I	441094	0.0601876
I	441424	0.752762
I	441439	-0.00213563
I	441490	0.824209
I	441548	0.818778
I	441556	0.0344694
I	441578	0.700476
I	441642	0.0271212
I	441710	0.0510801
I	441751	0.218674
I	441791	0.0714162
I	441876	0.00275824
I	441902	0.110483
I	441974	0.195865
I	441985	0.0714162
I	442019	0.204346
I	442205	0.00275824
I	442247	0.522327
I	442253	0.00275824
I	442881	0.0271212
I	443100	0.0148948
I	443102	0.0271212
I	443309	0.0492068
I	443568	0.195914
I	443700	0.00275824
I	443718	0.0492068
I	443774	0.0148948
I	443787	0.195865
I	443795	0.346084
I	443938	0.0638442
I	443975	0.0869323
I	443981	0.0148948
I	444028	0.0937504
I	444211	0.00275824
I	444300	0.0638442
I	444305	0.0638442
I	444377	0.00275824
I	444416	0.00275824
I	444419	0.00515826
I	444447	0.175725
I	444488	0.581847
I	444547	0.0712303
I	444554	0.00275824
I	444583	0.00275824
I	444627	0.00275824
I	444670	0.00275824
I	444693	0.00275824
I	444722	0.00275824
I	444749	0.0712303
I	444781	0.0712303
I	444800	0.00275824
I	444840	0.0937504
I	444861	0.0937504
I	444935	0.00275824
I	445155	0.00275824
I	445169	0.0124657
I	445180	0.00275824
I	445310	0.350913
I	445649	0.00275824
I	445676	0.00275824
I	445810	0.00275824
I	446023	0.197011
I	446248	0.0344694
I	446310	0.104979
I	446311	0.139035
I	446369	0.250931
I	446571	0.48763
I	446725	0.00138008
I	446877	0.00138008
I	447062	0.155443
I	447130	0.491829
I	447148	0.00138008
I	447297	0.0124657
I	447331	0.0124657
I	447440	0.0418313
I	447562	0.0937504
I	447632	0.119593
I	447716	0.00138008
I	447817	0.127292
I	447876	0.204895
I	447970	0.325844
I	447992	0.127292
I	447998	0.21009
I	448114	0.12387
I	448231	0.00275824
I	448407	0.104979
I	448415	0.104979
I	448440	0.0646754
I	448503	0.0124657
I	448689	0.0418313
I	448725	0.123625
I	448866	0.325844
I	448927	0.00138008
I	448938	0.47459
I	449194	0.191271
I	449479	0.0390556
I	449482	0.0124657
I	449484	0.198449
I	449680	0.0269939
I	449742	0.19912
I	449778	0.00138008
I	449875	0.0124657
I	449884	0.390883
I	449923	-0.00213563
I	450015	0.193355
I	450025	0.193355
I	450051	0.491829
I	450299	0.491829
I	450352	0.19912
I	450364	0.136851
I	450492	0.135624
I	450499	0.491829
I	450522	0.135624
I	450644	0.140733
I	450745	0.19912
I	450841	0.00275824
I	450963	0.00138008
I	450982	0.0565962
I	451021	0.204895
I	451107	0.204895
I	451159	-0.00213563
I	451294	0.483114
I	451375	0.185544
I	451401	0.291128
I	451573	0.0148948
I	451638	0.0344694
I	451711	-0.00213563
I	451928	0.0344694
I	451939	0.0344694
I	452039	0.441292
I	452162	0.19912
I	452232	0.19912
I	452250	0.204895
I	452255	0.0124657
I	452303	0.204895
I	452365	0.205032
I	452590	0.204895
I	452745	0.0971203
I	452850	0.140733
I	452896	0.0638476
I	452970	0.0269939
I	452973	0.402343
I	453020	0.402343
I	453077	0.392731
I	453178	0.0638476
I	453317	0.0638476
I	453337	0.215614
I	454075	0.00755212
I	454156	0.00755212
I	454259	0.0103966
I	454275	0.00755212
I	454317	0.00755212
I	454371	0.374206
I	454448	0.0639993
I	454460	0.00755212
I	454493	0.0718483
I	454499	0.124592
I	454515	0.177486
I	454572	0.0124657
I	454732	0.0862917
I	454796	0.104979
I	454897	0.198449
I	455011	0.101223
I	455043	-0.00824165
I	455428	0.0385127
I	455457	0.0565962
I	455462	0.0148948
I	455829	0.0124657
I	455903	0.00755212
I	455928	0.0124657
I	455947	0.078847
I	456019	0.0269939
I	456033	0.00755212
I	456049	0.0750183
I	456052	0.224232
I	456152	0.0124657
I	456344	0.0197866
I	456367	0.193256
I	456378	0.0630676
I	456403	0.227198
I	456672	0.00755212
I	456747	0.3346
I	456838	0.0103966
I	456958	0.0565082
I	457080	0.122876
I	457155	0.0163924
I	457162	0.00755212
I	457222	0.0163924
I	457251	0.138797
I	457264	0.0344694
I	457384	0.46386
I	457403	0.0124657
I	457609	0.184687
I	457614	0.0124657
I	457625	0.0988098
I	457680	0.0416286
I	457742	0.0336979
I	457787	0.0124657
I	458004	0.0124657
I	458069	0.00275824
I	458090	0.0124657
I	458126	0.0124657
I	458213	-0.00819399
I	458534	0.00138008
I	458594	0.0124657
I	458721	0.161512
I	458739	0.161512
I	458818	0.161512
I	459149	0.161512
I	459191	0.161512
I	459217	0.628783
I	459513	0.0124657
I	459524	0.00275824
I	459536	-0.00213563
I	459548	-0.00580547
I	459673	0.0124657
I	460025	0.0746973
I	460027	0.0197866
I	460113	0.0746973
I	460174	0.0869323
I	460183	0.163132
I	460290	0.0694056
I	460292	0.0746973
I	460329	0.0694056
I	460395	0.224893
I	460474	0.0746973
I	460499	0.0746973
I	460534	0.0746973
I	460555	0.0344694
I	460565	0.0694056
I	460644	0.00275824
I	460652	0.146355
I	460724	0.433518
I	460792	0.0103966
I	460805	-0.00213563
I	460869	0.00138008
I	460883	0.161512
I	460911	0.0148948
I	461175	0.00515826
I	461382	0.0197866
I	461413	0.0197866
I	461424	-0.00204263
I	461479	0.316297
I	461799	0.0390556
I	461942	0.173531
I	461950	0.173531
I	462005	0.122672
I	462088	-0.00213563
I	462157	0.154546
I	462211	0.0197866
I	462239	0.169112
I	462316	0.110583
I	462465	0.0269939
I	462641	0.285454
I	462719	0.00150213
I	462820	0.131254
I	462850	0.0197866
I	463000	0.0269939
I	463248	0.192
I	463283	0.00275824
I	463300	0.192
I	463470	0.00275824
I	464080	0.0148948
I	464157	0.154358
I	464194	0.123795
I	464374	0.339309
I	464397	0.0667589
I	464485	0.123795
I	464511	0.298321
I	464652	0.0390556
I	464748	0.00138008
I	464824	0.00275824
I	464934	0.0218866
I	465010	-0.0025806
I	465015	0.168088
I	465051	0.00515826
I	465089	0.104636
I	465125	0.00275824
I	465266	0.0257794
I	465293	0.0103966
I	465356	0.108643
I	465414	0.104995
I	465464	0.108643
I	465509	0.108643
I	465530	0.108643
I	465587	0.0750183
I	465601	0.299259
I	465688	0.376165
I	465695	0.170496
I	465935	0.00515826
I	466280	0.422559
I	466418	0.0344694
I	466454	-0.00213563
I	466562	0.00275824
I	466587	0.00275824
I	466981	0.00275824
I	467021	0.104979
I	467096	0.0961287
I	467127	0.388314
I	467316	0.00275824
I	467414	0.0492068
I	467714	0.0877312
I	467725	-0.00213563
I	467747	0.101223
I	467982	0.078847
I	468143	-0.0074912
I	468189	0.422559
I	468214	-0.00324918
I	468786	0.16839
I	468823	0.0124657
I	468939	0.230755
I	468973	0.114584
I	469284	-0.007797
I	469693	-0.00819399
I	470239	0.131254
I	470611	0.0218866
I	470634	0.181231
I	470710	0.209981
I	470777	0.126651
I	470835	0.119722
I	470973	0.13421
I	470988	0.00275824
I	471014	0.126651
I	471221	0.0148948
I	471390	-0.00229268
I	471422	0.253919
I	471662	0.0218866
I	471686	0.00275824
I	471720	0.0103966
I	471734	0.00515826
I	471756	0.0711645
I	471790	0.0148948
I	472137	0.0750183
I	472714	0.246822
I	472777	0.0197866
I	472874	0.0124657
I	472902	0.0637641
I	472931	0.0265729
I	473292	0.00587488
I	473310	-0.00213563
I	473621	-0.00616267
I	473712	0.0390556
I	473798	0.0743487
I	473850	0.0124657
I	473889	0.00275824
I	473944	0.00275824
I	474120	0.0197866
I	474225	0.0148948
I	474422	0.290866
I	474476	0.0124657
I	474609	0.00275824
I	474676	0.0812897
I	474718	0.00275824
I	474800	0.228261
I	474820	0.346011
I	475007	0.0257732
I	475165	-0.00213563
I	475324	0.0675927
I	475372	0.396842
I	475704	0.448471
I	476040	0.00275824
I	476305	0.441292
I	476504	0.271448
I	477348	0.0937504
I	477487	0.00275824
I	477609	0.0218466
I	477861	0.153307
I	477908	0.151982
I	478646	0.016799
I	478721	0.0218866
I	478875	0.00275824
I	479122	0.0390556
I	479244	0.0961287
I	479431	0.0961287
I	479837	0.00275824
I	480015	0.00275824
I	480057	0.103612
I	480397	0.0197866
I	480417	0.00275824
I	480480	0.0172409
I	480624	-0.00213563
I	480930	0.00275824
I	481118	0.182421
I	481342	-0.00693893
I	481389	0.0845268
I	481582	0.0306242
I	481604	0.00275824
I	481654	0.0218866
I	482003	0.159101
I	482103	0.163708
I	482258	-0.00213563
I	482297	-0.00213563
I	482347	0.0418313
I	482709	0.0022774
I	482722	0.0583584
I	482751	-0.000304037
I	482752	-0.00213563
I	482931	0.183052
I	483396	0.239729
I	483408	0.00308107
I	483510	0.0669165
I	483619	0.0218866
I	483748	-0.00213563
I	484051	0.00275824
I	484158	0.0344694
I	484247	0.183775
I	484272	0.204042
I	484406	0.0750183
I	484453	0.0514772
I	484512	0.195777
I	484569	-0.00319745
I	484735	0.0271212
I	484784	0.195777
I	484867	0.148407
I	485033	0.00150213
I	485340	0.195777
I	485420	0.0385127
I	485517	0.0812897
I	485546	0.00275824
I	485562	0.195777
I	485705	0.00275824
I	485831	0.00275824
I	485904	0.00138008
I	485966	-0.00213563
I	486225	0.00138008
I	486322	0.0269939
I	486482	0.122456
I	486521	0.0148948
I	486596	0.148407
I	486660	0.00275824
I	486682	0.0344694
I	487061	0.246753
I	487119	0.0759232
I	487143	0.0344694
I	487211	0.0197866
I	487265	0.135632
I	487561	0.00138008
I	487575	0.2448
I	487593	0.179625
I	487829	0.078847
I	487850	0.0148948
I	487882	0.337503
I	487924	0.0902379
I	488323	-0.00106724
I	488333	-0.00106724
I	488346	0.302165
I	488527	0.0767689
I	488590	-0.00106724
I	488771	0.244372
I	488813	-0.00106724
I	488817	-0.00198294
I	488927	0.429349
I	488959	0.429349
I	489127	-0.00213563
I	489160	0.44779
I	489182	-0.00106724
I	489198	0.0344694
I	489220	-0.00106724
I	489237	0.0148948
I	489259	-0.00106724
I	489302	0.0344694
I	489369	-0.00106724
I	489773	0.078847
I	490267	0.0714162
I	490408	0.0583217
I	490701	0.415185
I	490787	0.00275824
I	491029	0.453066
I	491069	0.0148948
I	491102	0.0124657
I	491136	0.00275824
I	491160	0.119476
I	491225	-0.00213563
I	491330	0.42784
I	491464	0.0418313
I	491477	0.184371
I	491727	0.471111
I	491734	0.471111
I	491837	-0.00213563
I	491851	0.0344694
I	492001	0.0993248
I	492035	0.00275824
I	492181	0.443576
I	492222	0.0940672
I	492358	0.00275824
I	492378	0.0218866
I	492421	0.138154
I	492443	0.20173
I	492888	0.319684
I	492905	0.0639993
I	492993	0.312792
I	493027	0.00275824
I	493176	0.0861054
I	493247	0.0390556
I	493647	0.00138008
I	493698	0.380943
I	493911	0.289406
I	493935	0.0197866
I	494012	0.0390556
I	494161	0.375845
I	494254	0.00275824
I	494297	0.00275824
I	494306	0.00403936
I	494314	0.247582
I	494353	0.00275824
I	494466	0.186883
I	494512	0.0197866
I	494536	0.289406
I	494572	-0.00213563
I	494625	0.142964
I	494680	-0.00452934
I	494726	0.340864
I	494774	0.166125
I	494787	0.358571
I	494816	0.0506968
I	494924	0.0639993
I	495003	0.00700649
I	495143	0.00515826
I	495173	0.0148948
I	495238	-0.00397779
I	495242	0.0940504
I	495750	0.152081
I	495961	-0.00213563
I	496079	0.00138008
I	496131	-0.00452766
I	496165	0.383714
I	496219	0.00138008
I	496227	0.00138008
I	496241	0.00222103
I	496245	0.00275824
I	496265	0.0418313
I	496271	-0.00106724
I	496277	0.00138008
I	496284	-0.00452766
I	496313	-0.00892623
I	496521	0.24986
I	496540	0.090522
I	496851	0.11621
I	496923	0.387986
I	497054	0.170877
I	497381	0.0197866
I	498193	0.0750183
I	498311	-0.00213563
I	498467	-0.00213563
I	498509	0.321836
I	498643	0.0103966
I	498648	0.0744765
I	498837	0.332374
I	499241	0.0654197
I	499900	0.317852
I	499928	0.313926
I	500025	0.313926
I	500044	0.203729
I	500117	0.313926
I	500161	0.307681
I	500214	0.317852
I	500290	0.0269939
I	500353	0.305976
I	500369	0.00275824
I	500550	0.321784
I	500559	0.0542083
I	500650	0.286109
I	500674	0.286109
I	500789	0.286109
I	500796	0.0148948
I	500820	0.00275824
I	500854	0.0529694
I	501046	-0.00213563
I	501120	0.0336979
I	501566	-0.00213563
I	501694	0.00275824
I	501885	0.00275824
I	502061	0.0197866
I	502072	0.34256
I	502439	0.0328019
I	502560	-0.00106724
I	502777	0.0148948
I	502826	-0.00213563
I	503120	0.00275824
I	503139	0.250931
I	503373	0.359474
I	503382	0.132003
I	503503	0.0750183
I	503552	0.0218866
I	503662	0.46231
I	503684	0.0103966
I	503775	0.0390556
I	503808	0.00515826
I	503946	0.0617865
I	503968	0.193355
I	504438	0.00275824
I	504591	0.221478
I	504604	0.0103966
I	504613	0.00275824
I	504807	0.470732
I	504861	0.43715
I	504957	0.00275824
I	505001	0.182009
I	505067	0.470732
I	505328	0.0931485
I	505805	0.0148948
I	505890	0.0237618
I	505942	0.00275824
I	506097	0.239244
I	506999	0.190403
I	507244	0.37113
I	507351	0.161656
I	507664	0.193355
I	507820	0.0854809
I	507854	0.0148948
I	507934	0.193355
I	508025	-0.00213563
I	508048	0.0869323
I	508209	0.00138008
I	508389	0.00275824
I	508482	0.00515826
I	508551	0.00275824
I	508670	0.166566
I	508677	0.234374
I	508801	0.479054
I	509204	0.104979
I	509245	0.0937504
I	509256	0.492693
I	509334	0.0575024
I	509537	-0.00106724
I	509564	0.106547
I	509699	0.117008
I	509733	0.19912
I	509772	0.117008
I	509829	0.117008
I	509857	0.112073
I	509882	0.117008
I	509904	0.0345352
I	509961	0.0683352
I	509971	0.156371
I	510136	0.497085
I	510144	0.106418
I	510210	0.497085
I	510258	0.497085
I	510291	-0.00833944
I	510573	0.00275824
I	510779	0.0269939
I	510820	0.474665
I	510891	0.0630676
I	511014	0.0383659
I	511482	0.0714162
I	511546	0.031767
I	511589	0.474665
I	511730	0.175179
I	511802	0.569451
I	511931	0.0148948
I	511971	0.530367
I	512302	0.0197866
I	512391	0.547334
I	512452	0.0124657
I	512607	0.0208381
I	512702	0.539013
I	512755	0.00275824
I	512960	0.338098
I	513072	0.154734
I	513095	0.347873
I	513173	0.154032
I	513257	0.0418313
I	513450	-0.00106724
I	513483	0.0148948
I	513528	0.0637641
I	513643	0.0828152
I	513796	-0.00106724
I	513801	-0.00106724
I	513898	0.0103966
I	514344	0.104439
I	514929	0.0197866
I	514999	0.00275824
I	515019	0.272893
I	515224	0.0419907
I	515230	0.22025
I	515291	0.214556
I	515391	0.00275824
I	515430	0.0148948
I	515440	0.0605457
I	515640	0.0218866
I	515736	0.00275824
I	515793	0.152868
I	515848	0.00275824
I	515968	0.0271212
I	516288	0.26713
I	516321	0.0390556
I	516479	0.227328
I	516591	0.215854
I	516781	0.0575024
I	517255	0.0148948
I	517381	-0.00524968
I	517403	0.00275824
I	517614	0.166168
I	517870	0.00275824
I	518004	0.0750183
I	518037	0.194895
I	518079	0.00138008
I	518085	-0.00160345
I	518117	0.175283
I	518268	-0.00213563
I	518458	0.118049
I	518890	0.0124657
I	518928	-0.00213563
I	518979	0.138789
I	519096	0.00275824
I	519155	0.00275824
I	519487	0.0226868
I	519545	0.0197866
I	519616	0.185516
I	519640	0.0271212
I	520009	0.636481
I	520138	0.00275824
I	520181	-0.00106724
I	520188	0.00275824
I	520290	0.00138008
I	520312	-0.00106724
I	520365	0.0269939
I	520387	-0.00106724
I	520409	-0.00106724
I	520415	0.00138008
I	520494	0.641616
I	520561	0.00275824
I	520767	-0.00213563
I	520924	0.0390556
I	521430	0.00275824
I	521627	0.00275824
I	521885	-0.00106724
I	522033	0.284485
I	522051	-0.00106724
I	522207	0.0197866
I	522622	0.0218866
I	522662	0.0273706
I	522832	0.521794
I	522847	0.0197866
I	522894	0.0418313
I	523018	-0.00213563
I	523096	0.00515826
I	523158	0.278213
I	523218	0.274581
I	523231	0.282099
I	523236	0.271718
I	523319	0.180751
I	523343	0.291682
I	523384	0.0390556
I	523424	0.169112
I	523514	0.593829
I	523539	0.305863
I	523707	0.0714162
I	523847	0.386104
I	523898	0.00138008
I	523934	0.00138008
I	523941	-0.00452766
I	523947	-0.00106724
I	523957	-0.00106724
I	523965	0.00138008
I	523968	-0.00106724
I	523969	0.00138008
I	523972	-0.00434604
I	523975	-0.00452766
I	523978	0.0630676
I	523984	0.00745837
I	523987	0.0256368
I	523992	0.0620676
I	523994	0.0207337
I	523998	0.104839
I	524001	0.129186
I	524007	-0.000807303
I	524015	0.113007
I	524033	0.406485
I	524042	0.00138008
I	524053	0.00745837
I	524062	0.00138008
I	524065	0.00138008
I	524088	0.390203
I	524116	0.386104
I	524269	0.00515826
I	524327	0.354713
I	524364	0.353816
I	524591	0.18748
I	524644	0.184356
I	524653	0.306304
I	524797	0.138797
I	524856	0.138797
I	524867	0.138797
I	524909	0.138797
I	525030	0.362292
I	525046	0.362292
I	525129	0.00275824
I	525154	0.362292
I	525284	-0.00213563
I	525679	0.00275824
I	525787	0.593829
I	526197	0.0834534
I	526446	0.00515826
I	526534	-0.00213563
I	526709	0.581417
I	527060	0.00275824
I	527394	0.00275824
I	528358	0.0124657
I	528685	0.00275824
I	529512	0.0197866
I	529565	0.00275824
I	529716	0.00275824
I	531583	0.0390556
I	532054	0.11217
I	532113	-0.00213563
I	532168	0.156563
I	532211	0.111114
I	532280	0.0344694
I	532352	-0.00213563
I	532411	0.0510801
I	532714	0.362292
I	533050	0.00275824
I	533082	0.00275824
I	533094	0.362292
I	533240	-0.00213563
I	533860	0.0988098
I	534034	0.0418313
I	534168	0.142561
I	534228	-0.00213563
I	535237	0.104979
I	535303	0.00275824
I	535822	0.0124657
I	536136	-0.00643433
I	537045	0.0148948
I	537673	0.119722
I	538191	0.591552
I	538298	-0.00213563
I	538893	0.425638
I	538918	0.00275824
I	539094	0.421552
I	539268	0.0148948
I	539445	0.430961
I	539865	0.0124657
I	540925	0.00928298
I	541006	-0.00213563
I	541223	-0.00213563
I	541662	0.585676
I	542158	0.565104
I	542351	0.0269939
I	542644	0.554372
I	542671	0.0124657
I	542924	0.138797
I	543127	0.0124657
I	543186	0.0148948
I	543224	0.0124657
I	543236	0.188453
I	543347	0.0103966
I	543361	-0.00213563
I	543388	0.425638
I	543391	0.0148948
I	543411	-0.00213563
I	543586	0.00275824
I	543695	0.435017
I	543804	-0.00642572
I	544087	-0.00346465
I	544285	0.0271212
I	544297	0.0390556
I	544601	0.0390556
I	544668	0.00735246
I	544852	0.425638
I	545237	0.00138008
I	545243	0.00275824
I	545393	0.527656
I	545474	0.131254
I	545548	0.0714162
I	545641	0.0875127
I	545644	0.178785
I	545682	0.0418313
I	545742	-0.00213563
I	545927	0.0455915
I	546152	0.0418313
I	546620	0.0218866
I	546622	0.131254
I	546842	0.00275824
I	547527	0.0148948
I	547532	0.0124657
I	547648	0.119722
I	547769	-0.00642572
I	547775	0.00515826
I	548057	0.110651
I	548137	0.435017
I	548288	-0.00551068
I	548512	0.0148948
I	548571	0.0148948
I	548889	0.425638
I	548922	0.131254
I	549178	0.527656
I	549220	0.527656
I	549334	0.0988098
I	549461	0.0390556
I	549473	0.313815
I	549572	0.131254
I	549622	-0.00200583
I	549640	0.00275824
I	549692	0.0197866
I	549796	0.372756
I	549897	0.255768
I	550371	0.0378644
I	550707	0.0418313
I	551258	0.467952
I	551519	0.628283
I	551567	0.0821499
I	551659	0.0148948
I	551819	0.628283
I	551927	0.628283
I	552022	-0.00213563
I	552025	0.178785
I	552087	0.623089
I	552185	0.0148948
I	552787	0.659576
I	552915	0.0197866
I	553050	-0.00213563
I	553091	0.0148948
I	553275	0.0197866
I	553701	0.0148948
I	553712	0.351354
I	553745	0.0482306
I	554001	0.104732
I	554250	0.0378644
I	554289	0.362747
I	554463	0.313815
I	554528	0.0197866
I	554547	0.0875127
I	554915	0.664719
I	555164	0.313815
I	555480	-0.00635511
I	555793	0.313815
I	555801	0.0148948
I	556170	0.0966519
I	556438	0.00275824
I	556439	0.0344694
I	556771	0.0921184
I	557082	0.0103966
I	557175	0.0148948
I	557770	0.425638
I	558698	0.119104
I	558757	-0.00909723
I	559050	0.00515826
I	559254	0.00275824
I	559353	0.0124657
I	559604	0.413027
I	559681	0.437843
I	559772	0.00275824
I	560034	-0.00213563
I	560464	0.0750183
I	561301	0.369928
I	561652	-0.00213563
I	562006	0.0455915
I	562100	0.180751
I	562721	-0.00213563
I	562735	0.369928
I	563365	0.123725
I	563533	0.19617
I	563615	0.00275824
I	563743	-0.00342295
I	563805	0.0197866
I	563975	0.110608
I	564148	0.00275824
I	564228	0.0390556
I	564267	0.0510801
I	564405	0.00138008
I	564795	0.0148948
I	564833	0.00275824
I	565084	0.0218866
I	565159	-0.00213563
I	565816	0.00275824
I	565911	0.0714162
I	566069	0.0875127
I	566168	-0.00213563
I	566909	0.0418313
I	566937	0.0197866
I	566951	0.433592
I	566997	0.0218866
I	567089	-0.00213563
I	567151	0.68318
I	567178	0.19617
I	567636	0.00275824
I	567787	0.00515826
I	567879	-0.00106724
I	568201	0.0993248
I	568326	-0.00106724
I	568614	-0.00213563
I	568753	-0.00106724
I	568759	0.0197866
I	568853	-0.00106724
I	569042	0.00275824
I	569871	0.0148948
I	569905	0.0390556
I	569952	0.0148948
I	570108	0.00275824
I	570683	0.00904825
I	570701	-9.79E-06
I	570714	-9.79E-06
I	570725	0
I	571011	0.00275824
I	571526	0.0197866
I	571904	-0.00106724
I	572234	0.00275824
I	572552	0.00275824
I	573016	-0.00106724
I	573462	-0.00635511
I	573797	0.643964
I	573934	0.0390556
I	574460	0.0271212
I	574840	0.00308107
I	575515	0.0711645
I	575986	0.0124657
I	576228	-0.00213563
I	576518	0.00275824
I	576561	0.0269939
I	576619	-0.00106724
I	576639	-0.00106724
I	576731	0.0124657
I	576777	-0.00106724
I	576794	-0.00106724
I	576908	0.0271212
I	577078	0.00515826
I	577103	0.0103966
I	577116	0.667491
I	577125	-0.00106724
I	577196	-0.00106724
I	577217	0.00275824
I	577267	0.408852
I	577465	-0.00434903
I	577490	0.0148948
I	577776	0.0124657
I	577852	0.00275824
I	578533	-0.00213563
I	578560	0.0271212
I	578852	0.662313
I	579112	-0.00213563
I	579429	0.0148948
I	579538	0.0390556
I	580045	0.675053
I	580931	0.669924
I	581104	0.116778
I	581370	-0.00106724
I	581765	0.078847
I	581834	0.00275824
I	581911	0.0197866
I	581982	0.0269939
I	582497	-0.00213563
I	582578	0.00515826
I	582694	0.669924
I	582726	0.00138008
I	582767	0.0510801
I	583108	-0.00213563
I	583210	0.078847
I	583227	0.0148948
I	584263	-0.00106724
I	584554	0.00515826
I	584577	0.00275824
I	584671	0.649199
I	584917	0.0124657
I	585610	0.0531787
I	585739	0.0269939
I	585924	0.134609
I	585978	0.00308107
I	586066	0.644035
I	586081	0.00138008
I	586188	0.675053
I	586368	0.00275824
I	587023	0.0988098
I	588550	0.675053
I	588568	-0.00490307
I	589730	0.00275824
I	589744	0.669924
I	589761	0.0390556
I	590189	-0.00106724
I	590705	-0.00213563
I	591392	0.00275824
I	591837	0.19617
I	591857	0.685357
I	592367	0.675053
I	592399	-0.00213563
I	592411	0.00275824
I	592540	0.365943
I	592599	-0.00213563
I	592983	0.186883
I	593086	0.0197866
I	593290	0.00275824
I	593486	0.0148948
I	593578	0.00138008
I	593582	0.0197866
I	593663	-0.00213563
I	593845	0.615342
I	594296	0.0148948
I	594655	0.0531787
I	594720	0.0124657
I	594847	0.609854
I	594901	-0.00213563
I	595045	0.0390556
I	595421	0.609854
I	595512	0.0124657
I	595671	-0.00106724
I	595752	0.0197866
I	595987	0.0390556
I	596319	0.00515826
I	596491	0.0197866
I	597069	0.0269939
I	597323	0.0197866
I	597613	0.192536
I	598642	0.0197866
I	598786	0.00275824
I	599499	0.665085
I	599593	0.0510801
I	600026	0.341826
I	600073	0.00275824
I	600291	0.608587
I	600484	0.0218866
I	601655	0.00515826
I	602029	-0.00864353
I	602125	0.169322
I	602299	0.0148948
I	602662	0.0531787
I	603384	-0.0040273
I	603563	0.0148948
I	604312	0.554262
I	604398	0.00275824
I	604421	0.0390556
I	604536	-0.00213563
I	604574	0.0197866
I	604579	0.0336979
I	604926	0.0197866
I	605463	0.0390556
I	605698	0.0875127
I	605817	0.0197866
I	606134	0.0197866
I	608405	-0.00490307
I	608612	0.0197866
I	608777	0.0124657
I	608916	0.00275824
I	608936	0.581059
I	608980	0.0875127
I	609117	0.0197866
I	609184	0.0827579
I	610672	0.433592
I	610761	0.0336979
I	611072	0.00515826
I	612150	0.0218866
I	612511	0.00515826
I	612863	0.0197866
I	612889	0.0197866
I	613294	0.00275824
I	613483	0.00515826
I	613617	0.176996
I	614754	0.0390556
I	614937	0.0197866
I	615335	-0.00213563
I	615373	-0.00213563
I	615660	-0.00213563
I	615833	0.0197866
I	616093	0.0197866
I	616193	0.0197866
I	616425	0.00515826
I	616889	0.262468
I	616933	0.0148948
I	617304	0.0531787
I	617448	0.0390556
I	617617	0.0197866
I	618402	0.0932281
I	618856	0.0197866
I	619019	0.00275824
I	619054	0.0531787
I	619130	-0.00490307
I	620315	-0.0014618
I	620365	0.0630676
I	620828	0.0827579
I	620877	0.367623
I	621054	0.363173
I	621530	0.0197866
I	621627	0.0862917
I	621877	0.0510801
I	621957	0.0827579
I	622023	0.375845
I	622218	0.0390556
I	622596	0.00275824
I	623054	0.0988098
I	623362	0.0630676
I	623422	0.078847
I	624007	0.00275824
I	624390	0.0827579
I	624751	0.0378201
I	624862	-0.00213563
I	625367	0.0827579
I	625531	0.19617
I	626172	0.0271212
I	626235	-0.00106724
I	626237	-0.0038255
I	626275	0.0455915
I	626721	-0.0038255
I	626937	0.380943
I	626971	0.0679321
I	627358	0.617889
I	627700	0.0124657
I	627746	0.0197866
I	628090	0.0197866
I	628108	-0.00490307
I	628209	0.0869323
I	628239	0.0197866
I	628268	0.0148948
I	628340	0.00357113
I	628552	0.00275824
I	628559	0.0993248
I	628877	0.0565962
I	629310	0.0390556
I	629689	0.00275824
I	630281	0.0197866
I	630867	0.0148948
I	630908	0.0197866
I	631310	0.0148948
I	631645	0.00515826
I	632033	0.542956
I	632419	0.220497
I	632436	0.00515826
I	632572	-0.00213563
I	632683	0.0269939
I	633116	0.0197866
I	633174	0.0197866
I	634126	0.0271212
I	634369	0.0197866
I	634392	-0.0038255
I	634472	0.00515826
I	634513	0.0271212
I	634540	0.00515826
I	636020	-0.00213563
I	636625	-0.00213563
I	636730	0.617683
I	636732	0.0197866
I	637198	0.0301164
I	637386	0.203904
I	637400	0.0197866
I	637410	-0.0038255
I	637619	-0.0038255
I	637628	0.0197866
I	637678	0.0197866
I	637744	0.131199
I	637977	0.0390556
I	638131	0.00275824
I	638511	0.0197866
I	638580	0.0197866
I	638979	0.00275824
I	639089	-0.00213563
I	639483	0.543023
I	639533	0.0271212
I	639603	0.17155
I	639691	0.0197866
I	641015	0.0390556
I	642104	0.0271212
I	642384	0.52171
I	643548	-0.00213563
I	643755	-0.00106724
I	643757	-0.00106724
I	643762	-0.00106724
I	643767	-0.00106724
I	643776	-0.00217977
I	643789	0.00745837
I	643792	0.00138008
I	643797	-0.00106724
I	643799	0.00368908
I	643806	0.00138008
I	643809	0.0256368
I	643811	0.0557475
I	643813	0.0371325
I	643838	0.00138008
I	643845	-0.00406955
I	643939	0.0148948
I	644551	0.0148948
I	644879	0.00275824
I	645621	0.00308107
I	645797	0.00275824
I	645815	-0.00213563
I	646507	0.475583
I	646643	0.659966
I	646841	0.19617
I	647105	0.00275824
I	647109	0.471366
I	647167	0.0197866
I	647571	0.0679321
I	647594	-0.00213563
I	647942	-0.0038255
I	647999	0.119722
I	648105	0.0418313
I	648111	0.0679321
I	648131	0.0750183
I	648250	0.479728
I	648265	0.0714162
I	649376	0.53026
I	649679	0.0148948
I	649757	-0.00106724
I	649791	0.0390556
I	649801	-0.00106724
I	650200	0.00275824
I	650433	0.0197866
I	650695	0.568535
I	650784	0.568535
I	650913	0.0197866
I	651141	0.00275824
I	651556	0.0344694
I	651916	0.00537265
I	652006	0.0197866
I	652293	0.0197866
I	652345	0.0197866
I	652429	0.0197866
I	652518	0.0197866
I	652597	0.00275824
I	652761	0.534464
I	652889	0.00275824
I	653025	0.0097539
I	653162	0.104979
I	653230	0.0390556
I	653659	0.0218866
I	653662	0.00275824
I	653698	-0.00490307
I	654177	-0.00285677
I	654533	-0.00213563
I	654587	0.670463
I	654679	0.0197866
I	655138	0.670396
I	655232	0.0197866
I	655274	0.0269939
I	655365	0.0197866
I	655416	0.534464
I	655520	0.0197866
I	655557	0.0197866
I	655564	0.0103966
I	655612	0.0148948
I	655747	-0.00213563
I	655769	0.0197866
I	655863	0.0197866
I	655918	0.0197866
I	655928	0.0197866
I	656083	0.00275824
I	656120	0.0418313
I	656156	0.0869323
I	656165	0.0218866
I	656204	-0.00213563
I	656232	0.0148948
I	656578	0.203904
I	656590	0.0390556
I	656750	0.0197866
I	656833	0.150104
I	656863	0.0565962
I	657031	0.150104
I	657126	-0.0040273
I	657188	-0.0040273
I	657198	0.00515826
I	657456	0.665185
I	657631	0.415685
I	657733	0.568535
I	657896	0.0975083
I	658588	0.670396
I	658771	0.0269939
I	658931	0.0418313
I	658944	0.0197866
I	659129	0.0124657
I	659183	0.534464
I	659310	0.0148948
I	659899	0.00138008
I	660225	0.0197866
I	660414	0.0148948
I	660777	0.0197866
I	660895	0.0418313
I	661104	-0.00213563
I	661188	0.00138008
I	661356	0.534464
I	661380	0.00275824
I	661553	0.0344694
I	661842	-0.0038255
I	662010	-0.00213563
I	662060	0.649372
I	662144	0.0390556
I	662266	0.00275824
I	662477	0.0148948
I	662507	0.589585
I	662983	0.534464
I	663420	0.0218866
I	663822	0.0103966
I	663827	0.0336979
I	664530	0.0197866
I	664594	0.0269939
I	664705	0.0197866
I	664722	0.0124657
I	665077	0.0344694
I	665487	0.0197866
I	666068	0.0694056
I	666079	0.00275824
I	666294	0.150104
I	666975	0.0197866
I	667002	0.016799
I	667124	0.0140711
I	667181	-0.00213563
I	667390	0.0148948
I	667476	0.00275824
I	667682	0.0269939
I	668687	-0.00213563
I	668782	0.0218866
I	669563	-0.0040273
I	670787	0.0197866
I	671117	-0.00490307
I	671222	0.00275824
I	671290	0.534464
I	671681	0.0197866
I	671871	0.473309
I	672068	0.0148948
I	672146	0.0390556
I	672188	-0.0038255
I	672291	0.534464
I	672358	-0.0038255
I	672364	0.576826
I	672413	0.0148948
I	672594	0.186883
I	673634	0.329224
I	673686	0.00515826
I	673687	0.0148948
I	673739	-0.00490307
I	673782	0.0197866
I	674034	0.568535
I	674207	0.0197866
I	674245	0.0197866
I	674312	0.0418313
I	674396	0.0124657
I	674541	0.0148948
I	674562	0.534464
I	674741	-0.00213563
I	674894	0.0197866
I	674934	0.0148948
I	675116	0.00275824
I	675511	0.00275824
I	675552	0.00275824
I	675559	0.0197866
I	675743	0.568535
I	675766	0.568535
I	675875	0.00515826
I	676077	0.0336979
I	676129	0.568535
I	676150	0.568535
I	676175	-0.00585223
I	676441	0.0197866
I	676472	0.00275824
I	676718	0.0336979
I	676733	0.00275824
I	677266	0.011953
I	677518	-0.00755803
I	677747	0.568535
I	677908	0.0714162
I	677931	0.0135281
I	677991	0.56835
I	678327	0.000754232
I	678366	0.0344694
[truncated: 233,732 more rows]
