# Supplementary material for: Population genomics confirms acquisition of drug-resistant Aspergillus fumigatus infection by humans from the environment
Source: Nat Microbiol. 2022 Apr 25;7(5):663–74. doi: 10.1038/s41564-022-01091-2 (PMC9064804; doi:10.1038/s41564-022-01091-2)
Supplement: Source Data Extended Data Fig. 3 — FineStructure output files—phylogeny, chunk counts and MCMC XML. [file 41564_2022_1091_MOESM9_ESM.zip]

Archive with 40 entries (36 files):
- Source Data Figure 5/
- __MACOSX/._Source Data Figure 5
- Source Data Figure 5/Fig5B/
- __MACOSX/Source Data Figure 5/._Fig5B
- Source Data Figure 5/.DS_Store
- __MACOSX/Source Data Figure 5/._.DS_Store
- Source Data Figure 5/Fig5C/
- __MACOSX/Source Data Figure 5/._Fig5C
- Source Data Figure 5/centroid.info.clean.key
- __MACOSX/Source Data Figure 5/._centroid.info.clean.key
- Source Data Figure 5/Fig5A/
- __MACOSX/Source Data Figure 5/._Fig5A
- Source Data Figure 5/centroids.fasta
- __MACOSX/Source Data Figure 5/._centroids.fasta
- Source Data Figure 5/Fig5B/cladeB_centroids.txt
- __MACOSX/Source Data Figure 5/Fig5B/._cladeB_centroids.txt
- Source Data Figure 5/Fig5B/cladeA_centroids.txt
- __MACOSX/Source Data Figure 5/Fig5B/._cladeA_centroids.txt
- Source Data Figure 5/Fig5C/resistance_associated.txt
- __MACOSX/Source Data Figure 5/Fig5C/._resistance_associated.txt
- Source Data Figure 5/Fig5C/cladeA_associated.txt
- __MACOSX/Source Data Figure 5/Fig5C/._cladeA_associated.txt
- Source Data Figure 5/Fig5C/cladeB_associated.txt
- __MACOSX/Source Data Figure 5/Fig5C/._cladeB_associated.txt
- Source Data Figure 5/Fig5C/filtered_scoary_clade.csv
- __MACOSX/Source Data Figure 5/Fig5C/._filtered_scoary_clade.csv
- Source Data Figure 5/Fig5C/filtered_scoary_itra_res.csv
- __MACOSX/Source Data Figure 5/Fig5C/._filtered_scoary_itra_res.csv
- Source Data Figure 5/Fig5C/susceptible_associated.txt
- __MACOSX/Source Data Figure 5/Fig5C/._susceptible_associated.txt
- Source Data Figure 5/Fig5C/wildtype_associated.txt
- __MACOSX/Source Data Figure 5/Fig5C/._wildtype_associated.txt
- Source Data Figure 5/Fig5C/filtered_scoary_itra.csv
- __MACOSX/Source Data Figure 5/Fig5C/._filtered_scoary_itra.csv
- Source Data Figure 5/Fig5C/mutant_associated.txt
- __MACOSX/Source Data Figure 5/Fig5C/._mutant_associated.txt
- Source Data Figure 5/Fig5A/gene_binary.csv
- __MACOSX/Source Data Figure 5/Fig5A/._gene_binary.csv
- Source Data Figure 5/Fig5A/matchtable.txt
- __MACOSX/Source Data Figure 5/Fig5A/._matchtable.txt
