# Supplementary material for: Population genomics confirms acquisition of drug-resistant Aspergillus fumigatus infection by humans from the environment
Source: Nat Microbiol. 2022 Apr 25;7(5):663–74. doi: 10.1038/s41564-022-01091-2 (PMC9064804; doi:10.1038/s41564-022-01091-2)
Supplement: Source Data Extended Data Fig. 3 — FineStructure output files—phylogeny, chunk counts and MCMC XML. [file 41564_2022_1091_MOESM9_ESM.zip › Source Data Figure 5/Fig5B/cladeA_centroids.txt]

centroid_1
centroid_2
centroid_3
centroid_4
centroid_5
centroid_6
centroid_7
centroid_8
centroid_9
centroid_10
centroid_11
centroid_12
centroid_13
centroid_14
centroid_15
centroid_16
centroid_17
centroid_18
centroid_19
centroid_20
centroid_21
centroid_22
centroid_23
centroid_24
centroid_25
centroid_26
centroid_27
centroid_28
centroid_29
centroid_30
centroid_31
centroid_32
centroid_33
centroid_34
centroid_35
centroid_36
centroid_37
centroid_38
centroid_39
centroid_40
centroid_41
centroid_42
centroid_43
centroid_44
centroid_45
centroid_46
centroid_47
centroid_48
centroid_49
centroid_50
centroid_51
centroid_52
centroid_53
centroid_54
centroid_55
centroid_56
centroid_57
centroid_58
centroid_59
centroid_60
centroid_61
centroid_62
centroid_63
centroid_64
centroid_65
centroid_66
centroid_67
centroid_68
centroid_69
centroid_70
centroid_71
centroid_72
centroid_73
centroid_74
centroid_75
centroid_76
centroid_77
centroid_78
centroid_79
centroid_80
centroid_81
centroid_82
centroid_83
centroid_84
centroid_85
centroid_86
centroid_87
centroid_88
centroid_89
centroid_90
centroid_91
centroid_92
centroid_93
centroid_94
centroid_95
centroid_96
centroid_97
centroid_98
centroid_99
centroid_100
centroid_101
centroid_102
centroid_103
centroid_104
centroid_105
centroid_106
centroid_107
centroid_108
centroid_109
centroid_110
centroid_111
centroid_112
centroid_113
centroid_114
centroid_115
centroid_116
centroid_117
centroid_118
centroid_119
centroid_120
centroid_121
centroid_122
centroid_123
centroid_124
centroid_125
centroid_126
centroid_127
centroid_128
centroid_129
centroid_130
centroid_131
centroid_132
centroid_133
centroid_134
centroid_135
centroid_136
centroid_137
centroid_138
centroid_139
centroid_140
centroid_141
centroid_142
centroid_143
centroid_144
centroid_145
centroid_146
centroid_147
centroid_148
centroid_149
centroid_150
centroid_151
centroid_152
centroid_153
centroid_154
centroid_155
centroid_156
centroid_157
centroid_158
centroid_159
centroid_160
centroid_161
centroid_162
centroid_163
centroid_164
centroid_165
centroid_166
centroid_167
centroid_168
centroid_169
centroid_170
centroid_171
centroid_172
centroid_173
centroid_174
centroid_175
centroid_176
centroid_177
centroid_178
centroid_179
centroid_180
centroid_181
centroid_182
centroid_183
centroid_184
centroid_185
centroid_186
centroid_187
centroid_188
centroid_189
centroid_190
centroid_191
centroid_192
centroid_193
centroid_194
centroid_195
centroid_196
centroid_197
centroid_198
centroid_199
centroid_200
centroid_201
centroid_202
centroid_203
centroid_204
centroid_205
centroid_206
centroid_207
centroid_208
centroid_209
centroid_210
centroid_211
centroid_212
centroid_213
centroid_214
centroid_215
centroid_216
centroid_217
centroid_218
centroid_219
centroid_220
centroid_221
centroid_222
centroid_223
centroid_224
centroid_225
centroid_226
centroid_227
centroid_228
centroid_229
centroid_230
centroid_231
centroid_232
centroid_233
centroid_234
centroid_235
centroid_236
centroid_237
centroid_238
centroid_239
centroid_240
centroid_241
centroid_242
centroid_243
centroid_244
centroid_245
centroid_246
centroid_247
centroid_248
centroid_249
centroid_250
centroid_251
centroid_252
centroid_253
centroid_254
centroid_255
centroid_256
centroid_257
centroid_258
centroid_259
centroid_260
centroid_261
centroid_262
centroid_263
centroid_264
centroid_265
centroid_266
centroid_267
centroid_268
centroid_269
centroid_270
centroid_271
centroid_272
centroid_273
centroid_274
centroid_275
centroid_276
centroid_277
centroid_278
centroid_279
centroid_280
centroid_281
centroid_282
centroid_283
centroid_284
centroid_285
centroid_286
centroid_287
centroid_288
centroid_289
centroid_290
centroid_291
centroid_292
centroid_293
centroid_294
centroid_295
centroid_296
centroid_297
centroid_298
centroid_299
centroid_300
centroid_301
centroid_302
centroid_303
centroid_304
centroid_305
centroid_306
centroid_307
centroid_308
centroid_309
centroid_310
centroid_311
centroid_312
centroid_313
centroid_314
centroid_315
centroid_316
centroid_317
centroid_318
centroid_319
centroid_320
centroid_321
centroid_322
centroid_323
centroid_324
centroid_325
centroid_326
centroid_327
centroid_328
centroid_329
centroid_330
centroid_331
centroid_332
centroid_333
centroid_334
centroid_335
centroid_336
centroid_337
centroid_338
centroid_339
centroid_340
centroid_341
centroid_342
centroid_343
centroid_344
centroid_345
centroid_346
centroid_347
centroid_348
centroid_349
centroid_350
centroid_351
centroid_352
centroid_353
centroid_354
centroid_355
centroid_356
centroid_357
centroid_358
centroid_359
centroid_360
centroid_361
centroid_362
centroid_363
centroid_364
centroid_365
centroid_366
centroid_367
centroid_368
centroid_369
centroid_370
centroid_371
centroid_372
centroid_373
centroid_374
centroid_375
centroid_376
centroid_377
centroid_378
centroid_379
centroid_380
centroid_381
centroid_382
centroid_383
centroid_384
centroid_385
centroid_386
centroid_387
centroid_388
centroid_389
centroid_390
centroid_391
centroid_392
centroid_393
centroid_394
centroid_395
centroid_396
centroid_397
centroid_398
centroid_399
centroid_400
centroid_401
centroid_402
centroid_403
centroid_404
centroid_405
centroid_406
centroid_407
centroid_408
centroid_409
centroid_410
centroid_411
centroid_412
centroid_413
centroid_414
centroid_415
centroid_416
centroid_417
centroid_418
centroid_419
centroid_420
centroid_421
centroid_422
centroid_423
centroid_424
centroid_425
centroid_426
centroid_427
centroid_428
centroid_429
centroid_430
centroid_431
centroid_432
centroid_433
centroid_434
centroid_435
centroid_436
centroid_437
centroid_438
centroid_439
centroid_440
centroid_441
centroid_442
centroid_443
centroid_444
centroid_445
centroid_446
centroid_447
centroid_448
centroid_449
centroid_450
centroid_451
centroid_452
centroid_453
centroid_454
centroid_455
centroid_456
centroid_457
centroid_458
centroid_459
centroid_460
centroid_461
centroid_462
centroid_463
centroid_464
centroid_465
centroid_466
centroid_467
centroid_468
centroid_469
centroid_470
centroid_471
centroid_472
centroid_473
centroid_474
centroid_475
centroid_476
centroid_477
centroid_478
centroid_479
centroid_480
centroid_481
centroid_482
centroid_483
centroid_484
centroid_485
centroid_486
centroid_487
centroid_488
centroid_489
centroid_490
centroid_491
centroid_492
centroid_493
centroid_494
centroid_495
centroid_496
centroid_497
centroid_498
centroid_499
centroid_500
centroid_501
centroid_502
centroid_503
centroid_504
centroid_505
centroid_506
centroid_507
centroid_508
centroid_509
centroid_510
centroid_511
centroid_512
centroid_513
centroid_514
centroid_515
centroid_516
centroid_517
centroid_518
centroid_519
centroid_520
centroid_521
centroid_522
centroid_523
centroid_524
centroid_525
centroid_526
centroid_527
centroid_528
centroid_529
centroid_530
centroid_531
centroid_532
centroid_533
centroid_534
centroid_535
centroid_536
centroid_537
centroid_538
centroid_539
centroid_540
centroid_541
centroid_542
centroid_543
centroid_544
centroid_545
centroid_546
centroid_547
centroid_548
centroid_549
centroid_550
centroid_551
centroid_552
centroid_553
centroid_554
centroid_555
centroid_556
centroid_557
centroid_558
centroid_559
centroid_560
centroid_561
centroid_562
centroid_563
centroid_564
centroid_565
centroid_566
centroid_567
centroid_568
centroid_569
centroid_570
centroid_571
centroid_572
centroid_573
centroid_574
centroid_575
centroid_576
centroid_577
centroid_578
centroid_579
centroid_580
centroid_581
centroid_582
centroid_583
centroid_584
centroid_585
centroid_586
centroid_587
centroid_588
centroid_589
centroid_590
centroid_591
centroid_592
centroid_593
centroid_594
centroid_595
centroid_596
centroid_597
centroid_598
centroid_599
centroid_600
centroid_601
centroid_602
centroid_603
centroid_604
centroid_605
centroid_606
centroid_607
centroid_608
centroid_609
centroid_610
centroid_611
centroid_612
centroid_613
centroid_614
centroid_615
centroid_616
centroid_617
centroid_618
centroid_619
centroid_620
centroid_621
centroid_622
centroid_623
centroid_624
centroid_625
centroid_626
centroid_627
centroid_628
centroid_629
centroid_630
centroid_631
centroid_632
centroid_633
centroid_634
centroid_635
centroid_636
centroid_637
centroid_638
centroid_639
centroid_640
centroid_641
centroid_642
centroid_643
centroid_644
centroid_645
centroid_646
centroid_647
centroid_648
centroid_649
centroid_650
centroid_651
centroid_652
centroid_653
centroid_654
centroid_655
centroid_656
centroid_657
centroid_658
centroid_659
centroid_660
centroid_661
centroid_662
centroid_663
centroid_664
centroid_665
centroid_666
centroid_667
centroid_668
centroid_669
centroid_670
centroid_671
centroid_672
centroid_673
centroid_674
centroid_675
centroid_676
centroid_677
centroid_678
centroid_679
centroid_680
centroid_681
centroid_682
centroid_683
centroid_684
centroid_685
centroid_686
centroid_687
centroid_688
centroid_689
centroid_690
centroid_691
centroid_692
centroid_693
centroid_694
centroid_695
centroid_696
centroid_697
centroid_698
centroid_699
centroid_700
centroid_701
centroid_702
centroid_703
centroid_704
centroid_705
centroid_706
centroid_707
centroid_708
centroid_709
centroid_710
centroid_711
centroid_712
centroid_713
centroid_714
centroid_715
centroid_716
centroid_717
centroid_718
centroid_719
centroid_720
centroid_721
centroid_722
centroid_723
centroid_724
centroid_725
centroid_726
centroid_727
centroid_728
centroid_729
centroid_730
centroid_731
centroid_732
centroid_733
centroid_734
centroid_735
centroid_736
centroid_737
centroid_738
centroid_739
centroid_740
centroid_741
centroid_742
centroid_743
centroid_744
centroid_745
centroid_746
centroid_747
centroid_748
centroid_749
centroid_750
centroid_751
centroid_752
centroid_753
centroid_754
centroid_755
centroid_756
centroid_757
centroid_758
centroid_759
centroid_760
centroid_761
centroid_762
centroid_763
centroid_764
centroid_765
centroid_766
centroid_767
centroid_768
centroid_769
centroid_770
centroid_771
centroid_772
centroid_773
centroid_774
centroid_775
centroid_776
centroid_777
centroid_778
centroid_779
centroid_780
centroid_781
centroid_782
centroid_783
centroid_784
centroid_785
centroid_786
centroid_787
centroid_788
centroid_789
centroid_790
centroid_791
centroid_792
centroid_793
centroid_794
centroid_795
centroid_796
centroid_797
centroid_798
centroid_799
centroid_800
centroid_801
centroid_802
centroid_803
centroid_804
centroid_805
centroid_806
centroid_807
centroid_808
centroid_809
centroid_810
centroid_811
centroid_812
centroid_813
centroid_814
centroid_815
centroid_816
centroid_817
centroid_818
centroid_819
centroid_820
centroid_821
centroid_822
centroid_823
centroid_824
centroid_825
centroid_826
centroid_827
centroid_828
centroid_829
centroid_830
centroid_831
centroid_832
centroid_833
centroid_834
centroid_835
centroid_836
centroid_837
centroid_838
centroid_839
centroid_840
centroid_841
centroid_842
centroid_843
centroid_844
centroid_845
centroid_846
centroid_847
centroid_848
centroid_849
centroid_850
centroid_851
centroid_852
centroid_853
centroid_854
centroid_855
centroid_856
centroid_857
centroid_858
centroid_859
centroid_860
centroid_861
centroid_862
centroid_863
centroid_864
centroid_865
centroid_866
centroid_867
centroid_868
centroid_869
centroid_870
centroid_871
centroid_872
centroid_873
centroid_874
centroid_875
centroid_876
centroid_877
centroid_878
centroid_879
centroid_880
centroid_881
centroid_882
centroid_883
centroid_884
centroid_885
centroid_886
centroid_887
centroid_888
centroid_889
centroid_890
centroid_891
centroid_892
centroid_893
centroid_894
centroid_895
centroid_896
centroid_897
centroid_898
centroid_899
centroid_900
centroid_901
centroid_902
centroid_903
centroid_904
centroid_905
centroid_906
centroid_907
centroid_908
centroid_909
centroid_910
centroid_911
centroid_912
centroid_913
centroid_914
centroid_915
centroid_916
centroid_917
centroid_918
centroid_919
centroid_920
centroid_921
centroid_922
centroid_923
centroid_924
centroid_925
centroid_926
centroid_927
centroid_928
centroid_929
centroid_930
centroid_931
centroid_932
centroid_933
centroid_934
centroid_935
centroid_936
centroid_937
centroid_938
centroid_939
centroid_940
centroid_941
centroid_942
centroid_943
centroid_944
centroid_945
centroid_946
centroid_947
centroid_948
centroid_949
centroid_950
centroid_951
centroid_952
centroid_953
centroid_954
centroid_955
centroid_956
centroid_957
centroid_958
centroid_959
centroid_960
centroid_961
centroid_962
centroid_963
centroid_964
centroid_965
centroid_966
centroid_967
centroid_968
centroid_969
centroid_970
centroid_971
centroid_972
centroid_973
centroid_974
centroid_975
centroid_976
centroid_977
centroid_978
centroid_979
centroid_980
centroid_981
centroid_982
centroid_983
centroid_984
centroid_985
centroid_986
centroid_987
centroid_988
centroid_989
centroid_990
centroid_991
centroid_992
centroid_993
centroid_994
centroid_995
centroid_996
centroid_997
centroid_998
centroid_999
centroid_1000
centroid_1001
centroid_1002
centroid_1003
centroid_1004
centroid_1005
centroid_1006
centroid_1007
centroid_1008
centroid_1009
centroid_1010
centroid_1011
centroid_1012
centroid_1013
centroid_1014
centroid_1015
centroid_1016
centroid_1017
centroid_1018
centroid_1019
centroid_1020
centroid_1021
centroid_1022
centroid_1023
centroid_1024
centroid_1025
centroid_1026
centroid_1027
centroid_1028
centroid_1029
centroid_1030
centroid_1031
centroid_1032
centroid_1033
centroid_1034
centroid_1035
centroid_1036
centroid_1037
centroid_1038
centroid_1039
centroid_1040
centroid_1041
centroid_1042
centroid_1043
centroid_1044
centroid_1045
centroid_1046
centroid_1047
centroid_1048
centroid_1049
centroid_1050
centroid_1051
centroid_1052
centroid_1053
centroid_1054
centroid_1055
centroid_1056
centroid_1057
centroid_1058
centroid_1059
centroid_1060
centroid_1061
centroid_1062
centroid_1063
centroid_1064
centroid_1065
centroid_1066
centroid_1067
centroid_1068
centroid_1069
centroid_1070
centroid_1071
centroid_1072
centroid_1073
centroid_1074
centroid_1075
centroid_1076
centroid_1077
centroid_1078
centroid_1079
centroid_1080
centroid_1081
centroid_1082
centroid_1083
centroid_1084
centroid_1085
centroid_1086
centroid_1087
centroid_1088
centroid_1089
centroid_1090
centroid_1091
centroid_1092
centroid_1093
centroid_1094
centroid_1095
centroid_1096
centroid_1097
centroid_1098
centroid_1099
centroid_1100
centroid_1101
centroid_1102
centroid_1103
centroid_1104
centroid_1105
centroid_1106
centroid_1107
centroid_1108
centroid_1109
centroid_1110
centroid_1111
centroid_1112
centroid_1113
centroid_1114
centroid_1115
centroid_1116
centroid_1117
centroid_1118
centroid_1119
centroid_1120
centroid_1121
centroid_1122
centroid_1123
centroid_1124
centroid_1125
centroid_1126
centroid_1127
centroid_1128
centroid_1129
centroid_1130
centroid_1131
centroid_1132
centroid_1133
centroid_1134
centroid_1135
centroid_1136
centroid_1137
centroid_1138
centroid_1139
centroid_1140
centroid_1141
centroid_1142
centroid_1143
centroid_1144
centroid_1145
centroid_1146
centroid_1147
centroid_1148
centroid_1149
centroid_1150
centroid_1151
centroid_1152
centroid_1153
centroid_1154
centroid_1155
centroid_1156
centroid_1157
centroid_1158
centroid_1159
centroid_1160
centroid_1161
centroid_1162
centroid_1163
centroid_1164
centroid_1165
centroid_1166
centroid_1167
centroid_1168
centroid_1169
centroid_1170
centroid_1171
centroid_1172
centroid_1173
centroid_1174
centroid_1175
centroid_1176
centroid_1177
centroid_1178
centroid_1179
centroid_1180
centroid_1181
centroid_1182
centroid_1183
centroid_1184
centroid_1185
centroid_1186
centroid_1187
centroid_1188
centroid_1189
centroid_1190
centroid_1191
centroid_1192
centroid_1193
centroid_1194
centroid_1195
centroid_1196
centroid_1197
centroid_1198
centroid_1199
centroid_1200
centroid_1201
centroid_1202
centroid_1203
centroid_1204
centroid_1205
centroid_1206
centroid_1207
centroid_1208
centroid_1209
centroid_1210
centroid_1211
centroid_1212
centroid_1213
centroid_1214
centroid_1215
centroid_1216
centroid_1217
centroid_1218
centroid_1219
centroid_1220
centroid_1221
centroid_1222
centroid_1223
centroid_1224
centroid_1225
centroid_1226
centroid_1227
centroid_1228
centroid_1229
centroid_1230
centroid_1231
centroid_1232
centroid_1233
centroid_1234
centroid_1235
centroid_1236
centroid_1237
centroid_1238
centroid_1239
centroid_1240
centroid_1241
centroid_1242
centroid_1243
centroid_1244
centroid_1245
centroid_1246
centroid_1247
centroid_1248
centroid_1249
centroid_1250
centroid_1251
centroid_1252
centroid_1253
centroid_1254
centroid_1255
centroid_1256
centroid_1257
centroid_1258
centroid_1259
centroid_1260
centroid_1261
centroid_1262
centroid_1263
centroid_1264
centroid_1265
centroid_1266
centroid_1267
centroid_1268
centroid_1269
centroid_1270
centroid_1271
centroid_1272
centroid_1273
centroid_1274
centroid_1275
centroid_1276
centroid_1277
centroid_1278
centroid_1279
centroid_1280
centroid_1281
centroid_1282
centroid_1283
centroid_1284
centroid_1285
centroid_1286
centroid_1287
centroid_1288
centroid_1289
centroid_1290
centroid_1291
centroid_1292
centroid_1293
centroid_1294
centroid_1295
centroid_1296
centroid_1297
centroid_1298
centroid_1299
centroid_1300
centroid_1301
centroid_1302
centroid_1303
centroid_1304
centroid_1305
centroid_1306
centroid_1307
centroid_1308
centroid_1309
centroid_1310
centroid_1311
centroid_1312
centroid_1313
centroid_1314
centroid_1315
centroid_1316
centroid_1317
centroid_1318
centroid_1319
centroid_1320
centroid_1321
centroid_1322
centroid_1323
centroid_1324
centroid_1325
centroid_1326
centroid_1327
centroid_1328
centroid_1329
centroid_1330
centroid_1331
centroid_1332
centroid_1333
centroid_1334
centroid_1335
centroid_1336
centroid_1337
centroid_1338
centroid_1339
centroid_1340
centroid_1341
centroid_1342
centroid_1343
centroid_1344
centroid_1345
centroid_1346
centroid_1347
centroid_1348
centroid_1349
centroid_1350
centroid_1351
centroid_1352
centroid_1353
centroid_1354
centroid_1355
centroid_1356
centroid_1357
centroid_1358
centroid_1359
centroid_1360
centroid_1361
centroid_1362
centroid_1363
centroid_1364
centroid_1365
centroid_1366
centroid_1367
centroid_1368
centroid_1369
centroid_1370
centroid_1371
centroid_1372
centroid_1373
centroid_1374
centroid_1375
centroid_1376
centroid_1377
centroid_1378
centroid_1379
centroid_1380
centroid_1381
centroid_1382
centroid_1383
centroid_1384
centroid_1385
centroid_1386
centroid_1387
centroid_1388
centroid_1389
centroid_1390
centroid_1391
centroid_1392
centroid_1393
centroid_1394
centroid_1395
centroid_1396
centroid_1397
centroid_1398
centroid_1399
centroid_1400
centroid_1401
centroid_1402
centroid_1403
centroid_1404
centroid_1405
centroid_1406
centroid_1407
centroid_1408
centroid_1409
centroid_1410
centroid_1411
centroid_1412
centroid_1413
centroid_1414
centroid_1415
centroid_1416
centroid_1417
centroid_1418
centroid_1419
centroid_1420
centroid_1421
centroid_1422
centroid_1423
centroid_1424
centroid_1425
centroid_1426
centroid_1427
centroid_1428
centroid_1429
centroid_1430
centroid_1431
centroid_1432
centroid_1433
centroid_1434
centroid_1435
centroid_1436
centroid_1437
centroid_1438
centroid_1439
centroid_1440
centroid_1441
centroid_1442
centroid_1443
centroid_1444
centroid_1445
centroid_1446
centroid_1447
centroid_1448
centroid_1449
centroid_1450
centroid_1451
centroid_1452
centroid_1453
centroid_1454
centroid_1455
centroid_1456
centroid_1457
centroid_1458
centroid_1459
centroid_1460
centroid_1461
centroid_1462
centroid_1463
centroid_1464
centroid_1465
centroid_1466
centroid_1467
centroid_1468
centroid_1469
centroid_1470
centroid_1471
centroid_1472
centroid_1473
centroid_1474
centroid_1475
centroid_1476
centroid_1477
centroid_1478
centroid_1479
centroid_1480
centroid_1481
centroid_1482
centroid_1483
centroid_1484
centroid_1485
centroid_1486
centroid_1487
centroid_1488
centroid_1489
centroid_1490
centroid_1491
centroid_1492
centroid_1493
centroid_1494
centroid_1495
centroid_1496
centroid_1497
centroid_1498
centroid_1499
centroid_1500
centroid_1501
centroid_1502
centroid_1503
centroid_1504
centroid_1505
centroid_1506
centroid_1507
centroid_1508
centroid_1509
centroid_1510
centroid_1511
centroid_1512
centroid_1513
centroid_1514
centroid_1515
centroid_1516
centroid_1517
centroid_1518
centroid_1519
centroid_1520
centroid_1521
centroid_1522
centroid_1523
centroid_1524
centroid_1525
centroid_1526
centroid_1527
centroid_1528
centroid_1529
centroid_1530
centroid_1531
centroid_1532
centroid_1533
centroid_1534
centroid_1535
centroid_1536
centroid_1537
centroid_1538
centroid_1539
centroid_1540
centroid_1541
centroid_1542
centroid_1543
centroid_1544
centroid_1545
centroid_1546
centroid_1547
centroid_1548
centroid_1549
centroid_1550
centroid_1551
centroid_1552
centroid_1553
centroid_1554
centroid_1555
centroid_1556
centroid_1557
centroid_1558
centroid_1559
centroid_1560
centroid_1561
centroid_1562
centroid_1563
centroid_1564
centroid_1565
centroid_1566
centroid_1567
centroid_1568
centroid_1569
centroid_1570
centroid_1571
centroid_1572
centroid_1573
centroid_1574
centroid_1575
centroid_1576
centroid_1577
centroid_1578
centroid_1579
centroid_1580
centroid_1581
centroid_1582
centroid_1583
centroid_1584
centroid_1585
centroid_1586
centroid_1587
centroid_1588
centroid_1589
centroid_1590
centroid_1591
centroid_1592
centroid_1593
centroid_1594
centroid_1595
centroid_1596
centroid_1597
centroid_1598
centroid_1599
centroid_1600
centroid_1601
centroid_1602
centroid_1603
centroid_1604
centroid_1605
centroid_1606
centroid_1607
centroid_1608
centroid_1609
centroid_1610
centroid_1611
centroid_1612
centroid_1613
centroid_1614
centroid_1615
centroid_1616
centroid_1617
centroid_1618
centroid_1619
centroid_1620
centroid_1621
centroid_1622
centroid_1623
centroid_1624
centroid_1625
centroid_1626
centroid_1627
centroid_1628
centroid_1629
centroid_1630
centroid_1631
centroid_1632
centroid_1633
centroid_1634
centroid_1635
centroid_1636
centroid_1637
centroid_1638
centroid_1639
centroid_1640
centroid_1641
centroid_1642
centroid_1643
centroid_1644
centroid_1645
centroid_1646
centroid_1647
centroid_1648
centroid_1649
centroid_1650
centroid_1651
centroid_1652
centroid_1653
centroid_1654
centroid_1655
centroid_1656
centroid_1657
centroid_1658
centroid_1659
centroid_1660
centroid_1661
centroid_1662
centroid_1663
centroid_1664
centroid_1665
centroid_1666
centroid_1667
centroid_1668
centroid_1669
centroid_1670
centroid_1671
centroid_1672
centroid_1673
centroid_1674
centroid_1675
centroid_1676
centroid_1677
centroid_1678
centroid_1679
centroid_1680
centroid_1681
centroid_1682
centroid_1683
centroid_1684
centroid_1685
centroid_1686
centroid_1687
centroid_1688
centroid_1689
centroid_1690
centroid_1691
centroid_1692
centroid_1693
centroid_1694
centroid_1695
centroid_1696
centroid_1697
centroid_1698
centroid_1699
centroid_1700
centroid_1701
centroid_1702
centroid_1703
centroid_1704
centroid_1705
centroid_1706
centroid_1707
centroid_1708
centroid_1709
centroid_1710
centroid_1711
centroid_1712
centroid_1713
centroid_1714
centroid_1715
centroid_1716
centroid_1717
centroid_1718
centroid_1719
centroid_1720
centroid_1721
centroid_1722
centroid_1723
centroid_1724
centroid_1725
centroid_1726
centroid_1727
centroid_1728
centroid_1729
centroid_1730
centroid_1731
centroid_1732
centroid_1733
centroid_1734
centroid_1735
centroid_1736
centroid_1737
centroid_1738
centroid_1739
centroid_1740
centroid_1741
centroid_1742
centroid_1743
centroid_1744
centroid_1745
centroid_1746
centroid_1747
centroid_1748
centroid_1749
centroid_1750
centroid_1751
centroid_1752
centroid_1753
centroid_1754
centroid_1755
centroid_1756
centroid_1757
centroid_1758
centroid_1759
centroid_1760
centroid_1761
centroid_1762
centroid_1763
centroid_1764
centroid_1765
centroid_1766
centroid_1767
centroid_1768
centroid_1769
centroid_1770
centroid_1771
centroid_1772
centroid_1773
centroid_1774
centroid_1775
centroid_1776
centroid_1777
centroid_1778
centroid_1779
centroid_1780
centroid_1781
centroid_1782
centroid_1783
centroid_1784
centroid_1785
centroid_1786
centroid_1787
centroid_1788
centroid_1789
centroid_1790
centroid_1791
centroid_1792
centroid_1793
centroid_1794
centroid_1795
centroid_1796
centroid_1797
centroid_1798
centroid_1799
centroid_1800
centroid_1801
centroid_1802
centroid_1803
centroid_1804
centroid_1805
centroid_1806
centroid_1807
centroid_1808
centroid_1809
centroid_1810
centroid_1811
centroid_1812
centroid_1813
centroid_1814
centroid_1815
centroid_1816
centroid_1817
centroid_1818
centroid_1819
centroid_1820
centroid_1821
centroid_1822
centroid_1823
centroid_1824
centroid_1825
centroid_1826
centroid_1827
centroid_1828
centroid_1829
centroid_1830
centroid_1831
centroid_1832
centroid_1833
centroid_1834
centroid_1835
centroid_1836
centroid_1837
centroid_1838
centroid_1839
centroid_1840
centroid_1841
centroid_1842
centroid_1843
centroid_1844
centroid_1845
centroid_1846
centroid_1847
centroid_1848
centroid_1849
centroid_1850
centroid_1851
centroid_1852
centroid_1853
centroid_1854
centroid_1855
centroid_1856
centroid_1857
centroid_1858
centroid_1859
centroid_1860
centroid_1861
centroid_1862
centroid_1863
centroid_1864
centroid_1865
centroid_1866
centroid_1867
centroid_1868
centroid_1869
centroid_1870
centroid_1871
centroid_1872
centroid_1873
centroid_1874
centroid_1875
centroid_1876
centroid_1877
centroid_1878
centroid_1879
centroid_1880
centroid_1881
centroid_1882
centroid_1883
centroid_1884
centroid_1885
centroid_1886
centroid_1887
centroid_1888
centroid_1889
centroid_1890
centroid_1891
centroid_1892
centroid_1893
centroid_1894
centroid_1895
centroid_1896
centroid_1897
centroid_1898
centroid_1899
centroid_1900
centroid_1901
centroid_1902
centroid_1903
centroid_1904
centroid_1905
centroid_1906
centroid_1907
centroid_1908
centroid_1909
centroid_1910
centroid_1911
centroid_1912
centroid_1913
centroid_1914
centroid_1915
centroid_1916
centroid_1917
centroid_1918
centroid_1919
centroid_1920
centroid_1921
centroid_1922
centroid_1923
centroid_1924
centroid_1925
centroid_1926
centroid_1927
centroid_1928
centroid_1929
centroid_1930
centroid_1931
centroid_1932
centroid_1933
centroid_1934
centroid_1935
centroid_1936
centroid_1937
centroid_1938
centroid_1939
centroid_1940
centroid_1941
centroid_1942
centroid_1943
centroid_1944
centroid_1945
centroid_1946
centroid_1947
centroid_1948
centroid_1949
centroid_1950
centroid_1951
centroid_1952
centroid_1953
centroid_1954
centroid_1955
centroid_1956
centroid_1957
centroid_1958
centroid_1959
centroid_1960
centroid_1961
centroid_1962
centroid_1963
centroid_1964
centroid_1965
centroid_1966
centroid_1967
centroid_1968
centroid_1969
centroid_1970
centroid_1971
centroid_1972
centroid_1973
centroid_1974
centroid_1975
centroid_1976
centroid_1977
centroid_1978
centroid_1979
centroid_1980
centroid_1981
centroid_1982
centroid_1983
centroid_1984
centroid_1985
centroid_1986
centroid_1987
centroid_1988
centroid_1989
centroid_1990
centroid_1991
centroid_1992
centroid_1993
centroid_1994
centroid_1995
centroid_1996
centroid_1997
centroid_1998
centroid_1999
centroid_2000
centroid_2001
centroid_2002
centroid_2003
centroid_2004
centroid_2005
centroid_2006
centroid_2007
centroid_2008
centroid_2009
centroid_2010
centroid_2011
centroid_2012
centroid_2013
centroid_2014
centroid_2015
centroid_2016
centroid_2017
centroid_2018
centroid_2019
centroid_2020
centroid_2021
centroid_2022
centroid_2023
centroid_2024
centroid_2025
centroid_2026
centroid_2027
centroid_2028
centroid_2029
centroid_2030
centroid_2031
centroid_2032
centroid_2033
centroid_2034
centroid_2035
centroid_2036
centroid_2037
centroid_2038
centroid_2039
centroid_2040
centroid_2041
centroid_2042
centroid_2043
centroid_2044
centroid_2045
centroid_2046
centroid_2047
centroid_2048
centroid_2049
centroid_2050
centroid_2051
centroid_2052
centroid_2053
centroid_2054
centroid_2055
centroid_2056
centroid_2057
centroid_2058
centroid_2059
centroid_2060
centroid_2061
centroid_2062
centroid_2063
centroid_2064
centroid_2065
centroid_2066
centroid_2067
centroid_2068
centroid_2069
centroid_2070
centroid_2071
centroid_2072
centroid_2073
centroid_2074
centroid_2075
centroid_2076
centroid_2077
centroid_2078
centroid_2079
centroid_2080
centroid_2081
centroid_2082
centroid_2083
centroid_2084
centroid_2085
centroid_2086
centroid_2087
centroid_2088
centroid_2089
centroid_2090
centroid_2091
centroid_2092
centroid_2093
centroid_2094
centroid_2095
centroid_2096
centroid_2097
centroid_2098
centroid_2099
centroid_2100
centroid_2101
centroid_2102
centroid_2103
centroid_2104
centroid_2105
centroid_2106
centroid_2107
centroid_2108
centroid_2109
centroid_2110
centroid_2111
centroid_2112
centroid_2113
centroid_2114
centroid_2115
centroid_2116
centroid_2117
centroid_2118
centroid_2119
centroid_2120
centroid_2121
centroid_2122
centroid_2123
centroid_2124
centroid_2125
centroid_2126
centroid_2127
centroid_2128
centroid_2129
centroid_2130
centroid_2131
centroid_2132
centroid_2133
centroid_2134
centroid_2135
centroid_2136
centroid_2137
centroid_2138
centroid_2139
centroid_2140
centroid_2141
centroid_2142
centroid_2143
centroid_2144
centroid_2145
centroid_2146
centroid_2147
centroid_2148
centroid_2149
centroid_2150
centroid_2151
centroid_2152
centroid_2153
centroid_2154
centroid_2155
centroid_2156
centroid_2157
centroid_2158
centroid_2159
centroid_2160
centroid_2161
centroid_2162
centroid_2163
centroid_2164
centroid_2165
centroid_2166
centroid_2167
centroid_2168
centroid_2169
centroid_2170
centroid_2171
centroid_2172
centroid_2173
centroid_2174
centroid_2175
centroid_2176
centroid_2177
centroid_2178
centroid_2179
centroid_2180
centroid_2181
centroid_2182
centroid_2183
centroid_2184
centroid_2185
centroid_2186
centroid_2187
centroid_2188
centroid_2189
centroid_2190
centroid_2191
centroid_2192
centroid_2193
centroid_2194
centroid_2195
centroid_2196
centroid_2197
centroid_2198
centroid_2199
centroid_2200
centroid_2201
centroid_2202
centroid_2203
centroid_2204
centroid_2205
centroid_2206
centroid_2207
centroid_2208
centroid_2209
centroid_2210
centroid_2211
centroid_2212
centroid_2213
centroid_2214
centroid_2215
centroid_2216
centroid_2217
centroid_2218
centroid_2219
centroid_2220
centroid_2221
centroid_2222
centroid_2223
centroid_2224
centroid_2225
centroid_2226
centroid_2227
centroid_2228
centroid_2229
centroid_2230
centroid_2231
centroid_2232
centroid_2233
centroid_2234
centroid_2235
centroid_2236
centroid_2237
centroid_2238
centroid_2239
centroid_2240
centroid_2241
centroid_2242
centroid_2243
centroid_2244
centroid_2245
centroid_2246
centroid_2247
centroid_2248
centroid_2249
centroid_2250
centroid_2251
centroid_2252
centroid_2253
centroid_2254
centroid_2255
centroid_2256
centroid_2257
centroid_2258
centroid_2259
centroid_2260
centroid_2261
centroid_2262
centroid_2263
centroid_2264
centroid_2265
centroid_2266
centroid_2267
centroid_2268
centroid_2269
centroid_2270
centroid_2271
centroid_2272
centroid_2273
centroid_2274
centroid_2275
centroid_2276
centroid_2277
centroid_2278
centroid_2279
centroid_2280
centroid_2281
centroid_2282
centroid_2283
centroid_2284
centroid_2285
centroid_2286
centroid_2287
centroid_2288
centroid_2289
centroid_2290
centroid_2291
centroid_2292
centroid_2293
centroid_2294
centroid_2295
centroid_2296
centroid_2297
centroid_2298
centroid_2299
centroid_2300
centroid_2301
centroid_2302
centroid_2303
centroid_2304
centroid_2305
centroid_2306
centroid_2307
centroid_2308
centroid_2309
centroid_2310
centroid_2311
centroid_2312
centroid_2313
centroid_2314
centroid_2315
centroid_2316
centroid_2317
centroid_2318
centroid_2319
centroid_2320
centroid_2321
centroid_2322
centroid_2323
centroid_2324
centroid_2325
centroid_2326
centroid_2327
centroid_2328
centroid_2329
centroid_2330
centroid_2331
centroid_2332
centroid_2333
centroid_2334
centroid_2335
centroid_2336
centroid_2337
centroid_2338
centroid_2339
centroid_2340
centroid_2341
centroid_2342
centroid_2343
centroid_2344
centroid_2345
centroid_2346
centroid_2347
centroid_2348
centroid_2349
centroid_2350
centroid_2351
centroid_2352
centroid_2353
centroid_2354
centroid_2355
centroid_2356
centroid_2357
centroid_2358
centroid_2359
centroid_2360
centroid_2361
centroid_2362
centroid_2363
centroid_2364
centroid_2365
centroid_2366
centroid_2367
centroid_2368
centroid_2369
centroid_2370
centroid_2371
centroid_2372
centroid_2373
centroid_2374
centroid_2375
centroid_2376
centroid_2377
centroid_2378
centroid_2379
centroid_2380
centroid_2381
centroid_2382
centroid_2383
centroid_2384
centroid_2385
centroid_2386
centroid_2387
centroid_2388
centroid_2389
centroid_2390
centroid_2391
centroid_2392
centroid_2393
centroid_2394
centroid_2395
centroid_2396
centroid_2397
centroid_2398
centroid_2399
centroid_2400
centroid_2401
centroid_2402
centroid_2403
centroid_2404
centroid_2405
centroid_2406
centroid_2407
centroid_2408
centroid_2409
centroid_2410
centroid_2411
centroid_2412
centroid_2413
centroid_2414
centroid_2415
centroid_2416
centroid_2417
centroid_2418
centroid_2419
centroid_2420
centroid_2421
centroid_2422
centroid_2423
centroid_2424
centroid_2425
centroid_2426
centroid_2427
centroid_2428
centroid_2429
centroid_2430
centroid_2431
centroid_2432
centroid_2433
centroid_2434
centroid_2435
centroid_2436
centroid_2437
centroid_2438
centroid_2439
centroid_2440
centroid_2441
centroid_2442
centroid_2443
centroid_2444
centroid_2445
centroid_2446
centroid_2447
centroid_2448
centroid_2449
centroid_2450
centroid_2451
centroid_2452
centroid_2453
centroid_2454
centroid_2455
centroid_2456
centroid_2457
centroid_2458
centroid_2459
centroid_2460
centroid_2461
centroid_2462
centroid_2463
centroid_2464
centroid_2465
centroid_2466
centroid_2467
centroid_2468
centroid_2469
centroid_2470
centroid_2471
centroid_2472
centroid_2473
centroid_2474
centroid_2475
centroid_2476
centroid_2477
centroid_2478
centroid_2479
centroid_2480
centroid_2481
centroid_2482
centroid_2483
centroid_2484
centroid_2485
centroid_2486
centroid_2487
centroid_2488
centroid_2489
centroid_2490
centroid_2491
centroid_2492
centroid_2493
centroid_2494
centroid_2495
centroid_2496
centroid_2497
centroid_2498
centroid_2499
centroid_2500
centroid_2501
centroid_2502
centroid_2503
centroid_2504
centroid_2505
centroid_2506
centroid_2507
centroid_2508
centroid_2509
centroid_2510
centroid_2511
centroid_2512
centroid_2513
centroid_2514
centroid_2515
centroid_2516
centroid_2517
centroid_2518
centroid_2519
centroid_2520
centroid_2521
centroid_2522
centroid_2523
centroid_2524
centroid_2525
centroid_2526
centroid_2527
centroid_2528
centroid_2529
centroid_2530
centroid_2531
centroid_2532
centroid_2533
centroid_2534
centroid_2535
centroid_2536
centroid_2537
centroid_2538
centroid_2539
centroid_2540
centroid_2541
centroid_2542
centroid_2543
centroid_2544
centroid_2545
centroid_2546
centroid_2547
centroid_2548
centroid_2549
centroid_2550
centroid_2551
centroid_2552
centroid_2553
centroid_2554
centroid_2555
centroid_2556
centroid_2557
centroid_2558
centroid_2559
centroid_2560
centroid_2561
centroid_2562
centroid_2563
centroid_2564
centroid_2565
centroid_2566
centroid_2567
centroid_2568
centroid_2569
centroid_2570
centroid_2571
centroid_2572
centroid_2573
centroid_2574
centroid_2575
centroid_2576
centroid_2577
centroid_2578
centroid_2579
centroid_2580
centroid_2581
centroid_2582
centroid_2583
centroid_2584
centroid_2585
centroid_2586
centroid_2587
centroid_2588
centroid_2589
centroid_2590
centroid_2591
centroid_2592
centroid_2593
centroid_2594
centroid_2595
centroid_2596
centroid_2597
centroid_2598
centroid_2599
centroid_2600
centroid_2601
centroid_2602
centroid_2603
centroid_2604
centroid_2605
centroid_2606
centroid_2607
centroid_2608
centroid_2609
centroid_2610
centroid_2611
centroid_2612
centroid_2613
centroid_2614
centroid_2615
centroid_2616
centroid_2617
centroid_2618
centroid_2619
centroid_2620
centroid_2621
centroid_2622
centroid_2623
centroid_2624
centroid_2625
centroid_2626
centroid_2627
centroid_2628
centroid_2629
centroid_2630
centroid_2631
centroid_2632
centroid_2633
centroid_2634
centroid_2635
centroid_2636
centroid_2637
centroid_2638
centroid_2639
centroid_2640
centroid_2641
centroid_2642
centroid_2643
centroid_2644
centroid_2645
centroid_2646
centroid_2647
centroid_2648
centroid_2649
centroid_2650
centroid_2651
centroid_2652
centroid_2653
centroid_2654
centroid_2655
centroid_2656
centroid_2657
centroid_2658
centroid_2659
centroid_2660
centroid_2661
centroid_2662
centroid_2663
centroid_2664
centroid_2665
centroid_2666
centroid_2667
centroid_2668
centroid_2669
centroid_2670
centroid_2671
centroid_2672
centroid_2673
centroid_2674
centroid_2675
centroid_2676
centroid_2677
centroid_2678
centroid_2679
centroid_2680
centroid_2681
centroid_2682
centroid_2683
centroid_2684
centroid_2685
centroid_2686
centroid_2687
centroid_2688
centroid_2689
centroid_2690
centroid_2691
centroid_2692
centroid_2693
centroid_2694
centroid_2695
centroid_2696
centroid_2697
centroid_2698
centroid_2699
centroid_2700
centroid_2701
centroid_2702
centroid_2703
centroid_2704
centroid_2705
centroid_2706
centroid_2707
centroid_2708
centroid_2709
centroid_2710
centroid_2711
centroid_2712
centroid_2713
centroid_2714
centroid_2715
centroid_2716
centroid_2717
centroid_2718
centroid_2719
centroid_2720
centroid_2721
centroid_2722
centroid_2723
centroid_2724
centroid_2725
centroid_2726
centroid_2727
centroid_2728
centroid_2729
centroid_2730
centroid_2731
centroid_2732
centroid_2733
centroid_2734
centroid_2735
centroid_2736
centroid_2737
centroid_2738
centroid_2739
centroid_2740
centroid_2741
centroid_2742
centroid_2743
centroid_2744
centroid_2745
centroid_2746
centroid_2747
centroid_2748
centroid_2749
centroid_2750
centroid_2751
centroid_2752
centroid_2753
centroid_2754
centroid_2755
centroid_2756
centroid_2757
centroid_2758
centroid_2759
centroid_2760
centroid_2761
centroid_2762
centroid_2763
centroid_2764
centroid_2765
centroid_2766
centroid_2767
centroid_2768
centroid_2769
centroid_2770
centroid_2771
centroid_2772
centroid_2773
centroid_2774
centroid_2775
centroid_2776
centroid_2777
centroid_2778
centroid_2779
centroid_2780
centroid_2781
centroid_2782
centroid_2783
centroid_2784
centroid_2785
centroid_2786
centroid_2787
centroid_2788
centroid_2789
centroid_2790
centroid_2791
centroid_2792
centroid_2793
centroid_2794
centroid_2795
centroid_2796
centroid_2797
centroid_2798
centroid_2799
centroid_2800
centroid_2801
centroid_2802
centroid_2803
centroid_2804
centroid_2805
centroid_2806
centroid_2807
centroid_2808
centroid_2809
centroid_2810
centroid_2811
centroid_2812
centroid_2813
centroid_2814
centroid_2815
centroid_2816
centroid_2817
centroid_2818
centroid_2819
centroid_2820
centroid_2821
centroid_2822
centroid_2823
centroid_2824
centroid_2825
centroid_2826
centroid_2827
centroid_2828
centroid_2829
centroid_2830
centroid_2831
centroid_2832
centroid_2833
centroid_2834
centroid_2835
centroid_2836
centroid_2837
centroid_2838
centroid_2839
centroid_2840
centroid_2841
centroid_2842
centroid_2843
centroid_2844
centroid_2845
centroid_2846
centroid_2847
centroid_2848
centroid_2849
centroid_2850
centroid_2851
centroid_2852
centroid_2853
centroid_2854
centroid_2855
centroid_2856
centroid_2857
centroid_2858
centroid_2859
centroid_2860
centroid_2861
centroid_2862
centroid_2863
centroid_2864
centroid_2865
centroid_2866
centroid_2867
centroid_2868
centroid_2869
centroid_2870
centroid_2871
centroid_2872
centroid_2873
centroid_2874
centroid_2875
centroid_2876
centroid_2877
centroid_2878
centroid_2879
centroid_2880
centroid_2881
centroid_2882
centroid_2883
centroid_2884
centroid_2885
centroid_2886
centroid_2887
centroid_2888
centroid_2889
centroid_2890
centroid_2891
centroid_2892
centroid_2893
centroid_2894
centroid_2895
centroid_2896
centroid_2897
centroid_2898
centroid_2899
centroid_2900
centroid_2901
centroid_2902
centroid_2903
centroid_2904
centroid_2905
centroid_2906
centroid_2907
centroid_2908
centroid_2909
centroid_2910
centroid_2911
centroid_2912
centroid_2913
centroid_2914
centroid_2915
centroid_2916
centroid_2917
centroid_2918
centroid_2919
centroid_2920
centroid_2921
centroid_2922
centroid_2923
centroid_2924
centroid_2925
centroid_2926
centroid_2927
centroid_2928
centroid_2929
centroid_2930
centroid_2931
centroid_2932
centroid_2933
centroid_2934
centroid_2935
centroid_2936
centroid_2937
centroid_2938
centroid_2939
centroid_2940
centroid_2941
centroid_2942
centroid_2943
centroid_2944
centroid_2945
centroid_2946
centroid_2947
centroid_2948
centroid_2949
centroid_2950
centroid_2951
centroid_2952
centroid_2953
centroid_2954
centroid_2955
centroid_2956
centroid_2957
centroid_2958
centroid_2959
centroid_2960
centroid_2961
centroid_2962
centroid_2963
centroid_2964
centroid_2965
centroid_2966
centroid_2967
centroid_2968
centroid_2969
centroid_2970
centroid_2971
centroid_2972
centroid_2973
centroid_2974
centroid_2975
centroid_2976
centroid_2977
centroid_2978
centroid_2979
centroid_2980
centroid_2981
centroid_2982
centroid_2983
centroid_2984
centroid_2985
centroid_2986
centroid_2987
centroid_2988
centroid_2989
centroid_2990
centroid_2991
centroid_2992
centroid_2993
centroid_2994
centroid_2995
centroid_2996
centroid_2997
centroid_2998
centroid_2999
centroid_3000
centroid_3001
centroid_3002
centroid_3003
centroid_3004
centroid_3005
centroid_3006
centroid_3007
centroid_3008
centroid_3009
centroid_3010
centroid_3011
centroid_3012
centroid_3013
centroid_3014
centroid_3015
centroid_3016
centroid_3017
centroid_3018
centroid_3019
centroid_3020
centroid_3021
centroid_3022
centroid_3023
centroid_3024
centroid_3025
centroid_3026
centroid_3027
centroid_3028
centroid_3029
centroid_3030
centroid_3031
centroid_3032
centroid_3033
centroid_3034
centroid_3035
centroid_3036
centroid_3037
centroid_3038
centroid_3039
centroid_3040
centroid_3041
centroid_3042
centroid_3043
centroid_3044
centroid_3045
centroid_3046
centroid_3047
centroid_3048
centroid_3049
centroid_3050
centroid_3051
centroid_3052
centroid_3053
centroid_3054
centroid_3055
centroid_3056
centroid_3057
centroid_3058
centroid_3059
centroid_3060
centroid_3061
centroid_3062
centroid_3063
centroid_3064
centroid_3065
centroid_3066
centroid_3067
centroid_3068
centroid_3069
centroid_3070
centroid_3071
centroid_3072
centroid_3073
centroid_3074
centroid_3075
centroid_3076
centroid_3077
centroid_3078
centroid_3079
centroid_3080
centroid_3081
centroid_3082
centroid_3083
centroid_3084
centroid_3085
centroid_3086
centroid_3087
centroid_3088
centroid_3089
centroid_3090
centroid_3091
centroid_3092
centroid_3093
centroid_3094
centroid_3095
centroid_3096
centroid_3097
centroid_3098
centroid_3099
centroid_3100
centroid_3101
centroid_3102
centroid_3103
centroid_3104
centroid_3105
centroid_3106
centroid_3107
centroid_3108
centroid_3109
centroid_3110
centroid_3111
centroid_3112
centroid_3113
centroid_3114
centroid_3115
centroid_3116
centroid_3117
centroid_3118
centroid_3119
centroid_3120
centroid_3121
centroid_3122
centroid_3123
centroid_3124
centroid_3125
centroid_3126
centroid_3127
centroid_3128
centroid_3129
centroid_3130
centroid_3131
centroid_3132
centroid_3133
centroid_3134
centroid_3135
centroid_3136
centroid_3137
centroid_3138
centroid_3139
centroid_3140
centroid_3141
centroid_3142
centroid_3143
centroid_3144
centroid_3145
centroid_3146
centroid_3147
centroid_3148
centroid_3149
centroid_3150
centroid_3151
centroid_3152
centroid_3153
centroid_3154
centroid_3155
centroid_3156
centroid_3157
centroid_3158
centroid_3159
centroid_3160
centroid_3161
centroid_3162
centroid_3163
centroid_3164
centroid_3165
centroid_3166
centroid_3167
centroid_3168
centroid_3169
centroid_3170
centroid_3171
centroid_3172
centroid_3173
centroid_3174
centroid_3175
centroid_3176
centroid_3177
centroid_3178
centroid_3179
centroid_3180
centroid_3181
centroid_3182
centroid_3183
centroid_3184
centroid_3185
centroid_3186
centroid_3187
centroid_3188
centroid_3189
centroid_3190
centroid_3191
centroid_3192
centroid_3193
centroid_3194
centroid_3195
centroid_3196
centroid_3197
centroid_3198
centroid_3199
centroid_3200
centroid_3201
centroid_3202
centroid_3203
centroid_3204
centroid_3205
centroid_3206
centroid_3207
centroid_3208
centroid_3209
centroid_3210
centroid_3211
centroid_3212
centroid_3213
centroid_3214
centroid_3215
centroid_3216
centroid_3217
centroid_3218
centroid_3219
centroid_3220
centroid_3221
centroid_3222
centroid_3223
centroid_3224
centroid_3225
centroid_3226
centroid_3227
centroid_3228
centroid_3229
centroid_3230
centroid_3231
centroid_3232
centroid_3233
centroid_3234
centroid_3235
centroid_3236
centroid_3237
centroid_3238
centroid_3239
centroid_3240
centroid_3241
centroid_3242
centroid_3243
centroid_3244
centroid_3245
centroid_3246
centroid_3247
centroid_3248
centroid_3249
centroid_3250
centroid_3251
centroid_3252
centroid_3253
centroid_3254
centroid_3255
centroid_3256
centroid_3257
centroid_3258
centroid_3259
centroid_3260
centroid_3261
centroid_3262
centroid_3263
centroid_3264
centroid_3265
centroid_3266
centroid_3267
centroid_3268
centroid_3269
centroid_3270
centroid_3271
centroid_3272
centroid_3273
centroid_3274
centroid_3275
centroid_3276
centroid_3277
centroid_3278
centroid_3279
centroid_3280
centroid_3281
centroid_3282
centroid_3283
centroid_3284
centroid_3285
centroid_3286
centroid_3287
centroid_3288
centroid_3289
centroid_3290
centroid_3291
centroid_3292
centroid_3293
centroid_3294
centroid_3295
centroid_3296
centroid_3297
centroid_3298
centroid_3299
centroid_3300
centroid_3301
centroid_3302
centroid_3303
centroid_3304
centroid_3305
centroid_3306
centroid_3307
centroid_3308
centroid_3309
centroid_3310
centroid_3311
centroid_3312
centroid_3313
centroid_3314
centroid_3315
centroid_3316
centroid_3317
centroid_3318
centroid_3319
centroid_3320
centroid_3321
centroid_3322
centroid_3323
centroid_3324
centroid_3325
centroid_3326
centroid_3327
centroid_3328
centroid_3329
centroid_3330
centroid_3331
centroid_3332
centroid_3333
centroid_3334
centroid_3335
centroid_3336
centroid_3337
centroid_3338
centroid_3339
centroid_3340
centroid_3341
centroid_3342
centroid_3343
centroid_3344
centroid_3345
centroid_3346
centroid_3347
centroid_3348
centroid_3349
centroid_3350
centroid_3351
centroid_3352
centroid_3353
centroid_3354
centroid_3355
centroid_3356
centroid_3357
centroid_3358
centroid_3359
centroid_3360
centroid_3361
centroid_3362
centroid_3363
centroid_3364
centroid_3365
centroid_3366
centroid_3367
centroid_3368
centroid_3369
centroid_3370
centroid_3371
centroid_3372
centroid_3373
centroid_3374
centroid_3375
centroid_3376
centroid_3377
centroid_3378
centroid_3379
centroid_3380
centroid_3381
centroid_3382
centroid_3383
centroid_3384
centroid_3385
centroid_3386
centroid_3387
centroid_3388
centroid_3389
centroid_3390
centroid_3391
centroid_3392
centroid_3393
centroid_3394
centroid_3395
centroid_3396
centroid_3397
centroid_3398
centroid_3399
centroid_3400
centroid_3401
centroid_3402
centroid_3403
centroid_3404
centroid_3405
centroid_3406
centroid_3407
centroid_3408
centroid_3409
centroid_3410
centroid_3411
centroid_3412
centroid_3413
centroid_3414
centroid_3415
centroid_3416
centroid_3417
centroid_3418
centroid_3419
centroid_3420
centroid_3421
centroid_3422
centroid_3423
centroid_3424
centroid_3425
centroid_3426
centroid_3427
centroid_3428
centroid_3429
centroid_3430
centroid_3431
centroid_3432
centroid_3433
centroid_3434
centroid_3435
centroid_3436
centroid_3437
centroid_3438
centroid_3439
centroid_3440
centroid_3441
centroid_3442
centroid_3443
centroid_3444
centroid_3445
centroid_3446
centroid_3447
centroid_3448
centroid_3449
centroid_3450
centroid_3451
centroid_3452
centroid_3453
centroid_3454
centroid_3455
centroid_3456
centroid_3457
centroid_3458
centroid_3459
centroid_3460
centroid_3461
centroid_3462
centroid_3463
centroid_3464
centroid_3465
centroid_3466
centroid_3467
centroid_3468
centroid_3469
centroid_3470
centroid_3471
centroid_3472
centroid_3473
centroid_3474
centroid_3475
centroid_3476
centroid_3477
centroid_3478
centroid_3479
centroid_3480
centroid_3481
centroid_3482
centroid_3483
centroid_3484
centroid_3485
centroid_3486
centroid_3487
centroid_3488
centroid_3489
centroid_3490
centroid_3491
centroid_3492
centroid_3493
centroid_3494
centroid_3495
centroid_3496
centroid_3497
centroid_3498
centroid_3499
centroid_3500
centroid_3501
centroid_3502
centroid_3503
centroid_3504
centroid_3505
centroid_3506
centroid_3507
centroid_3508
centroid_3509
centroid_3510
centroid_3511
centroid_3512
centroid_3513
centroid_3514
centroid_3515
centroid_3516
centroid_3517
centroid_3518
centroid_3519
centroid_3520
centroid_3521
centroid_3522
centroid_3523
centroid_3524
centroid_3525
centroid_3526
centroid_3527
centroid_3528
centroid_3529
centroid_3530
centroid_3531
centroid_3532
centroid_3533
centroid_3534
centroid_3535
centroid_3536
centroid_3537
centroid_3538
centroid_3539
centroid_3540
centroid_3541
centroid_3542
centroid_3543
centroid_3544
centroid_3545
centroid_3546
centroid_3547
centroid_3548
centroid_3549
centroid_3550
centroid_3551
centroid_3552
centroid_3553
centroid_3554
centroid_3555
centroid_3556
centroid_3557
centroid_3558
centroid_3559
centroid_3560
centroid_3561
centroid_3562
centroid_3563
centroid_3564
centroid_3565
centroid_3566
centroid_3567
centroid_3568
centroid_3569
centroid_3570
centroid_3571
centroid_3572
centroid_3573
centroid_3574
centroid_3575
centroid_3576
centroid_3577
centroid_3578
centroid_3579
centroid_3580
centroid_3581
centroid_3582
centroid_3583
centroid_3584
centroid_3585
centroid_3586
centroid_3587
centroid_3588
centroid_3589
centroid_3590
centroid_3591
centroid_3592
centroid_3593
centroid_3594
centroid_3595
centroid_3596
centroid_3597
centroid_3598
centroid_3599
centroid_3600
centroid_3601
centroid_3602
centroid_3603
centroid_3604
centroid_3605
centroid_3606
centroid_3607
centroid_3608
centroid_3609
centroid_3610
centroid_3611
centroid_3612
centroid_3613
centroid_3614
centroid_3615
centroid_3616
centroid_3617
centroid_3618
centroid_3619
centroid_3620
centroid_3621
centroid_3622
centroid_3623
centroid_3624
centroid_3625
centroid_3626
centroid_3627
centroid_3628
centroid_3629
centroid_3630
centroid_3631
centroid_3632
centroid_3633
centroid_3634
centroid_3635
centroid_3636
centroid_3637
centroid_3638
centroid_3639
centroid_3640
centroid_3641
centroid_3642
centroid_3643
centroid_3644
centroid_3645
centroid_3646
centroid_3647
centroid_3648
centroid_3649
centroid_3650
centroid_3651
centroid_3652
centroid_3653
centroid_3654
centroid_3655
centroid_3656
centroid_3657
centroid_3658
centroid_3659
centroid_3660
centroid_3661
centroid_3662
centroid_3663
centroid_3664
centroid_3665
centroid_3666
centroid_3667
centroid_3668
centroid_3669
centroid_3670
centroid_3671
centroid_3672
centroid_3673
centroid_3674
centroid_3675
centroid_3676
centroid_3677
centroid_3678
centroid_3679
centroid_3680
centroid_3681
centroid_3682
centroid_3683
centroid_3684
centroid_3685
centroid_3686
centroid_3687
centroid_3688
centroid_3689
centroid_3690
centroid_3691
centroid_3692
centroid_3693
centroid_3694
centroid_3695
centroid_3696
centroid_3697
centroid_3698
centroid_3699
centroid_3700
centroid_3701
centroid_3702
centroid_3703
centroid_3704
centroid_3705
centroid_3706
centroid_3707
centroid_3708
centroid_3709
centroid_3710
centroid_3711
centroid_3712
centroid_3713
centroid_3714
centroid_3715
centroid_3716
centroid_3717
centroid_3718
centroid_3719
centroid_3720
centroid_3721
centroid_3722
centroid_3723
centroid_3724
centroid_3725
centroid_3726
centroid_3727
centroid_3728
centroid_3729
centroid_3730
centroid_3731
centroid_3732
centroid_3733
centroid_3734
centroid_3735
centroid_3736
centroid_3737
centroid_3738
centroid_3739
centroid_3740
centroid_3741
centroid_3742
centroid_3743
centroid_3744
centroid_3745
centroid_3746
centroid_3747
centroid_3748
centroid_3749
centroid_3750
centroid_3751
centroid_3752
centroid_3753
centroid_3754
centroid_3755
centroid_3756
centroid_3757
centroid_3758
centroid_3759
centroid_3760
centroid_3761
centroid_3762
centroid_3763
centroid_3764
centroid_3765
centroid_3766
centroid_3767
centroid_3768
centroid_3769
centroid_3770
centroid_3771
centroid_3772
centroid_3773
centroid_3774
centroid_3775
centroid_3776
centroid_3777
centroid_3778
centroid_3779
centroid_3780
centroid_3781
centroid_3782
centroid_3783
centroid_3784
centroid_3785
centroid_3786
centroid_3787
centroid_3788
centroid_3789
centroid_3790
centroid_3791
centroid_3792
centroid_3793
centroid_3794
centroid_3795
centroid_3796
centroid_3797
centroid_3798
centroid_3799
centroid_3800
centroid_3801
centroid_3802
centroid_3803
centroid_3804
centroid_3805
centroid_3806
centroid_3807
centroid_3808
centroid_3809
centroid_3810
centroid_3811
centroid_3812
centroid_3813
centroid_3814
centroid_3815
centroid_3816
centroid_3817
centroid_3818
centroid_3819
centroid_3820
centroid_3821
centroid_3822
centroid_3823
centroid_3824
centroid_3825
centroid_3826
centroid_3827
centroid_3828
centroid_3829
centroid_3830
centroid_3831
centroid_3832
centroid_3833
centroid_3834
centroid_3835
centroid_3836
centroid_3837
centroid_3838
centroid_3839
centroid_3840
centroid_3841
centroid_3842
centroid_3843
centroid_3844
centroid_3845
centroid_3846
centroid_3847
centroid_3848
centroid_3849
centroid_3850
centroid_3851
centroid_3852
centroid_3853
centroid_3854
centroid_3855
centroid_3856
centroid_3857
centroid_3858
centroid_3859
centroid_3860
centroid_3861
centroid_3862
centroid_3863
centroid_3864
centroid_3865
centroid_3866
centroid_3867
centroid_3868
centroid_3869
centroid_3870
centroid_3871
centroid_3872
centroid_3873
centroid_3874
centroid_3875
centroid_3876
centroid_3877
centroid_3878
centroid_3879
centroid_3880
centroid_3881
centroid_3882
centroid_3883
centroid_3884
centroid_3885
centroid_3886
centroid_3887
centroid_3888
centroid_3889
centroid_3890
centroid_3891
centroid_3892
centroid_3893
centroid_3894
centroid_3895
centroid_3896
centroid_3897
centroid_3898
centroid_3899
centroid_3900
centroid_3901
centroid_3902
centroid_3903
centroid_3904
centroid_3905
centroid_3906
centroid_3907
centroid_3908
centroid_3909
centroid_3910
centroid_3911
centroid_3912
centroid_3913
centroid_3914
centroid_3915
centroid_3916
centroid_3917
centroid_3918
centroid_3919
centroid_3920
centroid_3921
centroid_3922
centroid_3923
centroid_3924
centroid_3925
centroid_3926
centroid_3927
centroid_3928
centroid_3929
centroid_3930
centroid_3931
centroid_3932
centroid_3933
centroid_3934
centroid_3935
centroid_3936
centroid_3937
centroid_3938
centroid_3939
centroid_3940
centroid_3941
centroid_3942
centroid_3943
centroid_3944
centroid_3945
centroid_3946
centroid_3947
centroid_3948
centroid_3949
centroid_3950
centroid_3951
centroid_3952
centroid_3953
centroid_3954
centroid_3955
centroid_3956
centroid_3957
centroid_3958
centroid_3959
centroid_3960
centroid_3961
centroid_3962
centroid_3963
centroid_3964
centroid_3965
centroid_3966
centroid_3967
centroid_3968
centroid_3969
centroid_3970
centroid_3971
centroid_3972
centroid_3973
centroid_3974
centroid_3975
centroid_3976
centroid_3977
centroid_3978
centroid_3979
centroid_3980
centroid_3981
centroid_3982
centroid_3983
centroid_3984
centroid_3985
centroid_3986
centroid_3987
centroid_3988
centroid_3989
centroid_3990
centroid_3991
centroid_3992
centroid_3993
centroid_3994
centroid_3995
centroid_3996
centroid_3997
centroid_3998
centroid_3999
centroid_4000
centroid_4001
centroid_4002
centroid_4003
centroid_4004
centroid_4005
centroid_4006
centroid_4007
centroid_4008
centroid_4009
centroid_4010
centroid_4011
centroid_4012
centroid_4013
centroid_4014
centroid_4015
centroid_4016
centroid_4017
centroid_4018
centroid_4019
centroid_4020
centroid_4021
centroid_4022
centroid_4023
centroid_4024
centroid_4025
centroid_4026
centroid_4027
centroid_4028
centroid_4029
centroid_4030
centroid_4031
centroid_4032
centroid_4033
centroid_4034
centroid_4035
centroid_4036
centroid_4037
centroid_4038
centroid_4039
centroid_4040
centroid_4041
centroid_4042
centroid_4043
centroid_4044
centroid_4045
centroid_4046
centroid_4047
centroid_4048
centroid_4049
centroid_4050
centroid_4051
centroid_4052
centroid_4053
centroid_4054
centroid_4055
centroid_4056
centroid_4057
centroid_4058
centroid_4059
centroid_4060
centroid_4061
centroid_4062
centroid_4063
centroid_4064
centroid_4065
centroid_4066
centroid_4067
centroid_4068
centroid_4069
centroid_4070
centroid_4071
centroid_4072
centroid_4073
centroid_4074
centroid_4075
centroid_4076
centroid_4077
centroid_4078
centroid_4079
centroid_4080
centroid_4081
centroid_4082
centroid_4083
centroid_4084
centroid_4085
centroid_4086
centroid_4087
centroid_4088
centroid_4089
centroid_4090
centroid_4091
centroid_4092
centroid_4093
centroid_4094
centroid_4095
centroid_4096
centroid_4097
centroid_4098
centroid_4099
centroid_4100
centroid_4101
centroid_4102
centroid_4103
centroid_4104
centroid_4105
centroid_4106
centroid_4107
centroid_4108
centroid_4109
centroid_4110
centroid_4111
centroid_4112
centroid_4113
centroid_4114
centroid_4115
centroid_4116
centroid_4117
centroid_4118
centroid_4119
centroid_4120
centroid_4121
centroid_4122
centroid_4123
centroid_4124
centroid_4125
centroid_4126
centroid_4127
centroid_4128
centroid_4129
centroid_4130
centroid_4131
centroid_4132
centroid_4133
centroid_4134
centroid_4135
centroid_4136
centroid_4137
centroid_4138
centroid_4139
centroid_4140
centroid_4141
centroid_4142
centroid_4143
centroid_4144
centroid_4145
centroid_4146
centroid_4147
centroid_4148
centroid_4149
centroid_4150
centroid_4151
centroid_4152
centroid_4153
centroid_4154
centroid_4155
centroid_4156
centroid_4157
centroid_4158
centroid_4159
centroid_4160
centroid_4161
centroid_4162
centroid_4163
centroid_4164
centroid_4165
centroid_4166
centroid_4167
centroid_4168
centroid_4169
centroid_4170
centroid_4171
centroid_4172
centroid_4173
centroid_4174
centroid_4175
centroid_4176
centroid_4177
centroid_4178
centroid_4179
centroid_4180
centroid_4181
centroid_4182
centroid_4183
centroid_4184
centroid_4185
centroid_4186
centroid_4187
centroid_4188
centroid_4189
centroid_4190
centroid_4191
centroid_4192
centroid_4193
centroid_4194
centroid_4195
centroid_4196
centroid_4197
centroid_4198
centroid_4199
centroid_4200
centroid_4201
centroid_4202
centroid_4203
centroid_4204
centroid_4205
centroid_4206
centroid_4207
centroid_4208
centroid_4209
centroid_4210
centroid_4211
centroid_4212
centroid_4213
centroid_4214
centroid_4215
centroid_4216
centroid_4217
centroid_4218
centroid_4219
centroid_4220
centroid_4221
centroid_4222
centroid_4223
centroid_4224
centroid_4225
centroid_4226
centroid_4227
centroid_4228
centroid_4229
centroid_4230
centroid_4231
centroid_4232
centroid_4233
centroid_4234
centroid_4235
centroid_4236
centroid_4237
centroid_4238
centroid_4239
centroid_4240
centroid_4241
centroid_4242
centroid_4243
centroid_4244
centroid_4245
centroid_4246
centroid_4247
centroid_4248
centroid_4249
centroid_4250
centroid_4251
centroid_4252
centroid_4253
centroid_4254
centroid_4255
centroid_4256
centroid_4257
centroid_4258
centroid_4259
centroid_4260
centroid_4261
centroid_4262
centroid_4263
centroid_4264
centroid_4265
centroid_4266
centroid_4267
centroid_4268
centroid_4269
centroid_4270
centroid_4271
centroid_4272
centroid_4273
centroid_4274
centroid_4275
centroid_4276
centroid_4277
centroid_4278
centroid_4279
centroid_4280
centroid_4281
centroid_4282
centroid_4283
centroid_4284
centroid_4285
centroid_4286
centroid_4287
centroid_4288
centroid_4289
centroid_4290
centroid_4291
centroid_4292
centroid_4293
centroid_4294
centroid_4295
centroid_4296
centroid_4297
centroid_4298
centroid_4299
centroid_4300
centroid_4301
centroid_4302
centroid_4303
centroid_4304
centroid_4305
centroid_4306
centroid_4307
centroid_4308
centroid_4309
centroid_4310
centroid_4311
centroid_4312
centroid_4313
centroid_4314
centroid_4315
centroid_4316
centroid_4317
centroid_4318
centroid_4319
centroid_4320
centroid_4321
centroid_4322
centroid_4323
centroid_4324
centroid_4325
centroid_4326
centroid_4327
centroid_4328
centroid_4329
centroid_4330
centroid_4331
centroid_4332
centroid_4333
centroid_4334
centroid_4335
centroid_4336
centroid_4337
centroid_4338
centroid_4339
centroid_4340
centroid_4341
centroid_4342
centroid_4343
centroid_4344
centroid_4345
centroid_4346
centroid_4347
centroid_4348
centroid_4349
centroid_4350
centroid_4351
centroid_4352
centroid_4353
centroid_4354
centroid_4355
centroid_4356
centroid_4357
centroid_4358
centroid_4359
centroid_4360
centroid_4361
centroid_4362
centroid_4363
centroid_4364
centroid_4365
centroid_4366
centroid_4367
centroid_4368
centroid_4369
centroid_4370
centroid_4371
centroid_4372
centroid_4373
centroid_4374
centroid_4375
centroid_4376
centroid_4377
centroid_4378
centroid_4379
centroid_4380
centroid_4381
centroid_4382
centroid_4383
centroid_4384
centroid_4385
centroid_4386
centroid_4387
centroid_4388
centroid_4389
centroid_4390
centroid_4391
centroid_4392
centroid_4393
centroid_4394
centroid_4395
centroid_4396
centroid_4397
centroid_4398
centroid_4399
centroid_4400
centroid_4401
centroid_4402
centroid_4403
centroid_4404
centroid_4405
centroid_4406
centroid_4407
centroid_4408
centroid_4409
centroid_4410
centroid_4411
centroid_4412
centroid_4413
centroid_4414
centroid_4415
centroid_4416
centroid_4417
centroid_4418
centroid_4419
centroid_4420
centroid_4421
centroid_4422
centroid_4423
centroid_4424
centroid_4425
centroid_4426
centroid_4427
centroid_4428
centroid_4429
centroid_4430
centroid_4431
centroid_4432
centroid_4433
centroid_4434
centroid_4435
centroid_4436
centroid_4437
centroid_4438
centroid_4439
centroid_4440
centroid_4441
centroid_4442
centroid_4443
centroid_4444
centroid_4445
centroid_4446
centroid_4447
centroid_4448
centroid_4449
centroid_4450
centroid_4451
centroid_4452
centroid_4453
centroid_4454
centroid_4455
centroid_4456
centroid_4457
centroid_4458
centroid_4459
centroid_4460
centroid_4461
centroid_4462
centroid_4463
centroid_4464
centroid_4465
centroid_4466
centroid_4467
centroid_4468
centroid_4469
centroid_4470
centroid_4471
centroid_4472
centroid_4473
centroid_4474
centroid_4475
centroid_4476
centroid_4477
centroid_4478
centroid_4479
centroid_4480
centroid_4481
centroid_4482
centroid_4483
centroid_4484
centroid_4485
centroid_4486
centroid_4487
centroid_4488
centroid_4489
centroid_4490
centroid_4491
centroid_4492
centroid_4493
centroid_4494
centroid_4495
centroid_4496
centroid_4497
centroid_4498
centroid_4499
centroid_4500
centroid_4501
centroid_4502
centroid_4503
centroid_4504
centroid_4505
centroid_4506
centroid_4507
centroid_4508
centroid_4509
centroid_4510
centroid_4511
centroid_4512
centroid_4513
centroid_4514
centroid_4515
centroid_4516
centroid_4517
centroid_4518
centroid_4519
centroid_4520
centroid_4521
centroid_4522
centroid_4523
centroid_4524
centroid_4525
centroid_4526
centroid_4527
centroid_4528
centroid_4529
centroid_4530
centroid_4531
centroid_4532
centroid_4533
centroid_4534
centroid_4535
centroid_4536
centroid_4537
centroid_4538
centroid_4539
centroid_4540
centroid_4541
centroid_4542
centroid_4543
centroid_4544
centroid_4545
centroid_4546
centroid_4547
centroid_4548
centroid_4549
centroid_4550
centroid_4551
centroid_4552
centroid_4553
centroid_4554
centroid_4555
centroid_4556
centroid_4557
centroid_4558
centroid_4559
centroid_4560
centroid_4561
centroid_4562
centroid_4563
centroid_4564
centroid_4565
centroid_4566
centroid_4567
centroid_4568
centroid_4569
centroid_4570
centroid_4571
centroid_4572
centroid_4573
centroid_4574
centroid_4575
centroid_4576
centroid_4577
centroid_4578
centroid_4579
centroid_4580
centroid_4581
centroid_4582
centroid_4583
centroid_4584
centroid_4585
centroid_4586
centroid_4587
centroid_4588
centroid_4589
centroid_4590
centroid_4591
centroid_4592
centroid_4593
centroid_4594
centroid_4595
centroid_4596
centroid_4597
centroid_4598
centroid_4599
centroid_4600
centroid_4601
centroid_4602
centroid_4603
centroid_4604
centroid_4605
centroid_4606
centroid_4607
centroid_4608
centroid_4609
centroid_4610
centroid_4611
centroid_4612
centroid_4613
centroid_4614
centroid_4615
centroid_4616
centroid_4617
centroid_4618
centroid_4619
centroid_4620
centroid_4621
centroid_4622
centroid_4623
centroid_4624
centroid_4625
centroid_4626
centroid_4627
centroid_4628
centroid_4629
centroid_4630
centroid_4631
centroid_4632
centroid_4633
centroid_4634
centroid_4635
centroid_4636
centroid_4637
centroid_4638
centroid_4639
centroid_4640
centroid_4641
centroid_4642
centroid_4643
centroid_4644
centroid_4645
centroid_4646
centroid_4647
centroid_4648
centroid_4649
centroid_4650
centroid_4651
centroid_4652
centroid_4653
centroid_4654
centroid_4655
centroid_4656
centroid_4657
centroid_4658
centroid_4659
centroid_4660
centroid_4661
centroid_4662
centroid_4663
centroid_4664
centroid_4665
centroid_4666
centroid_4667
centroid_4668
centroid_4669
centroid_4670
centroid_4671
centroid_4672
centroid_4673
centroid_4674
centroid_4675
centroid_4676
centroid_4677
centroid_4678
centroid_4679
centroid_4680
centroid_4681
centroid_4682
centroid_4683
centroid_4684
centroid_4685
centroid_4686
centroid_4687
centroid_4688
centroid_4689
centroid_4690
centroid_4691
centroid_4692
centroid_4693
centroid_4694
centroid_4695
centroid_4696
centroid_4697
centroid_4698
centroid_4699
centroid_4700
centroid_4701
centroid_4702
centroid_4703
centroid_4704
centroid_4705
centroid_4706
centroid_4707
centroid_4708
centroid_4709
centroid_4710
centroid_4711
centroid_4712
centroid_4713
centroid_4714
centroid_4715
centroid_4716
centroid_4717
centroid_4718
centroid_4719
centroid_4720
centroid_4721
centroid_4722
centroid_4723
centroid_4724
centroid_4725
centroid_4726
centroid_4727
centroid_4728
centroid_4729
centroid_4730
centroid_4731
centroid_4732
centroid_4733
centroid_4734
centroid_4735
centroid_4736
centroid_4737
centroid_4738
centroid_4739
centroid_4740
centroid_4741
centroid_4742
centroid_4743
centroid_4744
centroid_4745
centroid_4746
centroid_4747
centroid_4748
centroid_4749
centroid_4750
centroid_4751
centroid_4752
centroid_4753
centroid_4754
centroid_4755
centroid_4756
centroid_4757
centroid_4758
centroid_4759
centroid_4760
centroid_4761
centroid_4762
centroid_4763
centroid_4764
centroid_4765
centroid_4766
centroid_4767
centroid_4768
centroid_4769
centroid_4770
centroid_4771
centroid_4772
centroid_4773
centroid_4774
centroid_4775
centroid_4776
centroid_4777
centroid_4778
centroid_4779
centroid_4780
centroid_4781
centroid_4782
centroid_4783
centroid_4784
centroid_4785
centroid_4786
centroid_4787
centroid_4788
centroid_4789
centroid_4790
centroid_4791
centroid_4792
centroid_4793
centroid_4794
centroid_4795
centroid_4796
centroid_4797
centroid_4798
centroid_4799
centroid_4800
centroid_4801
centroid_4802
centroid_4803
centroid_4804
centroid_4805
centroid_4806
centroid_4807
centroid_4808
centroid_4809
centroid_4810
centroid_4811
centroid_4812
centroid_4813
centroid_4814
centroid_4815
centroid_4816
centroid_4817
centroid_4818
centroid_4819
centroid_4820
centroid_4821
centroid_4822
centroid_4823
centroid_4824
centroid_4825
centroid_4826
centroid_4827
centroid_4828
centroid_4829
centroid_4830
centroid_4831
centroid_4832
centroid_4833
centroid_4834
centroid_4835
centroid_4836
centroid_4837
centroid_4838
centroid_4839
centroid_4840
centroid_4841
centroid_4842
centroid_4843
centroid_4844
centroid_4845
centroid_4846
centroid_4847
centroid_4848
centroid_4849
centroid_4850
centroid_4851
centroid_4852
centroid_4853
centroid_4854
centroid_4855
centroid_4856
centroid_4857
centroid_4858
centroid_4859
centroid_4860
centroid_4861
centroid_4862
centroid_4863
centroid_4864
centroid_4865
centroid_4866
centroid_4867
centroid_4868
centroid_4869
centroid_4870
centroid_4871
centroid_4872
centroid_4873
centroid_4874
centroid_4875
centroid_4876
centroid_4877
centroid_4878
centroid_4879
centroid_4880
centroid_4881
centroid_4882
centroid_4883
centroid_4884
centroid_4885
centroid_4886
centroid_4887
centroid_4888
centroid_4889
centroid_4890
centroid_4891
centroid_4892
centroid_4893
centroid_4894
centroid_4895
centroid_4896
centroid_4897
centroid_4898
centroid_4899
centroid_4900
centroid_4901
centroid_4902
centroid_4903
centroid_4904
centroid_4905
centroid_4906
centroid_4907
centroid_4908
centroid_4909
centroid_4910
centroid_4911
centroid_4912
centroid_4913
centroid_4914
centroid_4915
centroid_4916
centroid_4917
centroid_4918
centroid_4919
centroid_4920
centroid_4921
centroid_4922
centroid_4923
centroid_4924
centroid_4925
centroid_4926
centroid_4927
centroid_4928
centroid_4929
centroid_4930
centroid_4931
centroid_4932
centroid_4933
centroid_4934
centroid_4935
centroid_4936
centroid_4937
centroid_4938
centroid_4939
centroid_4940
centroid_4941
centroid_4942
centroid_4943
centroid_4944
centroid_4945
centroid_4946
centroid_4947
centroid_4948
centroid_4949
centroid_4950
centroid_4951
centroid_4952
centroid_4953
centroid_4954
centroid_4955
centroid_4956
centroid_4957
centroid_4958
centroid_4959
centroid_4960
centroid_4961
centroid_4962
centroid_4963
centroid_4964
centroid_4965
centroid_4966
centroid_4967
centroid_4968
centroid_4969
centroid_4970
centroid_4971
centroid_4972
centroid_4973
centroid_4974
centroid_4975
centroid_4976
centroid_4977
centroid_4978
centroid_4979
centroid_4980
centroid_4981
centroid_4982
centroid_4983
centroid_4984
centroid_4985
centroid_4986
centroid_4987
centroid_4988
centroid_4989
centroid_4990
centroid_4991
centroid_4992
centroid_4993
centroid_4994
centroid_4995
centroid_4996
centroid_4997
centroid_4998
centroid_4999
centroid_5000
centroid_5001
centroid_5002
centroid_5003
centroid_5004
centroid_5005
centroid_5006
centroid_5007
centroid_5008
centroid_5009
centroid_5010
centroid_5011
centroid_5012
centroid_5013
centroid_5014
centroid_5015
centroid_5016
centroid_5017
centroid_5018
centroid_5019
centroid_5020
centroid_5021
centroid_5022
centroid_5023
centroid_5024
centroid_5025
centroid_5026
centroid_5027
centroid_5028
centroid_5029
centroid_5030
centroid_5031
centroid_5032
centroid_5033
centroid_5034
centroid_5035
centroid_5036
centroid_5037
centroid_5038
centroid_5039
centroid_5040
centroid_5041
centroid_5042
centroid_5043
centroid_5044
centroid_5045
centroid_5046
centroid_5047
centroid_5048
centroid_5049
centroid_5050
centroid_5051
centroid_5052
centroid_5053
centroid_5054
centroid_5055
centroid_5056
centroid_5057
centroid_5058
centroid_5059
centroid_5060
centroid_5061
centroid_5062
centroid_5063
centroid_5064
centroid_5065
centroid_5066
centroid_5067
centroid_5068
centroid_5069
centroid_5070
centroid_5071
centroid_5072
centroid_5073
centroid_5074
centroid_5075
centroid_5076
centroid_5077
centroid_5078
centroid_5079
centroid_5080
centroid_5081
centroid_5082
centroid_5083
centroid_5084
centroid_5085
centroid_5086
centroid_5087
centroid_5088
centroid_5089
centroid_5090
centroid_5091
centroid_5092
centroid_5093
centroid_5094
centroid_5095
centroid_5096
centroid_5097
centroid_5098
centroid_5099
centroid_5100
centroid_5101
centroid_5102
centroid_5103
centroid_5104
centroid_5105
centroid_5106
centroid_5107
centroid_5108
centroid_5109
centroid_5110
centroid_5111
centroid_5112
centroid_5113
centroid_5114
centroid_5115
centroid_5116
centroid_5117
centroid_5118
centroid_5119
centroid_5120
centroid_5121
centroid_5122
centroid_5123
centroid_5124
centroid_5125
centroid_5126
centroid_5127
centroid_5128
centroid_5129
centroid_5130
centroid_5131
centroid_5132
centroid_5133
centroid_5134
centroid_5135
centroid_5136
centroid_5137
centroid_5138
centroid_5139
centroid_5140
centroid_5141
centroid_5142
centroid_5143
centroid_5144
centroid_5145
centroid_5146
centroid_5147
centroid_5148
centroid_5149
centroid_5150
centroid_5151
centroid_5152
centroid_5153
centroid_5154
centroid_5155
centroid_5156
centroid_5157
centroid_5158
centroid_5159
centroid_5160
centroid_5161
centroid_5162
centroid_5163
centroid_5164
centroid_5165
centroid_5166
centroid_5167
centroid_5168
centroid_5169
centroid_5170
centroid_5171
centroid_5172
centroid_5173
centroid_5174
centroid_5175
centroid_5176
centroid_5177
centroid_5178
centroid_5179
centroid_5180
centroid_5181
centroid_5182
centroid_5183
centroid_5184
centroid_5185
centroid_5186
centroid_5187
centroid_5188
centroid_5189
centroid_5190
centroid_5191
centroid_5192
centroid_5193
centroid_5194
centroid_5195
centroid_5196
centroid_5197
centroid_5198
centroid_5199
centroid_5200
centroid_5201
centroid_5202
centroid_5203
centroid_5204
centroid_5205
centroid_5206
centroid_5207
centroid_5208
centroid_5209
centroid_5210
centroid_5211
centroid_5212
centroid_5213
centroid_5214
centroid_5215
centroid_5216
centroid_5217
centroid_5218
centroid_5219
centroid_5220
centroid_5221
centroid_5222
centroid_5223
centroid_5224
centroid_5225
centroid_5226
centroid_5227
centroid_5228
centroid_5229
centroid_5230
centroid_5231
centroid_5232
centroid_5233
centroid_5234
centroid_5235
centroid_5236
centroid_5237
centroid_5238
centroid_5239
centroid_5240
centroid_5241
centroid_5242
centroid_5243
centroid_5244
centroid_5245
centroid_5246
centroid_5247
centroid_5248
centroid_5249
centroid_5250
centroid_5251
centroid_5252
centroid_5253
centroid_5254
centroid_5255
centroid_5256
centroid_5257
centroid_5258
centroid_5259
centroid_5260
centroid_5261
centroid_5262
centroid_5263
centroid_5264
centroid_5265
centroid_5266
centroid_5267
centroid_5268
centroid_5269
centroid_5270
centroid_5271
centroid_5272
centroid_5273
centroid_5274
centroid_5275
centroid_5276
centroid_5277
centroid_5278
centroid_5279
centroid_5280
centroid_5281
centroid_5282
centroid_5283
centroid_5284
centroid_5285
centroid_5286
centroid_5287
centroid_5288
centroid_5289
centroid_5290
centroid_5291
centroid_5292
centroid_5293
centroid_5294
centroid_5295
centroid_5296
centroid_5297
centroid_5298
centroid_5299
centroid_5300
centroid_5301
centroid_5302
centroid_5303
centroid_5304
centroid_5305
centroid_5306
centroid_5307
centroid_5308
centroid_5309
centroid_5310
centroid_5311
centroid_5312
centroid_5313
centroid_5314
centroid_5315
centroid_5316
centroid_5317
centroid_5318
centroid_5319
centroid_5320
centroid_5321
centroid_5322
centroid_5323
centroid_5324
centroid_5325
centroid_5326
centroid_5327
centroid_5328
centroid_5329
centroid_5330
centroid_5331
centroid_5332
centroid_5333
centroid_5334
centroid_5335
centroid_5336
centroid_5337
centroid_5338
centroid_5339
centroid_5340
centroid_5341
centroid_5342
centroid_5343
centroid_5344
centroid_5345
centroid_5346
centroid_5347
centroid_5348
centroid_5349
centroid_5350
centroid_5351
centroid_5352
centroid_5353
centroid_5354
centroid_5355
centroid_5356
centroid_5357
centroid_5358
centroid_5359
centroid_5360
centroid_5361
centroid_5362
centroid_5363
centroid_5364
centroid_5365
centroid_5366
centroid_5367
centroid_5368
centroid_5369
centroid_5370
centroid_5371
centroid_5372
centroid_5373
centroid_5374
centroid_5375
centroid_5376
centroid_5377
centroid_5378
centroid_5379
centroid_5380
centroid_5381
centroid_5382
centroid_5383
centroid_5384
centroid_5385
centroid_5386
centroid_5387
centroid_5388
centroid_5389
centroid_5390
centroid_5391
centroid_5392
centroid_5393
centroid_5394
centroid_5395
centroid_5396
centroid_5397
centroid_5398
centroid_5399
centroid_5400
centroid_5401
centroid_5402
centroid_5403
centroid_5404
centroid_5405
centroid_5406
centroid_5407
centroid_5408
centroid_5409
centroid_5410
centroid_5411
centroid_5412
centroid_5413
centroid_5414
centroid_5415
centroid_5416
centroid_5417
centroid_5418
centroid_5419
centroid_5420
centroid_5421
centroid_5422
centroid_5423
centroid_5424
centroid_5425
centroid_5426
centroid_5427
centroid_5428
centroid_5429
centroid_5430
centroid_5431
centroid_5432
centroid_5433
centroid_5434
centroid_5435
centroid_5436
centroid_5437
centroid_5438
centroid_5439
centroid_5440
centroid_5441
centroid_5442
centroid_5443
centroid_5444
centroid_5445
centroid_5446
centroid_5447
centroid_5448
centroid_5449
centroid_5450
centroid_5451
centroid_5452
centroid_5453
centroid_5454
centroid_5455
centroid_5456
centroid_5457
centroid_5458
centroid_5459
centroid_5460
centroid_5461
centroid_5462
centroid_5463
centroid_5464
centroid_5465
centroid_5466
centroid_5467
centroid_5468
centroid_5469
centroid_5470
centroid_5471
centroid_5472
centroid_5473
centroid_5474
centroid_5475
centroid_5476
centroid_5477
centroid_5478
centroid_5479
centroid_5480
centroid_5481
centroid_5482
centroid_5483
centroid_5484
centroid_5485
centroid_5486
centroid_5487
centroid_5488
centroid_5489
centroid_5490
centroid_5491
centroid_5492
centroid_5493
centroid_5494
centroid_5495
centroid_5496
centroid_5497
centroid_5498
centroid_5499
centroid_5500
centroid_5501
centroid_5502
centroid_5503
centroid_5504
centroid_5505
centroid_5506
centroid_5507
centroid_5508
centroid_5509
centroid_5510
centroid_5511
centroid_5512
centroid_5513
centroid_5514
centroid_5515
centroid_5516
centroid_5517
centroid_5518
centroid_5519
centroid_5520
centroid_5521
centroid_5522
centroid_5523
centroid_5524
centroid_5525
centroid_5526
centroid_5527
centroid_5528
centroid_5529
centroid_5530
centroid_5531
centroid_5532
centroid_5533
centroid_5534
centroid_5535
centroid_5536
centroid_5537
centroid_5538
centroid_5539
centroid_5540
centroid_5541
centroid_5542
centroid_5543
centroid_5544
centroid_5545
centroid_5546
centroid_5547
centroid_5548
centroid_5549
centroid_5550
centroid_5551
centroid_5552
centroid_5553
centroid_5554
centroid_5555
centroid_5556
centroid_5557
centroid_5558
centroid_5559
centroid_5560
centroid_5561
centroid_5562
centroid_5563
centroid_5564
centroid_5565
centroid_5566
centroid_5567
centroid_5568
centroid_5569
centroid_5570
centroid_5571
centroid_5572
centroid_5573
centroid_5574
centroid_5575
centroid_5576
centroid_5577
centroid_5578
centroid_5579
centroid_5580
centroid_5581
centroid_5582
centroid_5583
centroid_5584
centroid_5585
centroid_5586
centroid_5587
centroid_5588
centroid_5589
centroid_5590
centroid_5591
centroid_5592
centroid_5593
centroid_5594
centroid_5595
centroid_5596
centroid_5597
centroid_5598
centroid_5599
centroid_5600
centroid_5601
centroid_5602
centroid_5603
centroid_5604
centroid_5605
centroid_5606
centroid_5607
centroid_5608
centroid_5609
centroid_5610
centroid_5611
centroid_5612
centroid_5613
centroid_5614
centroid_5615
centroid_5616
centroid_5617
centroid_5618
centroid_5619
centroid_5620
centroid_5621
centroid_5622
centroid_5623
centroid_5624
centroid_5625
centroid_5626
centroid_5627
centroid_5628
centroid_5629
centroid_5630
centroid_5631
centroid_5632
centroid_5633
centroid_5634
centroid_5635
centroid_5636
centroid_5637
centroid_5638
centroid_5639
centroid_5640
centroid_5641
centroid_5642
centroid_5643
centroid_5644
centroid_5645
centroid_5646
centroid_5647
centroid_5648
centroid_5649
centroid_5650
centroid_5651
centroid_5652
centroid_5653
centroid_5654
centroid_5655
centroid_5656
centroid_5657
centroid_5658
centroid_5659
centroid_5660
centroid_5661
centroid_5662
centroid_5663
centroid_5664
centroid_5665
centroid_5666
centroid_5667
centroid_5668
centroid_5669
centroid_5670
centroid_5671
centroid_5672
centroid_5673
centroid_5674
centroid_5675
centroid_5676
centroid_5677
centroid_5678
centroid_5679
centroid_5680
centroid_5681
centroid_5682
centroid_5683
centroid_5684
centroid_5685
centroid_5686
centroid_5687
centroid_5688
centroid_5689
centroid_5690
centroid_5691
centroid_5692
centroid_5693
centroid_5694
centroid_5695
centroid_5696
centroid_5697
centroid_5698
centroid_5699
centroid_5700
centroid_5701
centroid_5702
centroid_5703
centroid_5704
centroid_5705
centroid_5706
centroid_5707
centroid_5708
centroid_5709
centroid_5710
centroid_5711
centroid_5712
centroid_5713
centroid_5714
centroid_5715
centroid_5716
centroid_5717
centroid_5718
centroid_5719
centroid_5720
centroid_5721
centroid_5722
centroid_5723
centroid_5724
centroid_5725
centroid_5726
centroid_5727
centroid_5728
centroid_5729
centroid_5730
centroid_5731
centroid_5732
centroid_5733
centroid_5734
centroid_5735
centroid_5736
centroid_5737
centroid_5738
centroid_5739
centroid_5740
centroid_5741
centroid_5742
centroid_5743
centroid_5744
centroid_5745
centroid_5746
centroid_5747
centroid_5748
centroid_5749
centroid_5750
centroid_5751
centroid_5752
centroid_5753
centroid_5754
centroid_5755
centroid_5756
centroid_5757
centroid_5758
centroid_5759
centroid_5760
centroid_5761
centroid_5762
centroid_5763
centroid_5764
centroid_5765
centroid_5766
centroid_5767
centroid_5768
centroid_5769
centroid_5770
centroid_5771
centroid_5772
centroid_5773
centroid_5774
centroid_5775
centroid_5776
centroid_5777
centroid_5778
centroid_5779
centroid_5780
centroid_5781
centroid_5782
centroid_5783
centroid_5784
centroid_5785
centroid_5786
centroid_5787
centroid_5788
centroid_5789
centroid_5790
centroid_5791
centroid_5792
centroid_5793
centroid_5794
centroid_5795
centroid_5796
centroid_5797
centroid_5798
centroid_5799
centroid_5800
centroid_5801
centroid_5802
centroid_5803
centroid_5804
centroid_5805
centroid_5806
centroid_5807
centroid_5808
centroid_5809
centroid_5810
centroid_5811
centroid_5812
centroid_5813
centroid_5814
centroid_5815
centroid_5816
centroid_5817
centroid_5818
centroid_5819
centroid_5820
centroid_5821
centroid_5822
centroid_5823
centroid_5824
centroid_5825
centroid_5826
centroid_5827
centroid_5828
centroid_5829
centroid_5830
centroid_5831
centroid_5832
centroid_5833
centroid_5834
centroid_5835
centroid_5836
centroid_5837
centroid_5838
centroid_5839
centroid_5840
centroid_5841
centroid_5842
centroid_5843
centroid_5844
centroid_5845
centroid_5846
centroid_5847
centroid_5848
centroid_5849
centroid_5850
centroid_5851
centroid_5852
centroid_5853
centroid_5854
centroid_5855
centroid_5856
centroid_5857
centroid_5858
centroid_5859
centroid_5860
centroid_5861
centroid_5862
centroid_5863
centroid_5864
centroid_5865
centroid_5866
centroid_5867
centroid_5868
centroid_5869
centroid_5870
centroid_5871
centroid_5872
centroid_5873
centroid_5874
centroid_5875
centroid_5876
centroid_5877
centroid_5878
centroid_5879
centroid_5880
centroid_5881
centroid_5882
centroid_5883
centroid_5884
centroid_5885
centroid_5886
centroid_5887
centroid_5888
centroid_5889
centroid_5890
centroid_5891
centroid_5892
centroid_5893
centroid_5894
centroid_5895
centroid_5896
centroid_5897
centroid_5898
centroid_5899
centroid_5900
centroid_5901
centroid_5902
centroid_5903
centroid_5904
centroid_5905
centroid_5906
centroid_5907
centroid_5908
centroid_5909
centroid_5910
centroid_5911
centroid_5912
centroid_5913
centroid_5914
centroid_5915
centroid_5916
centroid_5917
centroid_5918
centroid_5919
centroid_5920
centroid_5921
centroid_5922
centroid_5923
centroid_5924
centroid_5925
centroid_5926
centroid_5927
centroid_5928
centroid_5929
centroid_5930
centroid_5931
centroid_5932
centroid_5933
centroid_5934
centroid_5935
centroid_5936
centroid_5937
centroid_5938
centroid_5939
centroid_5940
centroid_5941
centroid_5942
centroid_5943
centroid_5944
centroid_5945
centroid_5946
centroid_5947
centroid_5948
centroid_5949
centroid_5950
centroid_5951
centroid_5952
centroid_5953
centroid_5954
centroid_5955
centroid_5956
centroid_5957
centroid_5958
centroid_5959
centroid_5960
centroid_5961
centroid_5962
centroid_5963
centroid_5964
centroid_5965
centroid_5966
centroid_5967
centroid_5968
centroid_5969
centroid_5970
centroid_5971
centroid_5972
centroid_5973
centroid_5974
centroid_5975
centroid_5976
centroid_5977
centroid_5978
centroid_5979
centroid_5980
centroid_5981
centroid_5982
centroid_5983
centroid_5984
centroid_5985
centroid_5986
centroid_5987
centroid_5988
centroid_5989
centroid_5990
centroid_5991
centroid_5992
centroid_5993
centroid_5994
centroid_5995
centroid_5996
centroid_5997
centroid_5998
centroid_5999
centroid_6000
centroid_6001
centroid_6002
centroid_6003
centroid_6004
centroid_6005
centroid_6006
centroid_6007
centroid_6008
centroid_6009
centroid_6010
centroid_6011
centroid_6012
centroid_6013
centroid_6014
centroid_6015
centroid_6016
centroid_6017
centroid_6018
centroid_6019
centroid_6020
centroid_6021
centroid_6022
centroid_6023
centroid_6024
centroid_6025
centroid_6026
centroid_6027
centroid_6028
centroid_6029
centroid_6030
centroid_6031
centroid_6032
centroid_6033
centroid_6034
centroid_6035
centroid_6036
centroid_6037
centroid_6038
centroid_6039
centroid_6040
centroid_6041
centroid_6042
centroid_6043
centroid_6044
centroid_6045
centroid_6046
centroid_6047
centroid_6048
centroid_6049
centroid_6050
centroid_6051
centroid_6052
centroid_6053
centroid_6054
centroid_6055
centroid_6056
centroid_6057
centroid_6058
centroid_6059
centroid_6060
centroid_6061
centroid_6062
centroid_6063
centroid_6064
centroid_6065
centroid_6066
centroid_6067
centroid_6068
centroid_6069
centroid_6070
centroid_6071
centroid_6072
centroid_6073
centroid_6074
centroid_6075
centroid_6076
centroid_6077
centroid_6078
centroid_6079
centroid_6080
centroid_6081
centroid_6082
centroid_6083
centroid_6084
centroid_6085
centroid_6086
centroid_6087
centroid_6088
centroid_6089
centroid_6090
centroid_6091
centroid_6092
centroid_6093
centroid_6094
centroid_6095
centroid_6096
centroid_6097
centroid_6098
centroid_6099
centroid_6100
centroid_6101
centroid_6102
centroid_6103
centroid_6104
centroid_6105
centroid_6106
centroid_6107
centroid_6108
centroid_6109
centroid_6110
centroid_6111
centroid_6112
centroid_6113
centroid_6114
centroid_6115
centroid_6116
centroid_6117
centroid_6118
centroid_6119
centroid_6120
centroid_6121
centroid_6122
centroid_6123
centroid_6124
centroid_6125
centroid_6126
centroid_6127
centroid_6128
centroid_6129
centroid_6130
centroid_6131
centroid_6132
centroid_6133
centroid_6134
centroid_6135
centroid_6136
centroid_6137
centroid_6138
centroid_6139
centroid_6140
centroid_6141
centroid_6142
centroid_6143
centroid_6144
centroid_6145
centroid_6146
centroid_6147
centroid_6148
centroid_6149
centroid_6150
centroid_6151
centroid_6152
centroid_6153
centroid_6154
centroid_6155
centroid_6156
centroid_6157
centroid_6158
centroid_6159
centroid_6160
centroid_6161
centroid_6162
centroid_6163
centroid_6164
centroid_6165
centroid_6166
centroid_6167
centroid_6168
centroid_6169
centroid_6170
centroid_6171
centroid_6172
centroid_6173
centroid_6174
centroid_6175
centroid_6176
centroid_6177
centroid_6178
centroid_6179
centroid_6180
centroid_6181
centroid_6182
centroid_6183
centroid_6184
centroid_6185
centroid_6186
centroid_6187
centroid_6188
centroid_6189
centroid_6190
centroid_6191
centroid_6192
centroid_6193
centroid_6194
centroid_6195
centroid_6196
centroid_6197
centroid_6198
centroid_6199
centroid_6200
centroid_6201
centroid_6202
centroid_6203
centroid_6204
centroid_6205
centroid_6206
centroid_6207
centroid_6208
centroid_6209
centroid_6210
centroid_6211
centroid_6212
centroid_6213
centroid_6214
centroid_6215
centroid_6216
centroid_6217
centroid_6218
centroid_6219
centroid_6220
centroid_6221
centroid_6222
centroid_6223
centroid_6224
centroid_6225
centroid_6226
centroid_6227
centroid_6228
centroid_6229
centroid_6230
centroid_6231
centroid_6232
centroid_6233
centroid_6234
centroid_6235
centroid_6236
centroid_6237
centroid_6238
centroid_6239
centroid_6240
centroid_6241
centroid_6242
centroid_6243
centroid_6244
centroid_6245
centroid_6246
centroid_6247
centroid_6248
centroid_6249
centroid_6250
centroid_6251
centroid_6252
centroid_6253
centroid_6254
centroid_6255
centroid_6256
centroid_6257
centroid_6258
centroid_6259
centroid_6260
centroid_6261
centroid_6262
centroid_6263
centroid_6264
centroid_6265
centroid_6266
centroid_6267
centroid_6268
centroid_6269
centroid_6270
centroid_6271
centroid_6272
centroid_6273
centroid_6274
centroid_6275
centroid_6276
centroid_6277
centroid_6278
centroid_6279
centroid_6280
centroid_6281
centroid_6282
centroid_6283
centroid_6284
centroid_6285
centroid_6286
centroid_6287
centroid_6288
centroid_6289
centroid_6290
centroid_6291
centroid_6292
centroid_6293
centroid_6294
centroid_6295
centroid_6296
centroid_6297
centroid_6298
centroid_6299
centroid_6300
centroid_6301
centroid_6302
centroid_6303
centroid_6304
centroid_6305
centroid_6306
centroid_6307
centroid_6308
centroid_6309
centroid_6310
centroid_6311
centroid_6312
centroid_6313
centroid_6314
centroid_6315
centroid_6316
centroid_6317
centroid_6318
centroid_6319
centroid_6320
centroid_6321
centroid_6322
centroid_6323
centroid_6324
centroid_6325
centroid_6326
centroid_6327
centroid_6328
centroid_6329
centroid_6330
centroid_6331
centroid_6332
centroid_6333
centroid_6334
centroid_6335
centroid_6336
centroid_6337
centroid_6338
centroid_6339
centroid_6340
centroid_6341
centroid_6342
centroid_6343
centroid_6344
centroid_6345
centroid_6346
centroid_6347
centroid_6348
centroid_6349
centroid_6350
centroid_6351
centroid_6352
centroid_6353
centroid_6354
centroid_6355
centroid_6356
centroid_6357
centroid_6358
centroid_6359
centroid_6360
centroid_6361
centroid_6362
centroid_6363
centroid_6364
centroid_6365
centroid_6366
centroid_6367
centroid_6368
centroid_6369
centroid_6370
centroid_6371
centroid_6372
centroid_6373
centroid_6374
centroid_6375
centroid_6376
centroid_6377
centroid_6378
centroid_6379
centroid_6380
centroid_6381
centroid_6382
centroid_6383
centroid_6384
centroid_6385
centroid_6386
centroid_6387
centroid_6388
centroid_6389
centroid_6390
centroid_6391
centroid_6392
centroid_6393
centroid_6394
centroid_6395
centroid_6396
centroid_6397
centroid_6398
centroid_6399
centroid_6400
centroid_6401
centroid_6402
centroid_6403
centroid_6404
centroid_6405
centroid_6406
centroid_6407
centroid_6408
centroid_6409
centroid_6410
centroid_6411
centroid_6412
centroid_6413
centroid_6414
centroid_6415
centroid_6416
centroid_6417
centroid_6418
centroid_6419
centroid_6420
centroid_6421
centroid_6422
centroid_6423
centroid_6424
centroid_6425
centroid_6426
centroid_6427
centroid_6428
centroid_6429
centroid_6430
centroid_6431
centroid_6432
centroid_6433
centroid_6434
centroid_6435
centroid_6436
centroid_6437
centroid_6438
centroid_6439
centroid_6440
centroid_6441
centroid_6442
centroid_6443
centroid_6444
centroid_6445
centroid_6446
centroid_6447
centroid_6448
centroid_6449
centroid_6450
centroid_6451
centroid_6452
centroid_6453
centroid_6454
centroid_6455
centroid_6456
centroid_6457
centroid_6458
centroid_6459
centroid_6460
centroid_6461
centroid_6462
centroid_6463
centroid_6464
centroid_6465
centroid_6466
centroid_6467
centroid_6468
centroid_6469
centroid_6470
centroid_6471
centroid_6472
centroid_6473
centroid_6474
centroid_6475
centroid_6476
centroid_6477
centroid_6478
centroid_6479
centroid_6480
centroid_6481
centroid_6482
centroid_6483
centroid_6484
centroid_6485
centroid_6486
centroid_6487
centroid_6488
centroid_6489
centroid_6490
centroid_6491
centroid_6492
centroid_6493
centroid_6494
centroid_6495
centroid_6496
centroid_6497
centroid_6498
centroid_6499
centroid_6500
centroid_6501
centroid_6502
centroid_6503
centroid_6504
centroid_6505
centroid_6506
centroid_6507
centroid_6508
centroid_6509
centroid_6510
centroid_6511
centroid_6512
centroid_6513
centroid_6514
centroid_6515
centroid_6516
centroid_6517
centroid_6518
centroid_6519
centroid_6520
centroid_6521
centroid_6522
centroid_6523
centroid_6524
centroid_6525
centroid_6526
centroid_6527
centroid_6528
centroid_6529
centroid_6530
centroid_6531
centroid_6532
centroid_6533
centroid_6534
centroid_6535
centroid_6536
centroid_6537
centroid_6538
centroid_6539
centroid_6540
centroid_6541
centroid_6542
centroid_6543
centroid_6544
centroid_6545
centroid_6546
centroid_6547
centroid_6548
centroid_6549
centroid_6550
centroid_6551
centroid_6552
centroid_6553
centroid_6554
centroid_6555
centroid_6556
centroid_6557
centroid_6558
centroid_6559
centroid_6560
centroid_6561
centroid_6562
centroid_6563
centroid_6564
centroid_6565
centroid_6566
centroid_6567
centroid_6568
centroid_6569
centroid_6570
centroid_6571
centroid_6572
centroid_6573
centroid_6574
centroid_6575
centroid_6576
centroid_6577
centroid_6578
centroid_6579
centroid_6580
centroid_6581
centroid_6582
centroid_6583
centroid_6584
centroid_6585
centroid_6586
centroid_6587
centroid_6588
centroid_6589
centroid_6590
centroid_6591
centroid_6592
centroid_6593
centroid_6594
centroid_6595
centroid_6596
centroid_6597
centroid_6598
centroid_6599
centroid_6600
centroid_6601
centroid_6602
centroid_6603
centroid_6604
centroid_6605
centroid_6606
centroid_6607
centroid_6608
centroid_6609
centroid_6610
centroid_6611
centroid_6612
centroid_6613
centroid_6614
centroid_6615
centroid_6616
centroid_6617
centroid_6618
centroid_6619
centroid_6620
centroid_6621
centroid_6622
centroid_6623
centroid_6624
centroid_6625
centroid_6626
centroid_6627
centroid_6628
centroid_6629
centroid_6630
centroid_6631
centroid_6632
centroid_6633
centroid_6634
centroid_6635
centroid_6636
centroid_6637
centroid_6638
centroid_6639
centroid_6640
centroid_6641
centroid_6642
centroid_6643
centroid_6644
centroid_6645
centroid_6646
centroid_6647
centroid_6648
centroid_6649
centroid_6650
centroid_6651
centroid_6652
centroid_6653
centroid_6654
centroid_6655
centroid_6656
centroid_6657
centroid_6658
centroid_6659
centroid_6660
centroid_6661
centroid_6662
centroid_6663
centroid_6664
centroid_6665
centroid_6666
centroid_6667
centroid_6668
centroid_6669
centroid_6670
centroid_6671
centroid_6672
centroid_6673
centroid_6674
centroid_6675
centroid_6676
centroid_6677
centroid_6678
centroid_6679
centroid_6680
centroid_6681
centroid_6682
centroid_6683
centroid_6684
centroid_6685
centroid_6686
centroid_6687
centroid_6688
centroid_6689
centroid_6690
centroid_6691
centroid_6692
centroid_6693
centroid_6694
centroid_6695
centroid_6696
centroid_6697
centroid_6698
centroid_6699
centroid_6700
centroid_6701
centroid_6702
centroid_6703
centroid_6704
centroid_6705
centroid_6706
centroid_6707
centroid_6708
centroid_6709
centroid_6710
centroid_6711
centroid_6712
centroid_6713
centroid_6714
centroid_6715
centroid_6716
centroid_6717
centroid_6718
centroid_6719
centroid_6720
centroid_6721
centroid_6722
centroid_6723
centroid_6724
centroid_6725
centroid_6726
centroid_6727
centroid_6728
centroid_6729
centroid_6730
centroid_6731
centroid_6732
centroid_6733
centroid_6734
centroid_6735
centroid_6736
centroid_6737
centroid_6738
centroid_6739
centroid_6740
centroid_6741
centroid_6742
centroid_6743
centroid_6744
centroid_6745
centroid_6746
centroid_6747
centroid_6748
centroid_6749
centroid_6750
centroid_6751
centroid_6752
centroid_6753
centroid_6754
centroid_6755
centroid_6756
centroid_6757
centroid_6758
centroid_6759
centroid_6760
centroid_6761
centroid_6762
centroid_6763
centroid_6764
centroid_6765
centroid_6766
centroid_6767
centroid_6768
centroid_6769
centroid_6770
centroid_6771
centroid_6772
centroid_6773
centroid_6774
centroid_6775
centroid_6776
centroid_6777
centroid_6778
centroid_6779
centroid_6780
centroid_6781
centroid_6782
centroid_6783
centroid_6784
centroid_6785
centroid_6786
centroid_6787
centroid_6788
centroid_6789
centroid_6790
centroid_6791
centroid_6792
centroid_6793
centroid_6794
centroid_6795
centroid_6796
centroid_6797
centroid_6798
centroid_6799
centroid_6800
centroid_6801
centroid_6802
centroid_6803
centroid_6804
centroid_6805
centroid_6806
centroid_6807
centroid_6808
centroid_6809
centroid_6810
centroid_6811
centroid_6812
centroid_6813
centroid_6814
centroid_6815
centroid_6816
centroid_6817
centroid_6818
centroid_6819
centroid_6820
centroid_6821
centroid_6822
centroid_6823
centroid_6824
centroid_6825
centroid_6826
centroid_6827
centroid_6828
centroid_6829
centroid_6830
centroid_6831
centroid_6832
centroid_6833
centroid_6834
centroid_6835
centroid_6836
centroid_6837
centroid_6838
centroid_6839
centroid_6840
centroid_6841
centroid_6842
centroid_6843
centroid_6844
centroid_6845
centroid_6846
centroid_6847
centroid_6848
centroid_6849
centroid_6850
centroid_6851
centroid_6852
centroid_6853
centroid_6854
centroid_6855
centroid_6856
centroid_6857
centroid_6858
centroid_6859
centroid_6860
centroid_6861
centroid_6862
centroid_6863
centroid_6864
centroid_6865
centroid_6866
centroid_6867
centroid_6868
centroid_6869
centroid_6870
centroid_6871
centroid_6872
centroid_6873
centroid_6874
centroid_6875
centroid_6876
centroid_6877
centroid_6878
centroid_6879
centroid_6880
centroid_6881
centroid_6882
centroid_6883
centroid_6884
centroid_6885
centroid_6886
centroid_6887
centroid_6888
centroid_6889
centroid_6890
centroid_6891
centroid_6892
centroid_6893
centroid_6894
centroid_6895
centroid_6896
centroid_6897
centroid_6898
centroid_6899
centroid_6900
centroid_6901
centroid_6902
centroid_6903
centroid_6904
centroid_6905
centroid_6906
centroid_6907
centroid_6908
centroid_6909
centroid_6910
centroid_6911
centroid_6912
centroid_6913
centroid_6914
centroid_6915
centroid_6916
centroid_6917
centroid_6918
centroid_6919
centroid_6920
centroid_6921
centroid_6922
centroid_6923
centroid_6924
centroid_6925
centroid_6926
centroid_6927
centroid_6928
centroid_6929
centroid_6930
centroid_6931
centroid_6932
centroid_6933
centroid_6934
centroid_6935
centroid_6936
centroid_6937
centroid_6938
centroid_6939
centroid_6940
centroid_6941
centroid_6942
centroid_6943
centroid_6944
centroid_6945
centroid_6946
centroid_6947
centroid_6948
centroid_6949
centroid_6950
centroid_6951
centroid_6952
centroid_6953
centroid_6954
centroid_6955
centroid_6956
centroid_6957
centroid_6958
centroid_6959
centroid_6960
centroid_6961
centroid_6962
centroid_6963
centroid_6964
centroid_6965
centroid_6966
centroid_6967
centroid_6968
centroid_6969
centroid_6970
centroid_6971
centroid_6972
centroid_6973
centroid_6974
centroid_6975
centroid_6976
centroid_6977
centroid_6978
centroid_6979
centroid_6980
centroid_6981
centroid_6982
centroid_6983
centroid_6984
centroid_6985
centroid_6986
centroid_6987
centroid_6988
centroid_6989
centroid_6990
centroid_6991
centroid_6992
centroid_6993
centroid_6994
centroid_6995
centroid_6996
centroid_6997
centroid_6998
centroid_6999
centroid_7000
centroid_7001
centroid_7002
centroid_7003
centroid_7004
centroid_7005
centroid_7006
centroid_7007
centroid_7008
centroid_7009
centroid_7010
centroid_7011
centroid_7012
centroid_7013
centroid_7014
centroid_7015
centroid_7016
centroid_7017
centroid_7018
centroid_7019
centroid_7020
centroid_7021
centroid_7022
centroid_7023
centroid_7024
centroid_7025
centroid_7026
centroid_7027
centroid_7028
centroid_7029
centroid_7030
centroid_7031
centroid_7032
centroid_7033
centroid_7034
centroid_7035
centroid_7036
centroid_7037
centroid_7038
centroid_7039
centroid_7040
centroid_7041
centroid_7042
centroid_7043
centroid_7044
centroid_7045
centroid_7046
centroid_7047
centroid_7048
centroid_7049
centroid_7050
centroid_7051
centroid_7052
centroid_7053
centroid_7054
centroid_7055
centroid_7056
centroid_7057
centroid_7058
centroid_7059
centroid_7060
centroid_7061
centroid_7062
centroid_7063
centroid_7064
centroid_7065
centroid_7066
centroid_7067
centroid_7068
centroid_7069
centroid_7070
centroid_7071
centroid_7072
centroid_7073
centroid_7074
centroid_7075
centroid_7076
centroid_7077
centroid_7078
centroid_7079
centroid_7080
centroid_7081
centroid_7082
centroid_7083
centroid_7084
centroid_7085
centroid_7086
centroid_7087
centroid_7088
centroid_7089
centroid_7090
centroid_7091
centroid_7092
centroid_7093
centroid_7094
centroid_7095
centroid_7096
centroid_7097
centroid_7098
centroid_7099
centroid_7100
centroid_7101
centroid_7102
centroid_7103
centroid_7104
centroid_7105
centroid_7106
centroid_7107
centroid_7108
centroid_7109
centroid_7110
centroid_7111
centroid_7112
centroid_7113
centroid_7114
centroid_7115
centroid_7116
centroid_7117
centroid_7118
centroid_7119
centroid_7120
centroid_7121
centroid_7122
centroid_7123
centroid_7124
centroid_7125
centroid_7126
centroid_7127
centroid_7128
centroid_7129
centroid_7130
centroid_7131
centroid_7132
centroid_7133
centroid_7134
centroid_7135
centroid_7136
centroid_7137
centroid_7138
centroid_7139
centroid_7140
centroid_7141
centroid_7142
centroid_7143
centroid_7144
centroid_7145
centroid_7146
centroid_7147
centroid_7148
centroid_7149
centroid_7150
centroid_7151
centroid_7152
centroid_7153
centroid_7154
centroid_7155
centroid_7156
centroid_7157
centroid_7158
centroid_7159
centroid_7160
centroid_7161
centroid_7162
centroid_7163
centroid_7164
centroid_7165
centroid_7166
centroid_7167
centroid_7168
centroid_7169
centroid_7170
centroid_7171
centroid_7172
centroid_7173
centroid_7174
centroid_7175
centroid_7176
centroid_7177
centroid_7178
centroid_7179
centroid_7180
centroid_7181
centroid_7182
centroid_7183
centroid_7184
centroid_7185
centroid_7186
centroid_7187
centroid_7188
centroid_7189
centroid_7190
centroid_7191
centroid_7192
centroid_7193
centroid_7194
centroid_7195
centroid_7196
centroid_7197
centroid_7198
centroid_7199
centroid_7200
centroid_7201
centroid_7202
centroid_7203
centroid_7204
centroid_7205
centroid_7206
centroid_7207
centroid_7208
centroid_7209
centroid_7210
centroid_7211
centroid_7212
centroid_7213
centroid_7214
centroid_7215
centroid_7216
centroid_7217
centroid_7218
centroid_7219
centroid_7220
centroid_7221
centroid_7222
centroid_7223
centroid_7224
centroid_7225
centroid_7226
centroid_7227
centroid_7228
centroid_7229
centroid_7230
centroid_7231
centroid_7232
centroid_7233
centroid_7234
centroid_7235
centroid_7236
centroid_7237
centroid_7238
centroid_7239
centroid_7240
centroid_7241
centroid_7242
centroid_7243
centroid_7244
centroid_7245
centroid_7246
centroid_7247
centroid_7248
centroid_7249
centroid_7250
centroid_7251
centroid_7252
centroid_7253
centroid_7254
centroid_7255
centroid_7256
centroid_7257
centroid_7258
centroid_7259
centroid_7260
centroid_7261
centroid_7262
centroid_7263
centroid_7264
centroid_7265
centroid_7266
centroid_7267
centroid_7268
centroid_7269
centroid_7270
centroid_7271
centroid_7272
centroid_7273
centroid_7274
centroid_7275
centroid_7276
centroid_7277
centroid_7278
centroid_7279
centroid_7280
centroid_7281
centroid_7282
centroid_7283
centroid_7284
centroid_7285
centroid_7286
centroid_7287
centroid_7288
centroid_7289
centroid_7290
centroid_7291
centroid_7292
centroid_7293
centroid_7294
centroid_7295
centroid_7296
centroid_7297
centroid_7298
centroid_7299
centroid_7300
centroid_7301
centroid_7302
centroid_7303
centroid_7304
centroid_7305
centroid_7306
centroid_7307
centroid_7308
centroid_7309
centroid_7310
centroid_7311
centroid_7312
centroid_7313
centroid_7314
centroid_7315
centroid_7316
centroid_7317
centroid_7318
centroid_7319
centroid_7320
centroid_7321
centroid_7322
centroid_7323
centroid_7324
centroid_7325
centroid_7326
centroid_7327
centroid_7328
centroid_7329
centroid_7330
centroid_7331
centroid_7332
centroid_7333
centroid_7334
centroid_7335
centroid_7336
centroid_7337
centroid_7338
centroid_7339
centroid_7340
centroid_7341
centroid_7342
centroid_7343
centroid_7344
centroid_7345
centroid_7346
centroid_7347
centroid_7348
centroid_7349
centroid_7350
centroid_7351
centroid_7352
centroid_7353
centroid_7354
centroid_7355
centroid_7356
centroid_7357
centroid_7358
centroid_7359
centroid_7360
centroid_7361
centroid_7362
centroid_7363
centroid_7364
centroid_7365
centroid_7366
centroid_7367
centroid_7368
centroid_7369
centroid_7370
centroid_7371
centroid_7372
centroid_7373
centroid_7374
centroid_7375
centroid_7376
centroid_7377
centroid_7378
centroid_7379
centroid_7380
centroid_7381
centroid_7382
centroid_7383
centroid_7384
centroid_7385
centroid_7386
centroid_7387
centroid_7388
centroid_7389
centroid_7390
centroid_7391
centroid_7392
centroid_7393
centroid_7394
centroid_7395
centroid_7396
centroid_7397
centroid_7398
centroid_7399
centroid_7400
centroid_7401
centroid_7402
centroid_7403
centroid_7404
centroid_7405
centroid_7406
centroid_7407
centroid_7408
centroid_7409
centroid_7410
centroid_7411
centroid_7412
centroid_7413
centroid_7414
centroid_7415
centroid_7416
centroid_7417
centroid_7418
centroid_7419
centroid_7420
centroid_7421
centroid_7422
centroid_7423
centroid_7424
centroid_7425
centroid_7426
centroid_7427
centroid_7428
centroid_7429
centroid_7430
centroid_7431
centroid_7432
centroid_7433
centroid_7434
centroid_7435
centroid_7436
centroid_7437
centroid_7438
centroid_7439
centroid_7440
centroid_7441
centroid_7442
centroid_7443
centroid_7444
centroid_7445
centroid_7446
centroid_7447
centroid_7448
centroid_7449
centroid_7450
centroid_7451
centroid_7452
centroid_7453
centroid_7454
centroid_7455
centroid_7456
centroid_7457
centroid_7458
centroid_7459
centroid_7460
centroid_7461
centroid_7462
centroid_7463
centroid_7464
centroid_7465
centroid_7466
centroid_7467
centroid_7468
centroid_7469
centroid_7470
centroid_7471
centroid_7472
centroid_7473
centroid_7474
centroid_7475
centroid_7476
centroid_7477
centroid_7478
centroid_7479
centroid_7480
centroid_7481
centroid_7482
centroid_7483
centroid_7484
centroid_7485
centroid_7486
centroid_7487
centroid_7488
centroid_7489
centroid_7490
centroid_7491
centroid_7492
centroid_7493
centroid_7494
centroid_7495
centroid_7496
centroid_7497
centroid_7498
centroid_7499
centroid_7500
centroid_7501
centroid_7502
centroid_7503
centroid_7504
centroid_7505
centroid_7506
centroid_7507
centroid_7508
centroid_7509
centroid_7510
centroid_7511
centroid_7512
centroid_7513
centroid_7514
centroid_7515
centroid_7516
centroid_7517
centroid_7518
centroid_7519
centroid_7520
centroid_7521
centroid_7522
centroid_7523
centroid_7524
centroid_7525
centroid_7526
centroid_7527
centroid_7528
centroid_7529
centroid_7530
centroid_7531
centroid_7532
centroid_7533
centroid_7534
centroid_7535
centroid_7536
centroid_7537
centroid_7538
centroid_7539
centroid_7540
centroid_7541
centroid_7542
centroid_7543
centroid_7544
centroid_7545
centroid_7546
centroid_7547
centroid_7548
centroid_7549
centroid_7550
centroid_7551
centroid_7552
centroid_7553
centroid_7554
centroid_7555
centroid_7556
centroid_7557
centroid_7558
centroid_7559
centroid_7560
centroid_7561
centroid_7562
centroid_7563
centroid_7564
centroid_7565
centroid_7566
centroid_7567
centroid_7568
centroid_7569
centroid_7570
centroid_7571
centroid_7572
centroid_7573
centroid_7574
centroid_7575
centroid_7576
centroid_7577
centroid_7578
centroid_7579
centroid_7580
centroid_7581
centroid_7582
centroid_7583
centroid_7584
centroid_7585
centroid_7586
centroid_7587
centroid_7588
centroid_7589
centroid_7590
centroid_7591
centroid_7592
centroid_7593
centroid_7594
centroid_7595
centroid_7596
centroid_7597
centroid_7598
centroid_7599
centroid_7600
centroid_7601
centroid_7602
centroid_7603
centroid_7604
centroid_7605
centroid_7606
centroid_7607
centroid_7608
centroid_7609
centroid_7610
centroid_7611
centroid_7612
centroid_7613
centroid_7614
centroid_7615
centroid_7616
centroid_7617
centroid_7618
centroid_7619
centroid_7620
centroid_7621
centroid_7622
centroid_7623
centroid_7624
centroid_7625
centroid_7626
centroid_7627
centroid_7628
centroid_7629
centroid_7630
centroid_7631
centroid_7632
centroid_7633
centroid_7634
centroid_7635
centroid_7636
centroid_7637
centroid_7638
centroid_7639
centroid_7640
centroid_7641
centroid_7642
centroid_7643
centroid_7644
centroid_7645
centroid_7646
centroid_7647
centroid_7648
centroid_7649
centroid_7650
centroid_7651
centroid_7652
centroid_7653
centroid_7654
centroid_7655
centroid_7656
centroid_7657
centroid_7658
centroid_7659
centroid_7660
centroid_7661
centroid_7662
centroid_7663
centroid_7664
centroid_7665
centroid_7666
centroid_7667
centroid_7668
centroid_7669
centroid_7670
centroid_7671
centroid_7672
centroid_7673
centroid_7674
centroid_7675
centroid_7676
centroid_7677
centroid_7678
centroid_7679
centroid_7680
centroid_7681
centroid_7682
centroid_7683
centroid_7684
centroid_7685
centroid_7686
centroid_7687
centroid_7688
centroid_7689
centroid_7690
centroid_7691
centroid_7692
centroid_7693
centroid_7694
centroid_7695
centroid_7696
centroid_7697
centroid_7698
centroid_7699
centroid_7700
centroid_7701
centroid_7702
centroid_7703
centroid_7704
centroid_7705
centroid_7706
centroid_7707
centroid_7708
centroid_7709
centroid_7710
centroid_7711
centroid_7712
centroid_7713
centroid_7714
centroid_7715
centroid_7716
centroid_7717
centroid_7718
centroid_7719
centroid_7720
centroid_7721
centroid_7722
centroid_7723
centroid_7724
centroid_7725
centroid_7726
centroid_7727
centroid_7728
centroid_7729
centroid_7730
centroid_7731
centroid_7732
centroid_7733
centroid_7734
centroid_7735
centroid_7736
centroid_7737
centroid_7738
centroid_7739
centroid_7740
centroid_7741
centroid_7742
centroid_7743
centroid_7744
centroid_7745
centroid_7746
centroid_7747
centroid_7748
centroid_7749
centroid_7750
centroid_7751
centroid_7752
centroid_7753
centroid_7754
centroid_7755
centroid_7756
centroid_7757
centroid_7758
centroid_7759
centroid_7760
centroid_7761
centroid_7762
centroid_7763
centroid_7764
centroid_7765
centroid_7766
centroid_7767
centroid_7768
centroid_7769
centroid_7770
centroid_7771
centroid_7772
centroid_7773
centroid_7774
centroid_7775
centroid_7776
centroid_7777
centroid_7778
centroid_7779
centroid_7780
centroid_7781
centroid_7782
centroid_7783
centroid_7784
centroid_7785
centroid_7786
centroid_7787
centroid_7788
centroid_7789
centroid_7790
centroid_7791
centroid_7792
centroid_7793
centroid_7794
centroid_7795
centroid_7796
centroid_7797
centroid_7798
centroid_7799
centroid_7800
centroid_7801
centroid_7802
centroid_7803
centroid_7804
centroid_7805
centroid_7806
centroid_7807
centroid_7808
centroid_7809
centroid_7810
centroid_7811
centroid_7812
centroid_7813
centroid_7814
centroid_7815
centroid_7816
centroid_7817
centroid_7818
centroid_7819
centroid_7820
centroid_7821
centroid_7822
centroid_7823
centroid_7824
centroid_7825
centroid_7826
centroid_7827
centroid_7828
centroid_7829
centroid_7830
centroid_7831
centroid_7832
centroid_7833
centroid_7834
centroid_7835
centroid_7836
centroid_7837
centroid_7838
centroid_7839
centroid_7840
centroid_7841
centroid_7842
centroid_7843
centroid_7844
centroid_7845
centroid_7846
centroid_7847
centroid_7848
centroid_7849
centroid_7850
centroid_7851
centroid_7852
centroid_7853
centroid_7854
centroid_7855
centroid_7856
centroid_7857
centroid_7858
centroid_7859
centroid_7860
centroid_7861
centroid_7862
centroid_7863
centroid_7864
centroid_7865
centroid_7866
centroid_7867
centroid_7868
centroid_7869
centroid_7870
centroid_7871
centroid_7872
centroid_7873
centroid_7874
centroid_7875
centroid_7876
centroid_7877
centroid_7878
centroid_7879
centroid_7880
centroid_7881
centroid_7882
centroid_7883
centroid_7884
centroid_7885
centroid_7886
centroid_7887
centroid_7888
centroid_7889
centroid_7890
centroid_7891
centroid_7892
centroid_7893
centroid_7894
centroid_7895
centroid_7896
centroid_7897
centroid_7898
centroid_7899
centroid_7900
centroid_7901
centroid_7902
centroid_7903
centroid_7904
centroid_7905
centroid_7906
centroid_7907
centroid_7908
centroid_7909
centroid_7910
centroid_7911
centroid_7912
centroid_7913
centroid_7914
centroid_7915
centroid_7916
centroid_7917
centroid_7918
centroid_7919
centroid_7920
centroid_7921
centroid_7922
centroid_7923
centroid_7924
centroid_7925
centroid_7926
centroid_7927
centroid_7928
centroid_7929
centroid_7930
centroid_7931
centroid_7932
centroid_7933
centroid_7934
centroid_7935
centroid_7936
centroid_7937
centroid_7938
centroid_7939
centroid_7940
centroid_7941
centroid_7942
centroid_7943
centroid_7944
centroid_7945
centroid_7946
centroid_7947
centroid_7948
centroid_7949
centroid_7950
centroid_7951
centroid_7952
centroid_7953
centroid_7954
centroid_7955
centroid_7956
centroid_7957
centroid_7958
centroid_7959
centroid_7960
centroid_7961
centroid_7962
centroid_7963
centroid_7964
centroid_7965
centroid_7966
centroid_7967
centroid_7968
centroid_7969
centroid_7970
centroid_7971
centroid_7972
centroid_7973
centroid_7974
centroid_7975
centroid_7976
centroid_7977
centroid_7978
centroid_7979
centroid_7980
centroid_7981
centroid_7982
centroid_7983
centroid_7984
centroid_7985
centroid_7986
centroid_7987
centroid_7988
centroid_7989
centroid_7990
centroid_7991
centroid_7992
centroid_7993
centroid_7994
centroid_7995
centroid_7996
centroid_7997
centroid_7998
centroid_7999
centroid_8000
centroid_8001
centroid_8002
centroid_8003
centroid_8004
centroid_8005
centroid_8006
centroid_8007
centroid_8008
centroid_8009
centroid_8010
centroid_8011
centroid_8012
centroid_8013
centroid_8014
centroid_8015
centroid_8016
centroid_8017
centroid_8018
centroid_8019
centroid_8020
centroid_8021
centroid_8022
centroid_8023
centroid_8024
centroid_8025
centroid_8026
centroid_8027
centroid_8028
centroid_8029
centroid_8030
centroid_8031
centroid_8032
centroid_8033
centroid_8034
centroid_8035
centroid_8036
centroid_8037
centroid_8038
centroid_8039
centroid_8040
centroid_8041
centroid_8042
centroid_8043
centroid_8044
centroid_8045
centroid_8046
centroid_8047
centroid_8048
centroid_8049
centroid_8050
centroid_8051
centroid_8052
centroid_8053
centroid_8054
centroid_8055
centroid_8056
centroid_8057
centroid_8058
centroid_8059
centroid_8060
centroid_8061
centroid_8062
centroid_8063
centroid_8064
centroid_8065
centroid_8066
centroid_8067
centroid_8068
centroid_8069
centroid_8070
centroid_8071
centroid_8072
centroid_8073
centroid_8074
centroid_8075
centroid_8076
centroid_8077
centroid_8078
centroid_8079
centroid_8080
centroid_8081
centroid_8082
centroid_8083
centroid_8084
centroid_8085
centroid_8086
centroid_8087
centroid_8088
centroid_8089
centroid_8090
centroid_8091
centroid_8092
centroid_8093
centroid_8094
centroid_8095
centroid_8096
centroid_8097
centroid_8098
centroid_8099
centroid_8100
centroid_8101
centroid_8102
centroid_8103
centroid_8104
centroid_8105
centroid_8106
centroid_8107
centroid_8108
centroid_8109
centroid_8110
centroid_8111
centroid_8112
centroid_8113
centroid_8114
centroid_8115
centroid_8116
centroid_8117
centroid_8118
centroid_8119
centroid_8120
centroid_8121
centroid_8122
centroid_8123
centroid_8124
centroid_8125
centroid_8126
centroid_8127
centroid_8128
centroid_8129
centroid_8130
centroid_8131
centroid_8132
centroid_8133
centroid_8134
centroid_8135
centroid_8136
centroid_8137
centroid_8138
centroid_8139
centroid_8140
centroid_8141
centroid_8142
centroid_8143
centroid_8144
centroid_8145
centroid_8146
centroid_8147
centroid_8148
centroid_8149
centroid_8150
centroid_8151
centroid_8152
centroid_8153
centroid_8154
centroid_8155
centroid_8156
centroid_8157
centroid_8158
centroid_8159
centroid_8160
centroid_8161
centroid_8162
centroid_8163
centroid_8164
centroid_8165
centroid_8166
centroid_8167
centroid_8168
centroid_8169
centroid_8170
centroid_8171
centroid_8172
centroid_8173
centroid_8174
centroid_8175
centroid_8176
centroid_8177
centroid_8178
centroid_8179
centroid_8180
centroid_8181
centroid_8182
centroid_8183
centroid_8184
centroid_8185
centroid_8186
centroid_8187
centroid_8188
centroid_8189
centroid_8190
centroid_8191
centroid_8192
centroid_8193
centroid_8194
centroid_8195
centroid_8196
centroid_8197
centroid_8198
centroid_8199
centroid_8200
centroid_8201
centroid_8202
centroid_8203
centroid_8204
centroid_8205
centroid_8206
centroid_8207
centroid_8208
centroid_8209
centroid_8210
centroid_8211
centroid_8212
centroid_8213
centroid_8214
centroid_8215
centroid_8216
centroid_8217
centroid_8218
centroid_8219
centroid_8220
centroid_8221
centroid_8222
centroid_8223
centroid_8224
centroid_8225
centroid_8226
centroid_8227
centroid_8228
centroid_8229
centroid_8230
centroid_8231
centroid_8232
centroid_8233
centroid_8234
centroid_8235
centroid_8236
centroid_8237
centroid_8238
centroid_8239
centroid_8240
centroid_8241
centroid_8242
centroid_8243
centroid_8244
centroid_8245
centroid_8246
centroid_8247
centroid_8248
centroid_8249
centroid_8250
centroid_8251
centroid_8252
centroid_8253
centroid_8254
centroid_8255
centroid_8256
centroid_8257
centroid_8258
centroid_8259
centroid_8260
centroid_8261
centroid_8262
centroid_8263
centroid_8264
centroid_8265
centroid_8266
centroid_8267
centroid_8268
centroid_8269
centroid_8270
centroid_8271
centroid_8272
centroid_8273
centroid_8274
centroid_8275
centroid_8276
centroid_8277
centroid_8278
centroid_8279
centroid_8280
centroid_8281
centroid_8282
centroid_8283
centroid_8284
centroid_8285
centroid_8286
centroid_8287
centroid_8288
centroid_8289
centroid_8290
centroid_8291
centroid_8292
centroid_8293
centroid_8294
centroid_8295
centroid_8296
centroid_8297
centroid_8298
centroid_8299
centroid_8300
centroid_8301
centroid_8302
centroid_8303
centroid_8304
centroid_8305
centroid_8306
centroid_8307
centroid_8308
centroid_8309
centroid_8310
centroid_8311
centroid_8312
centroid_8313
centroid_8314
centroid_8315
centroid_8316
centroid_8317
centroid_8318
centroid_8319
centroid_8320
centroid_8321
centroid_8322
centroid_8323
centroid_8324
centroid_8325
centroid_8326
centroid_8327
centroid_8328
centroid_8329
centroid_8330
centroid_8331
centroid_8332
centroid_8333
centroid_8334
centroid_8335
centroid_8336
centroid_8337
centroid_8338
centroid_8339
centroid_8340
centroid_8341
centroid_8342
centroid_8343
centroid_8344
centroid_8345
centroid_8346
centroid_8347
centroid_8348
centroid_8349
centroid_8350
centroid_8351
centroid_8352
centroid_8353
centroid_8354
centroid_8355
centroid_8356
centroid_8357
centroid_8358
centroid_8359
centroid_8360
centroid_8361
centroid_8362
centroid_8363
centroid_8364
centroid_8365
centroid_8366
centroid_8367
centroid_8368
centroid_8369
centroid_8370
centroid_8371
centroid_8372
centroid_8373
centroid_8374
centroid_8375
centroid_8376
centroid_8377
centroid_8378
centroid_8379
centroid_8380
centroid_8381
centroid_8382
centroid_8383
centroid_8384
centroid_8385
centroid_8386
centroid_8387
centroid_8388
centroid_8389
centroid_8390
centroid_8391
centroid_8392
centroid_8393
centroid_8394
centroid_8395
centroid_8396
centroid_8397
centroid_8398
centroid_8399
centroid_8400
centroid_8401
centroid_8402
centroid_8403
centroid_8404
centroid_8405
centroid_8406
centroid_8407
centroid_8408
centroid_8409
centroid_8410
centroid_8411
centroid_8412
centroid_8413
centroid_8414
centroid_8415
centroid_8416
centroid_8417
centroid_8418
centroid_8419
centroid_8420
centroid_8421
centroid_8422
centroid_8423
centroid_8424
centroid_8425
centroid_8426
centroid_8427
centroid_8428
centroid_8429
centroid_8430
centroid_8431
centroid_8432
centroid_8433
centroid_8434
centroid_8435
centroid_8436
centroid_8437
centroid_8438
centroid_8439
centroid_8440
centroid_8441
centroid_8442
centroid_8443
centroid_8444
centroid_8445
centroid_8446
centroid_8447
centroid_8448
centroid_8449
centroid_8450
centroid_8451
centroid_8452
centroid_8453
centroid_8454
centroid_8455
centroid_8456
centroid_8457
centroid_8458
centroid_8459
centroid_8460
centroid_8461
centroid_8462
centroid_8463
centroid_8464
centroid_8465
centroid_8466
centroid_8467
centroid_8468
centroid_8469
centroid_8470
centroid_8471
centroid_8472
centroid_8473
centroid_8474
centroid_8475
centroid_8476
centroid_8477
centroid_8478
centroid_8479
centroid_8480
centroid_8481
centroid_8482
centroid_8483
centroid_8484
centroid_8485
centroid_8486
centroid_8487
centroid_8488
centroid_8489
centroid_8490
centroid_8491
centroid_8492
centroid_8493
centroid_8494
centroid_8495
centroid_8496
centroid_8497
centroid_8498
centroid_8499
centroid_8500
centroid_8501
centroid_8502
centroid_8503
centroid_8504
centroid_8505
centroid_8506
centroid_8507
centroid_8508
centroid_8509
centroid_8510
centroid_8511
centroid_8512
centroid_8513
centroid_8514
centroid_8515
centroid_8516
centroid_8517
centroid_8518
centroid_8519
centroid_8520
centroid_8521
centroid_8522
centroid_8523
centroid_8524
centroid_8525
centroid_8526
centroid_8527
centroid_8528
centroid_8529
centroid_8530
centroid_8531
centroid_8532
centroid_8533
centroid_8534
centroid_8535
centroid_8536
centroid_8537
centroid_8538
centroid_8539
centroid_8540
centroid_8541
centroid_8542
centroid_8543
centroid_8544
centroid_8545
centroid_8546
centroid_8547
centroid_8548
centroid_8549
centroid_8550
centroid_8551
centroid_8552
centroid_8553
centroid_8554
centroid_8555
centroid_8556
centroid_8557
centroid_8558
centroid_8559
centroid_8560
centroid_8561
centroid_8562
centroid_8563
centroid_8564
centroid_8565
centroid_8566
centroid_8567
centroid_8568
centroid_8569
centroid_8570
centroid_8571
centroid_8572
centroid_8573
centroid_8574
centroid_8575
centroid_8576
centroid_8577
centroid_8578
centroid_8579
centroid_8580
centroid_8581
centroid_8582
centroid_8583
centroid_8584
centroid_8585
centroid_8586
centroid_8587
centroid_8588
centroid_8589
centroid_8590
centroid_8591
centroid_8592
centroid_8593
centroid_8594
centroid_8595
centroid_8596
centroid_8597
centroid_8598
centroid_8599
centroid_8600
centroid_8601
centroid_8602
centroid_8603
centroid_8604
centroid_8605
centroid_8606
centroid_8607
centroid_8608
centroid_8609
centroid_8610
centroid_8611
centroid_8612
centroid_8613
centroid_8614
centroid_8615
centroid_8616
centroid_8617
centroid_8618
centroid_8619
centroid_8620
centroid_8621
centroid_8622
centroid_8623
centroid_8624
centroid_8625
centroid_8626
centroid_8627
centroid_8628
centroid_8629
centroid_8630
centroid_8631
centroid_8632
centroid_8633
centroid_8634
centroid_8635
centroid_8636
centroid_8637
centroid_8638
centroid_8639
centroid_8640
centroid_8641
centroid_8642
centroid_8643
centroid_8644
centroid_8645
centroid_8646
centroid_8647
centroid_8648
centroid_8649
centroid_8650
centroid_8651
centroid_8652
centroid_8653
centroid_8654
centroid_8655
centroid_8656
centroid_8657
centroid_8658
centroid_8659
centroid_8660
centroid_8661
centroid_8662
centroid_8663
centroid_8664
centroid_8665
centroid_8666
centroid_8667
centroid_8668
centroid_8669
centroid_8670
centroid_8671
centroid_8672
centroid_8673
centroid_8674
centroid_8675
centroid_8676
centroid_8677
centroid_8678
centroid_8679
centroid_8680
centroid_8681
centroid_8682
centroid_8683
centroid_8684
centroid_8685
centroid_8686
centroid_8687
centroid_8688
centroid_8689
centroid_8690
centroid_8691
centroid_8692
centroid_8693
centroid_8694
centroid_8695
centroid_8696
centroid_8697
centroid_8698
centroid_8699
centroid_8700
centroid_8701
centroid_8702
centroid_8703
centroid_8704
centroid_8705
centroid_8706
centroid_8707
centroid_8708
centroid_8709
centroid_8710
centroid_8711
centroid_8712
centroid_8713
centroid_8714
centroid_8715
centroid_8716
centroid_8717
centroid_8718
centroid_8719
centroid_8720
centroid_8721
centroid_8722
centroid_8723
centroid_8724
centroid_8725
centroid_8726
centroid_8727
centroid_8728
centroid_8729
centroid_8730
centroid_8731
centroid_8732
centroid_8733
centroid_8734
centroid_8735
centroid_8736
centroid_8737
centroid_8738
centroid_8739
centroid_8740
centroid_8741
centroid_8742
centroid_8743
centroid_8744
centroid_8745
centroid_8746
centroid_8747
centroid_8748
centroid_8749
centroid_8750
centroid_8751
centroid_8752
centroid_8753
centroid_8754
centroid_8755
centroid_8756
centroid_8757
centroid_8758
centroid_8759
centroid_8760
centroid_8761
centroid_8762
centroid_8763
centroid_8764
centroid_8765
centroid_8766
centroid_8767
centroid_8768
centroid_8769
centroid_8770
centroid_8771
centroid_8772
centroid_8773
centroid_8774
centroid_8775
centroid_8776
centroid_8777
centroid_8778
centroid_8779
centroid_8780
centroid_8781
centroid_8782
centroid_8783
centroid_8784
centroid_8785
centroid_8786
centroid_8787
centroid_8788
centroid_8789
centroid_8790
centroid_8791
centroid_8792
centroid_8793
centroid_8794
centroid_8795
centroid_8796
centroid_8797
centroid_8798
centroid_8799
centroid_8800
centroid_8801
centroid_8802
centroid_8803
centroid_8804
centroid_8805
centroid_8806
centroid_8807
centroid_8808
centroid_8809
centroid_8810
centroid_8811
centroid_8812
centroid_8813
centroid_8814
centroid_8815
centroid_8816
centroid_8817
centroid_8818
centroid_8819
centroid_8820
centroid_8821
centroid_8822
centroid_8823
centroid_8824
centroid_8825
centroid_8826
centroid_8827
centroid_8828
centroid_8829
centroid_8830
centroid_8831
centroid_8832
centroid_8833
centroid_8834
centroid_8835
centroid_8836
centroid_8837
centroid_8838
centroid_8839
centroid_8840
centroid_8841
centroid_8842
centroid_8843
centroid_8844
centroid_8845
centroid_8846
centroid_8847
centroid_8848
centroid_8849
centroid_8850
centroid_8851
centroid_8852
centroid_8853
centroid_8854
centroid_8855
centroid_8856
centroid_8857
centroid_8858
centroid_8859
centroid_8860
centroid_8861
centroid_8862
centroid_8863
centroid_8864
centroid_8865
centroid_8866
centroid_8867
centroid_8868
centroid_8869
centroid_8870
centroid_8871
centroid_8872
centroid_8873
centroid_8874
centroid_8875
centroid_8876
centroid_8877
centroid_8878
centroid_8879
centroid_8880
centroid_8881
centroid_8882
centroid_8883
centroid_8884
centroid_8885
centroid_8886
centroid_8887
centroid_8888
centroid_8889
centroid_8890
centroid_8891
centroid_8892
centroid_8893
centroid_8894
centroid_8895
centroid_8896
centroid_8897
centroid_8898
centroid_8899
centroid_8900
centroid_8901
centroid_8902
centroid_8903
centroid_8904
centroid_8905
centroid_8906
centroid_8907
centroid_8908
centroid_8909
centroid_8910
centroid_8911
centroid_8912
centroid_8913
centroid_8914
centroid_8915
centroid_8916
centroid_8917
centroid_8918
centroid_8919
centroid_8920
centroid_8921
centroid_8922
centroid_8923
centroid_8924
centroid_8925
centroid_8926
centroid_8927
centroid_8928
centroid_8929
centroid_8930
centroid_8931
centroid_8932
centroid_8933
centroid_8934
centroid_8935
centroid_8936
centroid_8937
centroid_8938
centroid_8939
centroid_8940
centroid_8941
centroid_8942
centroid_8943
centroid_8944
centroid_8945
centroid_8946
centroid_8947
centroid_8948
centroid_8949
centroid_8950
centroid_8951
centroid_8952
centroid_8953
centroid_8954
centroid_8955
centroid_8956
centroid_8957
centroid_8958
centroid_8959
centroid_8960
centroid_8961
centroid_8962
centroid_8963
centroid_8964
centroid_8965
centroid_8966
centroid_8967
centroid_8968
centroid_8969
centroid_8970
centroid_8971
centroid_8972
centroid_8973
centroid_8974
centroid_8975
centroid_8976
centroid_8977
centroid_8978
centroid_8979
centroid_8980
centroid_8981
centroid_8982
centroid_8983
centroid_8984
centroid_8985
centroid_8986
centroid_8987
centroid_8988
centroid_8989
centroid_8990
centroid_8991
centroid_8992
centroid_8993
centroid_8994
centroid_8995
centroid_8996
centroid_8997
centroid_8998
centroid_8999
centroid_9000
centroid_9001
centroid_9002
centroid_9003
centroid_9004
centroid_9005
centroid_9006
centroid_9007
centroid_9008
centroid_9009
centroid_9010
centroid_9011
centroid_9012
centroid_9013
centroid_9014
centroid_9015
centroid_9016
centroid_9017
centroid_9018
centroid_9019
centroid_9020
centroid_9021
centroid_9022
centroid_9023
centroid_9024
centroid_9025
centroid_9026
centroid_9027
centroid_9028
centroid_9029
centroid_9030
centroid_9031
centroid_9032
centroid_9033
centroid_9034
centroid_9035
centroid_9036
centroid_9037
centroid_9038
centroid_9039
centroid_9040
centroid_9041
centroid_9042
centroid_9043
centroid_9044
centroid_9045
centroid_9046
centroid_9047
centroid_9048
centroid_9049
centroid_9050
centroid_9051
centroid_9052
centroid_9053
centroid_9054
centroid_9055
centroid_9056
centroid_9057
centroid_9058
centroid_9059
centroid_9060
centroid_9061
centroid_9062
centroid_9063
centroid_9064
centroid_9065
centroid_9066
centroid_9067
centroid_9068
centroid_9069
centroid_9070
centroid_9071
centroid_9072
centroid_9073
centroid_9074
centroid_9075
centroid_9076
centroid_9077
centroid_9078
centroid_9079
centroid_9080
centroid_9081
centroid_9082
centroid_9083
centroid_9084
centroid_9085
centroid_9086
centroid_9087
centroid_9088
centroid_9089
centroid_9090
centroid_9091
centroid_9092
centroid_9093
centroid_9094
centroid_9095
centroid_9096
centroid_9097
centroid_9098
centroid_9099
centroid_9100
centroid_9101
centroid_9102
centroid_9103
centroid_9104
centroid_9105
centroid_9106
centroid_9107
centroid_9108
centroid_9109
centroid_9110
centroid_9111
centroid_9112
centroid_9113
centroid_9114
centroid_9115
centroid_9116
centroid_9117
centroid_9118
centroid_9119
centroid_9120
centroid_9121
centroid_9122
centroid_9123
centroid_9124
centroid_9125
centroid_9126
centroid_9127
centroid_9128
centroid_9129
centroid_9130
centroid_9131
centroid_9132
centroid_9133
centroid_9134
centroid_9135
centroid_9136
centroid_9137
centroid_9138
centroid_9139
centroid_9140
centroid_9141
centroid_9142
centroid_9143
centroid_9144
centroid_9145
centroid_9146
centroid_9147
centroid_9148
centroid_9149
centroid_9150
centroid_9151
centroid_9152
centroid_9153
centroid_9154
centroid_9155
centroid_9156
centroid_9157
centroid_9158
centroid_9159
centroid_9160
centroid_9161
centroid_9162
centroid_9163
centroid_9164
centroid_9165
centroid_9166
centroid_9167
centroid_9168
centroid_9169
centroid_9170
centroid_9171
centroid_9172
centroid_9173
centroid_9174
centroid_9175
centroid_9176
centroid_9177
centroid_9178
centroid_9179
centroid_9180
centroid_9181
centroid_9182
centroid_9183
centroid_9184
centroid_9185
centroid_9186
centroid_9187
centroid_9188
centroid_9189
centroid_9190
centroid_9191
centroid_9192
centroid_9193
centroid_9194
centroid_9195
centroid_9196
centroid_9197
centroid_9198
centroid_9199
centroid_9200
centroid_9201
centroid_9202
centroid_9203
centroid_9204
centroid_9205
centroid_9206
centroid_9207
centroid_9208
centroid_9209
centroid_9210
centroid_9211
centroid_9212
centroid_9213
centroid_9214
centroid_9215
centroid_9216
centroid_9217
centroid_9218
centroid_9219
centroid_9220
centroid_9221
centroid_9222
centroid_9223
centroid_9224
centroid_9225
centroid_9226
centroid_9227
centroid_9228
centroid_9229
centroid_9230
centroid_9231
centroid_9232
centroid_9233
centroid_9234
centroid_9235
centroid_9236
centroid_9237
centroid_9238
centroid_9239
centroid_9240
centroid_9241
centroid_9242
centroid_9243
centroid_9244
centroid_9245
centroid_9246
centroid_9247
centroid_9248
centroid_9249
centroid_9250
centroid_9251
centroid_9252
centroid_9253
centroid_9254
centroid_9255
centroid_9256
centroid_9257
centroid_9258
centroid_9259
centroid_9260
centroid_9261
centroid_9262
centroid_9263
centroid_9264
centroid_9265
centroid_9266
centroid_9267
centroid_9268
centroid_9269
centroid_9270
centroid_9271
centroid_9272
centroid_9273
centroid_9274
centroid_9275
centroid_9276
centroid_9277
centroid_9278
centroid_9279
centroid_9280
centroid_9281
centroid_9282
centroid_9283
centroid_9284
centroid_9285
centroid_9286
centroid_9287
centroid_9288
centroid_9289
centroid_9290
centroid_9291
centroid_9292
centroid_9293
centroid_9294
centroid_9295
centroid_9296
centroid_9297
centroid_9298
centroid_9299
centroid_9300
centroid_9301
centroid_9302
centroid_9303
centroid_9304
centroid_9305
centroid_9306
centroid_9307
centroid_9308
centroid_9309
centroid_9310
centroid_9311
centroid_9312
centroid_9313
centroid_9314
centroid_9315
centroid_9316
centroid_9317
centroid_9318
centroid_9319
centroid_9320
centroid_9321
centroid_9322
centroid_9323
centroid_9324
centroid_9325
centroid_9326
centroid_9327
centroid_9328
centroid_9329
centroid_9330
centroid_9331
centroid_9332
centroid_9333
centroid_9334
centroid_9335
centroid_9336
centroid_9337
centroid_9338
centroid_9339
centroid_9340
centroid_9341
centroid_9342
centroid_9343
centroid_9344
centroid_9345
centroid_9346
centroid_9347
centroid_9348
centroid_9349
centroid_9350
centroid_9351
centroid_9352
centroid_9353
centroid_9354
centroid_9355
centroid_9356
centroid_9357
centroid_9358
centroid_9359
centroid_9360
centroid_9361
centroid_9362
centroid_9363
centroid_9364
centroid_9365
centroid_9366
centroid_9367
centroid_9368
centroid_9369
centroid_9370
centroid_9371
centroid_9372
centroid_9373
centroid_9374
centroid_9375
centroid_9376
centroid_9377
centroid_9378
centroid_9379
centroid_9380
centroid_9381
centroid_9382
centroid_9383
centroid_9384
centroid_9385
centroid_9386
centroid_9387
centroid_9388
centroid_9389
centroid_9390
centroid_9391
centroid_9392
centroid_9393
centroid_9394
centroid_9395
centroid_9396
centroid_9397
centroid_9398
centroid_9399
centroid_9400
centroid_9401
centroid_9402
centroid_9403
centroid_9404
centroid_9405
centroid_9406
centroid_9407
centroid_9408
centroid_9409
centroid_9410
centroid_9411
centroid_9412
centroid_9413
centroid_9414
centroid_9415
centroid_9416
centroid_9417
centroid_9418
centroid_9419
centroid_9420
centroid_9421
centroid_9422
centroid_9423
centroid_9424
centroid_9425
centroid_9426
centroid_9427
centroid_9428
centroid_9429
centroid_9430
centroid_9431
centroid_9432
centroid_9433
centroid_9434
centroid_9435
centroid_9436
centroid_9437
centroid_9438
centroid_9439
centroid_9440
centroid_9441
centroid_9442
centroid_9443
centroid_9444
centroid_9445
centroid_9446
centroid_9447
centroid_9448
centroid_9449
centroid_9450
centroid_9451
centroid_9452
centroid_9453
centroid_9454
centroid_9455
centroid_9456
centroid_9457
centroid_9458
centroid_9459
centroid_9460
centroid_9461
centroid_9462
centroid_9463
centroid_9464
centroid_9465
centroid_9466
centroid_9467
centroid_9468
centroid_9469
centroid_9470
centroid_9471
centroid_9472
centroid_9473
centroid_9474
centroid_9475
centroid_9476
centroid_9477
centroid_9478
centroid_9479
centroid_9480
centroid_9481
centroid_9482
centroid_9483
centroid_9484
centroid_9485
centroid_9486
centroid_9487
centroid_9488
centroid_9489
centroid_9490
centroid_9491
centroid_9492
centroid_9493
centroid_9494
centroid_9495
centroid_9496
centroid_9497
centroid_9498
centroid_9499
centroid_9500
centroid_9501
centroid_9502
centroid_9503
centroid_9504
centroid_9505
centroid_9506
centroid_9507
centroid_9508
centroid_9509
centroid_9510
centroid_9511
centroid_9512
centroid_9513
centroid_9514
centroid_9515
centroid_9516
centroid_9517
centroid_9518
centroid_9519
centroid_9520
centroid_9521
centroid_9522
centroid_9523
centroid_9524
centroid_9525
centroid_9526
centroid_9527
centroid_9528
centroid_9529
centroid_9530
centroid_9531
centroid_9532
centroid_9533
centroid_9534
centroid_9535
centroid_9536
centroid_9537
centroid_9538
centroid_9539
centroid_9540
centroid_9541
centroid_9542
centroid_9543
centroid_9544
centroid_9545
centroid_9546
centroid_9547
centroid_9548
centroid_9549
centroid_9550
centroid_9551
centroid_9552
centroid_9553
centroid_9554
centroid_9555
centroid_9556
centroid_9557
centroid_9558
centroid_9559
centroid_9560
centroid_9561
centroid_9562
centroid_9563
centroid_9564
centroid_9565
centroid_9566
centroid_9567
centroid_9568
centroid_9569
centroid_9570
centroid_9571
centroid_9572
centroid_9573
centroid_9574
centroid_9575
centroid_9576
centroid_9577
centroid_9578
centroid_9579
centroid_9580
centroid_9581
centroid_9582
centroid_9583
centroid_9584
centroid_9585
centroid_9586
centroid_9587
centroid_9588
centroid_9589
centroid_9590
centroid_9591
centroid_9592
centroid_9593
centroid_9594
centroid_9595
centroid_9596
centroid_9597
centroid_9598
centroid_9599
centroid_9600
centroid_9601
centroid_9602
centroid_9603
centroid_9604
centroid_9605
centroid_9606
centroid_9607
centroid_9608
centroid_9609
centroid_9610
centroid_9611
centroid_9612
centroid_9613
centroid_9614
centroid_9615
centroid_9616
centroid_9617
centroid_9618
centroid_9619
centroid_9620
centroid_9621
centroid_9622
centroid_9623
centroid_9624
centroid_9625
centroid_9626
centroid_9627
centroid_9628
centroid_9629
centroid_9630
centroid_9631
centroid_9632
centroid_9633
centroid_9634
centroid_9635
centroid_9636
centroid_9637
centroid_9638
centroid_9639
centroid_9640
centroid_9641
centroid_9642
centroid_9643
centroid_9644
centroid_9645
centroid_9646
centroid_9647
centroid_9648
centroid_9649
centroid_9650
centroid_9651
centroid_9652
centroid_9653
centroid_9654
centroid_9655
centroid_9656
centroid_9657
centroid_9658
centroid_9659
centroid_9660
centroid_9661
centroid_9662
centroid_9663
centroid_9664
centroid_9665
centroid_9666
centroid_9667
centroid_9668
centroid_9669
centroid_9670
centroid_9671
centroid_9672
centroid_9673
centroid_9674
centroid_9675
centroid_9676
centroid_9677
centroid_9678
centroid_9679
centroid_9680
centroid_9681
centroid_9682
centroid_9683
centroid_9684
centroid_9685
centroid_9686
centroid_9687
centroid_9688
centroid_9689
centroid_9690
centroid_9691
centroid_9692
centroid_9693
centroid_9694
centroid_9695
centroid_9696
centroid_9697
centroid_9698
centroid_9699
centroid_9700
centroid_9701
centroid_9702
centroid_9703
centroid_9704
centroid_9705
centroid_9706
centroid_9707
centroid_9708
centroid_9709
centroid_9710
centroid_9711
centroid_9712
centroid_9713
centroid_9714
centroid_9715
centroid_9716
centroid_9717
centroid_9718
centroid_9719
centroid_9720
centroid_9721
centroid_9722
centroid_9723
centroid_9724
centroid_9725
centroid_9726
centroid_9727
centroid_9728
centroid_9729
centroid_9730
centroid_9731
centroid_9732
centroid_9733
centroid_9734
centroid_9735
centroid_9736
centroid_9737
centroid_9738
centroid_9739
centroid_9740
centroid_9741
centroid_9742
centroid_9743
centroid_9744
centroid_9745
centroid_9746
centroid_9747
centroid_9748
centroid_9749
centroid_9750
centroid_9751
centroid_9752
centroid_9753
centroid_9754
centroid_9755
centroid_9756
centroid_9757
centroid_9758
centroid_9759
centroid_9760
centroid_9761
centroid_9762
centroid_9763
centroid_9764
centroid_9765
centroid_9766
centroid_9767
centroid_9768
centroid_9769
centroid_9770
centroid_9771
centroid_9772
centroid_9773
centroid_9774
centroid_9775
centroid_9776
centroid_9777
centroid_9778
centroid_9779
centroid_9780
centroid_9781
centroid_9782
centroid_9783
centroid_9784
centroid_9785
centroid_9786
centroid_9787
centroid_9788
centroid_9789
centroid_9790
centroid_9791
centroid_9792
centroid_9793
centroid_9794
centroid_9795
centroid_9796
centroid_9797
centroid_9798
centroid_9799
centroid_9800
centroid_9801
centroid_9802
centroid_9803
centroid_9804
centroid_9805
centroid_9806
centroid_9807
centroid_9808
centroid_9809
centroid_9810
centroid_9811
centroid_9812
centroid_9813
centroid_9814
centroid_9815
centroid_9816
centroid_9817
centroid_9818
centroid_9819
centroid_9820
centroid_9821
centroid_9822
centroid_9823
centroid_9824
centroid_9825
centroid_9826
centroid_9827
centroid_9828
centroid_9829
centroid_9830
centroid_9831
centroid_9832
centroid_9833
centroid_9834
centroid_9835
centroid_9836
centroid_9837
centroid_9838
centroid_9839
centroid_9840
centroid_9841
centroid_9842
centroid_9843
centroid_9844
centroid_9845
centroid_9846
centroid_9847
centroid_9848
centroid_9849
centroid_9850
centroid_9851
centroid_9852
centroid_9853
centroid_9854
centroid_9855
centroid_9856
centroid_9857
centroid_9858
centroid_9859
centroid_9860
centroid_9861
centroid_9862
centroid_9863
centroid_9864
centroid_9865
centroid_9866
centroid_9867
centroid_9868
centroid_9869
centroid_9870
centroid_9871
centroid_9872
centroid_9873
centroid_9874
centroid_9875
centroid_9876
centroid_9877
centroid_9878
centroid_9879
centroid_9880
centroid_9881
centroid_9882
centroid_9883
centroid_9884
centroid_9885
centroid_9886
centroid_9887
centroid_9888
centroid_9889
centroid_9890
centroid_9891
centroid_9892
centroid_9893
centroid_9894
centroid_9895
centroid_9896
centroid_9897
centroid_9898
centroid_9899
centroid_9900
centroid_9901
centroid_9902
centroid_9903
centroid_9904
centroid_9905
centroid_9906
centroid_9907
centroid_9908
centroid_9909
centroid_9910
centroid_9911
centroid_9912
centroid_9913
centroid_9914
centroid_9915
centroid_9916
centroid_9917
centroid_9918
centroid_9919
centroid_9920
centroid_9921
centroid_9922
centroid_9923
centroid_9924
centroid_9925
centroid_9926
centroid_9927
centroid_9928
centroid_9929
centroid_9930
centroid_9931
centroid_9932
centroid_9933
centroid_9934
centroid_9935
centroid_9936
centroid_9937
centroid_9938
centroid_9939
centroid_9940
centroid_9941
centroid_9942
centroid_9943
centroid_9944
centroid_9945
centroid_9946
centroid_9947
centroid_9948
centroid_9949
centroid_9950
centroid_9951
centroid_9952
centroid_9953
centroid_9954
centroid_9955
centroid_9956
centroid_9957
centroid_9958
centroid_9959
centroid_9960
centroid_9961
centroid_9962
centroid_9963
centroid_9964
centroid_9965
centroid_9966
centroid_9967
centroid_9968
centroid_9969
centroid_9970
centroid_9971
centroid_9972
centroid_9973
centroid_9974
centroid_9975
centroid_9976
centroid_9979
centroid_9980
centroid_9982
centroid_9983
centroid_9984
centroid_9985
centroid_9986
centroid_9987
centroid_9988
centroid_9989
centroid_9990
centroid_9991
centroid_9992
centroid_9994
centroid_9995
centroid_9996
centroid_9997
centroid_10001
centroid_10004
centroid_10005
centroid_10006
centroid_10007
centroid_10008
centroid_10009
centroid_10010
centroid_10011
centroid_10012
centroid_10015
centroid_10016
centroid_10017
centroid_10019
centroid_10020
centroid_10021
centroid_10022
centroid_10023
centroid_10024
centroid_10026
centroid_10027
centroid_10030
centroid_10031
centroid_10032
centroid_10033
centroid_10034
centroid_10035
centroid_10036
centroid_10037
centroid_10038
centroid_10039
centroid_10041
centroid_10042
centroid_10044
centroid_10045
centroid_10046
centroid_10048
centroid_10049
centroid_10050
centroid_10051
centroid_10052
centroid_10053
centroid_10054
centroid_10055
centroid_10056
centroid_10057
centroid_10058
centroid_10059
centroid_10060
centroid_10061
centroid_10062
centroid_10063
centroid_10064
centroid_10065
centroid_10066
centroid_10067
centroid_10068
centroid_10069
centroid_10070
centroid_10071
centroid_10072
centroid_10073
centroid_10074
centroid_10075
centroid_10076
centroid_10077
centroid_10078
centroid_10079
centroid_10080
centroid_10081
centroid_10082
centroid_10084
centroid_10085
centroid_10086
centroid_10087
centroid_10088
centroid_10090
centroid_10104
centroid_10105
centroid_10106
centroid_10107
centroid_10108
centroid_10109
centroid_10110
centroid_10111
centroid_10112
centroid_10113
centroid_10115
centroid_10116
centroid_10118
centroid_10119
centroid_10121
centroid_10122
centroid_10123
centroid_10125
centroid_10126
centroid_10127
centroid_10128
centroid_10130
centroid_10131
centroid_10132
centroid_10133
centroid_10134
centroid_10135
centroid_10137
centroid_10141
centroid_10142
centroid_10145
centroid_10147
centroid_10148
centroid_10149
centroid_10150
centroid_10151
centroid_10152
centroid_10154
centroid_10155
centroid_10156
centroid_10157
centroid_10158
centroid_10159
centroid_10160
centroid_10161
centroid_10162
centroid_10163
centroid_10165
centroid_10166
centroid_10167
centroid_10168
centroid_10169
centroid_10170
centroid_10171
centroid_10173
centroid_10174
centroid_10182
centroid_10187
centroid_10188
centroid_10189
centroid_10190
centroid_10191
centroid_10192
centroid_10197
centroid_10198
centroid_10199
centroid_10200
centroid_10201
centroid_10202
centroid_10203
centroid_10204
centroid_10205
centroid_10206
centroid_10207
centroid_10208
centroid_10209
centroid_10210
centroid_10211
centroid_10213
centroid_10214
centroid_10215
centroid_10216
centroid_10217
centroid_10218
centroid_10219
centroid_10220
centroid_10221
centroid_10222
centroid_10223
centroid_10224
centroid_10225
centroid_10226
centroid_10227
centroid_10228
centroid_10229
centroid_10230
centroid_10231
centroid_10232
centroid_10233
centroid_10234
centroid_10235
centroid_10236
centroid_10237
centroid_10238
centroid_10239
centroid_10240
centroid_10241
centroid_10242
centroid_10243
centroid_10244
centroid_10246
centroid_10247
centroid_10248
centroid_10250
centroid_10254
centroid_10255
centroid_10256
centroid_10257
centroid_10258
centroid_10259
centroid_10262
centroid_10263
centroid_10265
centroid_10266
centroid_10267
centroid_10268
centroid_10269
centroid_10271
centroid_10272
centroid_10277
centroid_10279
centroid_10280
centroid_10281
centroid_10282
centroid_10283
centroid_10284
centroid_10285
centroid_10287
centroid_10288
centroid_10289
centroid_10291
centroid_10292
centroid_10293
centroid_10294
centroid_10295
centroid_10296
centroid_10297
centroid_10299
centroid_10303
centroid_10308
centroid_10309
centroid_10312
centroid_10314
centroid_10315
centroid_10319
centroid_10320
centroid_10323
centroid_10325
centroid_10326
centroid_10327
centroid_10328
centroid_10329
centroid_10330
centroid_10331
centroid_10332
centroid_10333
centroid_10334
centroid_10335
centroid_10336
centroid_10337
centroid_10338
centroid_10339
centroid_10340
centroid_10341
centroid_10342
centroid_10343
centroid_10344
centroid_10345
centroid_10346
centroid_10347
centroid_10348
centroid_10349
centroid_10350
centroid_10351
centroid_10352
centroid_10353
centroid_10354
centroid_10355
centroid_10356
centroid_10357
centroid_10358
centroid_10359
centroid_10360
centroid_10361
centroid_10362
centroid_10363
centroid_10364
centroid_10365
centroid_10366
centroid_10367
centroid_10368
centroid_10369
centroid_10370
centroid_10371
centroid_10372
centroid_10373
centroid_10374
centroid_10375
centroid_10376
centroid_10377
centroid_10378
centroid_10379
centroid_10380
centroid_10381
centroid_10382
centroid_10383
centroid_10384
centroid_10385
centroid_10386
centroid_10387
centroid_10388
centroid_10389
centroid_10390
centroid_10391
centroid_10392
centroid_10393
centroid_10394
centroid_10395
centroid_10396
centroid_10397
centroid_10398
centroid_10399
centroid_10400
centroid_10401
centroid_10402
centroid_10403
centroid_10404
centroid_10405
centroid_10406
centroid_10407
centroid_10408
centroid_10409
centroid_10410
centroid_10411
centroid_10412
centroid_10413
centroid_10414
centroid_10415
centroid_10416
centroid_10417
centroid_10418
centroid_10419
centroid_10420
centroid_10421
centroid_10422
centroid_10423
centroid_10424
centroid_10425
centroid_10426
centroid_10427
centroid_10428
centroid_10429
centroid_10430
centroid_10431
centroid_10432
centroid_10433
centroid_10434
centroid_10435
centroid_10436
centroid_10437
centroid_10438
centroid_10439
centroid_10440
centroid_10441
centroid_10442
centroid_10443
centroid_10444
centroid_10445
centroid_10446
centroid_10447
centroid_10448
centroid_10449
centroid_10450
centroid_10451
centroid_10452
centroid_10453
centroid_10454
centroid_10455
centroid_10456
centroid_10457
centroid_10458
centroid_10459
centroid_10460
centroid_10461
centroid_10462
centroid_10463
centroid_10464
centroid_10465
centroid_10466
centroid_10467
centroid_10468
centroid_10469
centroid_10470
centroid_10471
centroid_10472
centroid_10473
centroid_10474
centroid_10475
centroid_10476
centroid_10477
centroid_10478
centroid_10479
centroid_10480
centroid_10481
centroid_10482
centroid_10483
centroid_10484
centroid_10485
centroid_10486
centroid_10487
centroid_10488
centroid_10489
centroid_10490
centroid_10491
centroid_10492
centroid_10493
centroid_10494
centroid_10495
centroid_10496
centroid_10497
centroid_10498
centroid_10499
centroid_10500
centroid_10501
centroid_10502
centroid_10503
centroid_10504
centroid_10505
centroid_10506
centroid_10507
centroid_10508
centroid_10509
centroid_10510
centroid_10511
centroid_10512
centroid_10513
centroid_10514
centroid_10515
centroid_10516
centroid_10517
centroid_10518
centroid_10519
centroid_10520
centroid_10521
centroid_10522
centroid_10523
centroid_10524
centroid_10525
centroid_10526
centroid_10527
centroid_10528
centroid_10529
centroid_10530
centroid_10531
centroid_10532
centroid_10533
centroid_10534
centroid_10535
centroid_10536
centroid_10537
centroid_10538
centroid_10539
centroid_10540
centroid_10541
centroid_10542
centroid_10543
centroid_10544
centroid_10545
centroid_10546
centroid_10547
centroid_10548
centroid_10549
centroid_10550
centroid_10551
centroid_10552
centroid_10553
centroid_10554
centroid_10555
centroid_10556
centroid_10557
centroid_10558
centroid_10559
centroid_10560
centroid_10561
centroid_10562
centroid_10563
centroid_10564
centroid_10565
centroid_10566
centroid_10567
centroid_10568
centroid_10569
centroid_10570
centroid_10571
centroid_10572
centroid_10573
centroid_10574
centroid_10575
centroid_10576
centroid_10577
centroid_10578
centroid_10579
centroid_10580
centroid_10581
centroid_10582
centroid_10583
centroid_10584
centroid_10585
centroid_10586
centroid_10587
centroid_10588
centroid_10589
centroid_10590
centroid_10591
centroid_10592
centroid_10593
centroid_10594
centroid_10595
centroid_10596
centroid_10597
centroid_10598
centroid_10599
centroid_10600
centroid_10601
centroid_10602
centroid_10603
centroid_10604
centroid_10605
centroid_10606
centroid_10607
centroid_10608
centroid_10609
centroid_10610
centroid_10611
centroid_10612
centroid_10613
centroid_10614
centroid_10615
centroid_10616
centroid_10617
centroid_10618
centroid_10619
centroid_10620
centroid_10621
centroid_10622
centroid_10623
centroid_10624
centroid_10625
centroid_10626
centroid_10627
centroid_10628
centroid_10629
centroid_10630
centroid_10631
centroid_10632
centroid_10633
centroid_10634
centroid_10635
centroid_10636
centroid_10637
centroid_10638
centroid_10639
centroid_10640
centroid_10641
centroid_10642
centroid_10643
centroid_10644
centroid_10645
centroid_10646
centroid_10647
centroid_10648
centroid_10649
centroid_10650
centroid_10651
centroid_10652
centroid_10653
centroid_10654
centroid_10655
centroid_10656
centroid_10657
centroid_10658
centroid_10659
centroid_10660
centroid_10661
centroid_10662
centroid_10663
centroid_10664
centroid_10665
centroid_10666
centroid_10667
centroid_10668
centroid_10669
centroid_10670
centroid_10671
centroid_10672
centroid_10673
centroid_10674
centroid_10675
centroid_10676
centroid_10677
centroid_10678
centroid_10679
centroid_10680
centroid_10681
centroid_10682
centroid_10683
centroid_10684
centroid_10685
centroid_10686
centroid_10687
centroid_10688
centroid_10689
centroid_10690
centroid_10691
centroid_10692
centroid_10693
centroid_10694
centroid_10695
centroid_10696
centroid_10697
centroid_10698
centroid_10699
centroid_10700
centroid_10701
centroid_10702
centroid_10703
centroid_10704
centroid_10705
centroid_10706
centroid_10707
centroid_10708
centroid_10709
centroid_10710
centroid_10711
centroid_10712
centroid_10713
centroid_10714
centroid_10715
centroid_10716
centroid_10717
centroid_10718
centroid_10719
centroid_10720
centroid_10721
centroid_10722
centroid_10723
centroid_10724
centroid_10725
centroid_10726
centroid_10727
centroid_10728
centroid_10729
centroid_10730
centroid_10731
centroid_10732
centroid_10733
centroid_10734
centroid_10735
centroid_10736
centroid_10737
centroid_10738
centroid_10739
centroid_10740
centroid_10741
centroid_10742
centroid_10743
centroid_10744
centroid_10745
centroid_10746
centroid_10747
centroid_10748
centroid_10749
centroid_10750
centroid_10751
centroid_10752
centroid_10753
centroid_10754
centroid_10755
centroid_10756
centroid_10757
centroid_10758
centroid_10759
centroid_10760
centroid_10761
centroid_10762
centroid_10763
centroid_10764
centroid_10765
centroid_10766
centroid_10767
centroid_10768
centroid_10769
centroid_10770
centroid_10771
centroid_10772
centroid_10773
centroid_10774
centroid_10775
centroid_10776
centroid_10777
centroid_10778
centroid_10779
centroid_10780
centroid_10781
centroid_10782
centroid_10783
centroid_10784
centroid_10785
centroid_10787
centroid_10789
centroid_10790
centroid_10791
centroid_10792
centroid_10795
centroid_10796
centroid_10797
centroid_10799
centroid_10806
centroid_10807
centroid_10808
centroid_10810
centroid_10811
centroid_10812
centroid_10813
centroid_10816
centroid_10817
centroid_10818
centroid_10822
centroid_10823
centroid_10825
centroid_10836
centroid_10837
centroid_10838
centroid_10839
centroid_10840
centroid_10841
centroid_10842
centroid_10843
centroid_10844
centroid_10845
centroid_10846
centroid_10847
centroid_10848
centroid_10849
centroid_10850
centroid_10851
centroid_10852
centroid_10853
centroid_10854
centroid_10855
centroid_10856
centroid_10857
centroid_10858
centroid_10859
centroid_10860
centroid_10861
centroid_10862
centroid_10863
centroid_10864
centroid_10865
centroid_10866
centroid_10867
centroid_10868
centroid_10869
centroid_10870
centroid_10871
centroid_10872
centroid_10873
centroid_10874
centroid_10875
centroid_10876
centroid_10882
centroid_10884
centroid_10886
centroid_10889
centroid_10895
centroid_10896
centroid_10897
centroid_10898
centroid_10905
centroid_10906
centroid_10907
centroid_10908
centroid_10909
centroid_10910
centroid_10911
centroid_10912
centroid_10913
centroid_10916
centroid_10919
centroid_10934
centroid_10935
centroid_10936
centroid_10937
centroid_10938
centroid_10939
centroid_10940
centroid_10941
centroid_10942
centroid_10943
centroid_10944
centroid_10945
centroid_10946
centroid_10947
centroid_10948
centroid_10949
centroid_10950
centroid_10951
centroid_10952
centroid_10953
centroid_10954
centroid_10955
centroid_10956
centroid_10957
centroid_10958
centroid_10959
centroid_10960
centroid_10961
centroid_10962
centroid_10963
centroid_10964
centroid_10965
centroid_10966
centroid_10967
centroid_10968
centroid_10969
centroid_10970
centroid_10972
centroid_10980
centroid_10986
centroid_10987
centroid_10988
centroid_10992
centroid_11002
centroid_11004
centroid_11021
centroid_11025
centroid_11026
centroid_11030
centroid_11031
centroid_11032
centroid_11033
centroid_11034
centroid_11043
centroid_11044
centroid_11045
centroid_11046
centroid_11047
centroid_11048
centroid_11049
centroid_11051
centroid_11052
centroid_11053
centroid_11054
centroid_11055
centroid_11056
centroid_11057
centroid_11058
centroid_11059
centroid_11060
centroid_11061
centroid_11062
centroid_11063
centroid_11064
centroid_11065
centroid_11079
centroid_11081
centroid_11085
centroid_11087
centroid_11094
centroid_11095
centroid_11097
centroid_11098
centroid_11106
centroid_11127
centroid_11128
centroid_11129
centroid_11130
centroid_11131
centroid_11134
centroid_11137
centroid_11138
centroid_11149
centroid_11174
centroid_11178
centroid_11191
centroid_11192
centroid_11193
centroid_11194
centroid_11195
centroid_11196
centroid_11197
centroid_11198
centroid_11199
centroid_11200
centroid_11201
centroid_11219
centroid_11238
centroid_11246
centroid_11247
centroid_11248
centroid_11249
centroid_11250
centroid_11251
centroid_11252
centroid_11253
centroid_11254
centroid_11255
centroid_11256
centroid_11257
centroid_11258
centroid_11259
centroid_11260
centroid_11261
centroid_11262
centroid_11263
centroid_11264
centroid_11265
centroid_11266
centroid_11267
centroid_11268
centroid_11269
centroid_11270
centroid_11271
centroid_11272
centroid_11273
centroid_11274
centroid_11275
centroid_11276
centroid_11278
centroid_11280
centroid_11287
centroid_11290
centroid_11293
centroid_11297
centroid_11298
centroid_11302
centroid_11310
centroid_11312
centroid_11313
centroid_11314
centroid_11315
centroid_11316
centroid_11317
centroid_11318
centroid_11319
centroid_11320
centroid_11321
centroid_11322
centroid_11323
centroid_11324
centroid_11325
centroid_11326
centroid_11327
centroid_11328
centroid_11329
centroid_11330
centroid_11331
centroid_11332
centroid_11333
centroid_11335
centroid_11336
centroid_11339
centroid_11359
centroid_11371
centroid_11377
centroid_11380
centroid_11381
centroid_11384
centroid_11385
centroid_11396
centroid_11399
centroid_11403
centroid_11405
centroid_11408
centroid_11421
centroid_11428
centroid_11432
centroid_11437
centroid_11438
centroid_11439
centroid_11440
centroid_11441
centroid_11443
centroid_11444
centroid_11445
centroid_11446
centroid_11447
centroid_11449
centroid_11450
centroid_11451
centroid_11452
centroid_11453
centroid_11454
centroid_11458
centroid_11459
centroid_11460
centroid_11461
centroid_11462
centroid_11465
centroid_11468
centroid_11474
centroid_11475
centroid_11476
centroid_11477
centroid_11478
centroid_11479
centroid_11501
centroid_11505
centroid_11506
centroid_11507
centroid_11508
centroid_11509
centroid_11510
centroid_11511
centroid_11512
centroid_11513
centroid_11514
centroid_11515
centroid_11516
centroid_11517
centroid_11518
centroid_11519
centroid_11520
centroid_11521
centroid_11522
centroid_11523
centroid_11524
centroid_11525
centroid_11526
centroid_11527
centroid_11528
centroid_11529
centroid_11530
centroid_11531
centroid_11532
centroid_11533
centroid_11534
centroid_11535
centroid_11536
centroid_11537
centroid_11538
centroid_11539
centroid_11540
centroid_11541
centroid_11542
centroid_11580
centroid_11621
centroid_11652
centroid_11673
centroid_11674
centroid_11686
centroid_11687
centroid_11688
centroid_11689
centroid_11690
centroid_11691
centroid_11692
centroid_11693
centroid_11694
centroid_11695
centroid_11696
centroid_11697
centroid_11698
centroid_11699
centroid_11700
centroid_11701
centroid_11702
centroid_11703
centroid_11704
centroid_11705
centroid_11706
centroid_11707
centroid_11708
centroid_11719
centroid_11756
centroid_11757
centroid_11758
centroid_11759
centroid_11760
centroid_11761
centroid_11762
centroid_11763
centroid_11764
centroid_11765
centroid_11766
centroid_11767
centroid_11768
centroid_11769
centroid_11770
centroid_11771
centroid_11772
centroid_11773
centroid_11774
centroid_11775
centroid_11776
centroid_11777
centroid_11778
centroid_11779
centroid_11780
centroid_11781
centroid_11782
centroid_11783
centroid_11784
centroid_11785
centroid_11786
centroid_11787
centroid_11788
centroid_11789
centroid_11790
centroid_11791
centroid_11792
centroid_11793
centroid_11794
centroid_11795
centroid_11796
centroid_11797
centroid_11798
centroid_11799
centroid_11800
centroid_11801
centroid_11802
centroid_11803
centroid_11804
centroid_11805
centroid_11806
centroid_11807
centroid_11808
centroid_11809
centroid_11810
centroid_11811
centroid_11812
centroid_11813
centroid_11814
centroid_11815
centroid_11816
centroid_11817
centroid_11818
centroid_11819
centroid_11820
centroid_11821
centroid_11822
centroid_11823
centroid_11824
centroid_11825
centroid_11826
centroid_11827
centroid_11828
centroid_11829
centroid_11830
centroid_11831
centroid_11832
centroid_11833
centroid_11834
centroid_11835
centroid_11836
centroid_11837
centroid_11838
centroid_11839
centroid_11901
centroid_11915
centroid_11917
centroid_11918
centroid_11930
centroid_11931
centroid_11933
centroid_11936
centroid_11938
centroid_11939
centroid_11940
centroid_11941
centroid_11942
centroid_11943
centroid_11944
centroid_11945
centroid_11946
centroid_11947
centroid_11948
centroid_11949
centroid_11950
centroid_11951
centroid_11953
centroid_11954
centroid_11955
centroid_11956
centroid_11957
centroid_11958
centroid_11972
centroid_11973
centroid_11974
centroid_11975
centroid_11978
centroid_11979
centroid_11980
centroid_11981
centroid_11982
centroid_11984
centroid_11986
centroid_11987
centroid_11988
centroid_11990
centroid_11992
centroid_11993
centroid_11994
centroid_11995
centroid_12007
centroid_12008
centroid_12009
centroid_12010
centroid_12012
centroid_12016
centroid_12017
centroid_12019
centroid_12025
centroid_12031
centroid_12034
centroid_12045
centroid_12049
centroid_12054
centroid_12055
centroid_12056
centroid_12057
centroid_12058
centroid_12059
centroid_12060
centroid_12061
centroid_12062
centroid_12063
centroid_12064
centroid_12065
centroid_12066
centroid_12067
centroid_12068
centroid_12069
centroid_12080
centroid_12099
centroid_12100
centroid_12101
centroid_12126
centroid_12140
centroid_12146
centroid_12147
centroid_12148
centroid_12149
centroid_12150
centroid_12151
centroid_12152
centroid_12153
centroid_12160
centroid_12163
centroid_12166
centroid_12185
centroid_12253
centroid_12278
centroid_12288
centroid_12351
centroid_12404
centroid_12457
centroid_12458
centroid_12459
centroid_12460
centroid_12461
centroid_12462
centroid_12463
centroid_12465
centroid_12466
centroid_12467
centroid_12468
centroid_12473
centroid_12474
centroid_12475
centroid_12480
centroid_12488
centroid_12490
centroid_12491
centroid_12492
centroid_12493
centroid_12494
centroid_12495
centroid_12496
centroid_12497
centroid_12498
centroid_12499
centroid_12500
centroid_12501
centroid_12502
centroid_12503
centroid_12504
centroid_12505
centroid_12506
centroid_12507
centroid_12508
centroid_12509
centroid_12510
centroid_12512
centroid_12513
centroid_12514
centroid_12515
centroid_12516
centroid_12517
centroid_12518
centroid_12519
centroid_12520
centroid_12521
centroid_12522
centroid_12523
centroid_12524
centroid_12525
centroid_12526
centroid_12527
centroid_12528
centroid_12529
centroid_12530
centroid_12531
centroid_12532
centroid_12533
centroid_12534
centroid_12535
centroid_12536
centroid_12537
centroid_12538
centroid_12539
centroid_12540
centroid_12541
centroid_12542
centroid_12543
centroid_12544
centroid_12545
centroid_12546
centroid_12547
centroid_12548
centroid_12549
centroid_12550
centroid_12551
centroid_12552
centroid_12553
centroid_12554
centroid_12555
centroid_12556
centroid_12557
centroid_12558
centroid_12559
centroid_12560
centroid_12561
centroid_12562
centroid_12563
centroid_12564
centroid_12565
centroid_12566
centroid_12567
centroid_12568
centroid_12569
centroid_12570
centroid_12571
centroid_12572
centroid_12573
centroid_12574
centroid_12588
centroid_12589
centroid_12590
centroid_12591
centroid_12592
centroid_12593
centroid_12594
centroid_12595
centroid_12596
centroid_12597
centroid_12598
centroid_12599
centroid_12600
centroid_12601
centroid_12602
centroid_12603
centroid_12604
centroid_12605
centroid_12606
centroid_12607
centroid_12608
centroid_12609
centroid_12610
centroid_12611
centroid_12612
centroid_12613
centroid_12614
centroid_12615
centroid_12616
centroid_12617
centroid_12618
centroid_12619
centroid_12620
centroid_12621
centroid_12622
centroid_12623
centroid_12624
centroid_12625
centroid_12626
centroid_12627
centroid_12628
centroid_12629
centroid_12630
centroid_12631
centroid_12632
centroid_12633
centroid_12634
centroid_12635
centroid_12636
centroid_12637
centroid_12638
centroid_12639
centroid_12640
centroid_12641
centroid_12646
centroid_12647
centroid_12648
centroid_12649
centroid_12650
centroid_12651
centroid_12652
centroid_12653
centroid_12654
centroid_12655
centroid_12656
centroid_12657
centroid_12659
centroid_12669
centroid_12670
centroid_12671
centroid_12672
centroid_12673
centroid_12674
centroid_12675
centroid_12676
centroid_12677
centroid_12678
centroid_12679
centroid_12680
centroid_12681
centroid_12682
centroid_12683
centroid_12684
centroid_12685
centroid_12686
centroid_12687
centroid_12688
centroid_12689
centroid_12690
centroid_12691
centroid_12692
centroid_12693
centroid_12694
centroid_12695
centroid_12696
centroid_12697
centroid_12698
centroid_12699
centroid_12700
centroid_12701
centroid_12702
centroid_12703
centroid_12704
centroid_12705
centroid_12706
centroid_12707
centroid_12708
centroid_12709
centroid_12710
centroid_12711
centroid_12712
centroid_12713
centroid_12714
centroid_12715
centroid_12716
centroid_12717
centroid_12718
centroid_12719
centroid_12720
centroid_12721
centroid_12722
centroid_12723
centroid_12724
centroid_12725
centroid_12726
centroid_12727
centroid_12728
centroid_12729
centroid_12730
centroid_12731
centroid_12732
centroid_12733
centroid_12734
centroid_12735
centroid_12736
centroid_12737
centroid_12738
centroid_12739
centroid_12740
centroid_12741
centroid_12742
centroid_12743
centroid_12744
centroid_12745
centroid_12746
centroid_12747
centroid_12748
centroid_12749
centroid_12750
centroid_12751
centroid_12752
centroid_12753
centroid_12754
centroid_12755
centroid_12756
centroid_12757
centroid_12758
centroid_12759
centroid_12760
centroid_12761
centroid_12762
centroid_12763
centroid_12780
centroid_12781
centroid_12782
centroid_12783
centroid_12784
centroid_12785
centroid_12786
centroid_12787
centroid_12788
centroid_12789
centroid_12790
centroid_12791
centroid_12792
centroid_12793
centroid_12794
centroid_12795
centroid_12796
centroid_12797
centroid_12798
centroid_12799
centroid_12800
centroid_12801
centroid_12802
centroid_12803
centroid_12804
centroid_12805
centroid_12808
centroid_12809
centroid_12812
centroid_12840
centroid_12854
centroid_13007
centroid_13034
centroid_13035
centroid_13037
centroid_13038
centroid_13039
centroid_13040
centroid_13041
centroid_13042
centroid_13043
centroid_13044
centroid_13045
centroid_13046
centroid_13047
centroid_13048
centroid_13049
centroid_13050
centroid_13051
centroid_13052
centroid_13053
centroid_13054
centroid_13055
centroid_13056
centroid_13057
centroid_13058
centroid_13059
centroid_13060
centroid_13061
centroid_13062
centroid_13063
centroid_13064
centroid_13065
centroid_13066
centroid_13067
centroid_13068
centroid_13069
centroid_13070
centroid_13071
centroid_13072
centroid_13073
centroid_13074
centroid_13075
centroid_13076
centroid_13077
centroid_13078
centroid_13079
centroid_13080
centroid_13081
centroid_13082
centroid_13083
centroid_13084
centroid_13085
centroid_13086
centroid_13087
centroid_13088
centroid_13089
centroid_13090
centroid_13091
centroid_13092
centroid_13093
centroid_13094
centroid_13095
centroid_13096
centroid_13097
centroid_13098
centroid_13099
centroid_13100
centroid_13101
centroid_13102
centroid_13103
centroid_13104
centroid_13105
centroid_13106
centroid_13109
centroid_13110
centroid_13111
centroid_13112
centroid_13113
centroid_13127
centroid_13128
centroid_13129
centroid_13130
centroid_13131
centroid_13135
centroid_13136
centroid_13137
centroid_13138
centroid_13141
centroid_13142
centroid_13143
centroid_13144
centroid_13145
centroid_13146
centroid_13147
centroid_13148
centroid_13149
centroid_13150
centroid_13151
centroid_13156
centroid_13157
centroid_13158
centroid_13159
centroid_13160
centroid_13161
centroid_13162
centroid_13163
centroid_13164
centroid_13165
centroid_13166
centroid_13167
centroid_13168
centroid_13169
centroid_13170
centroid_13171
centroid_13172
centroid_13173
centroid_13174
centroid_13175
centroid_13176
centroid_13177
centroid_13178
centroid_13179
centroid_13180
centroid_13181
centroid_13182
centroid_13183
centroid_13184
centroid_13185
centroid_13186
centroid_13187
centroid_13188
centroid_13189
centroid_13190
centroid_13191
centroid_13192
centroid_13193
centroid_13194
centroid_13195
centroid_13196
centroid_13197
centroid_13199
centroid_13200
centroid_13201
