# Supplementary material for: Population genomics confirms acquisition of drug-resistant Aspergillus fumigatus infection by humans from the environment
Source: Nat Microbiol. 2022 Apr 25;7(5):663–74. doi: 10.1038/s41564-022-01091-2 (PMC9064804; doi:10.1038/s41564-022-01091-2)
Supplement: Source Data Extended Data Fig. 3 — FineStructure output files—phylogeny, chunk counts and MCMC XML. [file 41564_2022_1091_MOESM9_ESM.zip › Source Data Figure 5/Fig5C/resistance_associated.txt]

centroid_6754
centroid_3003
centroid_7537
centroid_1010
centroid_10219
centroid_6566
centroid_8303
centroid_6564
centroid_9762
centroid_10488
centroid_6563
centroid_6562
centroid_6565
centroid_740
centroid_10448
centroid_4213
centroid_6561
centroid_10387
centroid_4132
centroid_7833
centroid_9896
centroid_8375
centroid_10348
centroid_10349
centroid_7086
centroid_1761
centroid_10410
centroid_10350
centroid_1542
centroid_9940
centroid_9939
centroid_7432
centroid_7872
centroid_10201
centroid_9894
centroid_1762
centroid_4223
centroid_9743
centroid_2872
centroid_3490
