# Supplementary material for: Population genomics confirms acquisition of drug-resistant Aspergillus fumigatus infection by humans from the environment
Source: Nat Microbiol. 2022 Apr 25;7(5):663–74. doi: 10.1038/s41564-022-01091-2 (PMC9064804; doi:10.1038/s41564-022-01091-2)
Supplement: Source Data Extended Data Fig. 3 — FineStructure output files—phylogeny, chunk counts and MCMC XML. [file 41564_2022_1091_MOESM9_ESM.zip › Source Data Figure 5/Fig5C/cladeA_associated.txt]

centroid_7537
centroid_6754
centroid_1761
centroid_7432
centroid_7872
centroid_4223
centroid_1762
centroid_740
centroid_4213
centroid_7871
centroid_7833
centroid_7431
centroid_3490
centroid_680
centroid_6566
centroid_2872
centroid_8303
centroid_684
centroid_10219
centroid_6562
centroid_6565
centroid_6561
centroid_10201
centroid_6563
centroid_1542
centroid_7873
centroid_10488
centroid_9133
centroid_6564
centroid_7086
centroid_9132
centroid_8523
centroid_2858
centroid_2850
centroid_2852
centroid_2853
centroid_2854
centroid_2857
centroid_9122
centroid_7165
centroid_4322
centroid_9235
centroid_2856
centroid_2859
centroid_2855
centroid_2860
centroid_10231
centroid_6225
centroid_568
centroid_2293
centroid_3703
centroid_8668
centroid_566
centroid_7751
centroid_1010
centroid_9846
centroid_3294
centroid_4132
centroid_10408
centroid_3043
centroid_3044
centroid_3003
centroid_9891
centroid_7430
centroid_877
centroid_5515
centroid_10221
centroid_1293
centroid_8304
centroid_8306
centroid_9896
centroid_10241
centroid_8310
centroid_10348
centroid_10349
centroid_8943
centroid_10115
centroid_8307
centroid_8308
centroid_4626
centroid_7842
centroid_7839
centroid_7840
centroid_7841
centroid_5291
centroid_10350
centroid_10387
centroid_1667
centroid_8305
centroid_10223
centroid_5508
centroid_8146
centroid_5714
centroid_10216
centroid_6134
centroid_277
centroid_8309
centroid_155
centroid_2851
centroid_9848
centroid_3586
centroid_4952
centroid_10410
centroid_7954
centroid_10235
centroid_10710
centroid_4650
centroid_5183
centroid_8023
centroid_493
centroid_7955
centroid_691
centroid_1714
centroid_10409
centroid_9743
centroid_4669
centroid_8342
centroid_8375
centroid_9839
centroid_989
centroid_9612
centroid_10586
centroid_8147
centroid_8061
centroid_10583
centroid_10343
centroid_6628
centroid_1725
centroid_3563
centroid_4189
centroid_4406
centroid_10444
centroid_4384
centroid_10142
centroid_3991
centroid_3331
centroid_6447
centroid_10234
centroid_2496
