# Supplementary material for: Population genomics confirms acquisition of drug-resistant Aspergillus fumigatus infection by humans from the environment
Source: Nat Microbiol. 2022 Apr 25;7(5):663–74. doi: 10.1038/s41564-022-01091-2 (PMC9064804; doi:10.1038/s41564-022-01091-2)
Supplement: Source Data Extended Data Fig. 3 — FineStructure output files—phylogeny, chunk counts and MCMC XML. [file 41564_2022_1091_MOESM9_ESM.zip › Source Data Figure 5/Fig5C/cladeB_associated.txt]

centroid_10180
centroid_10181
centroid_10033
centroid_10032
centroid_10178
centroid_10179
centroid_10175
centroid_10177
centroid_10176
centroid_10022
centroid_8301
centroid_1466
centroid_10893
centroid_10894
centroid_10885
centroid_10890
centroid_10891
centroid_10892
centroid_10879
centroid_10883
centroid_10126
centroid_8537
centroid_10881
centroid_10278
centroid_9837
centroid_10627
centroid_10624
centroid_10626
centroid_10611
centroid_10112
centroid_10625
centroid_10884
centroid_10127
centroid_10128
centroid_9785
centroid_9604
centroid_2207
centroid_10107
centroid_10023
centroid_9816
centroid_9843
centroid_10125
centroid_9805
centroid_9808
centroid_9794
centroid_9811
centroid_9812
centroid_10109
centroid_10679
centroid_3680
centroid_8263
centroid_5382
centroid_9791
centroid_9803
centroid_9792
centroid_9804
centroid_9793
centroid_9806
centroid_9795
centroid_9809
centroid_9796
centroid_9799
centroid_9801
centroid_9790
centroid_9802
centroid_9841
centroid_9582
centroid_10202
centroid_9842
centroid_3123
centroid_10088
centroid_10203
centroid_10204
centroid_10205
centroid_10206
centroid_2729
centroid_10207
centroid_11289
centroid_7860
centroid_9800
centroid_10085
centroid_10926
centroid_10931
centroid_10403
centroid_2210
centroid_9797
centroid_10925
centroid_10929
centroid_10932
centroid_9810
centroid_10012
centroid_10722
centroid_10922
centroid_10924
centroid_9807
centroid_2403
centroid_9813
centroid_9815
centroid_9859
centroid_10553
centroid_10030
centroid_10196
centroid_10923
centroid_10090
centroid_10347
centroid_10418
centroid_11026
centroid_10314
centroid_10134
centroid_10460
centroid_10155
centroid_10156
centroid_10157
centroid_10458
centroid_10415
centroid_10416
centroid_10417
centroid_10421
centroid_10663
centroid_10080
centroid_10015
centroid_10919
centroid_10422
centroid_10423
centroid_10459
centroid_10420
centroid_9765
centroid_10419
centroid_10141
centroid_10144
centroid_11025
centroid_10031
centroid_10770
centroid_9741
centroid_2055
centroid_10878
centroid_11040
centroid_10678
centroid_2357
centroid_5249
centroid_10457
centroid_10083
centroid_11100
centroid_11129
centroid_10034
centroid_10778
centroid_10173
centroid_10174
centroid_10097
centroid_10186
centroid_10044
centroid_10934
centroid_9887
centroid_4403
centroid_10165
centroid_11004
centroid_10430
centroid_10904
centroid_11019
centroid_11020
centroid_11092
centroid_10096
centroid_10902
centroid_10903
centroid_9986
centroid_10816
centroid_10615
centroid_10094
centroid_10095
centroid_12478
