# Supplementary material for: Population genomics confirms acquisition of drug-resistant Aspergillus fumigatus infection by humans from the environment
Source: Nat Microbiol. 2022 Apr 25;7(5):663–74. doi: 10.1038/s41564-022-01091-2 (PMC9064804; doi:10.1038/s41564-022-01091-2)
Supplement: Source Data Extended Data Fig. 3 — FineStructure output files—phylogeny, chunk counts and MCMC XML. [file 41564_2022_1091_MOESM9_ESM.zip › Source Data Figure 5/Fig5C/filtered_scoary_clade.csv]

	Gene	Non.unique.Gene.name	Annotation	Number_pos_present_in	Number_neg_present_in	Number_pos_not_present_in	Number_neg_not_present_in	Sensitivity	Specificity	Odds_ratio	Naive_p	Bonferroni_p	Benjamini_H_p	Max_Pairwise_comparisons	Max_supporting_pairs	Max_opposing_pairs	Best_pairwise_comp_p	Worst_pairwise_comp_p
1	centroid_10180	0	0	93	0	2	123	97.8947368421053	100	Inf	2.05136307006355e-60	1.33359113184831e-56	6.66795565924155e-57	1	1	0	1	1
2	centroid_10181	0	0	93	0	2	123	97.8947368421053	100	Inf	2.05136307006355e-60	1.33359113184831e-56	6.66795565924155e-57	1	1	0	1	1
3	centroid_10033	0	0	93	5	2	118	97.8947368421053	95.9349593495935	1097.4	1.28459583275391e-52	8.35115750873316e-49	2.78371916957772e-49	1	1	1	1	1
4	centroid_10032	0	0	93	6	2	117	97.8947368421053	95.1219512195122	906.75	2.0846483350109e-51	1.35522988259059e-47	3.38807470647647e-48	1	1	1	1	1
5	centroid_7537	0	0	0	110	95	13	0	10.5691056910569	0	5.45079135636828e-48	3.54355946077502e-44	7.08711892155004e-45	1	0	1	1	1
6	centroid_6754	0	0	7	117	88	6	7.36842105263158	4.8780487804878	0.00407925407925408	1.62881134479749e-44	1.05889025525285e-40	1.76481709208808e-41	1	1	1	1	1
7	centroid_10178	0	0	79	0	16	123	83.1578947368421	100	Inf	1.00151862434214e-43	6.51087257684823e-40	6.51087257684823e-41	1	1	0	1	1
8	centroid_10179	0	0	79	0	16	123	83.1578947368421	100	Inf	1.00151862434214e-43	6.51087257684823e-40	6.51087257684823e-41	1	1	0	1	1
9	centroid_10175	0	0	79	0	16	123	83.1578947368421	100	Inf	1.00151862434214e-43	6.51087257684823e-40	6.51087257684823e-41	1	1	0	1	1
10	centroid_10177	0	0	79	0	16	123	83.1578947368421	100	Inf	1.00151862434214e-43	6.51087257684823e-40	6.51087257684823e-41	1	1	0	1	1
11	centroid_10176	0	0	78	0	17	123	82.1052631578947	100	Inf	8.24780043575982e-43	5.36189506328746e-39	4.87445005753405e-40	1	1	0	1	1
12	centroid_10022	0	0	94	18	1	105	98.9473684210526	85.3658536585366	548.333333333333	1.43755482295811e-41	9.34554390405069e-38	7.78795325337558e-39	1	1	1	1	1
13	centroid_1761	0	0	7	114	88	9	7.36842105263158	7.31707317073171	0.0062799043062201	2.40326102860081e-41	1.56235999469339e-37	1.20181538053337e-38	1	1	1	1	1
14	centroid_7432	0	0	8	114	87	9	8.42105263157895	7.31707317073171	0.00725952813067151	3.32812814499413e-40	2.16361610706068e-36	1.44241073804046e-37	1	1	1	1	1
15	centroid_7872	0	0	8	114	87	9	8.42105263157895	7.31707317073171	0.00725952813067151	3.32812814499413e-40	2.16361610706068e-36	1.44241073804046e-37	1	1	1	1	1
16	centroid_4223	0	0	8	113	87	10	8.42105263157895	8.13008130081301	0.00813752415827484	3.01920059115624e-39	1.96278230431067e-35	1.1545778260651e-36	1	1	1	1	1
17	centroid_1762	0	0	8	113	87	10	8.42105263157895	8.13008130081301	0.00813752415827484	3.01920059115624e-39	1.96278230431067e-35	1.1545778260651e-36	1	1	1	1	1
18	centroid_740	0	0	1	101	94	22	1.05263157894737	17.8861788617886	0.00231725300189593	1.49159543949196e-38	9.69686195213724e-35	5.38714552896513e-36	1	1	1	1	1
19	centroid_4213	0	0	7	110	88	13	7.36842105263158	10.5691056910569	0.00940082644628099	1.45971156564252e-37	9.489584888242e-34	4.99451836223263e-35	1	1	1	1	1
20	centroid_7871	0	0	9	112	86	11	9.47368421052632	8.94308943089431	0.0102782392026578	3.51876690484393e-37	2.28755036483904e-33	1.14377518241952e-34	1	1	1	1	1
21	centroid_7833	0	0	1	98	94	25	1.05263157894737	20.3252032520325	0.00271385149804603	1.06216764665863e-36	6.90515187092777e-33	3.28816755758465e-34	1	1	1	1	1
22	centroid_7431	0	0	6	107	89	16	6.31578947368421	13.0081300813008	0.0100808568728342	3.86829714233335e-36	2.51477997223091e-32	1.1430818055595e-33	1	1	1	1	1
23	centroid_8301	0	0	92	23	3	100	96.8421052631579	81.3008130081301	133.333333333333	4.7683092258668e-35	3.09987782773601e-31	1.34777296858087e-32	1	1	1	1	1
24	centroid_3490	0	0	17	116	78	7	17.8947368421053	5.69105691056911	0.0131520778072502	1.63094210078953e-33	1.06027545972328e-29	4.41781441551365e-31	1	1	1	1	1
25	centroid_1466	0	0	82	11	13	112	86.3157894736842	91.0569105691057	64.2237762237762	2.52716898568864e-33	1.64291255759618e-29	6.57165023038473e-31	1	1	1	1	1
26	centroid_680	0	0	0	88	95	35	0	28.4552845528455	0	1.63275684898956e-32	1.06145522752811e-28	4.08252010587736e-30	1	0	1	1	1
27	centroid_6566	0	0	7	101	88	22	7.36842105263158	17.8861788617886	0.0173267326732673	5.97025286734542e-31	3.88126138906126e-27	1.43750421817084e-28	1	1	1	1	1
28	centroid_2872	0	0	9	103	86	20	9.47368421052632	16.260162601626	0.0203206141341161	3.09771681016378e-30	2.01382569828747e-26	7.19223463674097e-28	1	1	1	1	1
29	centroid_8303	0	0	5	95	90	28	5.26315789473684	22.7642276422764	0.016374269005848	3.6308502496146e-29	2.36041574727445e-25	7.47316214102592e-27	1	1	1	1	1
30	centroid_10893	0	0	60	0	35	123	63.1578947368421	100	Inf	3.90843736032735e-29	2.54087512794881e-25	7.47316214102592e-27	1	1	0	1	1
31	centroid_10894	0	0	60	0	35	123	63.1578947368421	100	Inf	3.90843736032735e-29	2.54087512794881e-25	7.47316214102592e-27	1	1	0	1	1
32	centroid_10885	0	0	60	0	35	123	63.1578947368421	100	Inf	3.90843736032735e-29	2.54087512794881e-25	7.47316214102592e-27	1	1	0	1	1
33	centroid_10890	0	0	60	0	35	123	63.1578947368421	100	Inf	3.90843736032735e-29	2.54087512794881e-25	7.47316214102592e-27	1	1	0	1	1
34	centroid_10891	0	0	60	0	35	123	63.1578947368421	100	Inf	3.90843736032735e-29	2.54087512794881e-25	7.47316214102592e-27	1	1	0	1	1
35	centroid_684	0	0	33	122	62	1	34.7368421052632	0.813008130081301	0.00436277102062401	9.35319537309385e-29	6.08051231204831e-25	1.7372892320138e-26	1	1	1	1	1
36	centroid_10892	0	0	59	0	36	123	62.1052631578947	100	Inf	1.72622650081102e-28	1.12221984817724e-24	3.11727735604789e-26	1	1	0	1	1
37	centroid_10219	0	0	1	83	94	40	1.05263157894737	32.520325203252	0.00512689054088695	5.33995161074639e-28	3.47150254214623e-24	9.38243930309791e-26	1	1	1	1	1
38	centroid_10879	0	0	57	0	38	123	60	100	Inf	3.1627023229651e-27	2.05607278015961e-23	5.4107178425253e-25	1	1	0	1	1
39	centroid_6562	0	0	11	101	84	22	11.5789473684211	17.8861788617886	0.0285242809995285	4.88980891559075e-27	3.17886477602555e-23	8.15093532314243e-25	1	1	1	1	1
40	centroid_6565	0	0	12	102	83	21	12.6315789473684	17.0731707317073	0.0297661233167966	7.88742347429991e-27	5.12761400064237e-23	1.28190350016059e-24	1	1	1	1	1
41	centroid_6561	0	0	11	100	84	23	11.5789473684211	18.6991869918699	0.0301190476190476	2.3044675399529e-26	1.49813434772338e-22	3.65398621395947e-24	1	1	1	1	1
42	centroid_10201	0	0	4	87	91	36	4.21052631578947	29.2682926829268	0.0181887078438803	5.26319955715597e-26	3.4216060321071e-22	8.09371762565669e-24	1	1	1	1	1
43	centroid_10883	0	0	55	0	40	123	57.8947368421053	100	Inf	5.35348189360464e-26	3.48029857903238e-22	8.09371762565669e-24	1	1	0	1	1
44	centroid_6563	0	0	11	99	84	24	11.5789473684211	19.5121951219512	0.0317460317460317	1.13390534678623e-25	7.37151865945725e-22	1.67534514987665e-23	1	1	1	1	1
45	centroid_10126	0	0	89	34	6	89	93.6842105263158	72.3577235772358	38.828431372549	7.97410572144351e-25	5.18396612951043e-21	1.15199247322454e-22	1	1	1	1	1
46	centroid_8537	0	0	95	51	0	72	100	58.5365853658537	Inf	2.08256892474863e-24	1.35387805797908e-20	2.94321316951975e-22	1	1	0	1	1
47	centroid_1542	0	0	29	115	66	8	30.5263157894737	6.50406504065041	0.030566534914361	9.05697152813327e-24	5.88793719043944e-20	1.25275259371052e-21	1	1	1	1	1
48	centroid_10881	0	0	51	0	44	123	53.6842105263158	100	Inf	1.2326347595888e-23	8.01335857208677e-20	1.63537930042587e-21	1	1	0	1	1
49	centroid_10278	0	0	51	0	44	123	53.6842105263158	100	Inf	1.2326347595888e-23	8.01335857208677e-20	1.63537930042587e-21	1	1	0	1	1
50	centroid_7873	0	0	6	86	89	37	6.31578947368421	30.0813008130081	0.0290044421217664	2.16540014099703e-23	1.40772663166217e-19	2.81545326332433e-21	1	1	1	1	1
51	centroid_9837	0	0	92	44	3	79	96.8421052631579	64.2276422764228	55.0606060606061	2.75501047842183e-23	1.79103231202203e-19	3.51182806278829e-21	1	1	1	1	1
52	centroid_10627	0	0	59	4	36	119	62.1052631578947	96.7479674796748	48.7569444444444	3.71514139318423e-23	2.41521341970907e-19	4.64464119174821e-21	1	1	1	1	1
53	centroid_10624	0	0	58	4	37	119	61.0526315789474	96.7479674796748	46.6351351351351	1.46826922810905e-22	9.54521825193692e-19	1.76763300961795e-20	1	1	1	1	1
54	centroid_10626	0	0	58	4	37	119	61.0526315789474	96.7479674796748	46.6351351351351	1.46826922810905e-22	9.54521825193692e-19	1.76763300961795e-20	1	1	1	1	1
55	centroid_10488	0	0	0	68	95	55	0	44.7154471544715	0	1.64629667529245e-22	1.07025746860762e-18	1.94592267019568e-20	1	0	1	1	1
56	centroid_10611	0	0	59	5	36	118	62.1052631578947	95.9349593495935	38.6777777777778	3.67027041283007e-22	2.38604279538083e-18	4.26079070603719e-20	1	1	1	1	1
57	centroid_9133	0	0	28	112	67	11	29.4736842105263	8.94308943089431	0.041044776119403	5.15765985730722e-22	3.35299467323542e-18	5.88244679514987e-20	1	1	1	1	1
58	centroid_10112	0	0	60	6	35	117	63.1578947368421	95.1219512195122	33.4285714285714	7.91740861473282e-22	5.1471073404378e-18	8.87432300075483e-20	1	1	1	1	1
59	centroid_10625	0	0	58	5	37	118	61.0526315789474	95.9349593495935	36.9945945945946	1.41906282580816e-21	9.22532743057887e-18	1.56361481874218e-19	1	1	1	1	1
60	centroid_6564	0	0	18	101	77	22	18.9473684210526	17.8861788617886	0.0509193776520509	1.59721828620042e-21	1.0383516078589e-17	1.73058601309816e-19	1	1	1	1	1
61	centroid_10884	0	0	54	3	41	120	56.8421052631579	97.5609756097561	52.6829268292683	2.67621369999607e-21	1.73980652636744e-17	2.85214184650401e-19	1	1	1	1	1
62	centroid_10127	0	0	91	46	4	77	95.7894736842105	62.6016260162602	38.0815217391304	6.06233807636245e-21	3.94112598344323e-17	6.25575552927496e-19	1	1	1	1	1
63	centroid_10128	0	0	91	46	4	77	95.7894736842105	62.6016260162602	38.0815217391304	6.06233807636245e-21	3.94112598344323e-17	6.25575552927496e-19	1	1	1	1	1
64	centroid_7086	0	0	12	92	83	31	12.6315789473684	25.2032520325203	0.0487166055526454	6.43256998489414e-21	4.18181374717968e-17	6.53408397996825e-19	1	1	1	1	1
65	centroid_9132	0	0	28	110	67	13	29.4736842105263	10.5691056910569	0.0493894165535957	2.10225404130566e-20	1.36667535225281e-16	2.10257746500432e-18	1	1	1	1	1
66	centroid_8523	0	0	35	115	60	8	36.8421052631579	6.50406504065041	0.0405797101449275	5.19144651355307e-20	3.37495937846085e-16	5.11357481584977e-18	1	1	1	1	1
67	centroid_9785	0	0	92	52	3	71	96.8421052631579	57.7235772357724	41.8717948717949	1.03171457813936e-19	6.70717647248401e-16	9.89791264816804e-18	1	1	1	1	1
68	centroid_2858	0	0	1	65	94	58	1.05263157894737	47.1544715447154	0.00949263502454992	1.12666595287561e-19	7.32445535964435e-16	9.89791264816804e-18	1	1	1	1	1
69	centroid_9604	0	0	94	58	1	65	98.9473684210526	52.8455284552846	105.344827586207	1.12666595287561e-19	7.32445535964435e-16	9.89791264816804e-18	1	1	1	1	1
70	centroid_2850	0	0	1	65	94	58	1.05263157894737	47.1544715447154	0.00949263502454992	1.12666595287561e-19	7.32445535964435e-16	9.89791264816804e-18	1	1	1	1	1
71	centroid_2852	0	0	1	65	94	58	1.05263157894737	47.1544715447154	0.00949263502454992	1.12666595287561e-19	7.32445535964435e-16	9.89791264816804e-18	1	1	1	1	1
72	centroid_2853	0	0	1	65	94	58	1.05263157894737	47.1544715447154	0.00949263502454992	1.12666595287561e-19	7.32445535964435e-16	9.89791264816804e-18	1	1	1	1	1
73	centroid_2854	0	0	1	65	94	58	1.05263157894737	47.1544715447154	0.00949263502454992	1.12666595287561e-19	7.32445535964435e-16	9.89791264816804e-18	1	1	1	1	1
74	centroid_2857	0	0	1	65	94	58	1.05263157894737	47.1544715447154	0.00949263502454992	1.12666595287561e-19	7.32445535964435e-16	9.89791264816804e-18	1	1	1	1	1
75	centroid_9122	0	0	35	114	60	9	36.8421052631579	7.31707317073171	0.0460526315789474	2.32612784633164e-19	1.5122157129002e-15	2.01628761720026e-17	1	1	1	1	1
76	centroid_7165	0	0	3	70	92	53	3.15789473684211	43.0894308943089	0.0246894409937888	2.78835267172059e-19	1.81270807188555e-15	2.38514219984941e-17	1	1	1	1	1
77	centroid_4322	0	0	45	120	50	3	47.3684210526316	2.4390243902439	0.0225	4.29609630792113e-19	2.79289220977953e-15	3.62713273997341e-17	1	1	1	1	1
78	centroid_9235	0	0	9	83	86	40	9.47368421052632	32.520325203252	0.0504342953208182	5.0801792628744e-19	3.30262453879465e-15	4.2341340240957e-17	1	1	1	1	1
79	centroid_2856	0	0	2	65	93	58	2.10526315789474	47.1544715447154	0.0191894127377998	2.03463945166099e-18	1.32271910752481e-14	1.65339888440601e-16	1	1	1	1	1
80	centroid_2859	0	0	2	65	93	58	2.10526315789474	47.1544715447154	0.0191894127377998	2.03463945166099e-18	1.32271910752481e-14	1.65339888440601e-16	1	1	1	1	1
81	centroid_2207	0	0	94	61	1	62	98.9473684210526	50.4065040650407	95.5409836065574	2.51795142457576e-18	1.6369202211167e-14	1.94871454894845e-16	1	1	1	1	1
82	centroid_2855	0	0	1	62	94	61	1.05263157894737	49.5934959349593	0.0104667124227865	2.51795142457576e-18	1.6369202211167e-14	1.94871454894845e-16	1	1	1	1	1
83	centroid_2860	0	0	1	62	94	61	1.05263157894737	49.5934959349593	0.0104667124227865	2.51795142457576e-18	1.6369202211167e-14	1.94871454894845e-16	1	1	1	1	1
84	centroid_10231	0	0	1	62	94	61	1.05263157894737	49.5934959349593	0.0104667124227865	2.51795142457576e-18	1.6369202211167e-14	1.94871454894845e-16	1	1	1	1	1
85	centroid_6225	0	0	2	64	93	59	2.10526315789474	47.9674796747967	0.0198252688172043	5.24883204528997e-18	3.41226571264301e-14	4.01443025016824e-16	1	1	1	1	1
86	centroid_10107	0	0	53	6	42	117	55.7894736842105	95.1219512195122	24.6071428571429	7.15283251216432e-18	4.65005641615803e-14	5.4070423443698e-16	1	1	1	1	1
87	centroid_10023	0	0	88	47	7	76	92.6315789473684	61.7886178861789	20.3282674772036	7.51983270573e-18	4.88864324199507e-14	5.61913016321273e-16	1	1	1	1	1
88	centroid_568	0	0	8	78	87	45	8.42105263157895	36.5853658536585	0.0530503978779841	1.06721460236499e-17	6.9379621299748e-14	7.88404787497136e-16	1	1	1	1	1
89	centroid_2293	0	0	5	71	90	52	5.26315789473684	42.2764227642276	0.0406885758998435	1.42171114120689e-17	9.24254412898602e-14	1.03848810438045e-15	1	1	1	1	1
90	centroid_3703	0	0	10	81	85	42	10.5263157894737	34.1463414634146	0.0610021786492375	2.64789305738189e-17	1.72139527660397e-13	1.91266141844885e-15	1	1	1	1	1
91	centroid_8668	0	0	39	114	56	9	41.0526315789474	7.31707317073171	0.0549812030075188	4.62616258604451e-17	3.00746829718754e-13	3.3049102166896e-15	1	1	1	1	1
92	centroid_566	0	0	7	74	88	49	7.36842105263158	39.8373983739837	0.0526719901719902	5.77679493081633e-17	3.7554943845237e-13	4.08205911361272e-15	1	1	1	1	1
93	centroid_7751	0	0	57	123	38	0	60	0	0	1.08025056378412e-16	7.02270891516057e-13	7.55129990877481e-15	1	0	1	1	1
94	centroid_1010	0	0	0	53	95	70	0	56.9105691056911	0	1.30158901441696e-16	8.46163018272468e-13	8.90697913971019e-15	1	0	1	1	1
95	centroid_9846	0	0	0	53	95	70	0	56.9105691056911	0	1.30158901441696e-16	8.46163018272468e-13	8.90697913971019e-15	1	0	1	1	1
96	centroid_3294	0	0	3	63	92	60	3.15789473684211	48.780487804878	0.031055900621118	1.68368253591907e-16	1.09456201660099e-12	1.1401687672927e-14	1	1	1	1	1
97	centroid_4132	0	0	42	115	53	8	44.2105263157895	6.50406504065041	0.0551271534044299	2.4383223385552e-16	1.58515335229473e-12	1.63417871370591e-14	1	1	1	1	1
98	centroid_9816	0	0	62	15	33	108	65.2631578947368	87.8048780487805	13.5272727272727	2.5989958035392e-16	1.68960717188083e-12	1.72408895089881e-14	1	1	1	1	1
99	centroid_9843	0	0	87	49	8	74	91.5789473684211	60.1626016260163	16.4234693877551	3.41655207529416e-16	2.22110050414873e-12	2.2435358627765e-14	1	1	1	1	1
100	centroid_10408	0	0	1	56	94	67	1.05263157894737	54.4715447154472	0.0127279635258359	3.64522114086619e-16	2.36975826367711e-12	2.36975826367711e-14	1	1	1	1	1
101	centroid_3043	0	0	2	59	93	64	2.10526315789474	52.0325203252033	0.0233278658647713	6.30919701855886e-16	4.10160898176511e-12	4.06099899184665e-14	1	1	1	1	1
102	centroid_3044	0	0	2	58	93	65	2.10526315789474	52.8455284552846	0.0241008527994067	1.6835341587442e-15	1.0944655565996e-11	1.07300544764667e-13	1	1	1	1	1
103	centroid_10125	0	0	76	34	19	89	80	72.3577235772358	10.4705882352941	6.23396744718592e-15	4.05270223741556e-11	3.93466236642288e-13	1	1	1	1	1
104	centroid_9805	0	0	64	20	31	103	67.3684210526316	83.739837398374	10.6322580645161	8.33976603263166e-15	5.42168189781384e-11	5.11479424322061e-13	1	1	1	1	1
105	centroid_9808	0	0	64	20	31	103	67.3684210526316	83.739837398374	10.6322580645161	8.33976603263166e-15	5.42168189781384e-11	5.11479424322061e-13	1	1	1	1	1
106	centroid_9794	0	0	64	20	31	103	67.3684210526316	83.739837398374	10.6322580645161	8.33976603263166e-15	5.42168189781384e-11	5.11479424322061e-13	1	1	1	1	1
107	centroid_9811	0	0	63	19	32	104	66.3157894736842	84.5528455284553	10.7763157894737	1.18751787520121e-14	7.7200537066831e-11	7.14819787655842e-13	1	1	1	1	1
108	centroid_9812	0	0	63	19	32	104	66.3157894736842	84.5528455284553	10.7763157894737	1.18751787520121e-14	7.7200537066831e-11	7.14819787655842e-13	1	1	1	1	1
109	centroid_10109	0	0	95	75	0	48	100	39.0243902439024	Inf	1.19862554578557e-14	7.79226467315201e-11	7.14886667261652e-13	1	1	0	1	1
110	centroid_3003	0	0	45	115	50	8	47.3684210526316	6.50406504065041	0.0626086956521739	1.22876146164756e-14	7.98817826217077e-11	7.26198023833706e-13	1	1	1	1	1
111	centroid_10679	0	0	43	4	52	119	45.2631578947368	96.7479674796748	24.6009615384615	1.35587087908256e-14	8.81451658491573e-11	7.94100593235652e-13	1	1	1	1	1
112	centroid_9891	0	0	4	61	91	62	4.21052631578947	50.4065040650407	0.0446766348405693	1.6582881585722e-14	1.07805313188779e-10	9.54029320254681e-13	1	1	1	1	1
113	centroid_7430	0	0	4	61	91	62	4.21052631578947	50.4065040650407	0.0446766348405693	1.6582881585722e-14	1.07805313188779e-10	9.54029320254681e-13	1	1	1	1	1
114	centroid_3680	0	0	91	63	4	60	95.7894736842105	48.780487804878	21.6666666666667	2.20595787200994e-14	1.43409321259366e-10	1.25797650227514e-12	1	1	1	1	1
115	centroid_877	0	0	62	123	33	0	65.2631578947368	0	0	2.85471216374349e-14	1.85584837764964e-10	1.59986929107728e-12	1	0	1	1	1
116	centroid_5515	0	0	62	123	33	0	65.2631578947368	0	0	2.85471216374349e-14	1.85584837764964e-10	1.59986929107728e-12	1	0	1	1	1
117	centroid_8263	0	0	93	69	2	54	97.8947368421053	43.9024390243902	36.3913043478261	3.02827762264926e-14	1.96868328248429e-10	1.66207154854666e-12	1	1	1	1	1
118	centroid_10221	0	0	2	54	93	69	2.10526315789474	56.0975609756098	0.027479091995221	3.02827762264926e-14	1.96868328248429e-10	1.66207154854666e-12	1	1	1	1	1
119	centroid_5382	0	0	95	76	0	47	100	38.2113821138211	Inf	3.0424013886641e-14	1.97786514277053e-10	1.66207154854666e-12	1	1	0	1	1
120	centroid_9791	0	0	63	20	32	103	66.3157894736842	83.739837398374	10.1390625	4.66247060606721e-14	3.03107214100429e-10	2.2962667734881e-12	1	1	1	1	1
121	centroid_9803	0	0	63	20	32	103	66.3157894736842	83.739837398374	10.1390625	4.66247060606721e-14	3.03107214100429e-10	2.2962667734881e-12	1	1	1	1	1
122	centroid_9792	0	0	63	20	32	103	66.3157894736842	83.739837398374	10.1390625	4.66247060606721e-14	3.03107214100429e-10	2.2962667734881e-12	1	1	1	1	1
123	centroid_9804	0	0	63	20	32	103	66.3157894736842	83.739837398374	10.1390625	4.66247060606721e-14	3.03107214100429e-10	2.2962667734881e-12	1	1	1	1	1
124	centroid_9793	0	0	63	20	32	103	66.3157894736842	83.739837398374	10.1390625	4.66247060606721e-14	3.03107214100429e-10	2.2962667734881e-12	1	1	1	1	1
125	centroid_9806	0	0	63	20	32	103	66.3157894736842	83.739837398374	10.1390625	4.66247060606721e-14	3.03107214100429e-10	2.2962667734881e-12	1	1	1	1	1
126	centroid_9795	0	0	63	20	32	103	66.3157894736842	83.739837398374	10.1390625	4.66247060606721e-14	3.03107214100429e-10	2.2962667734881e-12	1	1	1	1	1
127	centroid_9809	0	0	63	20	32	103	66.3157894736842	83.739837398374	10.1390625	4.66247060606721e-14	3.03107214100429e-10	2.2962667734881e-12	1	1	1	1	1
128	centroid_9796	0	0	63	20	32	103	66.3157894736842	83.739837398374	10.1390625	4.66247060606721e-14	3.03107214100429e-10	2.2962667734881e-12	1	1	1	1	1
129	centroid_9799	0	0	63	20	32	103	66.3157894736842	83.739837398374	10.1390625	4.66247060606721e-14	3.03107214100429e-10	2.2962667734881e-12	1	1	1	1	1
130	centroid_9801	0	0	63	20	32	103	66.3157894736842	83.739837398374	10.1390625	4.66247060606721e-14	3.03107214100429e-10	2.2962667734881e-12	1	1	1	1	1
131	centroid_9790	0	0	63	20	32	103	66.3157894736842	83.739837398374	10.1390625	4.66247060606721e-14	3.03107214100429e-10	2.2962667734881e-12	1	1	1	1	1
132	centroid_9802	0	0	63	20	32	103	66.3157894736842	83.739837398374	10.1390625	4.66247060606721e-14	3.03107214100429e-10	2.2962667734881e-12	1	1	1	1	1
133	centroid_1293	0	0	20	88	75	35	21.0526315789474	28.4552845528455	0.106060606060606	6.15231265760571e-14	3.99961845870947e-10	3.00723192384171e-12	1	1	1	1	1
134	centroid_9841	0	0	51	10	44	113	53.6842105263158	91.869918699187	13.0977272727273	6.22311314429106e-14	4.04564585510362e-10	3.01913869783852e-12	1	1	1	1	1
135	centroid_8304	0	0	38	108	57	15	40	12.1951219512195	0.0925925925925926	6.4641715332504e-14	4.20235791376608e-10	3.1128577139008e-12	1	1	1	1	1
136	centroid_9582	0	0	93	70	2	53	97.8947368421053	43.0894308943089	35.2071428571429	7.14549478413422e-14	4.64528615916566e-10	3.41565158762181e-12	1	1	1	1	1
137	centroid_8306	0	0	35	105	60	18	36.8421052631579	14.6341463414634	0.1	8.49509279159374e-14	5.52265982381509e-10	4.03113855752926e-12	1	1	1	1	1
138	centroid_9896	0	0	0	45	95	78	0	63.4146341463415	0	8.85584077697358e-14	5.75718208911052e-10	4.1718710790656e-12	1	0	1	1	1
139	centroid_10202	0	0	83	48	12	75	87.3684210526316	60.9756097560976	10.8072916666667	1.11730600313592e-13	7.2636063263866e-10	5.22561606214863e-12	1	1	1	1	1
140	centroid_9842	0	0	62	20	33	103	65.2631578947368	83.739837398374	9.67575757575758	1.29221891653567e-13	8.40071517639842e-10	6.00051084028459e-12	1	1	1	1	1
141	centroid_10241	0	0	8	67	87	56	8.42105263157895	45.5284552845528	0.0768570938411391	1.44983015743721e-13	9.42534585349928e-10	6.68464244929027e-12	1	1	1	1	1
142	centroid_3123	0	0	57	16	38	107	60	86.9918699186992	10.03125	2.43077676223117e-13	1.58024797312648e-09	1.11285068530034e-11	1	1	1	1	1
143	centroid_8310	0	0	32	101	63	22	33.6842105263158	17.8861788617886	0.110639635392111	2.70049533830643e-13	1.75559201943301e-09	1.22768672687623e-11	1	1	1	1	1
144	centroid_10088	0	0	85	53	10	70	89.4736842105263	56.9105691056911	11.2264150943396	3.51207017177694e-13	2.28319681867219e-09	1.58555334630013e-11	1	1	1	1	1
145	centroid_10348	0	0	0	43	95	80	0	65.0406504065041	0	4.47297393482573e-13	2.90788035503021e-09	1.96320533433632e-11	1	0	1	1	1
146	centroid_10349	0	0	0	43	95	80	0	65.0406504065041	0	4.47297393482573e-13	2.90788035503021e-09	1.96320533433632e-11	1	0	1	1	1
147	centroid_10203	0	0	82	48	13	75	86.3157894736842	60.9756097560976	9.85576923076923	4.5297769597054e-13	2.94480800150448e-09	1.96320533433632e-11	1	1	1	1	1
148	centroid_10204	0	0	82	48	13	75	86.3157894736842	60.9756097560976	9.85576923076923	4.5297769597054e-13	2.94480800150448e-09	1.96320533433632e-11	1	1	1	1	1
149	centroid_10205	0	0	82	48	13	75	86.3157894736842	60.9756097560976	9.85576923076923	4.5297769597054e-13	2.94480800150448e-09	1.96320533433632e-11	1	1	1	1	1
150	centroid_10206	0	0	82	48	13	75	86.3157894736842	60.9756097560976	9.85576923076923	4.5297769597054e-13	2.94480800150448e-09	1.96320533433632e-11	1	1	1	1	1
151	centroid_2729	0	0	91	67	4	56	95.7894736842105	45.5284552845528	19.0149253731343	6.60890277307712e-13	4.29644769277743e-09	2.84532959786585e-11	1	1	1	1	1
152	centroid_8943	0	0	52	117	43	6	54.7368421052632	4.8780487804878	0.062015503875969	7.33153241714689e-13	4.76622922438719e-09	3.13567712130736e-11	1	1	1	1	1
153	centroid_10115	0	0	19	84	76	39	20	31.7073170731707	0.116071428571429	1.01802782150127e-12	6.61819886757975e-09	4.32562017488872e-11	1	1	1	1	1
154	centroid_10207	0	0	82	49	13	74	86.3157894736842	60.1626016260163	9.52590266875981	1.09301511125955e-12	7.10569123829831e-09	4.61408521967423e-11	1	1	1	1	1
155	centroid_8307	0	0	37	105	58	18	38.9473684210526	14.6341463414634	0.10935960591133	1.31537190922434e-12	8.55123278186741e-09	5.48155947555603e-11	1	1	1	1	1
156	centroid_8308	0	0	37	105	58	18	38.9473684210526	14.6341463414634	0.10935960591133	1.31537190922434e-12	8.55123278186741e-09	5.48155947555603e-11	1	1	1	1	1
157	centroid_4626	0	0	48	114	47	9	50.5263157894737	7.31707317073171	0.0806270996640538	1.47792030994598e-12	9.60795993495881e-09	6.11971970379542e-11	1	1	1	1	1
158	centroid_7842	0	0	42	109	53	14	44.2105263157895	11.3821138211382	0.101782932317812	1.69047992135586e-12	1.09898099687345e-08	6.82596892467979e-11	1	1	1	1	1
159	centroid_7839	0	0	42	109	53	14	44.2105263157895	11.3821138211382	0.101782932317812	1.69047992135586e-12	1.09898099687345e-08	6.82596892467979e-11	1	1	1	1	1
160	centroid_7840	0	0	42	109	53	14	44.2105263157895	11.3821138211382	0.101782932317812	1.69047992135586e-12	1.09898099687345e-08	6.82596892467979e-11	1	1	1	1	1
161	centroid_7841	0	0	42	109	53	14	44.2105263157895	11.3821138211382	0.101782932317812	1.69047992135586e-12	1.09898099687345e-08	6.82596892467979e-11	1	1	1	1	1
162	centroid_5291	0	0	66	123	29	0	69.4736842105263	0	0	2.03966439183922e-12	1.32598582113468e-08	8.13488233824957e-11	1	0	1	1	1
163	centroid_11289	0	0	29	0	66	123	30.5263157894737	100	Inf	2.03966439183922e-12	1.32598582113468e-08	8.13488233824957e-11	1	1	0	1	1
164	centroid_7860	0	0	95	82	0	41	100	33.3333333333333	Inf	2.26626039121658e-12	1.4732958803299e-08	8.87527638752952e-11	1	1	0	1	1
165	centroid_10350	0	0	0	41	95	82	0	66.6666666666667	0	2.26626039121658e-12	1.4732958803299e-08	8.87527638752952e-11	1	0	1	1	1
166	centroid_10387	0	0	0	41	95	82	0	66.6666666666667	0	2.26626039121658e-12	1.4732958803299e-08	8.87527638752952e-11	1	0	1	1	1
167	centroid_9800	0	0	58	19	37	104	61.0526315789474	84.5528455284553	8.58036984352774	2.3135848988632e-12	1.50406154275097e-08	9.00635654341897e-11	1	1	1	1	1
168	centroid_1667	0	0	1	45	94	78	1.05263157894737	63.4146341463415	0.0184397163120567	2.90484351076659e-12	1.88843876634936e-08	1.12407069425557e-10	1	1	1	1	1
169	centroid_8305	0	0	38	105	57	18	40	14.6341463414634	0.114285714285714	3.36661612600407e-12	2.18863714351525e-08	1.29505156421021e-10	1	1	1	1	1
170	centroid_10085	0	0	74	38	21	85	77.8947368421053	69.1056910569106	7.88220551378446	3.62048956830309e-12	2.35368026835384e-08	1.38451780491402e-10	1	1	1	1	1
171	centroid_10223	0	0	12	71	83	52	12.6315789473684	42.2764227642276	0.105888342100798	4.41662519209664e-12	2.87124803738203e-08	1.67909241952165e-10	1	1	1	1	1
172	centroid_10926	0	0	28	0	67	123	29.4736842105263	100	Inf	5.78412290223053e-12	3.76025829874007e-08	2.17355971025438e-10	1	1	0	1	1
173	centroid_10931	0	0	28	0	67	123	29.4736842105263	100	Inf	5.78412290223053e-12	3.76025829874007e-08	2.17355971025438e-10	1	1	0	1	1
174	centroid_10403	0	0	86	59	9	64	90.5263157894737	52.0325203252033	10.3653483992467	8.58657894410013e-12	5.5821349715595e-08	3.20812354687327e-10	1	1	1	1	1
175	centroid_2210	0	0	95	84	0	39	100	31.7073170731707	Inf	1.1657074454443e-11	7.57826410283338e-08	4.31947196968357e-10	1	1	0	1	1
176	centroid_9797	0	0	51	14	44	109	53.6842105263158	88.6178861788618	9.02435064935065	1.16940019483819e-11	7.60227066664308e-08	4.31947196968357e-10	1	1	1	1	1
177	centroid_5508	0	0	68	123	27	0	71.5789473684211	0	0	1.6246580504794e-11	1.05619019861666e-07	5.8677233256481e-10	1	0	1	1	1
178	centroid_10925	0	0	27	0	68	123	28.4210526315789	100	Inf	1.6246580504794e-11	1.05619019861666e-07	5.8677233256481e-10	1	1	0	1	1
179	centroid_10929	0	0	27	0	68	123	28.4210526315789	100	Inf	1.6246580504794e-11	1.05619019861666e-07	5.8677233256481e-10	1	1	0	1	1
180	centroid_10932	0	0	27	0	68	123	28.4210526315789	100	Inf	1.6246580504794e-11	1.05619019861666e-07	5.8677233256481e-10	1	1	0	1	1
181	centroid_9810	0	0	57	20	38	103	60	83.739837398374	7.725	1.93488001995249e-11	1.25786550097111e-07	6.94953315453653e-10	1	1	1	1	1
182	centroid_8146	0	0	37	102	58	21	38.9473684210526	17.0731707317073	0.131338742393509	2.24801929339613e-11	1.46143734263682e-07	8.02987550899354e-10	1	1	1	1	1
183	centroid_10012	0	0	44	9	51	114	46.3157894736842	92.6829268292683	10.9281045751634	2.40070478191242e-11	1.56069817872126e-07	8.52840534820363e-10	1	1	1	1	1
184	centroid_10722	0	0	41	7	54	116	43.1578947368421	94.3089430894309	12.5820105820106	3.28975872242444e-11	2.13867214544813e-07	1.16232181817833e-09	1	1	1	1	1
185	centroid_5714	0	0	69	123	26	0	72.6315789473684	0	0	4.52078761872485e-11	2.93896403093303e-07	1.57163851921552e-09	1	0	1	1	1
186	centroid_10922	0	0	26	0	69	123	27.3684210526316	100	Inf	4.52078761872485e-11	2.93896403093303e-07	1.57163851921552e-09	1	1	0	1	1
187	centroid_10924	0	0	26	0	69	123	27.3684210526316	100	Inf	4.52078761872485e-11	2.93896403093303e-07	1.57163851921552e-09	1	1	0	1	1
188	centroid_9807	0	0	56	20	39	103	58.9473684210526	83.739837398374	7.3948717948718	5.08442112067972e-11	3.30538217055389e-07	1.75818200561377e-09	1	1	1	1	1
189	centroid_10216	0	0	6	55	89	68	6.31578947368421	55.2845528455285	0.0833503575076609	5.19239402315172e-11	3.37557535445093e-07	1.78601870605869e-09	1	1	1	1	1
190	centroid_6134	0	0	27	90	68	33	28.4210526315789	26.8292682926829	0.145588235294118	5.6289141199838e-11	3.65935706940147e-07	1.922325987098e-09	1	1	1	1	1
191	centroid_277	0	0	28	91	67	32	29.4736842105263	26.0162601626016	0.146957520091848	5.64781208330591e-11	3.67164263535717e-07	1.922325987098e-09	1	1	1	1	1
192	centroid_2403	0	0	95	86	0	37	100	30.0813008130081	Inf	6.14612308801797e-11	3.99559461952048e-07	2.08103886433359e-09	1	1	0	1	1
193	centroid_8309	0	0	33	97	62	26	34.7368421052632	21.1382113821138	0.142667110076488	6.31652368548969e-11	4.10637204793684e-07	2.11668662264786e-09	1	1	1	1	1
194	centroid_9813	0	0	62	26	33	97	65.2631578947368	78.8617886178862	7.00932400932401	6.31652368548969e-11	4.10637204793684e-07	2.11668662264786e-09	1	1	1	1	1
195	centroid_9815	0	0	55	19	40	104	57.8947368421053	84.5528455284553	7.52631578947368	7.30579962121733e-11	4.74950033375339e-07	2.43564119679661e-09	1	1	1	1	1
196	centroid_155	0	0	55	116	40	7	57.8947368421053	5.69105691056911	0.0829741379310345	8.01709110784443e-11	5.21191092920966e-07	2.6591382291886e-09	1	1	1	1	1
197	centroid_9859	0	0	82	54	13	69	86.3157894736842	56.0975609756098	8.05982905982906	8.74362190611305e-11	5.68422860116409e-07	2.88539522901731e-09	1	1	1	1	1
198	centroid_10553	0	0	50	15	45	108	52.6315789473684	87.8048780487805	8	1.05363103604153e-10	6.84965536530601e-07	3.4594219016697e-09	1	1	1	1	1
199	centroid_10030	0	0	70	37	25	86	73.6842105263158	69.9186991869919	6.50810810810811	1.70723305945006e-10	1.10987221194848e-06	5.57724729622353e-09	1	1	1	1	1
200	centroid_2851	0	0	1	39	94	84	1.05263157894737	68.2926829268293	0.0229132569558101	2.07819896477496e-10	1.3510371470002e-06	6.75518573500102e-09	1	1	1	1	1
201	centroid_9848	0	0	2	42	93	81	2.10526315789474	65.8536585365854	0.0414746543778802	3.30231608762831e-10	2.14683568856717e-06	1.06807745699859e-08	1	1	1	1	1
202	centroid_10196	0	0	24	0	71	123	25.2631578947368	100	Inf	3.40578128813543e-10	2.21409841541685e-06	1.09068887458958e-08	1	1	0	1	1
203	centroid_10923	0	0	24	0	71	123	25.2631578947368	100	Inf	3.40578128813543e-10	2.21409841541685e-06	1.09068887458958e-08	1	1	0	1	1
204	centroid_3586	0	0	66	121	29	2	69.4736842105263	1.6260162601626	0.0376175548589342	4.15242536825774e-10	2.69949173190435e-06	1.32328026073743e-08	1	1	1	1	1
205	centroid_10090	0	0	74	44	21	79	77.8947368421053	64.2276422764228	6.32683982683983	4.33922209532814e-10	2.82092828417283e-06	1.37606257764528e-08	1	1	1	1	1
206	centroid_4952	0	0	20	77	75	46	21.0526315789474	37.3983739837398	0.159307359307359	8.18003938873903e-10	5.31784360661925e-06	2.58147747894138e-08	1	1	1	1	1
207	centroid_10347	0	0	37	7	58	116	38.9473684210526	94.3089430894309	10.5714285714286	1.14738824770418e-09	7.45917099832484e-06	3.60346425039848e-08	1	1	1	1	1
208	centroid_10410	0	0	0	32	95	91	0	73.9837398373984	0	1.60930922022554e-09	1.04621192406862e-05	5.00579867975418e-08	1	0	1	1	1
209	centroid_7954	0	0	0	32	95	91	0	73.9837398373984	0	1.60930922022554e-09	1.04621192406862e-05	5.00579867975418e-08	1	0	1	1	1
210	centroid_10418	0	0	69	39	26	84	72.6315789473684	68.2926829268293	5.71597633136095	2.54860483655366e-09	1.65684800424354e-05	7.88975240115969e-08	1	1	1	1	1
211	centroid_11026	0	0	27	2	68	121	28.4210526315789	98.3739837398374	24.0220588235294	2.83813659261535e-09	1.84507259885924e-05	8.74441989980683e-08	1	1	1	1	1
212	centroid_10314	0	0	70	41	25	82	73.6842105263158	66.6666666666667	5.6	3.00761034212309e-09	1.95524748341422e-05	9.22286548780294e-08	1	1	1	1	1
213	centroid_10235	0	0	17	70	78	53	17.8947368421053	43.0894308943089	0.165018315018315	3.32446944084931e-09	2.16123758349614e-05	1.01466553215781e-07	1	1	1	1	1
214	centroid_10710	0	0	2	39	93	84	2.10526315789474	68.2926829268293	0.0463192721257237	3.45014688928337e-09	2.24294049272312e-05	1.04810303398277e-07	1	1	1	1	1
215	centroid_10134	0	0	34	6	61	117	35.7894736842105	95.1219512195122	10.8688524590164	3.63015569996768e-09	2.35996422054899e-05	1.09765777699953e-07	1	1	1	1	1
216	centroid_4650	0	0	66	120	29	3	69.4736842105263	2.4390243902439	0.0568965517241379	4.37389101032112e-09	2.84346654580976e-05	1.31641969713415e-07	1	1	1	1	1
217	centroid_10460	0	0	75	49	20	74	78.9473684210526	60.1626016260163	5.66326530612245	5.26579436041443e-09	3.42329291370542e-05	1.5775543381131e-07	1	1	1	1	1
218	centroid_10155	0	0	24	1	71	122	25.2631578947368	99.1869918699187	41.2394366197183	5.52298347034696e-09	3.59049155407256e-05	1.63204161548753e-07	1	1	1	1	1
219	centroid_10156	0	0	24	1	71	122	25.2631578947368	99.1869918699187	41.2394366197183	5.52298347034696e-09	3.59049155407256e-05	1.63204161548753e-07	1	1	1	1	1
220	centroid_10157	0	0	24	1	71	122	25.2631578947368	99.1869918699187	41.2394366197183	5.52298347034696e-09	3.59049155407256e-05	1.63204161548753e-07	1	1	1	1	1
221	centroid_10458	0	0	74	48	21	75	77.8947368421053	60.9756097560976	5.50595238095238	1.07117855455854e-08	6.96373178318509e-05	3.09499190363782e-07	1	1	1	1	1
222	centroid_10415	0	0	74	48	21	75	77.8947368421053	60.9756097560976	5.50595238095238	1.07117855455854e-08	6.96373178318509e-05	3.09499190363782e-07	1	1	1	1	1
223	centroid_10416	0	0	74	48	21	75	77.8947368421053	60.9756097560976	5.50595238095238	1.07117855455854e-08	6.96373178318509e-05	3.09499190363782e-07	1	1	1	1	1
224	centroid_10417	0	0	74	48	21	75	77.8947368421053	60.9756097560976	5.50595238095238	1.07117855455854e-08	6.96373178318509e-05	3.09499190363782e-07	1	1	1	1	1
225	centroid_10421	0	0	74	48	21	75	77.8947368421053	60.9756097560976	5.50595238095238	1.07117855455854e-08	6.96373178318509e-05	3.09499190363782e-07	1	1	1	1	1
226	centroid_5183	0	0	5	45	90	78	5.26315789473684	63.4146341463415	0.0962962962962963	1.20047358537913e-08	7.80427877854972e-05	3.45322069847333e-07	1	1	1	1	1
227	centroid_10663	0	0	47	17	48	106	49.4736842105263	86.1788617886179	6.10539215686275	1.36664931909662e-08	8.88458722344713e-05	3.91391507640843e-07	1	1	1	1	1
228	centroid_10080	0	0	23	1	72	122	24.2105263157895	99.1869918699187	38.9722222222222	1.43042814101688e-08	9.29921334475076e-05	4.07860234418893e-07	1	1	1	1	1
229	centroid_10015	0	0	72	46	23	77	75.7894736842105	62.6016260162602	5.24007561436673	1.45375764756447e-08	9.45087846681665e-05	4.12702116454875e-07	1	1	1	1	1
230	centroid_10919	0	0	25	2	70	121	26.3157894736842	98.3739837398374	21.6071428571429	1.85150673312778e-08	0.000120366452720637	5.23332403133203e-07	1	1	1	1	1
231	centroid_8023	0	0	18	69	77	54	18.9473684210526	43.9024390243902	0.182947487295313	1.91052907613939e-08	0.000124203495239821	5.37677468570656e-07	1	1	1	1	1
232	centroid_10422	0	0	74	49	21	74	77.8947368421053	60.1626016260163	5.32167152575316	2.34806670948879e-08	0.000152647816783866	6.49565177803686e-07	1	1	1	1	1
233	centroid_10423	0	0	74	49	21	74	77.8947368421053	60.1626016260163	5.32167152575316	2.34806670948879e-08	0.000152647816783866	6.49565177803686e-07	1	1	1	1	1
234	centroid_10459	0	0	74	49	21	74	77.8947368421053	60.1626016260163	5.32167152575316	2.34806670948879e-08	0.000152647816783866	6.49565177803686e-07	1	1	1	1	1
235	centroid_10420	0	0	74	49	21	74	77.8947368421053	60.1626016260163	5.32167152575316	2.34806670948879e-08	0.000152647816783866	6.49565177803686e-07	1	1	1	1	1
236	centroid_493	0	0	50	107	45	16	52.6315789473684	13.0081300813008	0.166147455867082	2.41365239660884e-08	0.000156911542303541	6.64879416540428e-07	1	1	1	1	1
237	centroid_9765	0	0	74	50	21	73	77.8947368421053	59.349593495935	5.1447619047619	2.85915756864693e-08	0.000185873833537737	7.8427777864024e-07	1	1	1	1	1
238	centroid_10419	0	0	58	29	37	94	61.0526315789474	76.4227642276423	5.08108108108108	3.4300363776808e-08	0.000222986664913029	9.36918760138778e-07	1	1	1	1	1
239	centroid_7955	0	0	2	35	93	88	2.10526315789474	71.5447154471545	0.0540706605222734	3.63702456635403e-08	0.000236442967058676	9.85867025235871e-07	1	1	1	1	1
240	centroid_691	0	0	62	116	33	7	65.2631578947368	5.69105691056911	0.11337513061651	3.63956446787585e-08	0.000236608086056609	9.85867025235871e-07	1	1	1	1	1
241	centroid_10141	0	0	22	1	73	122	23.1578947368421	99.1869918699187	36.7671232876712	3.66685230811004e-08	0.000238382068550234	9.89137213901385e-07	1	1	1	1	1
242	centroid_1714	0	0	76	123	19	0	80	0	0	4.55753485443091e-08	0.000296285340886553	1.21928123821627e-06	1	0	1	1	1
243	centroid_10144	0	0	19	0	76	123	20	100	Inf	4.55753485443091e-08	0.000296285340886553	1.21928123821627e-06	1	1	0	1	1
244	centroid_11025	0	0	24	2	71	121	25.2631578947368	98.3739837398374	20.4507042253521	4.64720412208002e-08	0.000302114739976422	1.2381751638378e-06	1	1	1	1	1
245	centroid_10031	0	0	38	11	57	112	40	91.0569105691057	6.78787878787879	6.56954853548074e-08	0.000427086350291603	1.74320959302695e-06	1	1	1	1	1
246	centroid_10770	0	0	21	1	74	122	22.1052631578947	99.1869918699187	34.6216216216216	9.30390264702416e-08	0.000604846711083041	2.45872646781724e-06	1	1	1	1	1
247	centroid_9741	0	0	75	53	20	70	78.9473684210526	56.9105691056911	4.95283018867925	9.64924533297217e-08	0.000627297439096521	2.53966574533004e-06	1	1	1	1	1
248	centroid_10409	0	0	6	44	89	79	6.31578947368421	64.2276422764228	0.121041879468846	1.01740238138339e-07	0.000661413288137339	2.66250486322565e-06	1	1	1	1	1
249	centroid_2055	0	0	90	81	5	42	94.7368421052632	34.1463414634146	9.33333333333333	1.02388281157731e-07	0.000665626215806412	2.66250486322565e-06	1	1	1	1	1
250	centroid_9743	0	0	5	42	90	81	5.26315789473684	65.8536585365854	0.107142857142857	1.02388281157731e-07	0.000665626215806412	2.66250486322565e-06	1	1	1	1	1
251	centroid_4669	0	0	72	121	23	2	75.7894736842105	1.6260162601626	0.0517427236794826	1.15289207718105e-07	0.000749495139375398	2.98603641185418e-06	1	1	1	1	1
252	centroid_10878	0	0	18	0	77	123	18.9473684210526	100	Inf	1.1837752868651e-07	0.000769572313991004	3.04178780233599e-06	1	1	0	1	1
253	centroid_11040	0	0	18	0	77	123	18.9473684210526	100	Inf	1.1837752868651e-07	0.000769572313991004	3.04178780233599e-06	1	1	0	1	1
254	centroid_10678	0	0	25	3	70	120	26.3157894736842	97.5609756097561	14.2857142857143	1.36058707264226e-07	0.000884517655924734	3.48235297608163e-06	1	1	1	1	1
255	centroid_2357	0	0	95	97	0	26	100	21.1382113821138	Inf	1.41035523937997e-07	0.000916871941120916	3.59557623968987e-06	1	1	0	1	1
256	centroid_5249	0	0	37	11	58	112	38.9473684210526	91.0569105691057	6.49529780564263	1.43686248709619e-07	0.000934104302861232	3.64884493305169e-06	1	1	1	1	1
257	centroid_10457	0	0	71	48	24	75	74.7368421052632	60.9756097560976	4.62239583333333	1.48825358229112e-07	0.000967513653847456	3.76464456749983e-06	1	1	1	1	1
258	centroid_8342	0	0	65	117	30	6	68.4210526315789	4.8780487804878	0.111111111111111	1.77309615074127e-07	0.0011526898075969	4.46778995192596e-06	1	1	1	1	1
259	centroid_8375	0	0	49	104	46	19	51.5789473684211	15.4471544715447	0.194607023411371	2.27692322675622e-07	0.00148022778971422	5.7151652112518e-06	1	1	1	1	1
260	centroid_10083	0	0	17	0	78	123	17.8947368421053	100	Inf	3.05049785461451e-07	0.00198312865528489	7.59819408155132e-06	1	1	0	1	1
261	centroid_11100	0	0	17	0	78	123	17.8947368421053	100	Inf	3.05049785461451e-07	0.00198312865528489	7.59819408155132e-06	1	1	0	1	1
262	centroid_9839	0	0	54	108	41	15	56.8421052631579	12.1951219512195	0.182926829268293	3.11475287741562e-07	0.00202490084560789	7.72862918170952e-06	1	1	1	1	1
263	centroid_989	0	0	71	120	24	3	74.7368421052632	2.4390243902439	0.0739583333333333	3.17902091834776e-07	0.00206668149901788	7.85810455900334e-06	1	1	1	1	1
264	centroid_9612	0	0	8	46	87	77	8.42105263157895	62.6016260162602	0.15392303848076	5.30886780968586e-07	0.00345129496307678	1.30730869813514e-05	1	1	1	1	1
265	centroid_11129	0	0	19	1	76	122	20	99.1869918699187	30.5	5.80799416624929e-07	0.00377577700747866	1.4248215122561e-05	1	1	1	1	1
266	centroid_10034	0	0	21	2	74	121	22.1052631578947	98.3739837398374	17.1689189189189	6.84929312056149e-07	0.00445272545767702	1.66768743733222e-05	1	1	1	1	1
267	centroid_10778	0	0	21	2	74	121	22.1052631578947	98.3739837398374	17.1689189189189	6.84929312056149e-07	0.00445272545767702	1.66768743733222e-05	1	1	1	1	1
268	centroid_10173	0	0	43	18	52	105	45.2631578947368	85.3658536585366	4.82371794871795	7.73404082592778e-07	0.00502789994093565	1.86910778473444e-05	1	1	1	1	1
269	centroid_10174	0	0	43	18	52	105	45.2631578947368	85.3658536585366	4.82371794871795	7.73404082592778e-07	0.00502789994093565	1.86910778473444e-05	1	1	1	1	1
270	centroid_10097	0	0	16	0	79	123	16.8421052631579	100	Inf	7.80000717255738e-07	0.00507078466287955	1.87113825198507e-05	1	1	0	1	1
271	centroid_10186	0	0	16	0	79	123	16.8421052631579	100	Inf	7.80000717255738e-07	0.00507078466287955	1.87113825198507e-05	1	1	0	1	1
272	centroid_10586	0	0	1	27	94	96	1.05263157894737	78.0487804878049	0.0378250591016548	8.01396562049736e-07	0.00520987904988533	1.91539670951667e-05	1	1	1	1	1
273	centroid_10044	0	0	25	4	70	119	26.3157894736842	96.7479674796748	10.625	8.85736861309158e-07	0.00575817533537084	2.10922173456807e-05	1	1	1	1	1
274	centroid_10934	0	0	26	5	69	118	27.3684210526316	95.9349593495935	8.89275362318841	9.94745025336001e-07	0.00646683740970934	2.36015963858005e-05	1	1	1	1	1
275	centroid_9887	0	0	71	51	24	72	74.7368421052632	58.5365853658537	4.17647058823529	1.16817337183193e-06	0.00759429509027941	2.76156185101069e-05	1	1	1	1	1
276	centroid_8147	0	0	36	87	59	36	37.8947368421053	29.2682926829268	0.252483927527762	1.36103251075061e-06	0.00884807235238973	3.20582331608324e-05	1	1	1	1	1
277	centroid_8061	0	0	65	115	30	8	68.4210526315789	6.50406504065041	0.150724637681159	1.46494408073307e-06	0.0095236014688457	3.43464614750409e-05	1	1	1	1	1
278	centroid_4403	0	0	95	101	0	22	100	17.8861788617886	Inf	1.4740290342311e-06	0.0095826627515364	3.43464614750409e-05	1	1	0	1	1
279	centroid_10583	0	0	0	22	95	101	0	82.1138211382114	0	1.4740290342311e-06	0.0095826627515364	3.43464614750409e-05	1	0	1	1	1
280	centroid_10165	0	0	89	83	6	40	93.6842105263158	32.520325203252	7.14859437751004	1.47997216391213e-06	0.00962129903759273	3.43617822771169e-05	1	1	1	1	1
281	centroid_10343	0	0	16	59	79	64	16.8421052631579	52.0325203252033	0.219695344346707	1.57809192290098e-06	0.0102591755907793	3.65095216753712e-05	1	1	1	1	1
282	centroid_11004	0	0	22	3	73	120	23.1578947368421	97.5609756097561	12.0547945205479	1.69640448718862e-06	0.0110283255712132	3.91075374865716e-05	1	1	1	1	1
283	centroid_6628	0	0	68	117	27	6	71.5789473684211	4.8780487804878	0.129154795821462	1.82059676318824e-06	0.0118356995574868	4.18222599204479e-05	1	1	1	1	1
284	centroid_10430	0	0	73	55	22	68	76.8421052631579	55.2845528455285	4.10247933884297	1.9685124885596e-06	0.012797299688126	4.40654660344444e-05	1	1	1	1	1
285	centroid_10904	0	0	15	0	80	123	15.7894736842105	100	Inf	1.97925182003657e-06	0.0128671160820578	4.40654660344444e-05	1	1	0	1	1
286	centroid_11019	0	0	15	0	80	123	15.7894736842105	100	Inf	1.97925182003657e-06	0.0128671160820578	4.40654660344444e-05	1	1	0	1	1
287	centroid_11020	0	0	15	0	80	123	15.7894736842105	100	Inf	1.97925182003657e-06	0.0128671160820578	4.40654660344444e-05	1	1	0	1	1
288	centroid_11092	0	0	15	0	80	123	15.7894736842105	100	Inf	1.97925182003657e-06	0.0128671160820578	4.40654660344444e-05	1	1	0	1	1
289	centroid_1725	0	0	80	123	15	0	84.2105263157895	0	0	1.97925182003657e-06	0.0128671160820578	4.40654660344444e-05	1	0	1	1	1
290	centroid_10096	0	0	15	0	80	123	15.7894736842105	100	Inf	1.97925182003657e-06	0.0128671160820578	4.40654660344444e-05	1	1	0	1	1
291	centroid_10902	0	0	15	0	80	123	15.7894736842105	100	Inf	1.97925182003657e-06	0.0128671160820578	4.40654660344444e-05	1	1	0	1	1
292	centroid_10903	0	0	15	0	80	123	15.7894736842105	100	Inf	1.97925182003657e-06	0.0128671160820578	4.40654660344444e-05	1	1	0	1	1
293	centroid_3563	0	0	18	62	77	61	18.9473684210526	49.5934959349593	0.229995810640972	2.23842955729728e-06	0.0145520305519896	4.96656332832409e-05	1	1	1	1	1
294	centroid_4189	0	0	51	103	44	20	53.6842105263158	16.260162601626	0.225066195939982	2.31004766289983e-06	0.0150176198565118	5.10803396479994e-05	1	1	1	1	1
295	centroid_9986	0	0	59	37	36	86	62.1052631578947	69.9186991869919	3.80930930930931	2.67496624775767e-06	0.0173899555766726	5.89490019548223e-05	1	1	1	1	1
296	centroid_4406	0	0	57	108	38	15	60	12.1951219512195	0.208333333333333	2.70560640841016e-06	0.0175891472610745	5.94227948009273e-05	1	1	1	1	1
297	centroid_10444	0	0	6	39	89	84	6.31578947368421	68.2926829268293	0.145203111495246	2.86948502712106e-06	0.018654522161314	6.28098389269832e-05	1	1	1	1	1
298	centroid_4384	0	0	67	116	28	7	70.5263157894737	5.69105691056911	0.144396551724138	3.37718358457275e-06	0.0219550704833074	7.36747331654612e-05	1	1	1	1	1
299	centroid_10816	0	0	17	1	78	122	17.8947368421053	99.1869918699187	26.5897435897436	3.4784781506344e-06	0.0226135864572742	7.56307239373719e-05	1	1	1	1	1
300	centroid_10615	0	0	21	3	74	120	22.1052631578947	97.5609756097561	11.3513513513514	3.86564802418943e-06	0.0251305778052555	8.37685926841849e-05	1	1	1	1	1
301	centroid_10142	0	0	18	60	77	63	18.9473684210526	51.219512195122	0.245454545454545	4.60167232297481e-06	0.0299154717716592	9.93869494075057e-05	1	1	1	1	1
302	centroid_3991	0	0	71	118	24	5	74.7368421052632	4.0650406504065	0.125353107344633	4.90549518431432e-06	0.0318906241932274	0.000105399174694761	1	1	1	1	1
303	centroid_3331	0	0	24	69	71	54	25.2631578947368	43.9024390243902	0.264543784445805	4.91246730234003e-06	0.0319359499325126	0.000105399174694761	1	1	1	1	1
304	centroid_10094	0	0	14	0	81	123	14.7368421052632	100	Inf	4.9847823615737e-06	0.0324060701325906	0.00010555723170225	1	1	0	1	1
305	centroid_10095	0	0	14	0	81	123	14.7368421052632	100	Inf	4.9847823615737e-06	0.0324060701325906	0.00010555723170225	1	1	0	1	1
306	centroid_12478	0	0	14	0	81	123	14.7368421052632	100	Inf	4.9847823615737e-06	0.0324060701325906	0.00010555723170225	1	1	0	1	1
307	centroid_6447	0	0	81	123	14	0	85.2631578947368	0	0	4.9847823615737e-06	0.0324060701325906	0.00010555723170225	1	0	1	1	1
308	centroid_10234	0	0	16	57	79	66	16.8421052631579	53.6585365853659	0.234510326449034	5.61585611976287e-06	0.0365086806345784	0.000118534677384995	1	1	1	1	1
309	centroid_2496	0	0	59	109	36	14	62.1052631578947	11.3821138211382	0.210499490316004	7.4234887928339e-06	0.0482601006422132	0.000156181555476418	1	1	1	1	1
