# Supplementary material for: Population genomics confirms acquisition of drug-resistant Aspergillus fumigatus infection by humans from the environment
Source: Nat Microbiol. 2022 Apr 25;7(5):663–74. doi: 10.1038/s41564-022-01091-2 (PMC9064804; doi:10.1038/s41564-022-01091-2)
Supplement: Source Data Extended Data Fig. 3 — FineStructure output files—phylogeny, chunk counts and MCMC XML. [file 41564_2022_1091_MOESM9_ESM.zip › Source Data Figure 5/Fig5C/filtered_scoary_itra_res.csv]

	Gene	Non.unique.Gene.name	Annotation	Number_pos_present_in	Number_neg_present_in	Number_pos_not_present_in	Number_neg_not_present_in	Sensitivity	Specificity	Odds_ratio	Naive_p	Bonferroni_p	Benjamini_H_p	Max_Pairwise_comparisons	Max_supporting_pairs	Max_opposing_pairs	Best_pairwise_comp_p	Worst_pairwise_comp_p
1	centroid_10033	0	0	12	15	0	77	100	83.695652173913	Inf	1.0056628917271e-08	4.94786142729733e-05	1.84980433929824e-05	2	2	0	0.5	0.5
2	centroid_10032	0	0	12	16	0	76	100	82.6086956521739	Inf	1.75991006052243e-08	8.65875749777038e-05	1.84980433929824e-05	2	2	0	0.5	0.5
3	centroid_7537	0	0	0	75	12	17	0	18.4782608695652	0	3.00219951500887e-08	0.000147708216138437	1.84980433929824e-05	2	0	2	0.5	0.5
4	centroid_10179	0	0	11	11	1	81	91.6666666666667	88.0434782608696	81	3.38378842554555e-08	0.000166482390536841	1.84980433929824e-05	2	2	1	0.5	1
5	centroid_6754	0	0	1	81	11	11	8.33333333333333	11.9565217391304	0.0123456790123457	3.38378842554555e-08	0.000166482390536841	1.84980433929824e-05	2	1	2	0.5	1
6	centroid_10175	0	0	11	11	1	81	91.6666666666667	88.0434782608696	81	3.38378842554555e-08	0.000166482390536841	1.84980433929824e-05	2	2	1	0.5	1
7	centroid_10176	0	0	11	11	1	81	91.6666666666667	88.0434782608696	81	3.38378842554555e-08	0.000166482390536841	1.84980433929824e-05	2	2	1	0.5	1
8	centroid_10177	0	0	11	11	1	81	91.6666666666667	88.0434782608696	81	3.38378842554555e-08	0.000166482390536841	1.84980433929824e-05	2	2	1	0.5	1
9	centroid_10178	0	0	11	11	1	81	91.6666666666667	88.0434782608696	81	3.38378842554555e-08	0.000166482390536841	1.84980433929824e-05	2	2	1	0.5	1
10	centroid_10180	0	0	11	12	1	80	91.6666666666667	86.9565217391304	73.3333333333333	6.41389444279284e-08	0.000315563606585408	2.86876005986734e-05	1	1	1	1	1
11	centroid_10181	0	0	11	12	1	80	91.6666666666667	86.9565217391304	73.3333333333333	6.41389444279284e-08	0.000315563606585408	2.86876005986734e-05	1	1	1	1	1
12	centroid_6565	0	0	0	71	12	21	0	22.8260869565217	0	2.05263164835695e-07	0.00100989477099162	7.26471717500014e-05	3	0	3	0.25	0.25
13	centroid_6566	0	0	0	71	12	21	0	22.8260869565217	0	2.05263164835695e-07	0.00100989477099162	7.26471717500014e-05	3	0	3	0.25	0.25
14	centroid_3490	0	0	1	78	11	14	8.33333333333333	15.2173913043478	0.0163170163170163	2.06719594410573e-07	0.00101706040450002	7.26471717500014e-05	4	1	3	0.625	0.625
15	centroid_6562	0	0	0	70	12	22	0	23.9130434782609	0	3.17224891109706e-07	0.00156074646425975	0.000104049764283984	3	0	3	0.25	0.25
16	centroid_6563	0	0	0	69	12	23	0	25	0	4.82733529949551e-07	0.00237504896735179	0.0001397087627854	3	0	3	0.25	0.25
17	centroid_6561	0	0	0	69	12	23	0	25	0	4.82733529949551e-07	0.00237504896735179	0.0001397087627854	3	0	3	0.25	0.25
18	centroid_10722	0	0	9	8	3	84	75	91.304347826087	31.5	1.53336844906899e-06	0.00754417276941945	0.000405585285193927	4	4	3	0.125	0.625
19	centroid_740	0	0	0	66	12	26	0	28.2608695652174	0	1.56628463794403e-06	0.00770612041868462	0.000405585285193927	3	0	3	0.25	0.25
20	centroid_7833	0	0	0	64	12	28	0	30.4347826086957	0	3.23201591956707e-06	0.01590151832427	0.000692095717183058	2	0	2	0.5	0.5
21	centroid_8301	0	0	11	20	1	72	91.6666666666667	78.2608695652174	39.6	3.65741639161779e-06	0.0179944886467595	0.000692095717183058	3	2	1	1	1
22	centroid_10022	0	0	11	20	1	72	91.6666666666667	78.2608695652174	39.6	3.65741639161779e-06	0.0179944886467595	0.000692095717183058	2	1	1	1	1
23	centroid_1761	0	0	1	72	11	20	8.33333333333333	21.7391304347826	0.0252525252525253	3.65741639161779e-06	0.0179944886467595	0.000692095717183058	3	1	2	1	1
24	centroid_4213	0	0	1	72	11	20	8.33333333333333	21.7391304347826	0.0252525252525253	3.65741639161779e-06	0.0179944886467595	0.000692095717183058	3	1	2	1	1
25	centroid_7432	0	0	1	72	11	20	8.33333333333333	21.7391304347826	0.0252525252525253	3.65741639161779e-06	0.0179944886467595	0.000692095717183058	3	1	2	1	1
26	centroid_7872	0	0	1	72	11	20	8.33333333333333	21.7391304347826	0.0252525252525253	3.65741639161779e-06	0.0179944886467595	0.000692095717183058	3	1	2	1	1
27	centroid_10141	0	0	7	3	5	89	58.3333333333333	96.7391304347826	41.5333333333333	3.89072407581245e-06	0.0191423624529973	0.000708976387148047	3	3	2	0.25	1
28	centroid_1762	0	0	1	71	11	21	8.33333333333333	22.8260869565217	0.0268886043533931	5.50478487513891e-06	0.0270835415856834	0.000933915227092532	3	1	2	1	1
29	centroid_4223	0	0	1	71	11	21	8.33333333333333	22.8260869565217	0.0268886043533931	5.50478487513891e-06	0.0270835415856834	0.000933915227092532	3	1	2	1	1
30	centroid_7871	0	0	1	70	11	22	8.33333333333333	23.9130434782609	0.0285714285714286	8.1545457302907e-06	0.0401203649930303	0.00133734549976768	3	1	2	1	1
