# Supplementary material for: Population genomics confirms acquisition of drug-resistant Aspergillus fumigatus infection by humans from the environment
Source: Nat Microbiol. 2022 Apr 25;7(5):663–74. doi: 10.1038/s41564-022-01091-2 (PMC9064804; doi:10.1038/s41564-022-01091-2)
Supplement: Source Data Extended Data Fig. 3 — FineStructure output files—phylogeny, chunk counts and MCMC XML. [file 41564_2022_1091_MOESM9_ESM.zip › Source Data Figure 5/Fig5C/susceptible_associated.txt]

centroid_8301
centroid_10023
centroid_8537
centroid_10022
centroid_10180
centroid_10181
centroid_8263
centroid_5382
centroid_9604
centroid_10033
centroid_9837
centroid_10032
centroid_10107
centroid_6002
centroid_10177
centroid_10178
centroid_10179
centroid_10175
centroid_10176
centroid_1466
centroid_10109
centroid_7118
