# Supplementary material for: Population genomics confirms acquisition of drug-resistant Aspergillus fumigatus infection by humans from the environment
Source: Nat Microbiol. 2022 Apr 25;7(5):663–74. doi: 10.1038/s41564-022-01091-2 (PMC9064804; doi:10.1038/s41564-022-01091-2)
Supplement: Source Data Extended Data Fig. 3 — FineStructure output files—phylogeny, chunk counts and MCMC XML. [file 41564_2022_1091_MOESM9_ESM.zip › Source Data Figure 5/Fig5C/filtered_scoary_itra.csv]

	Gene	Non.unique.Gene.name	Annotation	Number_pos_present_in	Number_neg_present_in	Number_pos_not_present_in	Number_neg_not_present_in	Sensitivity	Specificity	Odds_ratio	Naive_p	Bonferroni_p	Benjamini_H_p	Max_Pairwise_comparisons	Max_supporting_pairs	Max_opposing_pairs	Best_pairwise_comp_p	Worst_pairwise_comp_p
1	centroid_6754	0	0	82	27	22	69	78.8461538461538	71.875	9.52525252525253	3.87213258622345e-13	2.47506714911403e-09	2.47506714911403e-09	4	3	2	0.625	1
2	centroid_3003	0	0	97	48	7	48	93.2692307692308	50	13.8571428571429	3.134019663253e-12	2.00326536875132e-08	9.59048837792769e-09	15	12	4	0.03515625	0.11846923828125
3	centroid_8301	0	0	31	75	73	21	29.8076923076923	21.875	0.118904109589041	4.75429724536609e-12	3.03894679923801e-08	9.59048837792769e-09	10	6	6	0.75390625	0.75390625
4	centroid_7537	0	0	75	23	29	73	72.1153846153846	76.0416666666667	8.20839580209895	6.00155718268316e-12	3.83619535117107e-08	9.59048837792769e-09	4	3	3	0.625	0.625
5	centroid_10023	0	0	41	82	63	14	39.4230769230769	14.5833333333333	0.111111111111111	1.05467326164433e-11	6.74147148843058e-08	1.34829429768612e-08	16	8	8	1	1
6	centroid_8537	0	0	49	86	55	10	47.1153846153846	10.4166666666667	0.103594080338266	6.77553021404771e-11	4.3309189128193e-07	7.21819818803217e-08	7	6	4	0.125	1
7	centroid_1010	0	0	45	5	59	91	43.2692307692308	94.7916666666667	13.8813559322034	1.0636701092072e-10	6.79897933805241e-07	9.64110926517923e-08	5	4	3	0.375	1
8	centroid_10022	0	0	31	72	73	24	29.8076923076923	25	0.141552511415525	1.20664696685597e-10	7.71288741214338e-07	9.64110926517923e-08	6	5	3	0.21875	1
9	centroid_10180	0	0	23	64	81	32	22.1153846153846	33.3333333333333	0.141975308641975	1.83604807103347e-10	1.17360192700459e-06	1.17360192700459e-07	3	3	1	0.25	1
10	centroid_10181	0	0	23	64	81	32	22.1153846153846	33.3333333333333	0.141975308641975	1.83604807103347e-10	1.17360192700459e-06	1.17360192700459e-07	3	3	1	0.25	1
11	centroid_10219	0	0	60	15	44	81	57.6923076923077	84.375	7.36363636363636	4.89318356346227e-10	3.12772293376508e-06	2.56886296955081e-07	12	4	9	0.14599609375	0.3876953125
12	centroid_8263	0	0	57	89	47	7	54.8076923076923	7.29166666666667	0.0953860865407602	5.00445076207015e-10	3.19884492711524e-06	2.56886296955081e-07	6	4	3	0.6875	1
13	centroid_5382	0	0	63	92	41	4	60.5769230769231	4.16666666666667	0.0668080593849417	5.22453357386742e-10	3.33952186041606e-06	2.56886296955081e-07	4	2	3	0.625	1
14	centroid_6566	0	0	71	24	33	72	68.2692307692308	75	6.45454545454545	7.45791681052218e-10	4.76710042528578e-06	3.40507173234698e-07	9	6	5	0.5078125	1
15	centroid_9604	0	0	51	85	53	11	49.0384615384615	11.4583333333333	0.124528301886792	1.35246178766606e-09	8.64493574676143e-06	5.76329049784096e-07	10	5	8	0.109375	1
16	centroid_8303	0	0	67	22	37	74	64.4230769230769	77.0833333333333	6.09090909090909	3.35341680262094e-09	2.1435040202353e-05	1.33969001264706e-06	12	6	9	0.14599609375	1
17	centroid_10033	0	0	27	65	77	31	25.9615384615385	32.2916666666667	0.167232767232767	3.60117663040875e-09	2.30187210215727e-05	1.35404241303369e-06	4	3	2	0.625	1
18	centroid_9837	0	0	46	80	58	16	44.2307692307692	16.6666666666667	0.158620689655172	7.49800228347492e-09	4.79272305959717e-05	2.66262392199843e-06	9	5	7	0.1796875	1
19	centroid_10032	0	0	28	65	76	31	26.9230769230769	32.2916666666667	0.175708502024292	8.92429637563872e-09	5.70441024330827e-05	2.88766023776672e-06	5	4	2	0.375	1
20	centroid_6564	0	0	75	30	29	66	72.1153846153846	68.75	5.68965517241379	9.19453385985123e-09	5.87714604321691e-05	2.88766023776672e-06	14	8	9	0.4239501953125	0.79052734375
21	centroid_9762	0	0	61	18	43	78	58.6538461538462	81.25	6.14728682170543	9.48699389754398e-09	6.06408649931011e-05	2.88766023776672e-06	14	8	10	0.1795654296875	0.79052734375
22	centroid_10488	0	0	50	11	54	85	48.0769230769231	88.5416666666667	7.15488215488215	1.48685702905745e-08	9.50399012973521e-05	4.319995513516e-06	10	7	6	0.34375	0.75390625
23	centroid_10107	0	0	11	44	93	52	10.5769230769231	54.1666666666667	0.139784946236559	1.72924954561681e-08	0.000110533630955827	4.80581004155768e-06	6	4	5	0.21875	0.6875
24	centroid_6563	0	0	69	26	35	70	66.3461538461538	72.9166666666667	5.30769230769231	2.61300543383341e-08	0.000167023307330632	6.95930447210966e-06	10	7	7	0.34375	0.34375
25	centroid_6562	0	0	70	27	34	69	67.3076923076923	71.875	5.26143790849673	2.80985633615043e-08	0.000179606017006736	7.18424068026943e-06	10	6	6	0.75390625	0.75390625
26	centroid_6565	0	0	71	28	33	68	68.2692307692308	70.8333333333333	5.22510822510823	2.98717382380768e-08	0.000190940150817787	7.34385195453027e-06	10	6	6	0.75390625	0.75390625
27	centroid_740	0	0	66	24	38	72	63.4615384615385	75	5.21052631578947	4.81794105733028e-08	0.000307962792384552	1.09393539711596e-05	5	4	4	0.375	0.375
28	centroid_10448	0	0	30	2	74	94	28.8461538461538	97.9166666666667	19.0540540540541	5.06625837098594e-08	0.000323835235073421	1.09393539711596e-05	5	4	2	0.375	1
29	centroid_6002	0	0	74	94	30	2	71.1538461538462	2.08333333333333	0.0524822695035461	5.06625837098594e-08	0.000323835235073421	1.09393539711596e-05	14	2	12	0.012939453125	0.012939453125
30	centroid_4213	0	0	73	30	31	66	70.1923076923077	68.75	5.18064516129032	5.13423997394852e-08	0.000328180619134789	1.09393539711596e-05	5	3	3	1	1
31	centroid_6561	0	0	69	27	35	69	66.3461538461538	71.875	5.03809523809524	6.21606449583745e-08	0.00039733084257393	1.24656742954101e-05	11	6	7	0.548828125	1
32	centroid_10387	0	0	35	4	69	92	33.6538461538462	95.8333333333333	11.6666666666667	6.24063794513649e-08	0.000398901577453124	1.24656742954101e-05	5	3	2	1	1
33	centroid_4132	0	0	91	52	13	44	87.5	45.8333333333333	5.92307692307692	1.58683242722362e-07	0.00101430328748134	3.07364632570102e-05	8	5	6	0.2890625	0.7265625
34	centroid_7833	0	0	64	24	40	72	61.5384615384615	75	4.8	2.21068559607306e-07	0.0014130702330099	4.15608892061735e-05	6	3	5	0.21875	1
35	centroid_9896	0	0	37	6	67	90	35.5769230769231	93.75	8.28358208955224	2.61689906316727e-07	0.00167272188117652	4.67755885410407e-05	9	6	4	0.5078125	1
36	centroid_8375	0	0	89	50	15	46	85.5769230769231	47.9166666666667	5.45866666666667	2.72397712411484e-07	0.0017411661777342	4.67755885410407e-05	13	8	7	0.5810546875	1
37	centroid_10348	0	0	35	5	69	91	33.6538461538462	94.7916666666667	9.23188405797101	2.81500769449589e-07	0.00179935291832178	4.67755885410407e-05	4	3	3	0.625	0.625
38	centroid_10349	0	0	35	5	69	91	33.6538461538462	94.7916666666667	9.23188405797101	2.81500769449589e-07	0.00179935291832178	4.67755885410407e-05	4	3	3	0.625	0.625
39	centroid_7086	0	0	67	27	37	69	64.4230769230769	71.875	4.62762762762763	2.85395487030755e-07	0.00182424795310059	4.67755885410407e-05	18	6	12	0.237884521484375	0.237884521484375
40	centroid_10177	0	0	22	53	82	43	21.1538461538462	44.7916666666667	0.217671421997239	1.03728304538448e-06	0.00663031322609756	0.000154193330839478	6	5	2	0.21875	0.6875
41	centroid_10178	0	0	22	53	82	43	21.1538461538462	44.7916666666667	0.217671421997239	1.03728304538448e-06	0.00663031322609756	0.000154193330839478	6	5	2	0.21875	0.6875
42	centroid_10179	0	0	22	53	82	43	21.1538461538462	44.7916666666667	0.217671421997239	1.03728304538448e-06	0.00663031322609756	0.000154193330839478	6	5	2	0.21875	0.6875
43	centroid_10175	0	0	22	53	82	43	21.1538461538462	44.7916666666667	0.217671421997239	1.03728304538448e-06	0.00663031322609756	0.000154193330839478	6	5	2	0.21875	0.6875
44	centroid_1761	0	0	73	34	31	62	70.1923076923077	64.5833333333333	4.29411764705882	1.13088684675575e-06	0.00722862872446276	0.000164287016465063	5	2	4	0.375	1
45	centroid_10410	0	0	29	3	75	93	27.8846153846154	96.875	11.9866666666667	1.17150460063718e-06	0.00748825740727285	0.000166236069592899	2	2	1	0.5	1
46	centroid_10350	0	0	33	5	71	91	31.7307692307692	94.7916666666667	8.45915492957747	1.19631714663226e-06	0.00764685920127337	0.000166236069592899	5	3	3	1	1
47	centroid_1542	0	0	84	46	20	50	80.7692307692308	52.0833333333333	4.56521739130435	1.52862161020813e-06	0.00977094933245034	0.000207892538988305	13	7	8	0.5810546875	1
48	centroid_9940	0	0	61	24	43	72	58.6538461538462	75	4.25581395348837	1.87963864686955e-06	0.0120146502307901	0.000250305213141461	14	9	7	0.4239501953125	1
49	centroid_10176	0	0	22	52	82	44	21.1538461538462	45.8333333333333	0.227016885553471	2.06985139894413e-06	0.0132304901420509	0.000270010002898997	7	6	2	0.125	0.453125
50	centroid_1466	0	0	29	59	75	37	27.8846153846154	38.5416666666667	0.242485875706215	2.16242695468129e-06	0.0138222330943228	0.000276444661886456	12	8	5	0.3876953125	0.7744140625
51	centroid_9939	0	0	63	26	41	70	60.5769230769231	72.9166666666667	4.13696060037523	2.23656726291039e-06	0.0142961379445232	0.000279060703382786	15	8	8	1	1
52	centroid_7432	0	0	73	35	31	61	70.1923076923077	63.5416666666667	4.10414746543779	2.31386377961321e-06	0.0147902172792877	0.000279060703382786	6	2	5	0.21875	0.6875
53	centroid_7872	0	0	73	35	31	61	70.1923076923077	63.5416666666667	4.10414746543779	2.31386377961321e-06	0.0147902172792877	0.000279060703382786	6	2	5	0.21875	0.6875
54	centroid_10109	0	0	67	88	37	8	64.4230769230769	8.33333333333333	0.164619164619165	3.08598106149498e-06	0.0197255909450759	0.000365288721205109	12	4	10	0.03857421875	0.3876953125
55	centroid_10201	0	0	60	24	44	72	57.6923076923077	75	4.09090909090909	3.69497273350036e-06	0.0236182657125343	0.000426612297763765	14	5	11	0.057373046875	0.4239501953125
56	centroid_9894	0	0	35	7	69	89	33.6538461538462	92.7083333333333	6.44927536231884	3.73752951732961e-06	0.0238902886747709	0.000426612297763765	13	10	6	0.09228515625	1
57	centroid_1762	0	0	72	35	32	61	69.2307692307692	63.5416666666667	3.92142857142857	4.74946310102642e-06	0.0303585681417608	0.000516709853081964	6	2	5	0.21875	0.6875
58	centroid_4223	0	0	72	35	32	61	69.2307692307692	63.5416666666667	3.92142857142857	4.74946310102642e-06	0.0303585681417608	0.000516709853081964	6	2	5	0.21875	0.6875
59	centroid_9743	0	0	38	9	66	87	36.5384615384615	90.625	5.56565656565657	4.7693806839543e-06	0.0304858813318359	0.000516709853081964	6	3	5	0.21875	1
60	centroid_2872	0	0	70	33	34	63	67.3076923076923	65.625	3.93048128342246	4.89973535255282e-06	0.0313191083735176	0.000521985139558627	17	7	11	0.332305908203125	0.629058837890625
61	centroid_7118	0	0	83	95	21	1	79.8076923076923	1.04166666666667	0.0416040100250627	5.27659790626432e-06	0.0337280138168415	0.000552918259292484	15	1	14	0.0009765625	0.0009765625
62	centroid_3490	0	0	79	43	25	53	75.9615384615385	55.2083333333333	3.89488372093023	6.72539731039072e-06	0.0429887396080175	0.00069336676787125	11	5	8	0.2265625	1
