# Supplementary material for: Population genomics confirms acquisition of drug-resistant Aspergillus fumigatus infection by humans from the environment
Source: Nat Microbiol. 2022 Apr 25;7(5):663–74. doi: 10.1038/s41564-022-01091-2 (PMC9064804; doi:10.1038/s41564-022-01091-2)
Supplement: Source Data Extended Data Fig. 3 — FineStructure output files—phylogeny, chunk counts and MCMC XML. [file 41564_2022_1091_MOESM9_ESM.zip › Source Data Figure 5/Fig5C/mutant_associated.txt]

centroid_7537
centroid_6754
centroid_6565
centroid_6566
centroid_3490
centroid_6562
centroid_6563
centroid_6561
centroid_740
centroid_7833
centroid_1761
centroid_4213
centroid_7432
centroid_7872
centroid_1762
centroid_4223
centroid_7871
