# Supplementary material for: Population genomics confirms acquisition of drug-resistant Aspergillus fumigatus infection by humans from the environment
Source: Nat Microbiol. 2022 Apr 25;7(5):663–74. doi: 10.1038/s41564-022-01091-2 (PMC9064804; doi:10.1038/s41564-022-01091-2)
Supplement: Source Data Extended Data Fig. 3 — FineStructure output files—phylogeny, chunk counts and MCMC XML. [file 41564_2022_1091_MOESM9_ESM.zip › Source Data Figure 5/Fig5A/matchtable.txt]

1	ARAF001_1_g	ARAF002_2656_g	ARAF003_4274_g	ARAF004_3503_g	ARAF005_2247_g	ARAF006_1425_g	C1_7110_g	C10_832_g	C100_1759_g	C103_7152_g	C104_5559_g	C105_2123_g	C106_1131_g	C107_4920_g	C108_7251_g	C109_6930_g	C11_2415_g	C110_5426_g	C111_3318_g	C112_6540_g	C113_8922_g	C114_5856_g	C115_9500_g	C117_4415_g	C118_8042_g	C119_5719_g	C12_7404_g	C120_5071_g	C121_3549_g	C122_8221_g	C123_9512_g	C124_7348_g	C125_6316_g	C126_8057_g	C127_4923_g	C128_6277_g	C129_8203_g	C13_1837_g	C130_1108_g	C131_2009_g	C132_4293_g	C133_2280_g	C134_7232_g	C135_3450_g	C136_7689_g	C137_7327_g	C138_5578_g	C139_3649_g	C14_5950_g
2	ARAF001_2_g	ARAF002_2657_g	ARAF003_4273_g	ARAF004_3502_g	ARAF005_2246_g	ARAF006_1426_g	C1_7109_g	C10_833_g	C100_1760_g	C103_7153_g	C104_5560_g	C105_2124_g	C106_1132_g	C107_4919_g	C108_7252_g	C109_6929_g	C11_2414_g	C110_5427_g	C111_3317_g	C112_6541_g	C113_8921_g	C114_5855_g	C115_9499_g	C117_4416_g	C118_8043_g	C119_5718_g	C12_7403_g	C120_5070_g	C121_3550_g	C122_8222_g	C123_9511_g	C124_7347_g	C125_6317_g	C126_8056_g	C127_4922_g	C128_6278_g	C129_8202_g	C13_1836_g	C130_1109_g	C131_2010_g	C132_4292_g	C133_2281_g	C134_7233_g	C135_3451_g	C136_7688_g	C137_7326_g	C138_5577_g	C139_3648_g	C14_5951_g
3	ARAF001_3_g	ARAF002_2658_g	ARAF003_4272_g	ARAF004_3501_g	ARAF005_2245_g	ARAF006_1427_g	C1_7108_g	C10_834_g	C100_1761_g	C103_7154_g	C104_5561_g	C105_2125_g	C106_5103_g	C107_4918_g	C108_7253_g	C109_6928_g	C11_2413_g	C110_5428_g	C111_3316_g	C112_6542_g	C113_8920_g	C114_5854_g	C115_9498_g	C117_4417_g	C118_8044_g	C119_5717_g	C12_7402_g	C120_5069_g	C121_3551_g	C122_8223_g	C123_9510_g	C124_7346_g	C125_6318_g	C126_8055_g	C127_4921_g	C128_6279_g	C129_8201_g	C13_5597_g	C130_1110_g	C131_2011_g	C132_4291_g	C133_2282_g	C134_7234_g	C135_3452_g	C136_7687_g	C137_7325_g	C138_5576_g	C139_3647_g	C14_5952_g
4	ARAF001_1703_g	ARAF002_3109_g	ARAF003_1693_g	ARAF004_8729_g	ARAF005_4504_g	ARAF006_3302_g	C1_92_g	C10_4460_g	C100_7302_g	C103_1348_g	C104_719_g	C105_3965_g	C106_3424_g	C107_5137_g	C108_640_g	C109_6348_g	C11_3722_g	C110_5694_g	C111_8014_g	C112_6569_g	C113_163_g	C114_2160_g	C115_6321_g	C117_6057_g	C118_5609_g	C119_3454_g	C12_8637_g	C120_4077_g	C121_9247_g	C122_7928_g	C123_6827_g	C124_872_g	C125_1543_g	C126_4565_g	C127_4609_g	C128_6630_g	C129_6303_g	C13_8857_g	C130_5703_g	C131_7856_g	C132_2408_g	C133_6111_g	C134_4257_g	C135_7014_g	C136_4167_g	C137_285_g	C138_124_g	C139_8144_g	C14_9609_g
5	ARAF001_1704_g	ARAF002_3110_g	ARAF003_1694_g	ARAF004_8730_g	ARAF005_4505_g	ARAF006_3303_g	C1_91_g	C10_4461_g	C100_7303_g	C103_1349_g	C104_720_g	C105_3964_g	C106_3425_g	C107_5136_g	C108_639_g	C109_6349_g	C11_3723_g	C110_5693_g	C111_8013_g	C112_6568_g	C113_164_g	C114_2161_g	C115_6320_g	C117_6058_g	C118_5608_g	C119_3453_g	C12_8638_g	C120_4078_g	C121_9248_g	C122_7927_g	C123_6828_g	C124_871_g	C125_1542_g	C126_4564_g	C127_4610_g	C128_6629_g	C129_6302_g	C13_8858_g	C130_5702_g	C131_7857_g	C132_2407_g	C133_6110_g	C134_4256_g	C135_7013_g	C136_4166_g	C137_284_g	C138_125_g	C139_8145_g	C14_9610_g
6	ARAF001_1705_g	ARAF002_3111_g	ARAF003_1695_g	ARAF004_8731_g	ARAF005_4506_g	ARAF006_3304_g	C1_90_g	C10_4462_g	C100_7304_g	C103_4212_g	C104_721_g	C105_3963_g	C106_3426_g	C107_5135_g	C108_638_g	C109_6350_g	C11_3724_g	C110_5692_g	C111_8012_g	C112_6567_g	C113_165_g	C114_2162_g	C115_6319_g	C117_6059_g	C118_5607_g	C119_3452_g	C12_8639_g	C120_4079_g	C121_9249_g	C122_7926_g	C123_6829_g	C124_870_g	C125_1541_g	C126_4563_g	C127_4611_g	C128_6628_g	C129_6301_g	C13_8859_g	C130_5701_g	C131_7858_g	C132_2406_g	C133_6109_g	C134_4255_g	C135_7012_g	C136_4165_g	C137_283_g	C138_126_g	C139_8146_g	C14_9611_g
7	ARAF001_1706_g	ARAF002_3112_g	ARAF003_1696_g	ARAF004_8732_g	ARAF005_4507_g	ARAF006_3305_g	C1_89_g	C10_4463_g	C100_7305_g	C103_4211_g	C104_722_g	C105_3962_g	C106_3427_g	C107_5134_g	C108_637_g	C109_6351_g	C11_3725_g	C110_5691_g	C111_8011_g	C112_6566_g	C113_166_g	C114_2163_g	C115_6318_g	C117_6060_g	C118_5606_g	C119_3451_g	C12_8640_g	C120_4080_g	C121_9250_g	C122_7925_g	C123_6830_g	C124_869_g	C125_1540_g	C126_4562_g	C127_6505_g	C128_6627_g	C129_6300_g	C13_8860_g	C130_5700_g	C131_7859_g	C132_2405_g	C133_6108_g	C134_4254_g	C135_7011_g	C136_4164_g	C137_282_g	C138_127_g	C139_8147_g	C14_9612_g
8	ARAF001_1707_g	ARAF002_3113_g	ARAF003_1697_g	ARAF004_8733_g	ARAF005_4508_g	ARAF006_3306_g	C1_88_g	C10_4464_g	C100_7306_g	C103_4210_g	C104_723_g	C105_3961_g	C106_3428_g	C107_5133_g	C108_636_g	C109_6352_g	C11_3726_g	C110_5690_g	C111_8010_g	C112_6565_g	C113_167_g	C114_2164_g	C115_6317_g	C117_6061_g	C118_5605_g	C119_3450_g	C12_8641_g	C120_4081_g	C121_9251_g	C122_7924_g	C123_6831_g	C124_868_g	C125_1539_g	C126_4561_g	C127_6504_g	C128_6626_g	C129_6299_g	C13_8861_g	C130_5699_g	C131_7860_g	C132_2404_g	C133_6107_g	C134_4253_g	C135_7010_g	C136_4163_g	C137_281_g	C138_128_g	C139_8148_g	C14_9613_g
9	ARAF001_1708_g	ARAF002_3114_g	ARAF003_1698_g	ARAF004_8734_g	ARAF005_4509_g	ARAF006_3307_g	C1_87_g	C10_4465_g	C100_7307_g	C103_4209_g	C104_724_g	C105_3960_g	C106_3429_g	C107_5132_g	C108_635_g	C109_6353_g	C11_3727_g	C110_5689_g	C111_8009_g	C112_6564_g	C113_168_g	C114_2165_g	C115_6316_g	C117_6062_g	C118_5604_g	C119_3449_g	C12_8642_g	C120_4082_g	C121_9252_g	C122_7923_g	C123_6832_g	C124_867_g	C125_1538_g	C126_4560_g	C127_6503_g	C128_6625_g	C129_6298_g	C13_8862_g	C130_5698_g	C131_7861_g	C132_2403_g	C133_6106_g	C134_4252_g	C135_7009_g	C136_4162_g	C137_280_g	C138_129_g	C139_8149_g	C14_9614_g
10	ARAF001_1709_g	ARAF002_3115_g	ARAF003_1699_g	ARAF004_8735_g	ARAF005_4510_g	ARAF006_3308_g	C1_86_g	C10_4466_g	C100_7308_g	C103_4208_g	C104_725_g	C105_3959_g	C106_3430_g	C107_5131_g	C108_634_g	C109_6354_g	C11_3728_g	C110_5688_g	C111_8008_g	C112_6563_g	C113_169_g	C114_2166_g	C115_6315_g	C117_6063_g	C118_5603_g	C119_3448_g	C12_8643_g	C120_4083_g	C121_9253_g	C122_7922_g	C123_6833_g	C124_866_g	C125_1537_g	C126_4559_g	C127_6502_g	C128_6624_g	C129_6297_g	C13_8863_g	C130_5697_g	C131_7862_g	C132_2402_g	C133_6105_g	C134_4251_g	C135_7008_g	C136_4161_g	C137_279_g	C138_130_g	C139_8150_g	C14_9615_g
11	ARAF001_1710_g	ARAF002_3116_g	ARAF003_1700_g	ARAF004_8736_g	ARAF005_4511_g	ARAF006_3309_g	C1_85_g	C10_4467_g	C100_7309_g	C103_4207_g	C104_726_g	C105_3958_g	C106_3431_g	C107_5130_g	C108_633_g	C109_6355_g	C11_3729_g	C110_5687_g	C111_8007_g	C112_6562_g	C113_170_g	C114_2167_g	C115_6314_g	C117_6064_g	C118_5602_g	C119_3447_g	C12_8644_g	C120_4084_g	C121_9254_g	C122_7921_g	C123_6834_g	C124_865_g	C125_1536_g	C126_4558_g	C127_6501_g	C128_6623_g	C129_6296_g	C13_8864_g	C130_5696_g	C131_7863_g	C132_2401_g	C133_6104_g	C134_4250_g	C135_7007_g	C136_4160_g	C137_278_g	C138_131_g	C139_8151_g	C14_9616_g
12	ARAF001_1756_g	ARAF002_3231_g	ARAF003_7729_g	ARAF004_3398_g	ARAF005_1588_g	ARAF006_1603_g	C1_7699_g	C10_3937_g	C100_8399_g	C103_5273_g	C104_582_g	C105_4202_g	C106_50_g	C107_3712_g	C108_1402_g	C109_1199_g	C11_3230_g	C110_7456_g	C111_3331_g	C112_8396_g	C113_1355_g	C114_2155_g	C115_7069_g	C117_2193_g	C118_1472_g	C119_3921_g	C12_2839_g	C120_9443_g	C121_9369_g	C122_6769_g	----------	C124_5239_g	C125_3212_g	C126_60_g	C127_7594_g	C128_3863_g	C129_3756_g	C13_173_g	C130_3063_g	C131_3965_g	C132_2266_g	C133_8976_g	C134_7796_g	C135_3674_g	C136_4544_g	C137_7002_g	C138_8322_g	C139_3332_g	C14_1103_g
13	ARAF001_1906_g	ARAF002_42_g	ARAF003_2971_g	ARAF004_1041_g	ARAF005_4338_g	ARAF006_245_g	C1_6544_g	C10_9232_g	C100_8386_g	C103_5630_g	C104_6583_g	C105_2542_g	C106_312_g	C107_9526_g	C108_9697_g	C109_1734_g	C11_3990_g	C110_673_g	C111_673_g	C112_1734_g	C113_2729_g	C114_5347_g	C115_2128_g	C117_7546_g	C118_8744_g	C119_8048_g	C12_5355_g	C120_2818_g	C121_4519_g	C122_4953_g	C123_4969_g	C124_1021_g	----------	C126_6294_g	C127_373_g	C128_1311_g	C129_2914_g	C13_4349_g	C130_2530_g	C131_7808_g	C132_3989_g	C133_127_g	C134_7831_g	C135_4891_g	C136_61_g	C137_2272_g	C138_1842_g	C139_3271_g	C14_7885_g
14	ARAF001_1907_g	ARAF002_43_g	ARAF003_2972_g	ARAF004_1040_g	ARAF005_4339_g	ARAF006_246_g	C1_6545_g	C10_9231_g	C100_8387_g	C103_5629_g	C104_6584_g	C105_2541_g	C106_311_g	C107_9527_g	C108_9698_g	C109_1735_g	C11_3989_g	C110_674_g	C111_674_g	C112_1735_g	C113_2730_g	C114_5348_g	C115_2129_g	C117_7545_g	C118_8743_g	C119_8047_g	C12_5356_g	C120_2817_g	C121_4518_g	C122_4954_g	C123_4970_g	C124_1022_g	----------	C126_6293_g	C127_374_g	C128_1312_g	C129_2915_g	C13_4348_g	C130_2531_g	C131_7809_g	C132_3990_g	C133_128_g	C134_7830_g	C135_4892_g	C136_60_g	C137_2273_g	C138_1843_g	C139_3270_g	C14_7884_g
15	ARAF001_1908_g	ARAF002_44_g	ARAF003_2973_g	ARAF004_1039_g	ARAF005_4340_g	ARAF006_247_g	C1_6546_g	C10_9230_g	C100_8388_g	C103_5628_g	C104_6585_g	C105_2540_g	C106_310_g	C107_9528_g	C108_9699_g	C109_1736_g	C11_3988_g	C110_675_g	C111_675_g	C112_1736_g	C113_2731_g	C114_5349_g	C115_2130_g	C117_7544_g	C118_8742_g	C119_8046_g	C12_5357_g	C120_2816_g	C121_4517_g	C122_4955_g	C123_4971_g	C124_1023_g	----------	C126_6292_g	C127_375_g	C128_1313_g	C129_2916_g	C13_4347_g	C130_2532_g	C131_7810_g	C132_3991_g	C133_129_g	C134_7829_g	C135_4893_g	C136_59_g	C137_2274_g	C138_1844_g	C139_3269_g	C14_7883_g
16	ARAF001_1909_g	ARAF002_45_g	ARAF003_2974_g	ARAF004_1038_g	ARAF005_4341_g	ARAF006_248_g	C1_6547_g	C10_9229_g	C100_8389_g	C103_5627_g	C104_6586_g	C105_2539_g	C106_309_g	C107_9529_g	C108_9700_g	C109_1737_g	C11_3987_g	C110_676_g	C111_676_g	C112_1737_g	C113_2732_g	C114_5350_g	C115_2131_g	C117_7543_g	C118_8741_g	C119_8045_g	C12_5358_g	C120_2815_g	C121_4516_g	C122_4956_g	C123_4972_g	C124_1024_g	C125_6087_g	C126_6291_g	C127_376_g	C128_1314_g	C129_2917_g	C13_4346_g	C130_2533_g	C131_7811_g	C132_3992_g	C133_130_g	C134_7828_g	C135_4894_g	C136_58_g	C137_2275_g	C138_1845_g	C139_3268_g	C14_7882_g
17	ARAF001_1910_g	ARAF002_46_g	ARAF003_2975_g	ARAF004_1037_g	ARAF005_4342_g	ARAF006_249_g	C1_6548_g	C10_9228_g	C100_8390_g	C103_5626_g	C104_6587_g	C105_2538_g	C106_308_g	C107_9530_g	C108_9701_g	C109_1738_g	C11_3986_g	C110_677_g	C111_677_g	C112_1738_g	C113_2733_g	C114_5351_g	C115_2132_g	C117_7542_g	C118_8740_g	C119_8044_g	C12_5359_g	C120_2814_g	C121_4515_g	C122_4957_g	C123_4973_g	C124_1025_g	C125_6088_g	C126_6290_g	C127_377_g	C128_1315_g	C129_2918_g	C13_4345_g	C130_2534_g	C131_7812_g	C132_3993_g	C133_131_g	C134_7827_g	C135_4895_g	C136_57_g	C137_2276_g	C138_1846_g	C139_3267_g	C14_7881_g
18	ARAF001_1911_g	ARAF002_47_g	ARAF003_2976_g	ARAF004_1036_g	ARAF005_4343_g	ARAF006_250_g	C1_6549_g	C10_9227_g	C100_8391_g	C103_5625_g	C104_6588_g	C105_2537_g	C106_307_g	C107_9531_g	C108_9702_g	C109_1739_g	C11_3985_g	C110_678_g	C111_678_g	C112_1739_g	C113_2734_g	C114_5352_g	C115_2133_g	C117_7541_g	C118_8739_g	C119_8043_g	C12_5360_g	C120_2813_g	C121_4514_g	C122_4958_g	C123_4974_g	C124_1026_g	C125_6089_g	C126_6289_g	C127_378_g	C128_1316_g	C129_2919_g	C13_4344_g	C130_2535_g	C131_7813_g	C132_3994_g	C133_132_g	C134_7826_g	C135_4896_g	C136_56_g	C137_2277_g	C138_1847_g	C139_3266_g	C14_7880_g
19	ARAF001_2127_g	ARAF002_2295_g	ARAF003_9252_g	ARAF004_4950_g	ARAF005_7515_g	ARAF006_8442_g	C1_5167_g	C10_372_g	C100_917_g	C103_5067_g	C104_5614_g	C105_8150_g	C106_6184_g	C107_4431_g	C108_5245_g	C109_6833_g	C11_3028_g	C110_1926_g	C111_9741_g	C112_1342_g	C113_9644_g	C114_5602_g	C115_7096_g	C117_6902_g	C118_9083_g	C119_5149_g	C12_4269_g	C120_7754_g	C121_8177_g	C122_6019_g	C123_8478_g	C124_8131_g	C125_5120_g	C126_2560_g	C127_3956_g	C128_1613_g	----------	C13_1765_g	C130_5384_g	C131_7094_g	C132_7358_g	C133_8287_g	C134_319_g	C135_9729_g	C136_8930_g	C137_9619_g	C138_9644_g	C139_4746_g	C14_1610_g
20	ARAF001_2128_g	ARAF002_2294_g	ARAF003_9251_g	ARAF004_4949_g	ARAF005_7516_g	ARAF006_8443_g	C1_5166_g	C10_371_g	C100_918_g	C103_5068_g	C104_5615_g	C105_8149_g	C106_6183_g	C107_4430_g	C108_5246_g	C109_6834_g	C11_3029_g	C110_1927_g	C111_9742_g	C112_1343_g	C113_9645_g	C114_5603_g	C115_7097_g	C117_6901_g	C118_9082_g	C119_5150_g	C12_4270_g	C120_7753_g	C121_8176_g	C122_6018_g	C123_8479_g	C124_8130_g	C125_5119_g	C126_2561_g	C127_3957_g	C128_1614_g	----------	C13_1764_g	C130_5385_g	C131_7093_g	C132_7357_g	C133_8288_g	C134_320_g	C135_9730_g	C136_8929_g	C137_9620_g	C138_9645_g	C139_4745_g	C14_1609_g
21	ARAF001_2129_g	ARAF002_2293_g	ARAF003_9250_g	ARAF004_4948_g	ARAF005_7517_g	ARAF006_8444_g	C1_5165_g	C10_370_g	C100_919_g	C103_5069_g	C104_5616_g	C105_8148_g	C106_6182_g	C107_4429_g	C108_5247_g	C109_6835_g	C11_3030_g	C110_1928_g	C111_9743_g	C112_1344_g	C113_9646_g	C114_5604_g	C115_7098_g	C117_6900_g	C118_9081_g	C119_5151_g	C12_4271_g	C120_7752_g	C121_8175_g	C122_6017_g	C123_8480_g	C124_8129_g	C125_5118_g	C126_2562_g	C127_3958_g	C128_1615_g	C129_2663_g	C13_1763_g	C130_5386_g	C131_7092_g	C132_7356_g	C133_8289_g	C134_321_g	C135_9731_g	C136_8928_g	C137_9621_g	C138_9646_g	C139_4744_g	C14_1608_g
22	ARAF001_2130_g	ARAF002_2292_g	ARAF003_9249_g	ARAF004_4947_g	ARAF005_7518_g	ARAF006_8445_g	C1_5164_g	C10_369_g	C100_920_g	C103_5070_g	C104_5617_g	C105_8147_g	C106_6181_g	C107_4428_g	C108_5248_g	C109_6836_g	C11_3031_g	C110_1929_g	C111_9744_g	C112_1345_g	C113_9647_g	C114_5605_g	C115_7099_g	C117_6899_g	C118_9080_g	C119_5152_g	C12_4272_g	C120_7751_g	C121_8174_g	C122_6016_g	C123_8481_g	C124_8128_g	C125_5117_g	C126_8727_g	C127_3959_g	C128_1616_g	C129_2664_g	C13_1762_g	C130_5387_g	C131_7091_g	C132_7355_g	C133_8290_g	C134_322_g	C135_9732_g	C136_8927_g	C137_9622_g	C138_9647_g	C139_4743_g	C14_1607_g
23	ARAF001_2131_g	ARAF002_2291_g	ARAF003_9248_g	ARAF004_4946_g	ARAF005_7519_g	ARAF006_8446_g	C1_5163_g	C10_368_g	C100_921_g	C103_5071_g	C104_5618_g	C105_8146_g	C106_6180_g	C107_4427_g	C108_5249_g	C109_6837_g	C11_3032_g	C110_1930_g	C111_9745_g	C112_1346_g	C113_9648_g	C114_5606_g	C115_7100_g	C117_6898_g	C118_9079_g	C119_5153_g	C12_4273_g	C120_7750_g	C121_8173_g	C122_6015_g	C123_8482_g	C124_8127_g	C125_5116_g	C126_8728_g	C127_3960_g	C128_1617_g	C129_2665_g	C13_1761_g	C130_5388_g	C131_7090_g	C132_7354_g	C133_8291_g	C134_323_g	C135_9733_g	C136_8926_g	C137_9623_g	C138_9648_g	C139_4742_g	C14_1606_g
24	ARAF001_2132_g	ARAF002_2290_g	ARAF003_9247_g	ARAF004_4945_g	ARAF005_7520_g	ARAF006_8447_g	C1_5162_g	C10_367_g	C100_922_g	C103_5072_g	C104_5619_g	C105_8145_g	C106_6179_g	C107_4426_g	C108_5250_g	C109_6838_g	C11_3033_g	C110_1931_g	C111_9746_g	C112_1347_g	C113_9649_g	C114_5607_g	C115_7101_g	C117_6897_g	C118_9078_g	C119_5154_g	C12_4274_g	C120_7749_g	C121_8172_g	C122_6014_g	C123_8483_g	C124_8126_g	C125_5115_g	C126_8729_g	C127_3961_g	C128_1618_g	C129_2666_g	C13_1760_g	C130_5389_g	C131_7089_g	C132_7353_g	C133_8292_g	C134_324_g	C135_9734_g	C136_8925_g	C137_9624_g	C138_9649_g	C139_4741_g	C14_1605_g
25	ARAF001_2133_g	ARAF002_2289_g	ARAF003_9246_g	ARAF004_4944_g	ARAF005_7521_g	ARAF006_8448_g	C1_5161_g	C10_366_g	C100_923_g	C103_5073_g	C104_5620_g	C105_8144_g	C106_6178_g	C107_4425_g	C108_5251_g	C109_6839_g	C11_3034_g	C110_1932_g	C111_9747_g	C112_1348_g	C113_9650_g	C114_5608_g	C115_7102_g	C117_6896_g	C118_9077_g	C119_5155_g	C12_4275_g	C120_7748_g	C121_8171_g	C122_6013_g	C123_8484_g	C124_8125_g	C125_5114_g	C126_8730_g	C127_3962_g	C128_1619_g	C129_2667_g	C13_1759_g	C130_5390_g	C131_7088_g	C132_7352_g	C133_8293_g	C134_325_g	C135_9735_g	C136_8924_g	C137_9625_g	C138_9650_g	C139_4740_g	C14_1604_g
26	ARAF001_2134_g	ARAF002_2288_g	ARAF003_9245_g	ARAF004_4943_g	ARAF005_7522_g	ARAF006_8449_g	C1_5160_g	C10_365_g	C100_924_g	C103_5074_g	C104_5621_g	C105_8143_g	C106_6177_g	C107_4424_g	C108_5252_g	C109_6840_g	C11_3035_g	C110_1933_g	C111_9748_g	C112_1349_g	C113_9651_g	C114_5609_g	C115_7103_g	C117_6895_g	C118_9076_g	C119_5156_g	C12_4276_g	C120_7747_g	C121_8170_g	C122_6012_g	C123_8485_g	C124_8124_g	C125_5113_g	C126_8731_g	C127_3963_g	C128_1620_g	C129_2668_g	C13_1758_g	C130_5391_g	C131_7087_g	C132_7351_g	C133_8294_g	C134_326_g	C135_9736_g	C136_8923_g	C137_9626_g	C138_9651_g	C139_4739_g	C14_1603_g
27	ARAF001_2135_g	ARAF002_2287_g	ARAF003_9244_g	ARAF004_4942_g	ARAF005_7523_g	ARAF006_8450_g	C1_5159_g	C10_364_g	C100_925_g	C103_5075_g	C104_5622_g	C105_8142_g	C106_6176_g	C107_4423_g	C108_5253_g	C109_6841_g	C11_3036_g	C110_1934_g	C111_9749_g	C112_1350_g	C113_9652_g	C114_5610_g	C115_7104_g	C117_6894_g	C118_9075_g	C119_5157_g	C12_4277_g	C120_7746_g	C121_8169_g	C122_6011_g	C123_8486_g	C124_8123_g	C125_5112_g	C126_8732_g	C127_3964_g	C128_1621_g	C129_2669_g	C13_1757_g	C130_5392_g	C131_7086_g	C132_7350_g	C133_8295_g	C134_327_g	C135_9737_g	C136_8922_g	C137_9627_g	C138_9652_g	C139_4738_g	C14_1602_g
28	ARAF001_2136_g	ARAF002_2286_g	ARAF003_9243_g	ARAF004_4941_g	ARAF005_7524_g	ARAF006_8451_g	C1_5158_g	C10_363_g	C100_926_g	C103_5076_g	C104_5623_g	C105_8141_g	C106_6175_g	C107_4422_g	C108_5254_g	C109_6842_g	C11_3037_g	C110_1935_g	C111_9750_g	C112_1351_g	C113_9653_g	C114_5611_g	C115_7105_g	C117_6893_g	C118_9074_g	C119_5158_g	C12_4278_g	C120_7745_g	C121_8168_g	C122_6010_g	C123_8487_g	C124_8122_g	C125_5111_g	C126_8733_g	C127_3965_g	C128_1622_g	C129_2670_g	C13_1756_g	C130_5393_g	C131_7085_g	C132_7349_g	C133_8296_g	C134_328_g	C135_9738_g	C136_8921_g	C137_9628_g	C138_9653_g	C139_4737_g	C14_1601_g
29	ARAF001_2137_g	ARAF002_2285_g	ARAF003_9242_g	ARAF004_4940_g	ARAF005_7525_g	ARAF006_8452_g	C1_5157_g	C10_362_g	C100_927_g	C103_5077_g	C104_5624_g	C105_8140_g	C106_6174_g	C107_4421_g	C108_5255_g	C109_6843_g	C11_3038_g	C110_1936_g	C111_9751_g	C112_1352_g	C113_9654_g	C114_5612_g	C115_7106_g	C117_6892_g	C118_9073_g	C119_5159_g	C12_4279_g	C120_7744_g	C121_8167_g	C122_6009_g	C123_8488_g	C124_8121_g	C125_5110_g	C126_8734_g	C127_3966_g	C128_1623_g	C129_2671_g	C13_1755_g	C130_5394_g	C131_7084_g	C132_7348_g	C133_8297_g	C134_329_g	C135_9739_g	C136_8920_g	C137_9629_g	C138_9654_g	C139_4736_g	C14_1600_g
30	ARAF001_2138_g	ARAF002_2284_g	ARAF003_9241_g	ARAF004_4939_g	ARAF005_7526_g	ARAF006_8453_g	C1_5156_g	C10_361_g	C100_928_g	C103_5078_g	C104_5625_g	C105_8139_g	C106_6173_g	C107_4420_g	C108_5256_g	C109_6844_g	C11_3039_g	C110_1937_g	C111_9752_g	C112_1353_g	C113_9655_g	C114_5613_g	C115_7107_g	C117_6891_g	C118_9072_g	C119_5160_g	C12_4280_g	C120_7743_g	C121_8166_g	C122_6008_g	C123_8489_g	C124_8120_g	C125_5109_g	C126_8735_g	C127_3967_g	C128_1624_g	C129_2672_g	C13_1754_g	C130_5395_g	C131_7083_g	C132_7347_g	C133_8298_g	C134_330_g	C135_9740_g	C136_8919_g	C137_9630_g	C138_9655_g	C139_4735_g	C14_1599_g
31	ARAF001_2139_g	ARAF002_2283_g	ARAF003_9240_g	ARAF004_4938_g	ARAF005_7527_g	ARAF006_8454_g	C1_5155_g	C10_360_g	C100_929_g	C103_5079_g	C104_5626_g	C105_8138_g	C106_6172_g	C107_4419_g	C108_5257_g	C109_6845_g	C11_3040_g	C110_1938_g	C111_9753_g	C112_1354_g	C113_9656_g	C114_5614_g	C115_7108_g	C117_6890_g	C118_9071_g	C119_5161_g	C12_4281_g	C120_7742_g	C121_8165_g	C122_6007_g	C123_8490_g	C124_8119_g	C125_5108_g	C126_8736_g	C127_3968_g	C128_1625_g	C129_2673_g	C13_1753_g	C130_5396_g	C131_7082_g	C132_7346_g	C133_8299_g	C134_331_g	C135_9741_g	C136_8918_g	C137_9631_g	C138_9656_g	C139_4734_g	C14_1598_g
32	ARAF001_2140_g	ARAF002_2282_g	ARAF003_9239_g	ARAF004_4937_g	ARAF005_7528_g	ARAF006_8455_g	C1_5154_g	C10_359_g	C100_930_g	C103_5080_g	C104_5627_g	C105_8137_g	C106_6171_g	C107_4418_g	C108_5258_g	C109_6846_g	C11_3041_g	C110_1939_g	C111_9754_g	C112_1355_g	C113_9657_g	C114_5615_g	C115_7109_g	C117_6889_g	C118_9070_g	C119_5162_g	C12_4282_g	C120_7741_g	C121_8164_g	C122_6006_g	C123_8491_g	C124_8118_g	C125_5107_g	C126_8737_g	C127_3969_g	C128_1626_g	C129_2674_g	C13_1752_g	C130_5397_g	C131_7081_g	C132_7345_g	C133_8300_g	C134_332_g	C135_9742_g	C136_8917_g	C137_9632_g	C138_9657_g	C139_4733_g	C14_1597_g
33	ARAF001_2141_g	ARAF002_2281_g	ARAF003_9238_g	ARAF004_4936_g	ARAF005_7529_g	ARAF006_8456_g	C1_5153_g	C10_358_g	C100_931_g	C103_5081_g	C104_5628_g	C105_8136_g	C106_6170_g	C107_4417_g	C108_5259_g	C109_6847_g	C11_3042_g	C110_1940_g	C111_9755_g	C112_1356_g	C113_9658_g	C114_5616_g	C115_7110_g	C117_6888_g	C118_9069_g	C119_5163_g	C12_4283_g	C120_7740_g	C121_8163_g	C122_6005_g	C123_8492_g	C124_8117_g	C125_5106_g	C126_8738_g	C127_3970_g	C128_1627_g	C129_2675_g	C13_1751_g	C130_5398_g	C131_7080_g	C132_7344_g	C133_8301_g	C134_333_g	C135_9743_g	C136_8916_g	C137_9633_g	C138_9658_g	C139_4732_g	C14_1596_g
34	ARAF001_2142_g	ARAF002_2280_g	ARAF003_9237_g	ARAF004_4935_g	ARAF005_7530_g	ARAF006_8457_g	C1_5152_g	C10_357_g	C100_932_g	C103_5082_g	C104_5629_g	C105_8135_g	C106_6169_g	C107_4416_g	C108_5260_g	C109_6848_g	C11_3043_g	C110_1941_g	C111_9756_g	C112_1357_g	C113_9659_g	C114_5617_g	C115_7111_g	C117_6887_g	C118_9068_g	C119_5164_g	C12_4284_g	C120_7739_g	C121_8162_g	C122_6004_g	C123_8493_g	C124_8116_g	C125_5105_g	C126_8739_g	C127_3971_g	C128_1628_g	C129_2676_g	C13_1750_g	C130_5399_g	C131_7079_g	C132_7343_g	C133_8302_g	C134_334_g	C135_9744_g	C136_8915_g	C137_9634_g	C138_9659_g	C139_4731_g	C14_1595_g
35	ARAF001_2143_g	ARAF002_2279_g	ARAF003_9235_g	ARAF004_4934_g	ARAF005_7532_g	ARAF006_8459_g	C1_5151_g	C10_356_g	C100_934_g	C103_5084_g	C104_5631_g	C105_8134_g	C106_6167_g	C107_4414_g	C108_5262_g	C109_6849_g	C11_3045_g	C110_1943_g	C111_9758_g	C112_1359_g	C113_9661_g	C114_5619_g	C115_7112_g	C117_6885_g	C118_9066_g	C119_5165_g	C12_4285_g	C120_7737_g	C121_8161_g	C122_6002_g	C123_8494_g	C124_8115_g	C125_5104_g	C126_8741_g	C127_3972_g	C128_1630_g	C129_2677_g	C13_1749_g	C130_5401_g	C131_7077_g	C132_7342_g	C133_8304_g	C134_336_g	C135_9745_g	C136_8913_g	C137_9636_g	C138_9661_g	C139_4729_g	C14_1593_g
36	ARAF001_2144_g	ARAF002_2278_g	ARAF003_9234_g	ARAF004_4933_g	ARAF005_7533_g	ARAF006_8460_g	C1_5150_g	C10_355_g	C100_935_g	C103_5085_g	C104_5632_g	C105_8133_g	C106_6166_g	C107_4413_g	C108_5263_g	C109_6850_g	C11_3046_g	C110_1944_g	C111_9759_g	C112_1360_g	C113_9662_g	C114_5620_g	C115_7113_g	C117_6884_g	C118_9065_g	C119_5166_g	C12_4286_g	C120_7736_g	C121_8160_g	C122_6001_g	C123_8495_g	C124_8114_g	C125_4169_g	C126_8742_g	C127_3973_g	C128_1631_g	C129_2678_g	C13_1748_g	C130_5402_g	C131_7076_g	C132_7341_g	C133_8305_g	C134_337_g	C135_9746_g	C136_8912_g	C137_9637_g	C138_9662_g	C139_4728_g	C14_1592_g
37	ARAF001_2145_g	ARAF002_2277_g	ARAF003_9233_g	ARAF004_4932_g	ARAF005_7534_g	ARAF006_8461_g	C1_5149_g	C10_354_g	C100_936_g	C103_5086_g	C104_5633_g	C105_8132_g	C106_6165_g	C107_4412_g	C108_5264_g	C109_2357_g	C11_3047_g	C110_1945_g	C111_9760_g	C112_1361_g	C113_9663_g	C114_5621_g	C115_7114_g	C117_6883_g	C118_9064_g	C119_5167_g	C12_4287_g	C120_7735_g	C121_6444_g	C122_6000_g	C123_6921_g	C124_682_g	C125_4170_g	C126_8743_g	C127_5984_g	C128_3697_g	C129_2679_g	C13_1747_g	C130_9110_g	C131_7075_g	C132_7340_g	C133_8306_g	C134_338_g	C135_9747_g	C136_8911_g	C137_9638_g	C138_9663_g	C139_4727_g	C14_1591_g
38	ARAF001_2146_g	ARAF002_2276_g	ARAF003_9232_g	ARAF004_4931_g	ARAF005_7535_g	ARAF006_8462_g	C1_5148_g	C10_353_g	C100_937_g	C103_5087_g	C104_5634_g	C105_8131_g	C106_6164_g	C107_4411_g	C108_5265_g	C109_2356_g	C11_3048_g	C110_1946_g	C111_9761_g	C112_1362_g	C113_9664_g	C114_5622_g	C115_7115_g	C117_6882_g	C118_9063_g	C119_5168_g	C12_4288_g	C120_7734_g	C121_6445_g	C122_5999_g	C123_6922_g	C124_683_g	C125_4171_g	C126_8744_g	C127_5983_g	C128_3698_g	C129_2680_g	C13_1746_g	C130_9111_g	C131_7074_g	C132_7974_g	C133_8307_g	C134_339_g	C135_9748_g	C136_8910_g	C137_9639_g	C138_9664_g	C139_4726_g	C14_1590_g
39	ARAF001_2147_g	ARAF002_2275_g	ARAF003_9231_g	ARAF004_4930_g	ARAF005_7536_g	ARAF006_8463_g	C1_5147_g	C10_352_g	C100_938_g	C103_5088_g	C104_5635_g	C105_8130_g	C106_6163_g	C107_4410_g	C108_5266_g	C109_2355_g	C11_3049_g	C110_1947_g	C111_9762_g	C112_1363_g	C113_9665_g	C114_5623_g	C115_7116_g	C117_6881_g	C118_9062_g	C119_5169_g	C12_4289_g	C120_7733_g	C121_6446_g	C122_5998_g	C123_6923_g	C124_684_g	C125_4172_g	C126_8745_g	C127_5982_g	C128_3699_g	C129_2681_g	C13_1745_g	C130_9112_g	C131_7073_g	C132_7975_g	C133_8308_g	C134_340_g	C135_9749_g	C136_8909_g	C137_9640_g	C138_9665_g	C139_4725_g	C14_1589_g
40	ARAF001_2148_g	ARAF002_2274_g	ARAF003_9230_g	ARAF004_4929_g	ARAF005_7537_g	ARAF006_8464_g	C1_5146_g	C10_351_g	C100_939_g	C103_5089_g	C104_5636_g	C105_8129_g	C106_6162_g	C107_4409_g	C108_5267_g	C109_2354_g	C11_3050_g	C110_1948_g	C111_9763_g	C112_1364_g	C113_9666_g	C114_5624_g	C115_7117_g	C117_6880_g	C118_9061_g	C119_5170_g	C12_4290_g	C120_7732_g	C121_6447_g	C122_5997_g	C123_6924_g	C124_685_g	C125_4173_g	C126_8746_g	C127_5981_g	C128_3700_g	C129_2682_g	C13_1744_g	C130_9113_g	C131_7072_g	C132_7976_g	C133_8309_g	C134_341_g	C135_9750_g	C136_8908_g	C137_9641_g	C138_9666_g	C139_4724_g	C14_1588_g
41	ARAF001_2149_g	ARAF002_1426_g	ARAF003_9229_g	ARAF004_1481_g	ARAF005_7538_g	ARAF006_8465_g	C1_4760_g	C10_1243_g	C100_1810_g	C103_8541_g	C104_6027_g	C105_986_g	C106_6161_g	C107_4408_g	C108_9134_g	C109_311_g	C11_1266_g	C110_7628_g	C111_9764_g	C112_5819_g	C113_9667_g	C114_4210_g	C115_8012_g	C117_6879_g	C118_9060_g	C119_9316_g	C12_1011_g	C120_7731_g	C121_6448_g	C122_5996_g	C123_2568_g	C124_686_g	C125_89_g	C126_8747_g	C127_5980_g	C128_3701_g	C129_2683_g	C13_2951_g	C130_9114_g	C131_7071_g	C132_7977_g	C133_5484_g	C134_5693_g	C135_9751_g	C136_8907_g	C137_9642_g	C138_9667_g	C139_4723_g	C14_5207_g
42	ARAF001_2150_g	ARAF002_1427_g	ARAF003_9228_g	ARAF004_1480_g	ARAF005_7539_g	ARAF006_8466_g	C1_4761_g	C10_1244_g	C100_1811_g	C103_8542_g	C104_6028_g	C105_987_g	C106_6160_g	C107_4407_g	C108_9135_g	C109_312_g	C11_1265_g	C110_7629_g	C111_9765_g	C112_5818_g	C113_9668_g	C114_4211_g	C115_8011_g	C117_6878_g	C118_9059_g	C119_9317_g	C12_1012_g	C120_7730_g	C121_6449_g	C122_5995_g	C123_2569_g	C124_687_g	C125_88_g	C126_8748_g	C127_5979_g	C128_3702_g	C129_2684_g	C13_2950_g	C130_9115_g	C131_7070_g	C132_7978_g	C133_5485_g	C134_5694_g	C135_9752_g	C136_8906_g	C137_9643_g	C138_9668_g	C139_4722_g	C14_5206_g
43	ARAF001_2151_g	ARAF002_1428_g	ARAF003_9227_g	ARAF004_1479_g	ARAF005_7540_g	ARAF006_8467_g	C1_4762_g	C10_1245_g	C100_1812_g	C103_8543_g	C104_6029_g	C105_988_g	C106_6159_g	C107_4406_g	C108_9136_g	C109_313_g	C11_1264_g	C110_7630_g	C111_9766_g	C112_5817_g	C113_9669_g	C114_4212_g	C115_8010_g	C117_6877_g	C118_9058_g	C119_9318_g	C12_1013_g	C120_7729_g	C121_6450_g	C122_5994_g	C123_2570_g	C124_688_g	C125_87_g	C126_8749_g	C127_5978_g	C128_3703_g	C129_2685_g	C13_2949_g	C130_9116_g	C131_7069_g	C132_7979_g	C133_5486_g	C134_5695_g	C135_9753_g	C136_8905_g	C137_9644_g	C138_9669_g	C139_4721_g	C14_5205_g
44	ARAF001_2152_g	ARAF002_1429_g	ARAF003_9226_g	ARAF004_1478_g	ARAF005_7541_g	ARAF006_8468_g	C1_4763_g	C10_1246_g	C100_1813_g	C103_8544_g	C104_6030_g	C105_989_g	C106_6158_g	C107_4405_g	C108_9137_g	C109_314_g	C11_1263_g	C110_7631_g	C111_9767_g	C112_5816_g	C113_9670_g	C114_4213_g	C115_8009_g	C117_6876_g	C118_9057_g	C119_9319_g	C12_1014_g	C120_7728_g	C121_6451_g	C122_5993_g	C123_2571_g	C124_689_g	C125_86_g	C126_8750_g	C127_5977_g	C128_3704_g	C129_2686_g	C13_2948_g	C130_9117_g	C131_7068_g	C132_7980_g	C133_5487_g	C134_5696_g	C135_9754_g	C136_8904_g	C137_9645_g	C138_9670_g	C139_4720_g	C14_5204_g
45	ARAF001_2153_g	ARAF002_1430_g	ARAF003_9225_g	ARAF004_1477_g	ARAF005_7542_g	ARAF006_8469_g	C1_4764_g	C10_1247_g	C100_1814_g	C103_8545_g	C104_6031_g	C105_990_g	C106_6157_g	C107_4404_g	C108_9138_g	C109_315_g	C11_1262_g	C110_7632_g	C111_9768_g	C112_5815_g	C113_9671_g	C114_4214_g	C115_8008_g	C117_6875_g	C118_9056_g	C119_9320_g	C12_1015_g	C120_7727_g	C121_6452_g	C122_5992_g	C123_2572_g	C124_690_g	C125_85_g	C126_8751_g	C127_5976_g	C128_3705_g	C129_2687_g	C13_2947_g	C130_9118_g	C131_7067_g	C132_7981_g	C133_5488_g	C134_5697_g	C135_9755_g	C136_8903_g	C137_9646_g	C138_9671_g	C139_4719_g	C14_5203_g
46	ARAF001_2154_g	ARAF002_1431_g	ARAF003_9224_g	ARAF004_1476_g	ARAF005_7543_g	ARAF006_8470_g	C1_4765_g	C10_1248_g	C100_1815_g	C103_8546_g	C104_6032_g	C105_991_g	C106_6156_g	C107_4403_g	C108_9139_g	C109_316_g	C11_1261_g	C110_7633_g	C111_9769_g	C112_5814_g	C113_9672_g	C114_4215_g	C115_8007_g	C117_6874_g	C118_9055_g	C119_9321_g	C12_1016_g	C120_7726_g	C121_6453_g	C122_5991_g	C123_2573_g	C124_691_g	C125_84_g	C126_8752_g	C127_5975_g	C128_3706_g	C129_2688_g	C13_2946_g	C130_9119_g	C131_7066_g	C132_7982_g	C133_5489_g	C134_5698_g	C135_9756_g	C136_8902_g	C137_9647_g	C138_9672_g	C139_4718_g	C14_5202_g
47	ARAF001_2155_g	ARAF002_1432_g	ARAF003_9223_g	ARAF004_1475_g	ARAF005_7544_g	ARAF006_8471_g	C1_4766_g	C10_1249_g	C100_1816_g	C103_8547_g	C104_6033_g	C105_992_g	C106_6155_g	C107_4402_g	C108_9140_g	C109_317_g	C11_1260_g	C110_7634_g	C111_9770_g	C112_5813_g	C113_9673_g	C114_4216_g	C115_8006_g	C117_6873_g	C118_9054_g	C119_9322_g	C12_1017_g	C120_7725_g	C121_6454_g	C122_5990_g	C123_2574_g	C124_692_g	C125_83_g	C126_8753_g	C127_5974_g	C128_3707_g	C129_2689_g	C13_2945_g	C130_9120_g	C131_7065_g	C132_7983_g	C133_5490_g	C134_5699_g	C135_9757_g	C136_8901_g	C137_9648_g	C138_9673_g	C139_4717_g	C14_5201_g
48	ARAF001_2156_g	ARAF002_1433_g	ARAF003_9222_g	ARAF004_1474_g	ARAF005_7545_g	ARAF006_8472_g	C1_4767_g	C10_1250_g	C100_1817_g	C103_8548_g	C104_6034_g	C105_993_g	C106_6154_g	C107_4401_g	C108_9141_g	C109_318_g	C11_1259_g	C110_7635_g	C111_9771_g	C112_5812_g	C113_9674_g	C114_4217_g	C115_8005_g	C117_6872_g	C118_9053_g	C119_9323_g	C12_1018_g	C120_7724_g	C121_6455_g	C122_5989_g	C123_2575_g	C124_693_g	C125_82_g	C126_8754_g	C127_5973_g	C128_3708_g	C129_2690_g	C13_2944_g	C130_9121_g	C131_7064_g	C132_7984_g	C133_5491_g	C134_5700_g	C135_9758_g	C136_8900_g	C137_9649_g	C138_9674_g	C139_4716_g	C14_5200_g
49	ARAF001_2157_g	ARAF002_1434_g	ARAF003_9221_g	ARAF004_1473_g	ARAF005_7546_g	ARAF006_8473_g	C1_4768_g	C10_1251_g	C100_1818_g	C103_8549_g	C104_6035_g	C105_994_g	C106_6153_g	C107_4400_g	C108_9142_g	C109_319_g	C11_1258_g	C110_7636_g	C111_9772_g	C112_5811_g	C113_9675_g	C114_4218_g	C115_8004_g	C117_6871_g	C118_9052_g	C119_9324_g	C12_1019_g	C120_7723_g	C121_6456_g	C122_5988_g	C123_2576_g	C124_694_g	C125_81_g	C126_8755_g	C127_5972_g	C128_3709_g	C129_2691_g	C13_2943_g	C130_9122_g	C131_7063_g	C132_7985_g	C133_5492_g	C134_5701_g	C135_9759_g	C136_8899_g	C137_9650_g	C138_9675_g	C139_4715_g	C14_5199_g
50	ARAF001_2158_g	ARAF002_1435_g	ARAF003_9220_g	ARAF004_1472_g	ARAF005_7547_g	ARAF006_8474_g	C1_4769_g	C10_1252_g	C100_1819_g	C103_8550_g	C104_6036_g	C105_995_g	C106_6152_g	C107_4399_g	C108_9143_g	C109_320_g	C11_1257_g	C110_7637_g	C111_9773_g	C112_5810_g	C113_9676_g	C114_4219_g	C115_8003_g	C117_6870_g	C118_9051_g	C119_9325_g	C12_1020_g	C120_7722_g	C121_6457_g	C122_5987_g	C123_2577_g	C124_695_g	C125_80_g	C126_8756_g	C127_5971_g	C128_3710_g	C129_2692_g	C13_2942_g	C130_9123_g	C131_7062_g	C132_7986_g	C133_5493_g	C134_5702_g	C135_9760_g	C136_8898_g	C137_9651_g	C138_9676_g	C139_4714_g	C14_5198_g
51	ARAF001_2159_g	ARAF002_1436_g	ARAF003_9219_g	ARAF004_1471_g	ARAF005_7548_g	ARAF006_8475_g	C1_4770_g	C10_1253_g	C100_1820_g	C103_8551_g	C104_6037_g	C105_996_g	C106_6151_g	C107_4398_g	C108_9144_g	C109_321_g	C11_1256_g	C110_7638_g	C111_9774_g	C112_5809_g	C113_9677_g	C114_4220_g	C115_8002_g	C117_6869_g	C118_9050_g	C119_9326_g	C12_1021_g	C120_7721_g	C121_6458_g	C122_5986_g	C123_2578_g	C124_696_g	C125_79_g	C126_8757_g	C127_5970_g	C128_3711_g	C129_2693_g	C13_2941_g	C130_9124_g	C131_7061_g	C132_7987_g	C133_5494_g	C134_5703_g	C135_9761_g	C136_8897_g	C137_9652_g	C138_9677_g	C139_4713_g	C14_5197_g
52	ARAF001_2160_g	ARAF002_1437_g	ARAF003_9218_g	ARAF004_1470_g	ARAF005_7549_g	ARAF006_8476_g	C1_4771_g	C10_1254_g	C100_1821_g	C103_8552_g	C104_6038_g	C105_997_g	C106_6150_g	C107_4397_g	C108_9145_g	C109_322_g	C11_1255_g	C110_7639_g	C111_9775_g	C112_5808_g	C113_9678_g	C114_4221_g	C115_8001_g	C117_6868_g	C118_9049_g	C119_9327_g	C12_1022_g	C120_7720_g	C121_6459_g	C122_5985_g	C123_2579_g	C124_697_g	C125_78_g	C126_8758_g	C127_5969_g	C128_3712_g	C129_2694_g	C13_2940_g	C130_9125_g	C131_7060_g	C132_7988_g	C133_5495_g	C134_5704_g	C135_9762_g	C136_8896_g	C137_9653_g	C138_9678_g	C139_4712_g	C14_5196_g
53	ARAF001_2161_g	ARAF002_1438_g	ARAF003_9217_g	ARAF004_1469_g	ARAF005_7550_g	ARAF006_8477_g	C1_4772_g	C10_1255_g	C100_1822_g	C103_8553_g	C104_6039_g	C105_998_g	C106_6149_g	C107_4396_g	C108_9146_g	C109_323_g	C11_1254_g	C110_7640_g	C111_9776_g	C112_5807_g	C113_9679_g	C114_4222_g	C115_8000_g	C117_6867_g	C118_9048_g	C119_9328_g	C12_1023_g	C120_7719_g	C121_6460_g	C122_5984_g	C123_2580_g	C124_698_g	C125_77_g	C126_8759_g	C127_5968_g	C128_3713_g	C129_2695_g	C13_2939_g	C130_9126_g	C131_7059_g	C132_7989_g	C133_5496_g	C134_5705_g	C135_9763_g	C136_8895_g	C137_9654_g	C138_9679_g	C139_4711_g	C14_5195_g
54	ARAF001_2162_g	ARAF002_3882_g	ARAF003_9216_g	ARAF004_3587_g	ARAF005_7551_g	ARAF006_3934_g	C1_858_g	C10_4407_g	C100_7910_g	C103_7216_g	C104_433_g	C105_4094_g	C106_6324_g	C107_2841_g	C108_2771_g	C109_1971_g	C11_1958_g	C110_7095_g	C111_9601_g	C112_1555_g	C113_8329_g	C114_5149_g	C115_6858_g	C117_7500_g	C118_468_g	C119_7166_g	C12_3011_g	C120_7825_g	C121_258_g	C122_5983_g	C123_2711_g	C124_699_g	C125_8721_g	C126_8383_g	C127_1371_g	C128_1156_g	C129_2696_g	C13_4372_g	C130_996_g	C131_111_g	C132_4935_g	C133_2305_g	C134_7834_g	C135_4961_g	C136_5071_g	C137_5735_g	C138_8575_g	C139_3891_g	C14_7627_g
55	ARAF001_2163_g	ARAF002_3883_g	ARAF003_9215_g	ARAF004_3586_g	ARAF005_7552_g	ARAF006_3935_g	C1_859_g	C10_4408_g	C100_7911_g	C103_7217_g	C104_434_g	C105_4095_g	C106_6325_g	C107_2842_g	C108_2770_g	C109_1970_g	C11_1957_g	C110_7096_g	C111_9602_g	C112_1556_g	C113_8330_g	C114_5148_g	C115_6859_g	C117_7501_g	C118_467_g	C119_7167_g	C12_3010_g	C120_7826_g	C121_257_g	C122_5982_g	C123_2710_g	C124_1963_g	C125_8722_g	C126_8384_g	C127_1370_g	C128_1157_g	C129_2697_g	C13_4373_g	C130_995_g	C131_112_g	C132_4934_g	C133_5435_g	C134_9651_g	C135_4962_g	C136_5072_g	C137_5736_g	C138_8576_g	C139_3890_g	C14_7628_g
56	ARAF001_2293_g	ARAF002_8420_g	ARAF003_118_g	ARAF004_4244_g	ARAF005_6054_g	ARAF006_108_g	C1_6795_g	C10_6485_g	C100_3483_g	C103_1564_g	C104_6420_g	C105_4062_g	C106_85_g	C107_320_g	C108_445_g	C109_345_g	C11_9054_g	C110_3731_g	C111_681_g	C112_1980_g	C113_3237_g	C114_7187_g	C115_451_g	C117_8851_g	C118_8738_g	C119_2923_g	C12_5249_g	C120_813_g	C121_8441_g	C122_1306_g	C123_7266_g	C124_7857_g	C125_2985_g	C126_8201_g	C127_7316_g	C128_1339_g	C129_3036_g	C13_138_g	C130_1470_g	C131_7003_g	C132_466_g	C133_1063_g	C134_8585_g	C135_7584_g	C136_1680_g	C137_9693_g	C138_198_g	C139_7526_g	C14_7830_g
57	ARAF001_2294_g	ARAF002_8419_g	ARAF003_119_g	ARAF004_4245_g	ARAF005_6055_g	ARAF006_109_g	C1_6796_g	C10_6484_g	C100_3484_g	C103_1565_g	C104_6419_g	C105_4061_g	C106_86_g	C107_321_g	C108_446_g	C109_344_g	C11_9053_g	C110_3730_g	C111_682_g	C112_1979_g	C113_3236_g	C114_7186_g	C115_450_g	C117_8850_g	C118_8737_g	C119_2922_g	C12_5250_g	C120_812_g	C121_8440_g	C122_1305_g	C123_7265_g	C124_7856_g	C125_2986_g	C126_8200_g	C127_7315_g	----------	C129_3035_g	C13_137_g	C130_1471_g	C131_7002_g	C132_465_g	C133_1062_g	C134_8584_g	C135_7583_g	C136_1681_g	C137_9694_g	C138_197_g	C139_7525_g	C14_7831_g
58	ARAF001_2295_g	ARAF002_8418_g	ARAF003_120_g	ARAF004_4246_g	ARAF005_6056_g	ARAF006_110_g	C1_6797_g	C10_6483_g	C100_3485_g	C103_1566_g	C104_6418_g	C105_4060_g	C106_87_g	C107_322_g	C108_447_g	C109_343_g	C11_9052_g	C110_3729_g	----------	C112_1978_g	C113_3235_g	C114_7185_g	C115_449_g	C117_8849_g	C118_8736_g	C119_2921_g	C12_5251_g	C120_811_g	C121_8439_g	----------	C123_7264_g	C124_7855_g	C125_2987_g	C126_8199_g	C127_7314_g	C128_1338_g	C129_3034_g	C13_136_g	C130_1472_g	C131_7001_g	C132_464_g	C133_1061_g	C134_8583_g	C135_7582_g	C136_1682_g	C137_9695_g	C138_196_g	C139_7524_g	C14_7832_g
59	ARAF001_2296_g	ARAF002_8417_g	ARAF003_121_g	ARAF004_4247_g	ARAF005_6057_g	ARAF006_111_g	C1_7394_g	C10_4073_g	C100_1300_g	C103_6077_g	C104_2334_g	C105_3214_g	C106_2987_g	C107_2781_g	C108_1304_g	C109_6859_g	C11_3140_g	C110_3728_g	C111_6338_g	C112_8763_g	C113_6468_g	C114_3287_g	C115_5272_g	C117_7336_g	C118_8735_g	C119_1181_g	C12_5252_g	C120_9632_g	C121_3629_g	C122_8623_g	C123_7263_g	C124_5821_g	C125_2549_g	C126_2593_g	C127_4271_g	C128_1337_g	C129_1916_g	C13_7472_g	C130_2567_g	C131_2779_g	C132_4678_g	C133_1060_g	C134_3927_g	C135_3967_g	C136_9074_g	C137_9696_g	C138_2520_g	C139_5785_g	C14_7833_g
60	ARAF001_2297_g	ARAF002_8416_g	ARAF003_122_g	ARAF004_4248_g	ARAF005_6058_g	ARAF006_112_g	C1_7395_g	C10_4074_g	C100_1299_g	C103_6078_g	C104_2335_g	C105_3215_g	C106_2988_g	C107_2780_g	C108_1303_g	C109_6860_g	C11_3139_g	C110_3727_g	C111_6339_g	C112_8762_g	C113_6469_g	C114_3288_g	C115_5271_g	C117_7337_g	C118_8734_g	C119_1180_g	C12_5253_g	C120_9631_g	C121_3628_g	C122_8622_g	C123_7262_g	C124_5820_g	C125_2548_g	C126_2594_g	C127_4272_g	C128_1336_g	C129_1917_g	C13_7473_g	C130_2568_g	C131_2780_g	C132_4677_g	C133_1059_g	C134_3926_g	C135_3968_g	C136_9075_g	C137_9697_g	C138_2519_g	C139_5786_g	C14_7834_g
61	ARAF001_2298_g	ARAF002_8415_g	ARAF003_123_g	ARAF004_4249_g	ARAF005_6059_g	ARAF006_113_g	C1_7396_g	C10_4075_g	C100_1298_g	C103_6079_g	C104_2336_g	C105_3216_g	C106_2989_g	C107_2779_g	C108_1302_g	C109_6861_g	C11_3138_g	C110_3726_g	C111_6340_g	C112_8761_g	C113_6470_g	C114_3289_g	C115_5270_g	C117_7338_g	C118_8733_g	C119_1179_g	C12_5254_g	C120_9630_g	C121_3627_g	C122_8621_g	C123_7261_g	C124_5819_g	C125_2547_g	C126_2595_g	C127_4273_g	C128_1335_g	C129_1918_g	C13_7474_g	C130_2569_g	C131_2781_g	C132_4676_g	C133_1058_g	C134_3925_g	C135_3969_g	C136_9076_g	C137_9698_g	C138_2518_g	C139_5787_g	C14_7835_g
62	ARAF001_2299_g	ARAF002_8414_g	ARAF003_124_g	ARAF004_4250_g	ARAF005_6060_g	ARAF006_114_g	C1_7397_g	C10_4076_g	C100_1297_g	C103_6080_g	C104_2337_g	C105_3217_g	C106_2990_g	C107_2778_g	C108_1301_g	C109_6862_g	C11_3137_g	C110_3725_g	C111_6341_g	C112_8760_g	C113_6471_g	C114_3290_g	C115_5269_g	C117_7339_g	C118_8732_g	C119_1178_g	C12_5255_g	C120_9629_g	C121_3626_g	C122_8620_g	C123_7260_g	C124_5818_g	C125_2546_g	C126_2596_g	C127_4274_g	C128_1334_g	C129_1919_g	C13_7475_g	C130_2570_g	C131_2782_g	C132_4675_g	C133_1057_g	C134_3924_g	C135_3970_g	C136_9077_g	C137_9699_g	C138_2517_g	C139_5788_g	C14_7836_g
63	ARAF001_2300_g	ARAF002_1620_g	ARAF003_125_g	ARAF004_4251_g	ARAF005_6061_g	ARAF006_115_g	C1_4804_g	C10_4077_g	C100_110_g	C103_254_g	C104_3903_g	----------	C106_2991_g	C107_3346_g	C108_7705_g	C109_3056_g	C11_3136_g	C110_353_g	C111_6342_g	C112_3296_g	C113_6472_g	C114_772_g	C115_5164_g	C117_7340_g	C118_8731_g	C119_3220_g	C12_2994_g	C120_9628_g	C121_3625_g	C122_4986_g	C123_6013_g	C124_5817_g	C125_7491_g	C126_2597_g	C127_4275_g	C128_1333_g	C129_1920_g	C13_7476_g	C130_2571_g	C131_2783_g	C132_4674_g	C133_9174_g	C134_3076_g	C135_3971_g	C136_9078_g	C137_9700_g	C138_2516_g	C139_5789_g	C14_7837_g
64	ARAF001_2301_g	ARAF002_1619_g	ARAF003_126_g	ARAF004_4252_g	ARAF005_6062_g	ARAF006_116_g	C1_5219_g	C10_4078_g	C100_111_g	C103_253_g	C104_3902_g	C105_8370_g	C106_2992_g	C107_3347_g	C108_7706_g	C109_3057_g	C11_3135_g	C110_354_g	C111_6343_g	C112_3297_g	C113_6473_g	C114_771_g	C115_5165_g	C117_7341_g	C118_8730_g	C119_3221_g	C12_2993_g	C120_9627_g	C121_3624_g	C122_4987_g	C123_6012_g	C124_5816_g	C125_7492_g	C126_2598_g	C127_4276_g	C128_1332_g	C129_1921_g	C13_7477_g	C130_2572_g	C131_2784_g	C132_4673_g	C133_9175_g	C134_3077_g	C135_3972_g	C136_5410_g	C137_9701_g	C138_2515_g	C139_5790_g	C14_7838_g
65	ARAF001_2302_g	ARAF002_1618_g	ARAF003_127_g	ARAF004_4253_g	ARAF005_6063_g	ARAF006_117_g	C1_5220_g	C10_4079_g	C100_112_g	C103_252_g	C104_3901_g	C105_8369_g	C106_2993_g	C107_3348_g	C108_7707_g	C109_3058_g	C11_3134_g	C110_355_g	C111_6344_g	C112_3298_g	C113_6474_g	C114_770_g	C115_5166_g	C117_7342_g	C118_8729_g	C119_3222_g	C12_2992_g	C120_9626_g	C121_3623_g	C122_4988_g	C123_6011_g	C124_5815_g	C125_7493_g	C126_2599_g	C127_4277_g	C128_1331_g	C129_1922_g	C13_7478_g	C130_2573_g	C131_2785_g	C132_4672_g	C133_9176_g	C134_3078_g	C135_3973_g	C136_5409_g	C137_9702_g	C138_2514_g	C139_5791_g	C14_7839_g
66	ARAF001_2303_g	ARAF002_1617_g	ARAF003_128_g	ARAF004_4254_g	ARAF005_6064_g	ARAF006_118_g	C1_5221_g	C10_4080_g	C100_113_g	C103_251_g	C104_3900_g	C105_8368_g	C106_2994_g	C107_3349_g	C108_7708_g	C109_3059_g	C11_3133_g	C110_356_g	C111_6345_g	C112_3299_g	C113_6475_g	C114_769_g	C115_5167_g	C117_7343_g	C118_8728_g	C119_3223_g	C12_2991_g	C120_9625_g	C121_3622_g	C122_4989_g	C123_6010_g	C124_5814_g	C125_7494_g	C126_2600_g	C127_4278_g	C128_1330_g	C129_1923_g	C13_7479_g	C130_2574_g	C131_2786_g	C132_4671_g	C133_9177_g	C134_3079_g	C135_3974_g	C136_5408_g	C137_9703_g	C138_2513_g	C139_5792_g	C14_7840_g
67	ARAF001_2304_g	ARAF002_1616_g	ARAF003_129_g	ARAF004_4255_g	ARAF005_6065_g	ARAF006_119_g	C1_5222_g	C10_4081_g	C100_114_g	C103_250_g	C104_3899_g	C105_8367_g	C106_2995_g	C107_3350_g	C108_7709_g	C109_3060_g	C11_3132_g	C110_357_g	C111_6346_g	C112_3300_g	C113_6476_g	C114_768_g	C115_5168_g	C117_7344_g	C118_8727_g	C119_3224_g	C12_2990_g	C120_9624_g	C121_3621_g	C122_4990_g	C123_6009_g	C124_5813_g	C125_7495_g	C126_2601_g	C127_4279_g	C128_1329_g	C129_1924_g	C13_7480_g	C130_2575_g	C131_2787_g	C132_4670_g	C133_9178_g	C134_3080_g	C135_3975_g	C136_5407_g	C137_9704_g	C138_2512_g	C139_5793_g	C14_7841_g
68	ARAF001_2305_g	ARAF002_1615_g	----------	ARAF004_4256_g	ARAF005_6066_g	ARAF006_120_g	C1_5223_g	C10_4082_g	C100_115_g	C103_249_g	C104_3898_g	C105_8366_g	C106_2996_g	C107_3351_g	C108_7710_g	C109_3061_g	C11_3131_g	C110_358_g	C111_6347_g	C112_3301_g	C113_6477_g	C114_767_g	C115_5169_g	C117_7345_g	C118_8726_g	C119_3225_g	C12_2989_g	C120_9623_g	C121_3620_g	C122_4991_g	C123_6008_g	C124_5812_g	C125_7496_g	C126_2602_g	C127_4280_g	C128_1328_g	C129_1925_g	C13_7481_g	C130_2576_g	C131_2788_g	C132_4669_g	C133_9179_g	C134_3081_g	C135_3976_g	C136_5406_g	C137_9705_g	C138_2511_g	C139_5794_g	C14_7842_g
69	ARAF001_2314_g	ARAF002_8995_g	ARAF003_3854_g	ARAF004_5319_g	ARAF005_7043_g	ARAF006_3416_g	C1_5710_g	C10_1426_g	C100_9345_g	C103_8153_g	C104_5270_g	C105_5888_g	C106_8989_g	C107_6020_g	C108_4889_g	C109_5425_g	C11_6470_g	C110_8182_g	C111_6678_g	C112_1544_g	C113_3495_g	C114_2261_g	C115_4729_g	C117_2445_g	C118_4444_g	C119_341_g	C12_4307_g	C120_6254_g	C121_1370_g	C122_869_g	C123_5159_g	C124_1556_g	C125_6411_g	C126_936_g	C127_5717_g	----------	C129_9485_g	C13_5867_g	C130_7676_g	C131_1159_g	C132_3801_g	C133_1606_g	C134_6923_g	C135_7648_g	C136_1299_g	C137_4799_g	C138_1644_g	C139_2402_g	C14_8058_g
70	ARAF001_2315_g	ARAF002_8996_g	ARAF003_3853_g	ARAF004_5320_g	ARAF005_7042_g	ARAF006_3417_g	C1_5709_g	C10_1425_g	C100_9346_g	C103_8152_g	C104_5269_g	C105_5889_g	C106_8990_g	C107_6019_g	C108_4888_g	C109_5426_g	C11_6469_g	C110_8183_g	C111_6679_g	C112_1545_g	C113_3494_g	C114_2262_g	C115_4728_g	C117_2446_g	C118_4445_g	C119_340_g	C12_4308_g	C120_6253_g	C121_1369_g	C122_868_g	C123_5160_g	C124_1555_g	C125_6410_g	C126_935_g	C127_5718_g	----------	C129_9486_g	C13_5866_g	C130_7675_g	C131_1158_g	C132_3802_g	C133_1607_g	C134_6922_g	C135_7649_g	C136_1298_g	C137_4798_g	C138_1645_g	C139_2403_g	C14_8059_g
71	ARAF001_2316_g	ARAF002_8997_g	ARAF003_3852_g	ARAF004_5321_g	ARAF005_7041_g	ARAF006_3418_g	C1_5708_g	C10_1424_g	C100_9347_g	C103_8151_g	C104_5268_g	C105_5890_g	C106_8991_g	C107_6018_g	C108_4887_g	C109_5427_g	C11_6468_g	C110_8184_g	C111_6680_g	C112_1546_g	C113_3493_g	C114_2263_g	C115_4727_g	C117_2447_g	C118_4446_g	C119_339_g	C12_4309_g	C120_6252_g	C121_1368_g	C122_867_g	C123_5161_g	C124_1554_g	C125_6409_g	C126_934_g	C127_5719_g	C128_5717_g	C129_9487_g	C13_5865_g	C130_7674_g	C131_1157_g	C132_3803_g	C133_1608_g	C134_6921_g	C135_7650_g	C136_1297_g	C137_4797_g	C138_1646_g	C139_2404_g	C14_8060_g
72	ARAF001_2356_g	ARAF002_1637_g	ARAF003_2896_g	ARAF004_609_g	ARAF005_7510_g	ARAF006_3820_g	C1_716_g	C10_3868_g	C100_5259_g	C103_8946_g	C104_488_g	----------	----------	C107_5412_g	C108_6602_g	C109_6945_g	C11_2507_g	C110_3025_g	C111_3323_g	C112_1213_g	C113_2916_g	C114_7045_g	C115_2482_g	----------	C118_4288_g	C119_1408_g	C12_1025_g	C120_6057_g	C121_6661_g	C122_3196_g	C123_7569_g	C124_9623_g	C125_8300_g	C126_2372_g	C127_4131_g	C128_131_g	C129_7392_g	C13_1681_g	----------	C131_7517_g	C132_153_g	C133_249_g	C134_9038_g	C135_737_g	C136_4433_g	C137_8755_g	C138_6886_g	C139_8704_g	C14_775_g
73	ARAF001_2357_g	ARAF002_2905_g	ARAF003_2897_g	ARAF004_1435_g	ARAF005_7509_g	ARAF006_4646_g	C1_715_g	C10_5879_g	C100_5258_g	C103_8947_g	C104_487_g	C105_7724_g	C106_2221_g	C107_616_g	C108_6601_g	C109_6946_g	C11_4488_g	C110_3026_g	C111_3898_g	C112_1214_g	C113_2917_g	C114_7044_g	C115_5399_g	----------	C118_4287_g	C119_1409_g	C12_5680_g	C120_6058_g	C121_7540_g	C122_1227_g	C123_7568_g	C124_9624_g	C125_8301_g	C126_2373_g	C127_4130_g	C128_132_g	C129_7391_g	C13_8278_g	C130_591_g	C131_7516_g	C132_152_g	C133_250_g	C134_9039_g	C135_7462_g	C136_4434_g	C137_8754_g	C138_7175_g	C139_8703_g	C14_4366_g
74	ARAF001_2358_g	ARAF002_2906_g	ARAF003_2898_g	ARAF004_1434_g	ARAF005_7508_g	ARAF006_4645_g	C1_714_g	C10_5880_g	C100_5257_g	C103_8948_g	C104_486_g	C105_7725_g	C106_2220_g	C107_617_g	C108_6600_g	C109_6947_g	C11_4487_g	C110_3027_g	C111_3897_g	C112_1215_g	C113_2918_g	C114_7043_g	C115_5398_g	----------	C118_4286_g	C119_1410_g	C12_5679_g	C120_6059_g	C121_7541_g	C122_1228_g	C123_7567_g	C124_9625_g	C125_8302_g	C126_2374_g	C127_4129_g	C128_133_g	C129_7390_g	C13_8277_g	C130_590_g	C131_7515_g	C132_151_g	C133_251_g	C134_9040_g	C135_7461_g	C136_4435_g	C137_8753_g	C138_7176_g	C139_8702_g	C14_4367_g
75	ARAF001_2359_g	ARAF002_2907_g	ARAF003_2899_g	ARAF004_1433_g	ARAF005_7507_g	ARAF006_4644_g	C1_713_g	C10_5881_g	C100_5256_g	C103_8949_g	C104_485_g	C105_7726_g	C106_2219_g	C107_618_g	C108_6599_g	C109_6948_g	C11_4486_g	C110_3028_g	C111_3896_g	C112_1216_g	C113_2919_g	C114_7042_g	C115_5397_g	----------	C118_4285_g	C119_1411_g	C12_5678_g	C120_6060_g	C121_7542_g	C122_1229_g	C123_7566_g	C124_9626_g	C125_8303_g	C126_2375_g	C127_4128_g	C128_134_g	C129_7389_g	C13_8276_g	C130_589_g	C131_7514_g	C132_150_g	C133_252_g	C134_9041_g	C135_7460_g	C136_4436_g	C137_8752_g	C138_7177_g	C139_8701_g	C14_4368_g
76	ARAF001_2360_g	ARAF002_2908_g	ARAF003_2900_g	ARAF004_1432_g	ARAF005_7506_g	ARAF006_4643_g	C1_712_g	C10_5882_g	C100_5255_g	C103_8950_g	C104_484_g	C105_7727_g	C106_2218_g	C107_619_g	C108_6598_g	C109_6949_g	C11_4485_g	C110_3029_g	C111_3895_g	C112_1217_g	C113_2920_g	C114_7041_g	C115_5396_g	----------	C118_4284_g	C119_1412_g	C12_5677_g	C120_6061_g	C121_7543_g	C122_1230_g	C123_7565_g	C124_9627_g	C125_8304_g	C126_2376_g	C127_4127_g	C128_135_g	C129_7388_g	C13_8275_g	C130_588_g	C131_7513_g	C132_149_g	C133_253_g	C134_9042_g	C135_7459_g	C136_4437_g	C137_8751_g	C138_7178_g	C139_8700_g	C14_4369_g
77	ARAF001_2361_g	ARAF002_2909_g	ARAF003_2901_g	ARAF004_1431_g	ARAF005_7505_g	ARAF006_4642_g	C1_711_g	C10_5883_g	C100_5254_g	C103_8951_g	C104_483_g	C105_7728_g	C106_2217_g	C107_620_g	C108_6597_g	C109_6950_g	C11_4484_g	C110_3030_g	C111_3894_g	C112_1218_g	C113_2921_g	C114_7040_g	C115_5395_g	----------	C118_4283_g	C119_1413_g	C12_5676_g	C120_6062_g	C121_7544_g	C122_1231_g	C123_7564_g	C124_9628_g	C125_8305_g	C126_2377_g	C127_4126_g	C128_136_g	C129_7387_g	C13_8274_g	C130_587_g	C131_7512_g	C132_148_g	C133_254_g	C134_9043_g	C135_7458_g	C136_4438_g	C137_8750_g	C138_7179_g	C139_8699_g	C14_4370_g
78	ARAF001_2362_g	ARAF002_2910_g	ARAF003_2902_g	ARAF004_1430_g	ARAF005_7504_g	ARAF006_4641_g	C1_710_g	C10_5884_g	C100_5253_g	C103_8952_g	C104_482_g	C105_7729_g	C106_2216_g	C107_621_g	C108_6596_g	C109_6951_g	C11_4483_g	C110_3031_g	C111_3893_g	C112_1219_g	C113_2922_g	C114_7039_g	C115_5394_g	----------	C118_4282_g	C119_1414_g	C12_5675_g	C120_6063_g	C121_7545_g	C122_1232_g	C123_7563_g	C124_9629_g	C125_8306_g	C126_2378_g	C127_4125_g	C128_137_g	C129_7386_g	C13_8273_g	C130_586_g	C131_7511_g	C132_147_g	C133_2529_g	C134_9044_g	C135_7457_g	C136_4439_g	C137_8749_g	C138_7180_g	C139_8698_g	C14_4371_g
79	ARAF001_2363_g	ARAF002_2911_g	ARAF003_2903_g	ARAF004_1429_g	ARAF005_7503_g	ARAF006_4640_g	C1_709_g	C10_5885_g	C100_5252_g	C103_8953_g	C104_481_g	C105_27_g	C106_2215_g	C107_622_g	C108_6595_g	C109_6952_g	C11_4482_g	C110_3032_g	C111_3892_g	C112_1220_g	C113_2923_g	C114_7038_g	C115_5393_g	----------	C118_4281_g	C119_1415_g	C12_5674_g	C120_6064_g	C121_7546_g	C122_1233_g	C123_7562_g	C124_9630_g	C125_8307_g	C126_2379_g	C127_4124_g	C128_138_g	C129_7385_g	C13_8272_g	C130_585_g	C131_7510_g	C132_146_g	C133_2528_g	C134_9045_g	C135_7456_g	C136_4440_g	C137_8748_g	C138_7181_g	C139_8697_g	C14_4372_g
80	ARAF001_2364_g	ARAF002_3900_g	----------	ARAF004_4692_g	----------	ARAF006_4100_g	C1_6094_g	C10_710_g	C100_6945_g	C103_2_g	C104_480_g	C105_9299_g	C106_3302_g	C107_1562_g	C108_4108_g	C109_7722_g	C11_5732_g	C110_7239_g	C111_8390_g	C112_53_g	----------	C114_7036_g	----------	----------	C118_3463_g	C119_8241_g	C12_483_g	----------	C121_3119_g	C122_541_g	----------	----------	C125_4655_g	----------	C127_2735_g	----------	C129_139_g	----------	C130_4182_g	C131_6968_g	C132_4880_g	----------	C134_1771_g	C135_1293_g	----------	----------	C138_6584_g	C139_7736_g	C14_7596_g
81	ARAF001_2365_g	ARAF002_3899_g	----------	ARAF004_4693_g	----------	ARAF006_4099_g	----------	C10_709_g	----------	C103_699_g	C104_1186_g	C105_9300_g	C106_3301_g	C107_1561_g	----------	C109_7721_g	C11_5731_g	----------	C111_8389_g	----------	----------	C114_7035_g	----------	C117_6299_g	C118_3464_g	----------	C12_1024_g	----------	C121_3118_g	C122_540_g	----------	----------	----------	----------	C127_2734_g	----------	C129_138_g	----------	C130_4181_g	C131_6967_g	C132_4879_g	----------	C134_1770_g	C135_1292_g	----------	----------	C138_6583_g	C139_7737_g	C14_7597_g
82	ARAF001_2366_g	ARAF002_369_g	ARAF003_1289_g	ARAF004_5_g	ARAF005_6293_g	ARAF006_2772_g	C1_7496_g	C10_3018_g	C100_5133_g	C103_4582_g	C104_9278_g	----------	----------	C107_8748_g	C108_5084_g	C109_6436_g	C11_6964_g	C110_4123_g	C111_6361_g	C112_5820_g	C113_7470_g	C114_532_g	C115_7160_g	C117_2751_g	C118_8900_g	C119_2692_g	C12_7492_g	C120_9173_g	C121_65_g	C122_3141_g	C123_7008_g	C124_5693_g	C125_1510_g	C126_5879_g	C127_8885_g	C128_3879_g	C129_4325_g	C13_5760_g	C130_252_g	C131_2565_g	C132_8006_g	C133_9562_g	C134_944_g	C135_4170_g	C136_5045_g	C137_4633_g	C138_7808_g	C139_6928_g	C14_551_g
83	ARAF001_2370_g	ARAF002_5687_g	ARAF003_5802_g	ARAF004_2819_g	ARAF005_6771_g	ARAF006_1827_g	C1_7984_g	C10_1631_g	C100_7296_g	C103_4608_g	C104_5426_g	C105_9070_g	C106_2516_g	C107_3403_g	C108_7151_g	C109_8740_g	C11_3365_g	C110_8306_g	C111_7174_g	C112_136_g	C113_2741_g	C114_1617_g	C115_7162_g	C117_6750_g	C118_8526_g	C119_5234_g	C12_451_g	C120_7928_g	C121_8311_g	C122_870_g	C123_9473_g	C124_5146_g	C125_8723_g	C126_673_g	C127_8809_g	C128_1198_g	C129_6504_g	C13_6500_g	C130_7428_g	C131_3586_g	C132_3766_g	C133_2642_g	C134_3519_g	C135_8795_g	C136_5460_g	C137_641_g	C138_6527_g	C139_2029_g	C14_7250_g
84	ARAF001_3066_g	ARAF002_4367_g	ARAF003_6813_g	ARAF004_282_g	ARAF005_9301_g	ARAF006_7614_g	C1_6340_g	C10_1594_g	C100_8541_g	C103_949_g	C104_1586_g	C105_3848_g	C106_4275_g	C107_6110_g	C108_5928_g	C109_3111_g	C11_4108_g	C110_4367_g	C111_5346_g	C112_8057_g	C113_972_g	C114_934_g	C115_8572_g	C117_7946_g	C118_6742_g	C119_4285_g	C12_4961_g	C120_833_g	C121_946_g	C122_3973_g	C123_3272_g	C124_8252_g	C125_5023_g	C126_275_g	C127_688_g	C128_2191_g	C129_496_g	C13_5791_g	C130_9006_g	C131_1987_g	C132_6493_g	C133_6719_g	C134_6564_g	C135_404_g	C136_1848_g	C137_4845_g	C138_1225_g	C139_7381_g	C14_50_g
85	ARAF001_3067_g	ARAF002_4368_g	ARAF003_6812_g	ARAF004_281_g	ARAF005_9300_g	ARAF006_7613_g	C1_6341_g	C10_1595_g	C100_8540_g	C103_950_g	C104_1585_g	C105_3849_g	C106_4276_g	C107_6109_g	C108_5927_g	C109_3112_g	C11_4109_g	C110_4366_g	C111_5347_g	C112_8056_g	C113_973_g	C114_935_g	C115_8573_g	C117_7945_g	C118_6741_g	C119_4284_g	C12_4960_g	C120_834_g	C121_945_g	C122_3974_g	C123_3271_g	C124_8251_g	C125_5024_g	C126_274_g	C127_687_g	C128_2192_g	C129_495_g	C13_5790_g	C130_9005_g	C131_1986_g	C132_6492_g	C133_6720_g	C134_6565_g	C135_405_g	C136_1847_g	C137_3787_g	C138_1226_g	C139_7380_g	C14_51_g
86	ARAF001_3068_g	ARAF002_6798_g	ARAF003_6811_g	ARAF004_4479_g	ARAF005_9299_g	ARAF006_7612_g	C1_6342_g	C10_6382_g	C100_8539_g	C103_951_g	C104_1584_g	C105_105_g	C106_9557_g	C107_6108_g	C108_5926_g	C109_3113_g	C11_6842_g	C110_4365_g	C111_5348_g	C112_8055_g	C113_974_g	C114_936_g	C115_8574_g	C117_7944_g	C118_6740_g	C119_4283_g	C12_4959_g	C120_835_g	C121_4241_g	C122_3975_g	C123_3270_g	C124_8250_g	C125_5025_g	C126_273_g	C127_686_g	C128_2193_g	C129_494_g	C13_5789_g	C130_9004_g	C131_1985_g	C132_6491_g	C133_6721_g	C134_6566_g	C135_406_g	C136_1846_g	C137_3788_g	C138_1227_g	C139_7379_g	C14_1774_g
87	ARAF001_3069_g	ARAF002_6797_g	ARAF003_6810_g	ARAF004_4480_g	ARAF005_9298_g	ARAF006_7611_g	C1_6343_g	C10_6381_g	C100_8538_g	C103_952_g	C104_1583_g	C105_104_g	C106_9558_g	C107_6107_g	C108_5925_g	C109_3114_g	C11_6841_g	C110_4364_g	C111_5349_g	C112_8054_g	C113_975_g	C114_937_g	C115_8575_g	C117_7943_g	C118_6739_g	C119_4282_g	C12_4958_g	C120_836_g	C121_4242_g	C122_3976_g	C123_3269_g	C124_8249_g	C125_5026_g	C126_272_g	C127_685_g	C128_9025_g	C129_493_g	C13_5788_g	C130_9003_g	C131_1984_g	C132_6490_g	C133_6722_g	C134_6567_g	C135_407_g	C136_1845_g	C137_3789_g	C138_1228_g	C139_7378_g	C14_1775_g
88	ARAF001_3070_g	ARAF002_6796_g	ARAF003_6809_g	ARAF004_4481_g	ARAF005_9297_g	ARAF006_7610_g	C1_6344_g	C10_6380_g	C100_8537_g	C103_953_g	C104_1582_g	C105_103_g	C106_9559_g	C107_6106_g	C108_5924_g	C109_3115_g	C11_6840_g	C110_4363_g	C111_5350_g	C112_8053_g	C113_976_g	C114_938_g	C115_8576_g	C117_7942_g	C118_6738_g	C119_4281_g	C12_4957_g	C120_837_g	C121_4243_g	C122_3977_g	C123_3268_g	C124_8248_g	C125_5027_g	C126_271_g	C127_684_g	C128_9024_g	C129_492_g	C13_5787_g	C130_9002_g	C131_1983_g	C132_6489_g	C133_6723_g	C134_6568_g	C135_408_g	C136_1844_g	C137_3790_g	C138_1229_g	C139_7377_g	C14_1776_g
89	ARAF001_3071_g	ARAF002_6795_g	ARAF003_6808_g	ARAF004_4482_g	ARAF005_9296_g	ARAF006_7609_g	C1_6345_g	C10_6379_g	C100_8536_g	C103_954_g	C104_1581_g	C105_102_g	C106_9560_g	C107_6105_g	C108_5923_g	C109_3116_g	C11_6839_g	C110_4362_g	C111_5351_g	C112_8052_g	C113_977_g	C114_939_g	C115_8577_g	C117_7941_g	C118_6737_g	C119_4280_g	C12_4956_g	C120_838_g	C121_4244_g	C122_3978_g	C123_3267_g	C124_8247_g	C125_5028_g	C126_270_g	C127_683_g	C128_9023_g	C129_491_g	C13_5786_g	C130_9001_g	C131_1982_g	C132_6488_g	C133_6724_g	C134_6569_g	C135_409_g	C136_1843_g	C137_3791_g	C138_1230_g	C139_7376_g	C14_1777_g
90	ARAF001_3072_g	ARAF002_6794_g	ARAF003_6807_g	ARAF004_4483_g	ARAF005_9295_g	ARAF006_7608_g	C1_6346_g	C10_6378_g	C100_8535_g	C103_955_g	C104_1580_g	C105_101_g	C106_9561_g	C107_6104_g	C108_5922_g	C109_3117_g	C11_6838_g	C110_4361_g	C111_5352_g	C112_8051_g	C113_978_g	C114_940_g	C115_8578_g	C117_7940_g	C118_6736_g	C119_4279_g	C12_4955_g	C120_839_g	C121_4245_g	C122_3979_g	C123_3266_g	C124_8246_g	C125_5029_g	C126_269_g	C127_682_g	C128_9022_g	C129_490_g	C13_5785_g	C130_9000_g	C131_1981_g	C132_6487_g	C133_6725_g	C134_6570_g	C135_410_g	C136_1842_g	C137_3792_g	C138_1231_g	C139_7375_g	C14_1778_g
91	ARAF001_3073_g	ARAF002_6793_g	ARAF003_6806_g	ARAF004_4484_g	ARAF005_9294_g	ARAF006_7607_g	C1_6347_g	C10_6377_g	C100_8534_g	C103_956_g	C104_7257_g	C105_8741_g	C106_866_g	C107_4478_g	C108_5921_g	C109_3118_g	C11_6837_g	C110_4360_g	C111_5353_g	C112_8050_g	C113_979_g	C114_6236_g	C115_3546_g	C117_7939_g	C118_6735_g	C119_4278_g	C12_4954_g	C120_840_g	C121_4246_g	C122_3980_g	C123_3265_g	C124_1623_g	C125_5030_g	C126_268_g	C127_681_g	C128_9021_g	C129_3643_g	C13_5784_g	C130_8999_g	C131_1980_g	C132_6486_g	C133_6726_g	C134_6571_g	C135_411_g	C136_1841_g	C137_3793_g	C138_1232_g	C139_7374_g	C14_1779_g
92	ARAF001_3074_g	ARAF002_6792_g	ARAF003_6805_g	ARAF004_4485_g	ARAF005_9293_g	ARAF006_7606_g	C1_2160_g	C10_6376_g	C100_2936_g	C103_957_g	C104_7258_g	C105_8740_g	C106_867_g	C107_4479_g	C108_5920_g	C109_8615_g	C11_6836_g	C110_4359_g	C111_5354_g	C112_8049_g	C113_980_g	C114_6235_g	C115_3547_g	C117_7938_g	C118_6734_g	C119_4277_g	C12_4953_g	C120_841_g	C121_4247_g	C122_3981_g	C123_3264_g	C124_1622_g	C125_5031_g	C126_267_g	C127_680_g	C128_9020_g	C129_3642_g	C13_5783_g	C130_8998_g	C131_1979_g	C132_6485_g	C133_6727_g	C134_6572_g	C135_412_g	C136_1840_g	C137_3794_g	C138_1233_g	C139_7373_g	C14_1780_g
93	ARAF001_3075_g	ARAF002_6791_g	ARAF003_6804_g	ARAF004_4486_g	ARAF005_9292_g	ARAF006_7605_g	C1_2159_g	C10_6375_g	C100_2937_g	C103_958_g	C104_7259_g	C105_8739_g	C106_868_g	C107_4480_g	C108_5919_g	C109_8616_g	C11_6835_g	C110_4358_g	C111_5355_g	C112_8048_g	C113_981_g	C114_6234_g	C115_3548_g	C117_7937_g	C118_6733_g	C119_4276_g	C12_4952_g	C120_842_g	C121_4248_g	C122_3982_g	C123_5083_g	C124_1621_g	C125_5032_g	C126_266_g	C127_679_g	C128_9019_g	C129_3641_g	C13_5782_g	C130_6339_g	C131_1978_g	C132_6484_g	C133_6728_g	C134_6573_g	C135_413_g	C136_1839_g	C137_3795_g	C138_1234_g	C139_7372_g	C14_1781_g
94	ARAF001_3076_g	ARAF002_6790_g	ARAF003_6803_g	ARAF004_4487_g	ARAF005_9291_g	ARAF006_7604_g	C1_2158_g	C10_6374_g	C100_2938_g	C103_959_g	C104_7260_g	C105_8738_g	C106_869_g	C107_4481_g	C108_5918_g	C109_8617_g	C11_6834_g	C110_4357_g	C111_5356_g	C112_8047_g	C113_982_g	C114_6233_g	C115_3549_g	C117_7936_g	C118_6732_g	C119_4275_g	C12_4951_g	C120_843_g	C121_4249_g	C122_3983_g	C123_5082_g	C124_1620_g	C125_5033_g	C126_265_g	C127_678_g	C128_9018_g	C129_3640_g	C13_5781_g	C130_6338_g	C131_1977_g	C132_6483_g	C133_6729_g	C134_6574_g	C135_414_g	C136_1838_g	C137_3796_g	C138_1235_g	C139_7371_g	C14_1782_g
95	ARAF001_3077_g	ARAF002_6789_g	ARAF003_6802_g	ARAF004_4488_g	ARAF005_9290_g	ARAF006_7603_g	C1_2157_g	C10_6373_g	C100_2939_g	C103_960_g	C104_7261_g	C105_8737_g	C106_870_g	C107_4482_g	C108_5917_g	C109_8618_g	C11_6833_g	C110_4356_g	C111_5357_g	C112_8046_g	C113_983_g	C114_6232_g	C115_3550_g	C117_7935_g	C118_6731_g	C119_4274_g	C12_4950_g	C120_844_g	C121_4250_g	C122_3984_g	C123_5081_g	C124_1619_g	C125_5034_g	C126_264_g	C127_677_g	C128_9017_g	C129_3639_g	C13_5780_g	C130_6337_g	C131_1976_g	C132_6482_g	C133_6730_g	C134_6575_g	C135_415_g	C136_1837_g	C137_3797_g	C138_1236_g	C139_7370_g	C14_1783_g
96	ARAF001_3078_g	ARAF002_6788_g	ARAF003_6801_g	ARAF004_4489_g	ARAF005_9289_g	ARAF006_7602_g	C1_2156_g	C10_6372_g	C100_2940_g	C103_961_g	C104_7262_g	C105_8736_g	C106_871_g	C107_4483_g	C108_5916_g	C109_8619_g	C11_6832_g	C110_4355_g	C111_5358_g	C112_8045_g	C113_984_g	C114_6231_g	C115_3551_g	C117_7934_g	C118_6730_g	C119_4273_g	C12_4949_g	C120_845_g	C121_4251_g	C122_3985_g	C123_5080_g	C124_1618_g	C125_5035_g	C126_263_g	C127_676_g	C128_9016_g	C129_3638_g	C13_5779_g	C130_6336_g	C131_1975_g	C132_6481_g	C133_6731_g	C134_6576_g	C135_416_g	C136_1836_g	C137_3798_g	C138_1237_g	C139_7369_g	C14_1784_g
97	ARAF001_3079_g	ARAF002_6787_g	ARAF003_6800_g	ARAF004_4490_g	ARAF005_9288_g	ARAF006_7601_g	C1_2155_g	C10_6371_g	C100_2941_g	C103_962_g	C104_7263_g	C105_8735_g	C106_872_g	C107_4484_g	C108_5915_g	C109_8620_g	C11_6831_g	C110_4354_g	C111_5359_g	C112_8044_g	C113_985_g	C114_6230_g	C115_3552_g	C117_7933_g	C118_6729_g	C119_4272_g	C12_4948_g	C120_846_g	C121_4252_g	C122_3986_g	C123_5079_g	C124_1617_g	C125_5036_g	C126_262_g	C127_675_g	C128_9015_g	C129_3637_g	C13_5778_g	C130_6335_g	C131_1974_g	C132_6480_g	C133_6732_g	C134_6577_g	C135_417_g	C136_1835_g	C137_3799_g	C138_1238_g	C139_7368_g	C14_1785_g
98	ARAF001_3080_g	ARAF002_6786_g	ARAF003_6799_g	ARAF004_4491_g	ARAF005_9287_g	ARAF006_7600_g	C1_2154_g	C10_6370_g	C100_2942_g	C103_963_g	C104_7264_g	C105_8734_g	C106_873_g	C107_4485_g	C108_5914_g	C109_8621_g	C11_6830_g	C110_4353_g	C111_5360_g	C112_8043_g	C113_986_g	C114_6229_g	C115_3553_g	C117_7932_g	C118_6728_g	C119_4271_g	C12_4947_g	C120_847_g	C121_4253_g	C122_3987_g	C123_5078_g	C124_1616_g	C125_5037_g	C126_261_g	C127_674_g	C128_9014_g	C129_3694_g	C13_5626_g	C130_6334_g	C131_1973_g	C132_6479_g	C133_6733_g	C134_6578_g	C135_418_g	C136_1834_g	C137_3800_g	C138_1239_g	C139_7367_g	C14_1786_g
99	ARAF001_3081_g	ARAF002_6785_g	ARAF003_6798_g	ARAF004_4492_g	ARAF005_9286_g	ARAF006_7599_g	C1_2153_g	C10_6369_g	C100_2943_g	C103_964_g	C104_7265_g	C105_8733_g	C106_874_g	C107_4486_g	C108_5913_g	C109_8622_g	C11_6829_g	C110_4352_g	C111_5361_g	C112_8042_g	C113_987_g	C114_6228_g	C115_3554_g	C117_7931_g	C118_6727_g	C119_4270_g	C12_4946_g	C120_848_g	C121_4254_g	C122_3988_g	C123_5077_g	C124_1615_g	C125_5038_g	C126_260_g	C127_673_g	C128_9013_g	C129_3695_g	C13_5627_g	C130_6333_g	C131_1972_g	C132_6478_g	C133_6734_g	C134_6579_g	C135_419_g	C136_1833_g	C137_3801_g	C138_1240_g	C139_7366_g	C14_1787_g
100	ARAF001_3082_g	ARAF002_6784_g	ARAF003_6797_g	ARAF004_4493_g	ARAF005_9285_g	ARAF006_7598_g	C1_2152_g	C10_6368_g	C100_2944_g	C103_965_g	C104_7266_g	C105_8732_g	C106_875_g	C107_4487_g	C108_5912_g	C109_8623_g	C11_6828_g	C110_4351_g	C111_5362_g	C112_8041_g	C113_988_g	C114_6227_g	C115_3555_g	C117_7930_g	C118_6726_g	C119_4269_g	C12_4945_g	C120_849_g	C121_4255_g	C122_3989_g	C123_5076_g	C124_1614_g	C125_2183_g	C126_259_g	C127_672_g	C128_9012_g	C129_3696_g	C13_5628_g	C130_6332_g	C131_1971_g	C132_6477_g	C133_6735_g	C134_6580_g	C135_420_g	C136_1832_g	C137_3802_g	C138_1241_g	C139_7365_g	C14_1788_g
101	ARAF001_3083_g	ARAF002_6783_g	ARAF003_6796_g	ARAF004_4494_g	ARAF005_9284_g	ARAF006_7597_g	C1_2151_g	C10_6367_g	C100_2945_g	C103_966_g	C104_7267_g	C105_8731_g	C106_876_g	C107_4488_g	C108_5911_g	C109_8624_g	C11_6827_g	C110_4350_g	C111_5363_g	C112_8040_g	C113_989_g	C114_6226_g	C115_3556_g	C117_7929_g	C118_6725_g	C119_4268_g	C12_4944_g	C120_9034_g	C121_4256_g	C122_3990_g	C123_5075_g	C124_1613_g	C125_2182_g	C126_258_g	C127_671_g	C128_9011_g	C129_3697_g	C13_5629_g	C130_6331_g	C131_1970_g	C132_6476_g	C133_6736_g	C134_6581_g	C135_421_g	C136_1831_g	C137_3803_g	C138_1242_g	C139_7364_g	C14_1789_g
102	ARAF001_3084_g	ARAF002_6782_g	ARAF003_6795_g	ARAF004_4495_g	ARAF005_9283_g	ARAF006_7596_g	C1_2150_g	C10_6366_g	C100_2946_g	C103_967_g	C104_7268_g	C105_8730_g	C106_877_g	C107_4489_g	C108_5910_g	C109_8625_g	C11_6826_g	C110_4349_g	C111_5364_g	C112_8039_g	C113_990_g	C114_6225_g	C115_3557_g	C117_7928_g	C118_6724_g	C119_4267_g	C12_4943_g	C120_9035_g	C121_4257_g	C122_3991_g	C123_5074_g	C124_2574_g	C125_2181_g	C126_257_g	C127_670_g	C128_9010_g	C129_3698_g	C13_5630_g	C130_6330_g	C131_1969_g	C132_6475_g	C133_6737_g	C134_6582_g	C135_422_g	C136_1830_g	C137_3804_g	C138_1243_g	C139_7363_g	C14_1790_g
103	ARAF001_3085_g	ARAF002_6781_g	ARAF003_6794_g	ARAF004_4496_g	ARAF005_9282_g	ARAF006_7595_g	C1_2149_g	C10_6365_g	C100_2947_g	C103_968_g	C104_7269_g	C105_8729_g	C106_878_g	C107_4490_g	C108_5909_g	C109_8626_g	C11_6825_g	C110_4348_g	C111_5365_g	C112_8038_g	C113_991_g	C114_6224_g	C115_3558_g	C117_7927_g	C118_6723_g	C119_4266_g	C12_4942_g	C120_9036_g	C121_4258_g	C122_3992_g	C123_5073_g	C124_2065_g	C125_2180_g	C126_256_g	C127_669_g	C128_9009_g	C129_3699_g	C13_5631_g	C130_6329_g	C131_1968_g	C132_6474_g	C133_6738_g	C134_6583_g	C135_423_g	C136_1829_g	C137_3805_g	C138_1244_g	C139_7362_g	C14_1791_g
104	ARAF001_3086_g	ARAF002_6780_g	ARAF003_6793_g	ARAF004_4497_g	ARAF005_9281_g	ARAF006_7594_g	C1_2148_g	C10_6364_g	C100_2948_g	C103_969_g	C104_7270_g	C105_8728_g	C106_879_g	C107_4491_g	C108_5908_g	C109_8627_g	C11_6824_g	C110_4347_g	C111_5366_g	C112_8037_g	C113_992_g	C114_6223_g	C115_3559_g	C117_7926_g	C118_6722_g	C119_4265_g	C12_4941_g	C120_9037_g	C121_4259_g	C122_3993_g	C123_5072_g	C124_2064_g	C125_2179_g	C126_255_g	C127_668_g	C128_9008_g	C129_3700_g	C13_5632_g	C130_6328_g	C131_1967_g	C132_6473_g	C133_6739_g	C134_6584_g	C135_424_g	C136_1828_g	C137_3806_g	C138_1245_g	C139_7361_g	C14_1792_g
105	ARAF001_3087_g	ARAF002_6779_g	ARAF003_6792_g	ARAF004_4498_g	ARAF005_9280_g	ARAF006_7593_g	C1_2147_g	C10_6363_g	C100_2949_g	C103_970_g	C104_7271_g	C105_8727_g	C106_880_g	C107_4492_g	C108_5907_g	C109_8628_g	C11_6823_g	C110_4346_g	C111_5367_g	C112_8036_g	C113_993_g	C114_6222_g	C115_3560_g	C117_7925_g	C118_6721_g	C119_4264_g	C12_4940_g	C120_9038_g	C121_4260_g	C122_3994_g	C123_5071_g	C124_2063_g	C125_2178_g	C126_254_g	C127_667_g	C128_9007_g	C129_3701_g	C13_5633_g	C130_6327_g	C131_1966_g	C132_6472_g	C133_6740_g	C134_6585_g	C135_425_g	C136_1827_g	C137_3807_g	C138_1246_g	C139_7360_g	C14_1793_g
106	ARAF001_3088_g	ARAF002_6778_g	ARAF003_6791_g	ARAF004_4499_g	ARAF005_9279_g	ARAF006_7592_g	C1_2146_g	C10_6362_g	C100_2950_g	C103_971_g	C104_7272_g	C105_8726_g	C106_881_g	C107_4493_g	C108_5906_g	C109_8191_g	C11_6822_g	C110_4345_g	C111_5368_g	C112_8035_g	C113_994_g	C114_6221_g	C115_3561_g	C117_5864_g	C118_6720_g	C119_4263_g	C12_4939_g	C120_9039_g	C121_4261_g	C122_3995_g	C123_5070_g	C124_2062_g	C125_2177_g	C126_253_g	C127_666_g	C128_9006_g	C129_6851_g	C13_5634_g	C130_6326_g	C131_1965_g	C132_6471_g	C133_6741_g	C134_6586_g	C135_426_g	C136_1826_g	C137_3808_g	C138_1247_g	C139_7359_g	C14_1794_g
107	ARAF001_3089_g	ARAF002_6777_g	ARAF003_6790_g	ARAF004_4500_g	ARAF005_9278_g	ARAF006_7591_g	C1_2145_g	C10_6361_g	C100_2951_g	C103_972_g	C104_7273_g	C105_8725_g	C106_882_g	C107_4494_g	C108_5905_g	C109_8190_g	C11_6821_g	C110_4344_g	C111_5369_g	C112_8034_g	C113_995_g	C114_6220_g	C115_3562_g	C117_5863_g	C118_6719_g	C119_4262_g	C12_4938_g	C120_9040_g	C121_4262_g	C122_3996_g	C123_5069_g	C124_2061_g	C125_2176_g	C126_252_g	C127_665_g	C128_9005_g	C129_6852_g	C13_5635_g	C130_6325_g	C131_1964_g	C132_6470_g	C133_6742_g	C134_6587_g	C135_427_g	C136_1825_g	C137_3809_g	C138_1248_g	C139_7358_g	C14_1795_g
108	ARAF001_3090_g	ARAF002_6776_g	ARAF003_6789_g	ARAF004_4501_g	ARAF005_9277_g	ARAF006_7590_g	C1_312_g	C10_7435_g	C100_2952_g	C103_7957_g	C104_5922_g	C105_8189_g	C106_6323_g	C107_4570_g	C108_1390_g	C109_8189_g	C11_2732_g	C110_4343_g	C111_6051_g	C112_8033_g	C113_2607_g	C114_6938_g	C115_9239_g	C117_5862_g	C118_6718_g	C119_4261_g	C12_8070_g	C120_7099_g	C121_8924_g	C122_1697_g	C123_9532_g	C124_2060_g	C125_2793_g	C126_2813_g	C127_664_g	C128_9004_g	C129_6853_g	C13_7577_g	C130_4289_g	C131_1963_g	C132_6469_g	C133_6743_g	C134_2883_g	C135_3148_g	C136_1824_g	C137_3810_g	C138_1249_g	C139_7357_g	C14_817_g
109	ARAF001_3091_g	ARAF002_6775_g	ARAF003_6788_g	ARAF004_4502_g	ARAF005_9276_g	ARAF006_7589_g	C1_313_g	C10_7434_g	C100_2953_g	C103_7956_g	C104_5923_g	C105_8190_g	C106_6322_g	C107_4569_g	C108_1389_g	C109_8188_g	C11_2733_g	C110_4342_g	C111_6052_g	C112_8032_g	C113_2606_g	C114_6937_g	C115_9240_g	C117_5861_g	C118_6717_g	C119_4260_g	C12_8069_g	C120_7098_g	C121_8923_g	C122_1698_g	C123_9531_g	C124_2059_g	C125_2794_g	C126_2814_g	C127_663_g	C128_9003_g	C129_6854_g	C13_7576_g	C130_4288_g	C131_1962_g	C132_6468_g	C133_6744_g	C134_2884_g	C135_3149_g	C136_1823_g	C137_3811_g	C138_1250_g	C139_7356_g	C14_818_g
110	ARAF001_3092_g	ARAF002_6774_g	ARAF003_6787_g	ARAF004_4503_g	ARAF005_9275_g	ARAF006_7588_g	C1_314_g	C10_7433_g	C100_2954_g	C103_7955_g	C104_5924_g	C105_8191_g	C106_6321_g	C107_4568_g	C108_1388_g	C109_8187_g	C11_2734_g	C110_4341_g	C111_6053_g	C112_8031_g	C113_2605_g	C114_6936_g	C115_9241_g	C117_5860_g	C118_6716_g	C119_4259_g	C12_8068_g	C120_7097_g	C121_8922_g	C122_1699_g	C123_9530_g	C124_2058_g	C125_2795_g	C126_2815_g	C127_662_g	C128_9002_g	C129_6855_g	C13_7575_g	C130_4287_g	C131_1961_g	C132_6467_g	C133_6745_g	C134_2885_g	C135_3150_g	C136_1822_g	C137_3812_g	C138_1251_g	C139_7355_g	C14_819_g
111	ARAF001_3093_g	ARAF002_6773_g	ARAF003_6786_g	ARAF004_4504_g	ARAF005_9274_g	ARAF006_7587_g	C1_315_g	C10_7432_g	C100_2955_g	C103_7954_g	C104_5925_g	C105_8192_g	C106_6320_g	C107_4567_g	C108_1387_g	C109_8186_g	C11_2735_g	C110_4340_g	C111_6054_g	C112_8030_g	C113_2604_g	C114_6935_g	C115_9242_g	C117_5859_g	C118_6715_g	C119_4258_g	C12_8067_g	C120_7096_g	C121_8921_g	C122_1700_g	C123_9529_g	C124_2057_g	C125_2796_g	C126_2816_g	C127_661_g	C128_9001_g	C129_6856_g	C13_7574_g	C130_4286_g	C131_1960_g	C132_6466_g	C133_6746_g	C134_2886_g	C135_3151_g	C136_1821_g	C137_3813_g	C138_1252_g	C139_7354_g	C14_820_g
112	ARAF001_3094_g	ARAF002_6772_g	ARAF003_6785_g	ARAF004_4505_g	ARAF005_9273_g	ARAF006_7586_g	C1_316_g	C10_7431_g	C100_2956_g	C103_7953_g	C104_5926_g	C105_8193_g	C106_6319_g	C107_4566_g	C108_1386_g	C109_8185_g	C11_2736_g	C110_4339_g	C111_6055_g	C112_8029_g	C113_2603_g	C114_6934_g	C115_9243_g	C117_5858_g	C118_6714_g	C119_4257_g	C12_8066_g	C120_7095_g	C121_8920_g	C122_1701_g	C123_9528_g	C124_3751_g	C125_2797_g	C126_2817_g	C127_660_g	C128_9000_g	C129_6857_g	C13_7573_g	C130_4285_g	C131_1959_g	C132_6465_g	C133_6747_g	C134_2887_g	C135_3152_g	C136_1820_g	C137_3814_g	C138_1253_g	C139_6036_g	C14_821_g
113	ARAF001_3095_g	----------	----------	ARAF004_4506_g	----------	----------	----------	----------	C100_2957_g	----------	C104_5927_g	C105_8194_g	----------	----------	----------	----------	C11_2737_g	----------	C111_6056_g	----------	----------	----------	C115_9244_g	----------	----------	----------	----------	----------	----------	C122_1702_g	----------	C124_3752_g	C125_2798_g	C126_2818_g	----------	----------	C129_6858_g	----------	----------	----------	----------	C133_6748_g	C134_2888_g	C135_3153_g	----------	C137_3815_g	C138_1254_g	----------	C14_822_g
114	ARAF001_3096_g	ARAF002_6771_g	ARAF003_6784_g	ARAF004_4507_g	ARAF005_9272_g	ARAF006_7585_g	C1_2261_g	C10_7430_g	C100_2958_g	C103_7952_g	C104_5928_g	C105_8195_g	C106_6318_g	C107_4565_g	C108_1385_g	C109_8184_g	C11_2738_g	C110_4338_g	C111_6057_g	C112_8028_g	C113_2602_g	C114_6933_g	C115_9245_g	C117_5857_g	C118_6713_g	C119_4256_g	C12_8065_g	C120_7094_g	C121_8919_g	C122_1703_g	C123_9527_g	C124_3753_g	C125_2799_g	C126_2819_g	C127_659_g	C128_8999_g	C129_6859_g	C13_7572_g	C130_4284_g	C131_1958_g	C132_6464_g	C133_6749_g	C134_2889_g	C135_3154_g	C136_1819_g	C137_3816_g	C138_1255_g	C139_6035_g	C14_823_g
115	ARAF001_3097_g	ARAF002_6770_g	ARAF003_6783_g	ARAF004_4508_g	ARAF005_9271_g	ARAF006_7584_g	C1_2260_g	C10_7429_g	C100_2959_g	C103_7951_g	C104_5929_g	C105_8196_g	C106_6317_g	C107_4564_g	C108_1384_g	C109_8183_g	C11_2739_g	C110_4337_g	C111_6058_g	C112_8027_g	C113_2601_g	C114_6932_g	C115_9246_g	C117_5856_g	C118_6712_g	C119_4255_g	C12_8064_g	C120_7093_g	C121_8918_g	C122_1704_g	C123_9526_g	C124_3754_g	C125_2800_g	C126_2820_g	C127_658_g	C128_8998_g	C129_6860_g	C13_7571_g	C130_4283_g	C131_1957_g	C132_6463_g	C133_6750_g	C134_2890_g	C135_3155_g	C136_1818_g	C137_3817_g	C138_1256_g	C139_6034_g	C14_824_g
116	ARAF001_3098_g	ARAF002_6769_g	ARAF003_6782_g	ARAF004_4509_g	ARAF005_9270_g	ARAF006_7583_g	C1_2259_g	C10_7428_g	C100_2960_g	C103_7950_g	C104_5930_g	C105_8197_g	C106_6316_g	C107_4563_g	C108_1383_g	C109_8182_g	C11_2740_g	C110_4336_g	C111_6059_g	C112_8026_g	C113_2600_g	C114_6931_g	C115_9247_g	C117_5855_g	C118_6711_g	C119_4254_g	C12_8063_g	C120_7092_g	C121_8917_g	C122_1705_g	C123_9525_g	C124_3755_g	C125_2801_g	C126_2821_g	C127_657_g	C128_8997_g	C129_6861_g	C13_7570_g	C130_4282_g	C131_1956_g	C132_6462_g	C133_6751_g	C134_2891_g	C135_3156_g	C136_1817_g	C137_3818_g	C138_1257_g	C139_6033_g	C14_825_g
117	ARAF001_3099_g	ARAF002_6768_g	ARAF003_6781_g	ARAF004_4510_g	ARAF005_9269_g	ARAF006_7582_g	C1_2258_g	C10_7427_g	C100_2961_g	C103_7949_g	C104_5931_g	C105_8198_g	C106_6315_g	C107_4562_g	C108_1382_g	C109_8181_g	C11_2741_g	C110_4335_g	C111_6060_g	C112_8025_g	C113_2599_g	C114_6930_g	C115_9248_g	C117_5854_g	C118_6710_g	C119_4253_g	C12_8062_g	C120_7091_g	C121_8916_g	C122_1706_g	C123_9524_g	C124_3756_g	C125_2802_g	C126_2822_g	C127_656_g	C128_8996_g	C129_6862_g	C13_7569_g	C130_4281_g	C131_1955_g	C132_6461_g	C133_6752_g	C134_2892_g	C135_3157_g	C136_1816_g	C137_3819_g	C138_1258_g	C139_6032_g	C14_826_g
118	ARAF001_3100_g	ARAF002_6766_g	ARAF003_6779_g	ARAF004_4511_g	ARAF005_9267_g	ARAF006_7580_g	C1_2256_g	C10_7425_g	C100_2962_g	C103_7947_g	C104_5932_g	C105_8199_g	C106_6313_g	C107_4560_g	C108_1380_g	C109_8179_g	C11_2742_g	C110_4333_g	C111_6061_g	C112_8023_g	C113_2597_g	C114_6928_g	C115_9249_g	C117_5852_g	C118_6708_g	C119_4251_g	C12_8060_g	C120_7089_g	C121_8914_g	C122_1707_g	C123_9522_g	C124_3757_g	C125_2803_g	C126_2823_g	C127_654_g	C128_8994_g	C129_6863_g	C13_7567_g	C130_4279_g	C131_1953_g	C132_6459_g	C133_6753_g	C134_2893_g	C135_3158_g	C136_1814_g	C137_3820_g	C138_1259_g	C139_6030_g	C14_827_g
119	ARAF001_3101_g	ARAF002_6765_g	ARAF003_6778_g	ARAF004_4512_g	ARAF005_9266_g	ARAF006_7579_g	C1_2255_g	C10_7424_g	C100_2963_g	C103_7946_g	C104_5933_g	C105_8200_g	C106_6312_g	C107_4558_g	C108_1379_g	C109_8178_g	C11_2743_g	C110_4332_g	C111_6062_g	C112_8022_g	C113_2596_g	C114_6927_g	C115_9250_g	C117_5851_g	C118_6707_g	C119_4250_g	C12_8059_g	C120_7088_g	C121_8913_g	C122_1709_g	C123_9521_g	C124_3758_g	C125_2804_g	C126_2824_g	C127_653_g	C128_8993_g	C129_6864_g	C13_7566_g	C130_4278_g	C131_1952_g	C132_6458_g	C133_6754_g	C134_2894_g	C135_3159_g	C136_1813_g	C137_3821_g	C138_1260_g	C139_6029_g	C14_828_g
120	ARAF001_3102_g	ARAF002_6764_g	ARAF003_6777_g	ARAF004_4513_g	ARAF005_9265_g	ARAF006_7578_g	C1_2254_g	C10_7423_g	C100_2964_g	C103_7945_g	C104_5934_g	C105_8201_g	C106_6311_g	C107_4557_g	C108_1378_g	C109_8177_g	C11_2744_g	C110_4331_g	C111_6063_g	C112_8021_g	C113_2595_g	C114_6926_g	C115_9251_g	C117_5850_g	C118_6706_g	C119_4249_g	C12_8058_g	C120_7087_g	C121_8912_g	C122_1710_g	C123_9520_g	C124_3759_g	C125_2805_g	C126_2825_g	C127_652_g	C128_8992_g	C129_6865_g	C13_7565_g	C130_4277_g	C131_1951_g	C132_6457_g	C133_6755_g	C134_2895_g	C135_3160_g	C136_1812_g	C137_3822_g	C138_1261_g	C139_6028_g	C14_829_g
121	ARAF001_3103_g	ARAF002_6763_g	ARAF003_6776_g	ARAF004_4514_g	ARAF005_9264_g	ARAF006_7577_g	C1_2253_g	C10_7422_g	C100_2965_g	C103_7944_g	C104_5935_g	C105_8202_g	C106_6310_g	C107_4556_g	C108_1377_g	C109_8176_g	C11_2745_g	C110_4330_g	C111_6064_g	C112_8020_g	C113_2594_g	C114_6925_g	C115_9252_g	C117_5849_g	C118_6705_g	C119_4248_g	C12_8057_g	C120_7086_g	C121_8911_g	C122_1711_g	C123_9519_g	C124_3760_g	C125_2806_g	C126_2826_g	C127_651_g	C128_8991_g	C129_6866_g	C13_7564_g	C130_4276_g	C131_1950_g	C132_6456_g	C133_6756_g	C134_2896_g	C135_3161_g	C136_1811_g	C137_3823_g	C138_1262_g	C139_6027_g	C14_830_g
122	ARAF001_3104_g	ARAF002_6762_g	ARAF003_6775_g	ARAF004_4515_g	ARAF005_9263_g	ARAF006_7576_g	C1_2252_g	C10_7421_g	C100_2966_g	C103_7943_g	C104_5936_g	C105_8203_g	C106_6309_g	C107_4555_g	C108_1376_g	C109_8175_g	C11_2746_g	C110_4329_g	C111_6065_g	C112_8019_g	C113_2593_g	C114_6924_g	C115_9253_g	C117_5848_g	C118_6704_g	C119_4247_g	C12_8056_g	C120_7085_g	C121_8910_g	C122_1712_g	C123_9518_g	C124_3761_g	C125_2807_g	C126_2827_g	C127_650_g	C128_8990_g	C129_6867_g	C13_7563_g	C130_4275_g	C131_1949_g	C132_6455_g	C133_6757_g	C134_2897_g	C135_3162_g	C136_1810_g	C137_3824_g	C138_1263_g	C139_6026_g	C14_831_g
123	ARAF001_3105_g	ARAF002_6761_g	ARAF003_6774_g	ARAF004_4516_g	ARAF005_9262_g	ARAF006_7575_g	C1_2251_g	C10_7420_g	C100_2967_g	C103_7942_g	C104_5937_g	C105_8204_g	C106_6308_g	C107_4554_g	C108_1375_g	C109_8174_g	C11_2747_g	C110_4328_g	C111_6066_g	C112_8018_g	C113_2592_g	C114_6923_g	C115_9254_g	C117_5847_g	C118_6703_g	C119_4246_g	C12_8055_g	C120_7084_g	C121_8909_g	C122_1713_g	C123_9517_g	C124_3762_g	C125_2808_g	C126_2828_g	C127_649_g	C128_8989_g	C129_6868_g	C13_7562_g	C130_4274_g	C131_1948_g	C132_6454_g	C133_6758_g	C134_2898_g	C135_3163_g	C136_1809_g	C137_3825_g	C138_1264_g	C139_6025_g	C14_832_g
124	ARAF001_3106_g	ARAF002_6760_g	ARAF003_6773_g	ARAF004_4517_g	ARAF005_9261_g	ARAF006_7574_g	C1_2250_g	C10_7419_g	C100_2968_g	C103_7941_g	C104_5938_g	C105_8205_g	C106_6307_g	C107_4553_g	C108_1374_g	C109_8173_g	C11_2748_g	C110_4327_g	C111_6067_g	C112_8017_g	C113_2591_g	C114_6922_g	C115_9255_g	C117_5846_g	C118_6702_g	C119_4245_g	C12_8054_g	C120_7083_g	C121_8908_g	C122_1714_g	C123_9516_g	C124_3763_g	C125_2809_g	C126_2829_g	C127_648_g	C128_8988_g	C129_6869_g	C13_7561_g	C130_4273_g	C131_1947_g	C132_6453_g	C133_6759_g	C134_2899_g	C135_3164_g	C136_1808_g	C137_3826_g	C138_1265_g	C139_6024_g	C14_833_g
125	ARAF001_3107_g	ARAF002_6759_g	ARAF003_6772_g	ARAF004_4518_g	ARAF005_9260_g	ARAF006_7573_g	C1_4137_g	C10_7957_g	C100_6517_g	C103_5319_g	C104_2619_g	----------	----------	C107_5908_g	C108_2008_g	----------	C11_6046_g	C110_1_g	C111_7381_g	C112_3573_g	C113_6522_g	C114_9104_g	C115_5371_g	C117_2077_g	C118_2491_g	C119_7675_g	C12_1510_g	C120_6915_g	C121_2495_g	C122_1715_g	----------	----------	----------	----------	----------	----------	----------	C13_9496_g	----------	C131_286_g	C132_6850_g	C133_4439_g	C134_4123_g	C135_472_g	C136_386_g	C137_8732_g	C138_7665_g	C139_6235_g	C14_1762_g
126	ARAF001_3108_g	ARAF002_6758_g	ARAF003_6771_g	ARAF004_4519_g	ARAF005_9259_g	ARAF006_7572_g	C1_4825_g	C10_1512_g	C100_8764_g	C103_255_g	C104_9234_g	C105_3512_g	C106_7018_g	C107_5675_g	C108_2007_g	C109_7612_g	C11_7845_g	C110_4533_g	C111_44_g	C112_8562_g	C113_6521_g	C114_711_g	C115_9516_g	C117_3205_g	C118_6612_g	C119_5641_g	C12_9617_g	C120_9193_g	C121_3112_g	C122_4730_g	C123_9218_g	C124_7882_g	C125_728_g	C126_9236_g	C127_6589_g	C128_2677_g	C129_4286_g	C13_3446_g	C130_311_g	C131_5587_g	C132_8344_g	C133_6506_g	C134_9257_g	C135_2832_g	C136_686_g	C137_1855_g	C138_7666_g	C139_1818_g	C14_223_g
127	ARAF001_3109_g	ARAF002_6757_g	ARAF003_6770_g	ARAF004_4520_g	ARAF005_9258_g	ARAF006_7571_g	C1_4824_g	C10_1513_g	C100_8765_g	C103_256_g	C104_9233_g	C105_3513_g	C106_7017_g	C107_5676_g	C108_2006_g	C109_7613_g	C11_7844_g	C110_4534_g	C111_45_g	C112_8563_g	C113_6520_g	C114_712_g	C115_9517_g	C117_3206_g	C118_6611_g	C119_5640_g	C12_9616_g	C120_9192_g	C121_3111_g	C122_4731_g	C123_9219_g	C124_7881_g	C125_727_g	C126_9235_g	C127_6588_g	C128_2676_g	C129_4285_g	C13_3447_g	C130_312_g	C131_5588_g	C132_8345_g	C133_6505_g	C134_9258_g	C135_2833_g	C136_685_g	C137_1854_g	C138_7667_g	C139_1819_g	C14_222_g
128	ARAF001_3110_g	ARAF002_6756_g	ARAF003_6769_g	ARAF004_4521_g	ARAF005_9257_g	ARAF006_7570_g	C1_4823_g	C10_1514_g	C100_8766_g	C103_257_g	C104_9232_g	C105_3514_g	C106_7016_g	C107_5677_g	C108_2005_g	C109_7614_g	C11_7843_g	C110_4535_g	C111_46_g	C112_8564_g	C113_6519_g	C114_713_g	C115_9518_g	C117_3207_g	C118_6610_g	C119_5639_g	C12_9615_g	C120_9191_g	C121_3110_g	C122_4732_g	C123_9220_g	C124_7880_g	C125_726_g	C126_9234_g	C127_6587_g	C128_2675_g	C129_4284_g	C13_3448_g	C130_313_g	C131_5589_g	C132_8346_g	C133_6504_g	C134_9259_g	C135_2834_g	C136_684_g	C137_1853_g	C138_7668_g	C139_1820_g	C14_221_g
129	ARAF001_3111_g	ARAF002_6755_g	ARAF003_6768_g	ARAF004_4522_g	ARAF005_9256_g	ARAF006_7569_g	C1_4822_g	C10_1515_g	C100_8767_g	C103_258_g	C104_9231_g	C105_3515_g	C106_7015_g	C107_5678_g	C108_2004_g	C109_7615_g	C11_7842_g	C110_4536_g	C111_47_g	C112_8565_g	C113_6518_g	C114_714_g	C115_9519_g	C117_3208_g	C118_6609_g	C119_5638_g	C12_9614_g	C120_9190_g	C121_3109_g	C122_4733_g	C123_9221_g	C124_7879_g	C125_725_g	C126_9233_g	C127_6586_g	C128_2674_g	C129_4283_g	C13_3449_g	C130_314_g	C131_5590_g	C132_8347_g	C133_6503_g	C134_9260_g	C135_2835_g	C136_683_g	C137_1852_g	C138_7669_g	C139_1821_g	C14_220_g
130	ARAF001_3112_g	ARAF002_6754_g	ARAF003_6767_g	ARAF004_4523_g	ARAF005_9255_g	ARAF006_7568_g	C1_4821_g	C10_1516_g	C100_8768_g	C103_259_g	C104_9230_g	C105_3516_g	C106_7014_g	C107_5679_g	C108_2003_g	C109_7616_g	C11_7841_g	C110_4537_g	C111_48_g	C112_8566_g	C113_6517_g	C114_715_g	C115_9520_g	C117_3209_g	C118_6608_g	C119_5637_g	C12_9613_g	C120_9189_g	C121_3108_g	C122_4734_g	C123_9222_g	C124_7878_g	C125_724_g	C126_9232_g	C127_6585_g	C128_2673_g	C129_4282_g	C13_3450_g	C130_315_g	C131_5591_g	C132_8348_g	C133_6502_g	C134_9261_g	C135_2836_g	C136_682_g	C137_1851_g	C138_7670_g	C139_1822_g	C14_219_g
131	ARAF001_3113_g	ARAF002_6753_g	ARAF003_6766_g	ARAF004_4524_g	ARAF005_9254_g	ARAF006_7567_g	C1_4820_g	C10_1517_g	C100_8769_g	C103_260_g	C104_9229_g	C105_3517_g	C106_7013_g	C107_5680_g	C108_2002_g	C109_7617_g	C11_7840_g	C110_4538_g	C111_49_g	C112_8567_g	C113_6516_g	C114_716_g	C115_9521_g	C117_3210_g	C118_6607_g	C119_5636_g	C12_9612_g	C120_9188_g	C121_3107_g	C122_4735_g	C123_9223_g	C124_7877_g	C125_723_g	C126_9231_g	C127_6584_g	C128_2672_g	C129_4281_g	C13_3451_g	C130_316_g	C131_5592_g	C132_8349_g	C133_6501_g	C134_9262_g	C135_2837_g	C136_681_g	C137_1850_g	C138_7671_g	C139_1823_g	C14_218_g
132	ARAF001_3114_g	ARAF002_6752_g	ARAF003_6765_g	ARAF004_4525_g	ARAF005_9253_g	ARAF006_7566_g	C1_4819_g	C10_1518_g	C100_8770_g	C103_261_g	C104_9228_g	C105_3518_g	C106_7012_g	C107_5681_g	C108_2001_g	C109_7618_g	C11_7839_g	C110_4539_g	C111_50_g	C112_8568_g	C113_6515_g	C114_717_g	C115_9522_g	C117_3211_g	C118_6606_g	C119_5635_g	C12_9611_g	C120_9187_g	C121_3106_g	C122_4736_g	C123_9224_g	C124_6629_g	C125_722_g	C126_9230_g	C127_6583_g	C128_2671_g	C129_2071_g	C13_3452_g	C130_317_g	C131_5593_g	C132_8350_g	C133_6500_g	C134_9263_g	C135_2838_g	C136_680_g	C137_1849_g	C138_7672_g	C139_1824_g	C14_217_g
133	ARAF001_3115_g	ARAF002_6751_g	ARAF003_6764_g	ARAF004_4526_g	ARAF005_9252_g	ARAF006_7565_g	C1_4818_g	C10_658_g	C100_8771_g	C103_262_g	C104_9227_g	C105_3519_g	C106_7011_g	C107_5682_g	C108_2000_g	C109_7619_g	C11_7838_g	C110_4540_g	C111_51_g	C112_8569_g	C113_6514_g	C114_718_g	C115_9523_g	C117_1430_g	C118_6605_g	C119_5634_g	C12_9610_g	C120_9186_g	C121_3105_g	C122_4737_g	C123_9225_g	C124_6630_g	C125_1959_g	C126_9229_g	C127_1792_g	C128_2670_g	C129_2070_g	C13_3453_g	C130_318_g	C131_5594_g	C132_8351_g	C133_6499_g	C134_9264_g	C135_2839_g	C136_679_g	C137_1848_g	C138_7673_g	C139_1825_g	C14_216_g
134	ARAF001_3116_g	ARAF002_6750_g	ARAF003_6763_g	ARAF004_4527_g	ARAF005_9251_g	ARAF006_7564_g	C1_4817_g	C10_659_g	C100_8772_g	C103_263_g	C104_9226_g	C105_3520_g	C106_7010_g	C107_5683_g	C108_1999_g	C109_7620_g	C11_7837_g	C110_4541_g	C111_52_g	C112_8570_g	C113_6513_g	C114_719_g	C115_9524_g	C117_1431_g	C118_6604_g	C119_5633_g	C12_9609_g	C120_9185_g	C121_3104_g	C122_4738_g	C123_9226_g	C124_6631_g	C125_1960_g	C126_9228_g	C127_1793_g	C128_2669_g	C129_2069_g	C13_3454_g	C130_319_g	C131_5595_g	C132_8352_g	C133_6498_g	C134_9265_g	C135_2840_g	C136_678_g	C137_1847_g	C138_7674_g	C139_1826_g	C14_215_g
135	ARAF001_3117_g	ARAF002_6749_g	ARAF003_6762_g	ARAF004_4528_g	ARAF005_9250_g	ARAF006_7563_g	C1_4816_g	C10_660_g	C100_8773_g	C103_264_g	C104_9225_g	C105_3521_g	C106_7009_g	C107_5684_g	C108_1998_g	C109_7621_g	C11_7836_g	C110_4542_g	C111_53_g	C112_8571_g	C113_6512_g	C114_720_g	C115_9525_g	C117_1432_g	C118_6603_g	C119_5632_g	C12_9608_g	C120_9184_g	C121_3103_g	C122_4739_g	C123_9227_g	C124_6632_g	C125_1961_g	C126_9227_g	C127_1794_g	C128_2668_g	C129_2068_g	C13_3455_g	C130_320_g	C131_5596_g	C132_8353_g	C133_6497_g	C134_9266_g	C135_2841_g	C136_677_g	C137_1846_g	C138_7675_g	C139_1827_g	C14_214_g
136	ARAF001_3118_g	ARAF002_6748_g	ARAF003_6761_g	ARAF004_4529_g	ARAF005_9249_g	ARAF006_7562_g	C1_4815_g	C10_661_g	C100_8774_g	C103_265_g	C104_9224_g	C105_3522_g	C106_7008_g	C107_5685_g	C108_1997_g	C109_7622_g	C11_7835_g	C110_4543_g	C111_54_g	C112_8572_g	C113_6511_g	C114_721_g	C115_9526_g	C117_1433_g	C118_6602_g	C119_5631_g	C12_9607_g	C120_9183_g	C121_3102_g	C122_4740_g	C123_9228_g	C124_6633_g	C125_1962_g	C126_9226_g	C127_1795_g	C128_2667_g	C129_2067_g	C13_3456_g	C130_321_g	C131_5597_g	C132_8354_g	C133_6496_g	C134_9267_g	C135_2842_g	C136_676_g	C137_1845_g	C138_7676_g	C139_1828_g	C14_213_g
137	ARAF001_3119_g	ARAF002_6747_g	ARAF003_6760_g	ARAF004_4530_g	ARAF005_9248_g	ARAF006_7561_g	C1_4814_g	C10_662_g	C100_8775_g	C103_8334_g	C104_9223_g	C105_3523_g	C106_7007_g	C107_5686_g	C108_1996_g	C109_7623_g	C11_7834_g	C110_4544_g	C111_55_g	C112_8573_g	C113_6510_g	C114_722_g	C115_9527_g	C117_1434_g	C118_6601_g	C119_5630_g	C12_9606_g	C120_9182_g	C121_3101_g	C122_4741_g	C123_9229_g	C124_6634_g	C125_1963_g	C126_9225_g	C127_1796_g	C128_2666_g	C129_2066_g	C13_3457_g	C130_322_g	C131_5598_g	C132_8355_g	C133_6495_g	C134_9268_g	C135_2843_g	C136_675_g	C137_1844_g	C138_8541_g	C139_1829_g	C14_212_g
138	ARAF001_3120_g	ARAF002_6746_g	ARAF003_6759_g	ARAF004_4531_g	ARAF005_9247_g	ARAF006_7560_g	C1_3430_g	C10_663_g	C100_8776_g	C103_8333_g	C104_9222_g	C105_3524_g	C106_7006_g	C107_5687_g	C108_1995_g	C109_7624_g	C11_7833_g	C110_4545_g	C111_56_g	C112_8574_g	C113_6509_g	C114_723_g	C115_9528_g	C117_1435_g	C118_6600_g	C119_5629_g	C12_9605_g	C120_9181_g	C121_3100_g	C122_4742_g	C123_9230_g	C124_6635_g	C125_1964_g	C126_9224_g	C127_1797_g	C128_2665_g	C129_2065_g	C13_3458_g	C130_323_g	C131_5599_g	C132_8356_g	C133_6494_g	C134_9269_g	C135_2844_g	C136_670_g	C137_1842_g	C138_8531_g	C139_1830_g	C14_211_g
139	ARAF001_3121_g	ARAF002_6745_g	ARAF003_6758_g	ARAF004_4532_g	ARAF005_9246_g	ARAF006_7559_g	C1_3431_g	C10_664_g	C100_8777_g	C103_8332_g	C104_9221_g	C105_3525_g	C106_7005_g	C107_5688_g	C108_1994_g	C109_7625_g	C11_7832_g	C110_4546_g	C111_57_g	C112_8575_g	C113_6508_g	C114_724_g	C115_9529_g	C117_1436_g	C118_6599_g	C119_5628_g	C12_9604_g	C120_9180_g	C121_3099_g	C122_4743_g	C123_9231_g	C124_6636_g	C125_1965_g	C126_9223_g	C127_7012_g	C128_2664_g	C129_2064_g	C13_3459_g	C130_324_g	C131_5600_g	C132_8357_g	C133_6493_g	C134_9270_g	C135_2845_g	C136_669_g	C137_1841_g	C138_8530_g	C139_1831_g	C14_210_g
140	ARAF001_3122_g	ARAF002_6744_g	ARAF003_6757_g	ARAF004_4533_g	ARAF005_9245_g	ARAF006_7558_g	C1_3432_g	C10_665_g	C100_8778_g	C103_8331_g	C104_9220_g	C105_3526_g	C106_7004_g	C107_5689_g	C108_1993_g	C109_7626_g	C11_7831_g	C110_4547_g	C111_58_g	C112_8576_g	C113_6507_g	C114_725_g	C115_9530_g	C117_1437_g	C118_6598_g	C119_5627_g	C12_9603_g	C120_9179_g	C121_3098_g	C122_4744_g	C123_9232_g	C124_6637_g	C125_1966_g	C126_9222_g	C127_7013_g	C128_2663_g	C129_2063_g	C13_3460_g	C130_325_g	C131_5601_g	C132_8358_g	C133_6492_g	C134_9271_g	C135_2846_g	C136_668_g	C137_1840_g	C138_8529_g	C139_1832_g	C14_209_g
141	ARAF001_3123_g	ARAF002_6743_g	ARAF003_6756_g	ARAF004_4534_g	ARAF005_9244_g	ARAF006_7557_g	C1_3433_g	C10_666_g	C100_8779_g	C103_8330_g	C104_9219_g	C105_3527_g	C106_7003_g	C107_5690_g	C108_1992_g	C109_7627_g	C11_7830_g	C110_4548_g	C111_59_g	C112_8577_g	C113_6506_g	C114_726_g	C115_9531_g	C117_1438_g	C118_6597_g	C119_5626_g	C12_9602_g	C120_9178_g	C121_3097_g	C122_4745_g	C123_9233_g	C124_6638_g	C125_1967_g	C126_9221_g	C127_7014_g	C128_2662_g	C129_2062_g	C13_3461_g	C130_326_g	C131_9546_g	C132_8359_g	C133_6491_g	C134_9272_g	C135_2847_g	C136_667_g	C137_1839_g	C138_3802_g	C139_1833_g	C14_208_g
142	ARAF001_3124_g	ARAF002_6742_g	ARAF003_6755_g	ARAF004_4535_g	ARAF005_9243_g	ARAF006_7556_g	C1_4632_g	C10_667_g	C100_7928_g	C103_8329_g	C104_9218_g	C105_3528_g	C106_7002_g	C107_5691_g	C108_4069_g	C109_8140_g	C11_7829_g	C110_4244_g	C111_1667_g	C112_8545_g	C113_7639_g	C114_727_g	C115_9532_g	C117_8114_g	C118_542_g	C119_5981_g	C12_9601_g	C120_6392_g	C121_3096_g	C122_4746_g	C123_1668_g	C124_4785_g	C125_4103_g	C126_3622_g	----------	C128_2661_g	C129_2061_g	C13_3462_g	C130_327_g	C131_2820_g	C132_4217_g	C133_6490_g	C134_9273_g	C135_2848_g	C136_666_g	C137_4118_g	C138_3803_g	C139_1834_g	C14_207_g
143	ARAF001_3125_g	ARAF002_6741_g	ARAF003_6754_g	ARAF004_4536_g	ARAF005_9242_g	ARAF006_7555_g	C1_4631_g	C10_668_g	C100_7927_g	C103_8328_g	C104_9217_g	C105_3529_g	C106_7001_g	C107_5692_g	C108_4070_g	C109_8141_g	C11_7828_g	C110_4245_g	C111_1666_g	C112_8546_g	C113_7640_g	C114_728_g	C115_9533_g	C117_8115_g	C118_541_g	C119_5980_g	C12_9600_g	C120_6391_g	C121_3095_g	C122_4747_g	C123_1669_g	C124_4786_g	C125_4102_g	C126_3623_g	C127_5794_g	C128_2660_g	C129_2060_g	C13_3463_g	C130_328_g	C131_2819_g	C132_4218_g	C133_6489_g	C134_9274_g	C135_2849_g	C136_665_g	C137_4117_g	C138_3804_g	C139_1835_g	C14_206_g
144	ARAF001_3126_g	ARAF002_6740_g	ARAF003_6753_g	ARAF004_4537_g	ARAF005_9241_g	ARAF006_7554_g	C1_4630_g	C10_669_g	C100_7926_g	C103_8327_g	C104_9216_g	C105_3530_g	C106_7000_g	C107_5693_g	C108_4071_g	C109_8142_g	C11_7827_g	C110_4246_g	C111_1665_g	C112_8547_g	C113_7641_g	C114_729_g	C115_9534_g	C117_8116_g	C118_540_g	C119_5979_g	C12_9599_g	C120_6390_g	C121_3094_g	C122_4748_g	C123_1670_g	C124_4787_g	C125_4101_g	C126_3624_g	C127_5793_g	C128_2659_g	C129_2059_g	C13_3464_g	C130_329_g	C131_2818_g	C132_4219_g	C133_6488_g	C134_9275_g	C135_2850_g	C136_664_g	C137_4116_g	C138_3805_g	C139_1836_g	C14_205_g
145	ARAF001_3127_g	ARAF002_6739_g	ARAF003_6752_g	ARAF004_4538_g	ARAF005_9240_g	ARAF006_7553_g	C1_4629_g	C10_670_g	C100_7925_g	C103_8326_g	C104_9215_g	C105_3531_g	C106_6999_g	C107_5694_g	C108_4072_g	C109_8143_g	C11_7826_g	C110_4247_g	C111_1664_g	C112_8548_g	C113_7642_g	C114_730_g	C115_9535_g	C117_8117_g	C118_539_g	C119_5978_g	C12_9598_g	C120_6389_g	C121_3093_g	C122_4749_g	C123_1671_g	C124_4788_g	C125_4100_g	C126_3625_g	C127_5792_g	C128_3098_g	C129_2058_g	C13_3465_g	C130_330_g	C131_2817_g	C132_4220_g	C133_6487_g	C134_9276_g	C135_2851_g	C136_663_g	C137_4115_g	C138_7744_g	C139_1837_g	C14_204_g
146	ARAF001_3128_g	ARAF002_6738_g	ARAF003_6751_g	ARAF004_4539_g	ARAF005_9239_g	ARAF006_7552_g	C1_4628_g	C10_671_g	C100_7924_g	C103_8325_g	C104_9214_g	C105_3532_g	C106_6998_g	C107_5695_g	C108_4073_g	C109_8144_g	C11_7825_g	C110_4248_g	C111_1663_g	C112_8549_g	C113_7643_g	C114_731_g	C115_9536_g	C117_8118_g	C118_538_g	C119_5977_g	C12_9597_g	C120_6388_g	C121_3092_g	C122_4750_g	C123_1672_g	C124_4789_g	C125_4099_g	C126_3626_g	C127_5791_g	C128_3097_g	C129_2057_g	C13_3466_g	C130_331_g	C131_2816_g	C132_4221_g	C133_6486_g	C134_9277_g	C135_2852_g	C136_662_g	C137_4114_g	C138_7743_g	C139_1838_g	C14_203_g
147	ARAF001_3129_g	ARAF002_6737_g	ARAF003_6750_g	ARAF004_4540_g	ARAF005_9238_g	ARAF006_7551_g	C1_4627_g	C10_672_g	C100_7923_g	C103_8324_g	C104_9213_g	C105_6192_g	C106_6997_g	C107_5696_g	C108_4074_g	C109_8145_g	C11_7824_g	C110_4249_g	C111_1662_g	C112_8550_g	C113_7644_g	C114_732_g	C115_9537_g	C117_8119_g	C118_537_g	C119_5976_g	C12_9596_g	C120_6387_g	C121_3091_g	C122_4751_g	C123_1673_g	C124_4790_g	C125_1281_g	C126_3627_g	C127_5790_g	C128_3096_g	C129_2056_g	C13_3467_g	C130_4530_g	C131_2815_g	C132_4222_g	C133_6485_g	C134_9278_g	C135_2853_g	C136_661_g	C137_4113_g	C138_7742_g	C139_1839_g	C14_202_g
148	ARAF001_3130_g	ARAF002_6736_g	ARAF003_6749_g	ARAF004_4541_g	ARAF005_9237_g	ARAF006_7550_g	C1_4626_g	C10_673_g	C100_7922_g	C103_8323_g	C104_9212_g	C105_6193_g	C106_6996_g	C107_5697_g	C108_4075_g	C109_8146_g	C11_7823_g	C110_4250_g	C111_1661_g	C112_8551_g	C113_7645_g	C114_733_g	C115_9538_g	C117_8120_g	C118_536_g	C119_5975_g	C12_9595_g	C120_6386_g	C121_3090_g	C122_4752_g	C123_1674_g	C124_4791_g	C125_1280_g	C126_3628_g	C127_5789_g	C128_3095_g	C129_2055_g	C13_3468_g	C130_4529_g	C131_2814_g	C132_4223_g	C133_6484_g	C134_9279_g	C135_2854_g	C136_660_g	C137_4112_g	C138_7741_g	C139_1840_g	C14_201_g
149	ARAF001_3131_g	ARAF002_6735_g	ARAF003_6748_g	ARAF004_4542_g	ARAF005_9236_g	ARAF006_7549_g	C1_4625_g	C10_674_g	C100_7921_g	C103_8322_g	C104_9211_g	C105_6194_g	C106_6995_g	C107_5698_g	C108_4076_g	C109_8147_g	C11_7822_g	C110_4251_g	C111_1660_g	C112_8552_g	C113_6973_g	C114_734_g	C115_9539_g	C117_9433_g	C118_535_g	C119_5974_g	C12_9594_g	C120_6385_g	C121_3089_g	C122_4753_g	C123_1675_g	C124_1734_g	C125_407_g	C126_3629_g	C127_5788_g	C128_3094_g	C129_2054_g	C13_3469_g	C130_4528_g	C131_2813_g	C132_4224_g	C133_6483_g	C134_9280_g	C135_2855_g	C136_659_g	C137_4733_g	C138_7740_g	C139_1841_g	C14_200_g
150	ARAF001_3132_g	ARAF002_6734_g	ARAF003_6747_g	ARAF004_4543_g	ARAF005_9235_g	ARAF006_7548_g	C1_4624_g	C10_675_g	C100_7920_g	C103_8321_g	C104_9210_g	C105_6195_g	C106_6994_g	C107_5699_g	C108_4077_g	C109_8148_g	C11_7821_g	C110_4252_g	C111_1659_g	C112_8553_g	C113_6974_g	C114_735_g	C115_9540_g	C117_9432_g	C118_534_g	C119_5973_g	C12_9593_g	C120_6384_g	C121_3088_g	C122_4754_g	C123_1676_g	C124_1735_g	C125_408_g	C126_3630_g	C127_5787_g	C128_3093_g	C129_2053_g	C13_3470_g	C130_4527_g	C131_2812_g	C132_4225_g	C133_6482_g	C134_9281_g	C135_2856_g	C136_658_g	C137_4734_g	C138_7739_g	C139_1842_g	C14_199_g
151	ARAF001_3133_g	ARAF002_6733_g	ARAF003_6746_g	ARAF004_4544_g	ARAF005_9234_g	ARAF006_7547_g	C1_4623_g	C10_676_g	C100_7919_g	C103_8320_g	C104_9209_g	C105_6196_g	C106_6993_g	C107_5700_g	C108_4078_g	C109_8149_g	C11_7820_g	C110_4253_g	C111_1658_g	C112_8554_g	C113_6975_g	C114_736_g	C115_9541_g	C117_9431_g	C118_533_g	C119_5972_g	C12_9592_g	C120_6383_g	C121_3087_g	C122_4755_g	C123_1677_g	C124_4032_g	C125_409_g	C126_3631_g	C127_5786_g	C128_3092_g	C129_2052_g	C13_3471_g	C130_4526_g	C131_2811_g	C132_4226_g	C133_6481_g	C134_9282_g	C135_2857_g	C136_657_g	C137_4735_g	C138_7738_g	C139_1843_g	C14_198_g
152	ARAF001_3134_g	ARAF002_6732_g	ARAF003_6745_g	ARAF004_4545_g	ARAF005_9233_g	ARAF006_7546_g	C1_4622_g	C10_677_g	C100_7918_g	C103_8319_g	C104_9208_g	C105_6197_g	C106_6992_g	C107_5701_g	C108_4079_g	C109_8150_g	C11_7819_g	C110_4254_g	C111_1657_g	C112_8555_g	C113_6976_g	C114_737_g	C115_9542_g	C117_9430_g	C118_532_g	C119_5971_g	C12_9591_g	C120_6382_g	C121_3086_g	C122_4756_g	C123_1678_g	C124_4031_g	C125_410_g	C126_3632_g	C127_5785_g	C128_3091_g	C129_2051_g	C13_3472_g	C130_4525_g	C131_2810_g	C132_4227_g	C133_6480_g	C134_9283_g	C135_2858_g	C136_656_g	C137_4736_g	C138_7737_g	C139_1844_g	C14_197_g
153	ARAF001_3135_g	ARAF002_6731_g	ARAF003_6744_g	ARAF004_4546_g	ARAF005_9232_g	ARAF006_7545_g	C1_4621_g	C10_678_g	C100_7917_g	C103_8318_g	C104_9207_g	C105_6198_g	C106_6991_g	C107_5702_g	C108_4080_g	C109_8151_g	C11_7818_g	C110_4255_g	C111_1656_g	C112_8556_g	C113_6977_g	C114_738_g	C115_9543_g	C117_9429_g	C118_531_g	C119_5970_g	C12_9590_g	C120_6381_g	C121_3085_g	C122_4757_g	C123_1679_g	C124_4030_g	C125_411_g	C126_3633_g	C127_5784_g	C128_3090_g	C129_2050_g	C13_3473_g	C130_6185_g	C131_2809_g	C132_4228_g	C133_6479_g	C134_9284_g	C135_2859_g	C136_655_g	C137_4737_g	C138_7736_g	C139_1845_g	C14_196_g
154	ARAF001_3136_g	ARAF002_6730_g	ARAF003_6743_g	ARAF004_4547_g	ARAF005_9231_g	ARAF006_7544_g	C1_4620_g	C10_679_g	C100_7916_g	C103_8317_g	C104_9206_g	C105_6199_g	C106_6990_g	C107_5703_g	C108_4081_g	C109_2753_g	C11_7817_g	C110_4256_g	C111_1655_g	C112_8557_g	C113_6978_g	C114_739_g	C115_9544_g	C117_9428_g	C118_530_g	C119_5969_g	C12_9589_g	C120_6380_g	C121_3084_g	C122_4758_g	C123_1680_g	C124_4029_g	C125_412_g	C126_3634_g	C127_816_g	C128_3089_g	C129_2049_g	C13_3474_g	C130_6184_g	C131_2808_g	C132_4229_g	C133_6478_g	C134_9285_g	C135_2860_g	C136_654_g	C137_4738_g	C138_941_g	C139_1846_g	C14_195_g
155	ARAF001_3137_g	ARAF002_6729_g	----------	ARAF004_4548_g	ARAF005_9230_g	ARAF006_7543_g	C1_4619_g	C10_680_g	C100_7915_g	C103_8316_g	C104_9205_g	C105_6200_g	C106_6989_g	C107_5704_g	C108_4082_g	C109_2752_g	C11_7816_g	C110_4257_g	----------	C112_8558_g	----------	C114_740_g	C115_9545_g	C117_9427_g	C118_529_g	C119_5968_g	C12_9588_g	C120_6379_g	C121_3083_g	C122_4759_g	C123_1681_g	----------	C125_413_g	----------	C127_815_g	C128_3088_g	C129_2048_g	C13_3475_g	----------	----------	----------	C133_6477_g	C134_9286_g	----------	C136_653_g	C137_4739_g	----------	C139_1847_g	C14_194_g
156	ARAF001_3138_g	ARAF002_6728_g	ARAF003_6742_g	ARAF004_4549_g	ARAF005_9229_g	ARAF006_7542_g	C1_4618_g	C10_681_g	C100_7914_g	C103_8315_g	C104_9204_g	C105_6201_g	C106_6988_g	C107_5705_g	C108_4083_g	C109_2751_g	C11_7815_g	C110_4258_g	C111_1654_g	C112_8559_g	C113_6979_g	C114_741_g	C115_9546_g	C117_9426_g	C118_528_g	C119_5967_g	C12_9587_g	C120_6378_g	C121_3082_g	C122_4760_g	C123_1682_g	C124_4028_g	C125_414_g	C126_3635_g	C127_814_g	C128_3087_g	C129_2047_g	C13_3476_g	C130_6183_g	C131_2807_g	C132_4230_g	C133_6476_g	C134_9287_g	C135_2861_g	C136_652_g	C137_4740_g	C138_940_g	C139_1848_g	C14_193_g
157	ARAF001_3139_g	ARAF002_6727_g	ARAF003_6741_g	ARAF004_4550_g	ARAF005_9228_g	ARAF006_7541_g	C1_4617_g	C10_682_g	C100_7913_g	C103_8314_g	C104_9203_g	C105_6202_g	C106_6987_g	C107_5706_g	C108_4084_g	C109_2750_g	C11_7814_g	C110_4259_g	C111_1653_g	C112_8560_g	C113_6980_g	C114_742_g	C115_9547_g	C117_9425_g	C118_527_g	C119_5966_g	C12_9586_g	C120_6377_g	C121_3081_g	C122_4761_g	C123_1683_g	C124_4027_g	C125_415_g	C126_3636_g	C127_813_g	C128_3086_g	C129_2491_g	C13_3477_g	C130_6182_g	C131_2806_g	C132_4231_g	C133_6475_g	C134_9288_g	C135_2862_g	C136_651_g	C137_4741_g	C138_939_g	C139_570_g	C14_192_g
158	ARAF001_3140_g	ARAF002_6726_g	ARAF003_6740_g	ARAF004_4551_g	ARAF005_9227_g	ARAF006_7540_g	C1_4616_g	C10_683_g	C100_7912_g	C103_8313_g	C104_9202_g	C105_6203_g	C106_6986_g	C107_5707_g	C108_4085_g	C109_2749_g	C11_7813_g	C110_4260_g	C111_1652_g	C112_8561_g	C113_6981_g	C114_743_g	C115_9548_g	C117_9424_g	C118_526_g	C119_5965_g	C12_9585_g	C120_6376_g	C121_3080_g	C122_4762_g	C123_1684_g	C124_4026_g	C125_416_g	C126_3637_g	C127_812_g	C128_3085_g	C129_2492_g	C13_3478_g	C130_6181_g	C131_2805_g	C132_4232_g	C133_6474_g	C134_9289_g	C135_2863_g	C136_650_g	C137_4742_g	C138_938_g	C139_571_g	C14_191_g
159	ARAF001_3141_g	ARAF002_6725_g	ARAF003_6739_g	ARAF004_4552_g	ARAF005_9226_g	ARAF006_7539_g	C1_7993_g	C10_7923_g	C100_1900_g	C103_2483_g	C104_6062_g	----------	----------	C107_6627_g	C108_4897_g	C109_7211_g	C11_2_g	C110_6099_g	C111_5039_g	C112_7463_g	C113_6982_g	C114_744_g	C115_3812_g	C117_9423_g	C118_525_g	C119_863_g	C12_6687_g	C120_6375_g	C121_232_g	C122_202_g	C123_1308_g	----------	----------	----------	----------	C128_1452_g	C129_2493_g	C13_7677_g	C130_6180_g	C131_2804_g	C132_196_g	C133_2283_g	C134_7740_g	C135_9391_g	C136_218_g	C137_4699_g	C138_937_g	C139_8061_g	C14_4477_g
160	ARAF001_3142_g	ARAF002_5558_g	ARAF003_6738_g	ARAF004_4553_g	ARAF005_9225_g	ARAF006_7538_g	C1_7992_g	C10_3606_g	C100_5143_g	C103_396_g	C104_13_g	C105_6584_g	C106_6932_g	C107_467_g	C108_4898_g	C109_7212_g	C11_5917_g	C110_6100_g	C111_8424_g	C112_7464_g	C113_8476_g	C114_9122_g	C115_3811_g	C117_7062_g	C118_4168_g	C119_864_g	C12_455_g	C120_6374_g	C121_8128_g	C122_1503_g	C123_1307_g	C124_2357_g	C125_8149_g	C126_9385_g	C127_6580_g	C128_1451_g	C129_52_g	C13_2566_g	C130_4296_g	C131_287_g	C132_1821_g	C133_2284_g	C134_7741_g	C135_1960_g	C136_10012_g	C137_22_g	C138_9223_g	C139_572_g	C14_5638_g
161	ARAF001_3143_g	ARAF002_5559_g	ARAF003_6737_g	ARAF004_4554_g	ARAF005_9224_g	ARAF006_7537_g	C1_7991_g	C10_3607_g	C100_5142_g	C103_397_g	C104_14_g	C105_6585_g	C106_6931_g	C107_2314_g	C108_4899_g	C109_7213_g	C11_5916_g	C110_6101_g	C111_8425_g	C112_7465_g	C113_8477_g	C114_9123_g	C115_3810_g	C117_7063_g	C118_4169_g	C119_865_g	C12_456_g	C120_6373_g	C121_8127_g	C122_8721_g	C123_1306_g	C124_2356_g	C125_8150_g	C126_9386_g	C127_6581_g	C128_1450_g	C129_53_g	C13_2565_g	C130_4295_g	C131_288_g	C132_1820_g	C133_2285_g	C134_7742_g	C135_1961_g	C136_10013_g	C137_21_g	C138_9224_g	C139_573_g	C14_5637_g
162	ARAF001_3144_g	ARAF002_5560_g	ARAF003_6736_g	ARAF004_4555_g	ARAF005_9223_g	ARAF006_7536_g	C1_7990_g	C10_3608_g	C100_5141_g	C103_398_g	C104_15_g	C105_6586_g	C106_6930_g	C107_2313_g	C108_4900_g	C109_7214_g	C11_5915_g	C110_6102_g	C111_8426_g	C112_7466_g	C113_8478_g	C114_9124_g	C115_3809_g	C117_7064_g	C118_4170_g	C119_866_g	C12_457_g	C120_6372_g	C121_8126_g	C122_8722_g	C123_1305_g	C124_2355_g	C125_8151_g	C126_9387_g	C127_6582_g	C128_1449_g	C129_54_g	C13_2564_g	C130_4294_g	C131_289_g	C132_1819_g	C133_2286_g	C134_7743_g	C135_1962_g	C136_10014_g	C137_20_g	C138_9225_g	C139_574_g	C14_5636_g
163	ARAF001_3145_g	ARAF002_5561_g	ARAF003_6735_g	ARAF004_4556_g	ARAF005_9222_g	ARAF006_7535_g	C1_7989_g	C10_3609_g	C100_5140_g	C103_399_g	C104_16_g	C105_6587_g	C106_6929_g	C107_2312_g	C108_4901_g	C109_7215_g	C11_5914_g	C110_6103_g	C111_8427_g	C112_7467_g	C113_8479_g	C114_9125_g	C115_3808_g	C117_7065_g	C118_4171_g	C119_867_g	C12_458_g	C120_6371_g	C121_8125_g	C122_8723_g	C123_1304_g	C124_2354_g	C125_8152_g	C126_9388_g	----------	C128_1448_g	C129_55_g	C13_2563_g	C130_4293_g	C131_290_g	C132_1818_g	C133_2287_g	C134_7744_g	C135_1963_g	C136_10015_g	C137_19_g	C138_9226_g	C139_575_g	C14_5635_g
164	ARAF001_3146_g	ARAF002_5562_g	ARAF003_6734_g	ARAF004_4557_g	ARAF005_9221_g	ARAF006_7534_g	C1_7988_g	C10_8834_g	C100_5139_g	C103_4897_g	C104_711_g	C105_6838_g	C106_9434_g	C107_6007_g	C108_4902_g	C109_7216_g	C11_2189_g	C110_6104_g	C111_7642_g	C112_7468_g	C113_8368_g	C114_2276_g	C115_7598_g	C117_4293_g	C118_3580_g	C119_868_g	C12_1010_g	C120_4549_g	C121_4634_g	C122_1504_g	C123_1303_g	C124_8459_g	C125_8153_g	C126_4294_g	C127_1012_g	C128_7204_g	C129_4127_g	C13_5314_g	C130_310_g	C131_7114_g	C132_7201_g	C133_2288_g	C134_7745_g	C135_1964_g	C136_932_g	C137_9655_g	C138_1880_g	C139_8567_g	C14_8769_g
165	ARAF001_3147_g	ARAF002_5563_g	ARAF003_6733_g	ARAF004_4558_g	ARAF005_9220_g	ARAF006_7533_g	C1_7987_g	C10_8835_g	C100_5138_g	C103_4898_g	C104_710_g	C105_6839_g	C106_9435_g	C107_6008_g	C108_4903_g	C109_7217_g	C11_2190_g	C110_6105_g	C111_7643_g	C112_7469_g	C113_8369_g	C114_2277_g	C115_7599_g	C117_4294_g	C118_3581_g	C119_869_g	C12_1009_g	C120_4550_g	C121_4635_g	C122_1505_g	C123_1302_g	C124_8460_g	C125_8154_g	C126_4295_g	C127_1013_g	C128_7205_g	C129_4128_g	C13_5315_g	C130_309_g	C131_7113_g	C132_7202_g	C133_2289_g	C134_7746_g	C135_1965_g	C136_933_g	C137_9656_g	C138_1879_g	C139_8568_g	C14_8770_g
166	ARAF001_3148_g	ARAF002_5564_g	ARAF003_6732_g	ARAF004_4559_g	ARAF005_9219_g	ARAF006_7532_g	C1_7986_g	C10_8836_g	C100_5137_g	C103_4899_g	C104_709_g	C105_6383_g	C106_9436_g	C107_6009_g	C108_4904_g	C109_7218_g	C11_2191_g	C110_6106_g	C111_7644_g	C112_7470_g	C113_8370_g	C114_2278_g	C115_7600_g	C117_4295_g	C118_3582_g	C119_870_g	C12_1008_g	C120_4551_g	C121_4636_g	C122_1506_g	C123_1301_g	C124_8461_g	C125_8155_g	C126_4296_g	C127_1014_g	C128_7206_g	C129_4129_g	C13_5316_g	C130_308_g	C131_7112_g	C132_7203_g	C133_2290_g	C134_7747_g	C135_1966_g	C136_934_g	C137_9657_g	C138_1878_g	C139_8569_g	C14_8771_g
167	ARAF001_3149_g	ARAF002_5565_g	ARAF003_6731_g	ARAF004_4560_g	ARAF005_9218_g	ARAF006_7531_g	C1_7985_g	C10_8837_g	C100_5136_g	C103_4900_g	C104_708_g	C105_6382_g	C106_9437_g	C107_6010_g	C108_4905_g	C109_7219_g	C11_2192_g	C110_4177_g	C111_7645_g	C112_7471_g	C113_8371_g	C114_2279_g	C115_7601_g	C117_4296_g	C118_3583_g	C119_871_g	C12_1007_g	C120_4552_g	C121_4637_g	C122_1507_g	C123_1300_g	C124_8462_g	C125_8156_g	C126_4297_g	C127_1015_g	C128_7207_g	C129_4130_g	C13_5317_g	C130_307_g	C131_7111_g	C132_7204_g	C133_2291_g	C134_7748_g	C135_1967_g	C136_935_g	C137_9658_g	C138_1877_g	C139_8570_g	C14_8772_g
168	ARAF001_3150_g	ARAF002_5566_g	ARAF003_6730_g	ARAF004_4561_g	ARAF005_9217_g	ARAF006_7530_g	C1_4108_g	C10_8078_g	C100_4754_g	C103_5456_g	C104_208_g	C105_151_g	----------	C107_7480_g	C108_4893_g	C109_2003_g	C11_4833_g	C110_7652_g	C111_2036_g	C112_5947_g	C113_7217_g	C114_3796_g	C115_7589_g	C117_4297_g	C118_3584_g	C119_1101_g	C12_1482_g	C120_3865_g	C121_3327_g	C122_1508_g	C123_1712_g	C124_8477_g	C125_7332_g	C126_3546_g	C127_7931_g	C128_6695_g	C129_4474_g	C13_1230_g	C130_6708_g	C131_1403_g	C132_6930_g	C133_4966_g	C134_7087_g	C135_6387_g	C136_1182_g	C137_251_g	C138_1876_g	C139_8571_g	C14_5428_g
169	ARAF001_3151_g	ARAF002_5567_g	ARAF003_6729_g	ARAF004_4562_g	ARAF005_9216_g	ARAF006_7529_g	C1_4107_g	C10_8077_g	C100_4753_g	C103_5457_g	C104_207_g	C105_152_g	C106_616_g	C107_7481_g	C108_4894_g	C109_2002_g	C11_4832_g	C110_7653_g	C111_2037_g	C112_5948_g	C113_7216_g	C114_3795_g	C115_7588_g	C117_4298_g	C118_3585_g	C119_1100_g	C12_1481_g	C120_3864_g	C121_3328_g	C122_1509_g	C123_1711_g	C124_8476_g	C125_7333_g	C126_3547_g	C127_7930_g	C128_6696_g	C129_4475_g	C13_1231_g	C130_6709_g	C131_1404_g	C132_6931_g	C133_4965_g	C134_7088_g	C135_6388_g	C136_1183_g	C137_250_g	C138_1875_g	C139_8572_g	C14_5427_g
170	ARAF001_3152_g	ARAF002_5568_g	ARAF003_6728_g	ARAF004_4563_g	ARAF005_9215_g	ARAF006_7528_g	C1_4106_g	C10_8076_g	C100_4752_g	C103_5458_g	C104_206_g	C105_153_g	C106_615_g	C107_7482_g	C108_4895_g	C109_2001_g	C11_4831_g	C110_7654_g	C111_2038_g	C112_5949_g	C113_7215_g	C114_3794_g	C115_7587_g	C117_4299_g	C118_3586_g	C119_1099_g	C12_1480_g	C120_3863_g	C121_3329_g	C122_1510_g	C123_1710_g	C124_8475_g	C125_7334_g	C126_3548_g	C127_7929_g	C128_6697_g	C129_4476_g	C13_1232_g	C130_6710_g	C131_1405_g	C132_6932_g	C133_4964_g	C134_7089_g	C135_6389_g	C136_1184_g	C137_249_g	C138_1874_g	C139_8573_g	C14_5426_g
171	ARAF001_3153_g	ARAF002_5569_g	ARAF003_6727_g	ARAF004_4564_g	ARAF005_9214_g	ARAF006_7527_g	C1_4105_g	C10_8075_g	C100_4751_g	C103_5459_g	C104_205_g	C105_5163_g	C106_614_g	C107_7483_g	C108_4896_g	C109_2000_g	C11_4830_g	C110_7655_g	C111_2039_g	C112_5950_g	C113_7214_g	C114_3793_g	C115_7586_g	C117_4300_g	C118_3587_g	C119_1098_g	C12_1479_g	C120_3862_g	C121_3330_g	C122_1511_g	C123_1709_g	C124_8474_g	C125_7335_g	C126_3549_g	C127_7928_g	C128_6698_g	C129_4477_g	C13_1233_g	C130_6711_g	C131_1406_g	C132_6933_g	C133_4963_g	C134_7090_g	C135_6390_g	C136_1185_g	C137_248_g	C138_1873_g	C139_8574_g	C14_5425_g
172	ARAF001_3154_g	ARAF002_5570_g	ARAF003_6726_g	ARAF004_4565_g	ARAF005_9213_g	ARAF006_7526_g	C1_4104_g	C10_8074_g	C100_4750_g	C103_5460_g	C104_204_g	C105_5164_g	C106_8095_g	C107_7484_g	C108_5012_g	C109_7835_g	C11_4829_g	C110_7656_g	C111_2040_g	C112_5951_g	C113_7213_g	C114_5673_g	C115_7585_g	C117_4301_g	C118_3588_g	C119_1097_g	C12_1478_g	C120_3861_g	C121_3331_g	C122_1512_g	C123_1708_g	C124_8473_g	C125_7336_g	C126_3550_g	C127_7927_g	C128_6699_g	C129_4478_g	C13_7981_g	C130_6712_g	C131_1407_g	C132_6934_g	C133_4962_g	C134_7091_g	C135_6391_g	C136_1186_g	C137_247_g	C138_1872_g	C139_8575_g	C14_5424_g
173	ARAF001_3155_g	ARAF002_5571_g	ARAF003_6725_g	ARAF004_4566_g	ARAF005_9212_g	ARAF006_7525_g	C1_4103_g	C10_8073_g	C100_4749_g	C103_5461_g	C104_203_g	C105_5165_g	C106_8094_g	C107_7485_g	C108_5011_g	C109_7834_g	C11_4828_g	C110_7657_g	C111_2041_g	C112_5952_g	C113_7212_g	C114_5672_g	C115_7584_g	C117_4302_g	C118_3589_g	C119_1096_g	C12_1477_g	C120_3860_g	C121_3332_g	C122_1513_g	C123_1707_g	C124_8472_g	C125_7337_g	C126_3551_g	C127_7926_g	C128_6700_g	C129_4479_g	C13_7982_g	C130_6713_g	C131_1408_g	C132_6935_g	C133_4961_g	C134_7092_g	C135_6392_g	C136_1187_g	C137_246_g	C138_1871_g	C139_8576_g	C14_5423_g
174	ARAF001_3156_g	ARAF002_5572_g	ARAF003_6724_g	ARAF004_4567_g	ARAF005_9211_g	ARAF006_7524_g	C1_4102_g	C10_8072_g	C100_4748_g	C103_5462_g	C104_202_g	C105_5166_g	C106_8093_g	C107_7486_g	C108_5010_g	C109_7833_g	C11_4827_g	C110_7658_g	C111_2042_g	C112_5953_g	C113_7211_g	C114_5671_g	C115_7583_g	C117_4303_g	C118_3590_g	C119_1095_g	C12_1476_g	C120_3859_g	C121_3333_g	C122_1514_g	C123_1706_g	C124_8471_g	C125_7338_g	C126_3552_g	C127_7925_g	C128_6701_g	C129_4480_g	C13_7983_g	C130_6714_g	C131_1409_g	C132_6936_g	C133_4960_g	C134_7093_g	C135_6393_g	C136_1188_g	C137_245_g	C138_1870_g	C139_8577_g	C14_5422_g
175	ARAF001_3157_g	ARAF002_5573_g	ARAF003_6723_g	ARAF004_4568_g	ARAF005_9210_g	ARAF006_7523_g	C1_4101_g	C10_8071_g	C100_4747_g	C103_5463_g	C104_201_g	C105_5167_g	C106_8092_g	C107_7487_g	C108_5009_g	C109_7832_g	C11_4826_g	C110_7659_g	C111_2043_g	C112_5954_g	C113_7210_g	C114_5670_g	C115_7582_g	C117_4304_g	C118_3591_g	C119_1094_g	C12_1475_g	C120_3858_g	C121_3334_g	C122_1515_g	C123_1705_g	C124_8470_g	C125_7339_g	C126_3553_g	C127_7924_g	C128_6702_g	C129_4481_g	C13_7984_g	C130_6715_g	C131_1410_g	C132_6937_g	C133_4959_g	C134_7094_g	C135_6394_g	C136_1189_g	C137_244_g	C138_1869_g	C139_8578_g	C14_5421_g
176	ARAF001_3158_g	ARAF002_5574_g	ARAF003_6722_g	ARAF004_4569_g	ARAF005_9209_g	ARAF006_7522_g	C1_4100_g	C10_8070_g	C100_4746_g	C103_5464_g	C104_200_g	C105_5168_g	C106_8091_g	C107_7488_g	C108_5008_g	C109_7831_g	C11_4825_g	C110_7660_g	C111_2044_g	C112_5955_g	C113_7209_g	C114_5669_g	C115_7581_g	C117_4305_g	C118_3592_g	C119_1093_g	C12_1474_g	C120_3857_g	C121_3335_g	C122_1516_g	C123_1704_g	C124_8469_g	C125_7340_g	C126_3554_g	C127_7923_g	C128_6703_g	C129_4482_g	C13_7985_g	C130_6716_g	C131_1411_g	C132_6938_g	C133_4958_g	C134_7095_g	C135_6395_g	C136_1190_g	C137_243_g	C138_1868_g	C139_8579_g	C14_5420_g
177	ARAF001_3159_g	ARAF002_5575_g	ARAF003_6721_g	ARAF004_4570_g	ARAF005_9208_g	ARAF006_7521_g	C1_4099_g	C10_8069_g	C100_4745_g	C103_5465_g	C104_199_g	C105_5169_g	C106_8090_g	C107_7489_g	C108_5007_g	C109_7830_g	C11_4824_g	C110_7661_g	C111_2045_g	C112_5956_g	C113_7208_g	C114_5668_g	C115_7580_g	C117_4306_g	C118_3593_g	C119_1092_g	C12_1473_g	C120_3856_g	C121_3336_g	C122_1517_g	C123_1703_g	C124_8468_g	C125_7341_g	C126_3555_g	C127_7922_g	C128_6704_g	C129_4483_g	C13_7986_g	C130_6717_g	C131_1412_g	C132_6939_g	C133_4957_g	C134_7096_g	C135_6396_g	C136_1191_g	C137_242_g	C138_1867_g	C139_8580_g	C14_5419_g
178	ARAF001_3160_g	ARAF002_5576_g	ARAF003_6720_g	ARAF004_4571_g	ARAF005_9207_g	ARAF006_7520_g	C1_4098_g	C10_8068_g	C100_4744_g	C103_5466_g	C104_198_g	C105_5170_g	C106_8089_g	C107_7490_g	C108_5006_g	C109_7829_g	C11_4823_g	C110_7662_g	C111_2046_g	C112_5957_g	C113_7207_g	C114_5667_g	C115_7579_g	C117_4307_g	C118_3594_g	C119_1091_g	C12_1472_g	C120_3855_g	C121_3337_g	C122_1518_g	C123_1702_g	C124_8467_g	C125_7342_g	C126_3556_g	C127_7921_g	C128_6705_g	C129_4484_g	C13_7987_g	C130_6718_g	C131_1413_g	C132_6940_g	C133_4956_g	C134_7097_g	C135_6397_g	C136_1192_g	C137_241_g	C138_1866_g	C139_8581_g	C14_5418_g
179	ARAF001_3161_g	ARAF002_5577_g	ARAF003_6719_g	ARAF004_4572_g	ARAF005_9206_g	ARAF006_7519_g	C1_4097_g	C10_8067_g	C100_4743_g	C103_5467_g	C104_197_g	C105_5171_g	C106_8088_g	C107_7491_g	C108_5005_g	C109_7828_g	C11_4822_g	C110_7663_g	C111_2047_g	C112_5958_g	C113_7206_g	C114_5666_g	C115_7578_g	C117_4308_g	C118_3595_g	C119_1090_g	C12_1471_g	C120_3854_g	C121_3338_g	C122_1519_g	C123_1701_g	C124_8466_g	C125_7343_g	C126_3557_g	C127_7920_g	C128_6706_g	C129_4485_g	C13_7988_g	C130_6719_g	C131_1414_g	C132_6941_g	C133_4955_g	C134_7098_g	C135_6398_g	C136_1193_g	C137_240_g	C138_1865_g	C139_8582_g	C14_5417_g
180	ARAF001_3162_g	ARAF002_5578_g	ARAF003_6718_g	ARAF004_4573_g	ARAF005_9205_g	ARAF006_7518_g	C1_4096_g	C10_8066_g	C100_4742_g	C103_5468_g	C104_196_g	C105_5172_g	C106_8087_g	C107_7492_g	C108_5004_g	C109_7827_g	C11_4821_g	C110_7664_g	C111_2048_g	C112_5959_g	C113_7205_g	C114_5665_g	C115_7577_g	C117_4309_g	C118_3596_g	C119_1089_g	C12_1470_g	C120_3853_g	C121_3339_g	C122_1520_g	C123_1700_g	C124_8465_g	C125_7344_g	C126_3558_g	C127_7919_g	C128_6707_g	C129_4486_g	C13_7989_g	C130_6720_g	C131_1415_g	C132_6942_g	C133_4954_g	C134_7099_g	C135_6399_g	C136_1194_g	C137_239_g	C138_1864_g	C139_8583_g	C14_5416_g
181	ARAF001_3163_g	ARAF002_5579_g	ARAF003_6717_g	ARAF004_4574_g	ARAF005_9204_g	ARAF006_7517_g	C1_4095_g	C10_8065_g	C100_4741_g	C103_5469_g	C104_195_g	C105_5173_g	C106_8086_g	C107_7493_g	C108_5003_g	C109_7826_g	C11_4820_g	C110_7665_g	C111_2049_g	C112_5960_g	C113_7204_g	C114_5664_g	C115_7576_g	C117_4310_g	C118_3597_g	C119_1088_g	C12_1469_g	C120_3852_g	C121_3340_g	C122_1521_g	C123_1699_g	C124_8464_g	C125_7345_g	C126_3559_g	C127_7918_g	C128_6708_g	C129_4487_g	C13_7990_g	C130_6721_g	C131_1416_g	C132_6943_g	C133_4953_g	C134_7100_g	C135_6400_g	C136_1195_g	C137_238_g	C138_1863_g	C139_8584_g	C14_5415_g
182	ARAF001_3164_g	ARAF002_5580_g	ARAF003_6716_g	ARAF004_4575_g	ARAF005_9203_g	ARAF006_7516_g	C1_4094_g	C10_8064_g	C100_4740_g	C103_5470_g	C104_194_g	C105_5174_g	C106_8085_g	C107_7494_g	C108_5002_g	C109_7825_g	C11_4819_g	C110_7666_g	C111_2050_g	C112_5961_g	C113_7203_g	C114_5663_g	C115_7575_g	C117_4311_g	C118_3598_g	C119_1087_g	C12_1468_g	C120_3851_g	C121_3341_g	C122_1522_g	C123_1698_g	C124_8463_g	C125_7346_g	C126_3560_g	C127_7917_g	C128_6709_g	C129_4488_g	C13_7991_g	C130_6722_g	C131_1417_g	C132_6944_g	C133_4952_g	C134_7101_g	C135_6401_g	C136_1196_g	C137_237_g	C138_1862_g	C139_8585_g	C14_5414_g
183	ARAF001_3231_g	ARAF002_3080_g	ARAF003_6369_g	ARAF004_2487_g	ARAF005_8326_g	ARAF006_5864_g	C1_1152_g	C10_3403_g	C100_5903_g	C103_8428_g	C104_1798_g	----------	----------	C107_3839_g	C108_169_g	C109_7633_g	C11_5804_g	C110_4420_g	C111_5306_g	C112_3092_g	C113_870_g	C114_6005_g	C115_8494_g	C117_8166_g	C118_2428_g	C119_6465_g	C12_240_g	C120_8503_g	C121_3324_g	C122_3143_g	C123_5764_g	----------	----------	----------	----------	C128_5165_g	----------	C13_102_g	----------	C131_5_g	C132_4030_g	C133_7527_g	C134_9366_g	C135_4565_g	C136_8055_g	C137_6416_g	C138_4584_g	C139_1671_g	C14_3453_g
184	ARAF001_3232_g	ARAF002_3079_g	ARAF003_6368_g	ARAF004_2488_g	ARAF005_8327_g	ARAF006_5865_g	C1_1151_g	C10_3402_g	C100_5904_g	C103_8429_g	C104_1797_g	----------	----------	C107_3838_g	C108_168_g	C109_88_g	C11_5805_g	C110_4421_g	C111_5305_g	C112_3093_g	C113_869_g	C114_6006_g	C115_8493_g	C117_8167_g	C118_2427_g	C119_6466_g	C12_239_g	C120_8504_g	C121_3323_g	C122_3142_g	C123_5765_g	----------	----------	----------	----------	C128_5164_g	----------	C13_101_g	----------	C131_6_g	C132_4029_g	C133_7526_g	C134_9367_g	C135_4566_g	C136_8054_g	C137_6417_g	C138_4585_g	C139_1672_g	C14_3454_g
185	ARAF001_3233_g	ARAF002_3237_g	ARAF003_7014_g	ARAF004_2489_g	ARAF005_4548_g	ARAF006_2945_g	C1_9476_g	C10_6227_g	C100_9731_g	C103_177_g	C104_532_g	C105_2869_g	C106_1423_g	C107_2035_g	C108_6370_g	C109_2479_g	C11_4522_g	C110_4376_g	C111_2342_g	C112_4286_g	C113_6410_g	C114_9061_g	C115_3789_g	C117_9256_g	C118_2426_g	C119_2401_g	C12_2875_g	C120_3891_g	C121_745_g	C122_4510_g	C123_6897_g	C124_9025_g	C125_3086_g	C126_1932_g	C127_7336_g	C128_9681_g	C129_7218_g	C13_5723_g	C130_830_g	C131_4372_g	C132_2844_g	C133_4076_g	C134_7414_g	C135_8910_g	C136_8627_g	C137_141_g	C138_5846_g	C139_6412_g	C14_5865_g
186	ARAF001_3234_g	ARAF002_3238_g	ARAF003_7013_g	ARAF004_2490_g	ARAF005_4549_g	ARAF006_2946_g	C1_5472_g	C10_6228_g	C100_2775_g	C103_176_g	C104_531_g	C105_2870_g	C106_1422_g	C107_2034_g	C108_6371_g	C109_2478_g	C11_4523_g	C110_4375_g	C111_2343_g	C112_4287_g	C113_6409_g	C114_9060_g	C115_3790_g	C117_7851_g	C118_5696_g	C119_2402_g	C12_2874_g	C120_3890_g	C121_746_g	C122_4511_g	C123_6898_g	C124_9026_g	C125_3087_g	C126_1931_g	C127_7337_g	C128_9680_g	C129_7217_g	C13_5724_g	C130_831_g	C131_4371_g	C132_2843_g	C133_4077_g	C134_7413_g	C135_8911_g	C136_1566_g	C137_140_g	C138_5847_g	C139_6413_g	C14_5866_g
187	ARAF001_3235_g	ARAF002_3239_g	ARAF003_7012_g	ARAF004_2491_g	ARAF005_4550_g	ARAF006_2947_g	C1_5473_g	C10_6229_g	C100_2776_g	C103_175_g	C104_530_g	C105_2871_g	C106_1421_g	C107_2033_g	C108_6372_g	C109_2477_g	C11_4524_g	C110_4374_g	C111_2344_g	C112_4288_g	C113_6408_g	C114_9059_g	C115_3791_g	C117_7850_g	C118_5695_g	C119_2403_g	C12_2873_g	C120_3889_g	C121_747_g	C122_4512_g	C123_6899_g	C124_9027_g	C125_3088_g	C126_1930_g	C127_7338_g	C128_9679_g	C129_7216_g	C13_5725_g	C130_832_g	C131_4370_g	C132_2842_g	C133_4078_g	C134_7412_g	C135_8912_g	C136_1565_g	C137_139_g	C138_5848_g	C139_6414_g	C14_5867_g
188	ARAF001_3236_g	ARAF002_3240_g	ARAF003_7011_g	ARAF004_2492_g	ARAF005_4551_g	ARAF006_2948_g	C1_5474_g	C10_6230_g	C100_2777_g	C103_174_g	C104_529_g	C105_2872_g	C106_1420_g	C107_2032_g	C108_6373_g	C109_2476_g	C11_4525_g	C110_4373_g	C111_2345_g	C112_4289_g	C113_6407_g	C114_9058_g	C115_3792_g	C117_7849_g	C118_5226_g	C119_2404_g	C12_2872_g	C120_3888_g	C121_748_g	C122_4513_g	C123_6900_g	C124_9028_g	C125_7873_g	C126_1929_g	C127_7339_g	C128_9678_g	C129_7215_g	C13_5726_g	C130_833_g	C131_4369_g	C132_2841_g	C133_4079_g	C134_7411_g	C135_8913_g	C136_1564_g	C137_138_g	C138_5849_g	C139_6415_g	C14_5868_g
189	ARAF001_3237_g	ARAF002_3241_g	ARAF003_7010_g	ARAF004_2493_g	ARAF005_4552_g	ARAF006_2949_g	C1_5475_g	C10_6231_g	C100_2778_g	C103_173_g	C104_528_g	C105_2873_g	C106_1419_g	C107_2031_g	C108_6374_g	C109_2475_g	C11_4526_g	C110_4372_g	C111_2346_g	C112_4290_g	C113_6406_g	C114_9057_g	C115_3793_g	C117_7848_g	C118_5227_g	C119_2405_g	C12_2871_g	C120_3887_g	C121_749_g	C122_4514_g	C123_6901_g	C124_8985_g	C125_7874_g	C126_1928_g	C127_7340_g	C128_9677_g	C129_7214_g	C13_5727_g	C130_834_g	C131_4368_g	C132_2840_g	C133_4080_g	C134_7410_g	C135_8914_g	C136_1563_g	C137_137_g	C138_5850_g	C139_6416_g	C14_5869_g
190	ARAF001_3238_g	ARAF002_3242_g	ARAF003_7009_g	ARAF004_2494_g	ARAF005_4553_g	ARAF006_2950_g	C1_5476_g	C10_6232_g	C100_2779_g	C103_172_g	C104_527_g	C105_2874_g	C106_1418_g	C107_2030_g	C108_6375_g	C109_2474_g	C11_4527_g	C110_4371_g	C111_2347_g	C112_4291_g	C113_6405_g	C114_9056_g	C115_3794_g	C117_7847_g	C118_5228_g	C119_2406_g	C12_2870_g	C120_3886_g	C121_750_g	C122_4515_g	C123_6902_g	C124_8984_g	C125_7875_g	C126_1927_g	C127_7341_g	C128_9676_g	C129_7213_g	C13_5728_g	C130_835_g	C131_4367_g	C132_2839_g	C133_4081_g	C134_7409_g	C135_8915_g	C136_1562_g	C137_136_g	C138_5851_g	C139_6417_g	C14_5870_g
191	ARAF001_3239_g	ARAF002_3243_g	ARAF003_7008_g	ARAF004_2495_g	ARAF005_4554_g	ARAF006_2951_g	C1_5477_g	C10_6233_g	C100_2780_g	C103_171_g	C104_526_g	C105_2875_g	C106_1417_g	C107_2029_g	C108_6376_g	C109_2473_g	C11_4528_g	C110_4370_g	C111_2348_g	C112_4292_g	C113_6404_g	C114_9055_g	C115_3795_g	C117_7846_g	C118_5229_g	C119_2407_g	C12_2869_g	C120_3885_g	C121_751_g	C122_4516_g	C123_6903_g	C124_8983_g	C125_7876_g	C126_1926_g	C127_7342_g	C128_9675_g	C129_7212_g	C13_5729_g	C130_836_g	C131_4366_g	C132_2838_g	C133_4082_g	C134_7408_g	C135_8916_g	C136_1561_g	C137_135_g	C138_5852_g	C139_6418_g	C14_5871_g
192	ARAF001_3240_g	ARAF002_3244_g	ARAF003_7007_g	ARAF004_2496_g	ARAF005_4555_g	ARAF006_2952_g	C1_5478_g	C10_6234_g	C100_2781_g	C103_170_g	C104_525_g	C105_2876_g	C106_1416_g	C107_2028_g	C108_6377_g	C109_2472_g	C11_4529_g	C110_4369_g	C111_2349_g	C112_4293_g	C113_6403_g	C114_9054_g	C115_3796_g	C117_7845_g	C118_5230_g	C119_2408_g	C12_2868_g	C120_3884_g	C121_752_g	C122_4517_g	C123_6904_g	C124_8982_g	C125_7877_g	C126_1925_g	C127_7343_g	C128_9674_g	C129_3657_g	C13_5730_g	C130_837_g	C131_4365_g	C132_2837_g	C133_4083_g	C134_7407_g	C135_8917_g	C136_1560_g	C137_134_g	C138_5853_g	C139_6419_g	C14_5872_g
193	ARAF001_3241_g	ARAF002_3245_g	ARAF003_7006_g	ARAF004_2497_g	ARAF005_4556_g	ARAF006_2953_g	C1_5479_g	C10_6235_g	C100_2782_g	C103_169_g	C104_524_g	C105_2877_g	C106_1415_g	C107_2027_g	C108_6378_g	C109_2471_g	C11_4530_g	C110_4368_g	C111_2350_g	C112_4294_g	C113_6402_g	C114_9053_g	C115_3797_g	C117_7844_g	C118_5231_g	C119_2409_g	C12_2867_g	C120_3883_g	C121_753_g	C122_4518_g	C123_6905_g	C124_8981_g	C125_7878_g	C126_1924_g	C127_7344_g	C128_9673_g	C129_3656_g	C13_5731_g	C130_838_g	C131_4364_g	C132_2836_g	C133_4084_g	C134_7406_g	C135_8918_g	C136_1559_g	C137_133_g	C138_5854_g	C139_6420_g	C14_5873_g
194	ARAF001_3242_g	ARAF002_3246_g	ARAF003_7005_g	ARAF004_2498_g	ARAF005_4557_g	ARAF006_2954_g	C1_5480_g	C10_6236_g	C100_2783_g	C103_168_g	C104_601_g	C105_2878_g	C106_1414_g	C107_7209_g	C108_6379_g	C109_2470_g	C11_4531_g	C110_8126_g	C111_2351_g	C112_254_g	C113_887_g	C114_82_g	C115_3798_g	C117_1360_g	C118_4243_g	C119_2410_g	C12_2866_g	C120_3882_g	C121_754_g	C122_4519_g	C123_4468_g	C124_8434_g	C125_7879_g	C126_5520_g	C127_7345_g	C128_2055_g	C129_1765_g	C13_5732_g	C130_565_g	C131_2927_g	C132_5890_g	C133_4085_g	C134_7405_g	C135_2066_g	C136_1558_g	C137_132_g	C138_5855_g	C139_4168_g	C14_7607_g
195	ARAF001_3243_g	ARAF002_3247_g	ARAF003_7004_g	ARAF004_2499_g	ARAF005_4558_g	ARAF006_2955_g	C1_5481_g	C10_6237_g	C100_2784_g	C103_167_g	C104_600_g	C105_2879_g	C106_1413_g	C107_7210_g	C108_6380_g	C109_2469_g	C11_4532_g	C110_8127_g	C111_2352_g	C112_253_g	C113_888_g	C114_83_g	C115_3799_g	C117_1359_g	C118_4244_g	C119_2411_g	C12_2865_g	C120_3881_g	C121_755_g	C122_4520_g	C123_4467_g	C124_8435_g	C125_7880_g	C126_5521_g	C127_7346_g	C128_2054_g	C129_1764_g	C13_5733_g	C130_564_g	C131_2928_g	C132_5891_g	C133_4086_g	C134_7404_g	C135_2067_g	C136_1557_g	C137_131_g	C138_5856_g	C139_4167_g	C14_7606_g
196	ARAF001_3244_g	ARAF002_3248_g	ARAF003_7003_g	ARAF004_2500_g	ARAF005_4559_g	ARAF006_2956_g	C1_5482_g	C10_6238_g	C100_2785_g	C103_166_g	C104_599_g	C105_2880_g	C106_8300_g	C107_7211_g	C108_6381_g	C109_3371_g	C11_4533_g	C110_8128_g	C111_2353_g	C112_252_g	C113_889_g	C114_84_g	C115_3800_g	C117_1358_g	C118_4245_g	C119_2412_g	C12_2864_g	C120_3880_g	C121_756_g	C122_4521_g	C123_4466_g	C124_8436_g	C125_7881_g	C126_5522_g	C127_7347_g	C128_2053_g	C129_1763_g	C13_5734_g	C130_563_g	C131_2929_g	C132_5892_g	C133_4087_g	C134_7403_g	C135_2068_g	C136_1556_g	C137_130_g	C138_5857_g	C139_4166_g	C14_7605_g
197	ARAF001_3245_g	ARAF002_3249_g	ARAF003_7002_g	ARAF004_2501_g	ARAF005_4560_g	ARAF006_2957_g	C1_5483_g	C10_6239_g	C100_2786_g	C103_165_g	C104_598_g	C105_2881_g	C106_8299_g	C107_7212_g	C108_6382_g	C109_3370_g	C11_4534_g	C110_8129_g	C111_2354_g	C112_251_g	C113_890_g	C114_85_g	C115_3801_g	C117_1357_g	C118_4246_g	C119_2413_g	C12_2863_g	C120_3879_g	C121_757_g	C122_4522_g	C123_4465_g	C124_8437_g	C125_7882_g	C126_5523_g	C127_7348_g	C128_2052_g	C129_1762_g	C13_5735_g	C130_562_g	C131_2930_g	C132_5893_g	C133_4088_g	C134_7402_g	C135_2069_g	C136_1555_g	C137_129_g	C138_5858_g	C139_4165_g	C14_7604_g
198	ARAF001_3246_g	ARAF002_3250_g	ARAF003_7001_g	ARAF004_2502_g	ARAF005_4561_g	ARAF006_2958_g	C1_5484_g	C10_6240_g	C100_2787_g	C103_164_g	C104_597_g	C105_2882_g	C106_8298_g	C107_7213_g	C108_6383_g	C109_3369_g	C11_4535_g	C110_8130_g	C111_2355_g	C112_250_g	C113_891_g	C114_86_g	C115_3802_g	C117_1356_g	C118_4247_g	C119_2414_g	C12_2862_g	C120_3878_g	C121_758_g	C122_4523_g	C123_4464_g	C124_8438_g	C125_7883_g	C126_5524_g	C127_7349_g	C128_2051_g	C129_1761_g	C13_5736_g	C130_561_g	C131_2931_g	C132_5894_g	C133_4089_g	C134_7401_g	C135_2070_g	C136_1554_g	C137_128_g	C138_5859_g	C139_4164_g	C14_7603_g
199	ARAF001_3295_g	ARAF002_4783_g	ARAF003_2248_g	ARAF004_3101_g	ARAF005_5451_g	ARAF006_682_g	C1_748_g	C10_1650_g	C100_7603_g	C103_931_g	C104_8421_g	C105_9232_g	C106_5581_g	C107_1640_g	C108_1334_g	C109_6706_g	C11_4911_g	C110_2160_g	C111_5839_g	C112_5699_g	C113_5922_g	C114_6268_g	C115_6166_g	C117_8081_g	C118_4047_g	C119_4594_g	C12_6227_g	C120_6110_g	C121_6719_g	C122_1108_g	C123_4878_g	C124_6150_g	C125_4518_g	C126_3515_g	C127_2670_g	C128_4371_g	C129_170_g	C13_1125_g	C130_3284_g	C131_3349_g	C132_525_g	C133_7643_g	C134_7501_g	C135_6527_g	C136_6415_g	C137_2713_g	C138_3867_g	C139_7797_g	C14_2453_g
200	ARAF001_3296_g	ARAF002_4782_g	ARAF003_2247_g	ARAF004_3102_g	ARAF005_5450_g	ARAF006_683_g	C1_749_g	C10_1649_g	C100_7604_g	C103_930_g	C104_8420_g	C105_9233_g	C106_5580_g	C107_1639_g	C108_1333_g	C109_6707_g	C11_4912_g	C110_2161_g	C111_5840_g	C112_5700_g	C113_5923_g	C114_6267_g	C115_6167_g	C117_8080_g	C118_4046_g	C119_4593_g	C12_6226_g	C120_6111_g	C121_6720_g	C122_1107_g	C123_4879_g	C124_6151_g	C125_4517_g	C126_3514_g	C127_2669_g	C128_4370_g	C129_169_g	C13_1126_g	C130_3283_g	C131_3348_g	C132_524_g	C133_7644_g	C134_7502_g	C135_6528_g	C136_6414_g	C137_2712_g	C138_3866_g	C139_7796_g	C14_2452_g
201	ARAF001_3297_g	ARAF002_4781_g	ARAF003_2246_g	ARAF004_3103_g	ARAF005_5449_g	ARAF006_684_g	C1_750_g	C10_1648_g	C100_7605_g	C103_929_g	C104_8419_g	C105_9234_g	C106_5579_g	C107_1638_g	C108_1332_g	C109_6708_g	C11_4913_g	C110_2162_g	C111_5841_g	C112_5701_g	C113_5924_g	C114_6266_g	C115_6168_g	C117_8079_g	C118_4045_g	C119_4592_g	C12_6225_g	C120_6112_g	C121_6721_g	C122_1106_g	C123_4880_g	C124_6152_g	C125_4516_g	C126_3513_g	C127_2668_g	C128_4369_g	C129_168_g	C13_1127_g	C130_3282_g	C131_3347_g	C132_523_g	C133_7645_g	C134_7503_g	C135_6529_g	C136_6413_g	C137_2711_g	C138_3865_g	C139_7795_g	C14_2451_g
202	ARAF001_518_g	ARAF002_944_g	ARAF003_395_g	ARAF004_658_g	ARAF005_5635_g	ARAF006_904_g	C1_5304_g	C10_455_g	C100_7996_g	C103_1786_g	C104_322_g	C105_7570_g	C106_5473_g	C107_3158_g	C108_3248_g	C109_7670_g	C11_5762_g	C110_3988_g	C111_2604_g	C112_5935_g	C113_2633_g	C114_3166_g	C115_1380_g	C117_6413_g	C118_6850_g	C119_527_g	C12_4157_g	C120_2415_g	C121_2020_g	C122_448_g	C123_6117_g	C124_1062_g	C125_3195_g	C126_2467_g	C127_3870_g	C128_3742_g	C129_1357_g	C13_1007_g	C130_2029_g	C131_4888_g	C132_5332_g	C133_4479_g	C134_6345_g	C135_6764_g	C136_2576_g	C137_7776_g	C138_5914_g	C139_3946_g	C14_7323_g
203	ARAF001_519_g	ARAF002_945_g	ARAF003_396_g	ARAF004_659_g	ARAF005_5636_g	ARAF006_905_g	C1_5303_g	C10_454_g	C100_7995_g	C103_1787_g	C104_323_g	C105_7571_g	C106_5472_g	C107_75_g	C108_3249_g	C109_7671_g	C11_5763_g	C110_3987_g	C111_2605_g	C112_5934_g	C113_2634_g	C114_3165_g	C115_1379_g	C117_6412_g	C118_6849_g	C119_528_g	C12_4156_g	C120_2414_g	C121_2021_g	C122_449_g	C123_6116_g	C124_1063_g	C125_3196_g	C126_2468_g	C127_3871_g	C128_3743_g	C129_8674_g	C13_1006_g	C130_2028_g	C131_4887_g	C132_5333_g	C133_4480_g	C134_6346_g	C135_6763_g	C136_2577_g	C137_7775_g	C138_5913_g	C139_3945_g	C14_7322_g
204	ARAF001_520_g	ARAF002_946_g	ARAF003_397_g	ARAF004_660_g	ARAF005_5637_g	ARAF006_906_g	C1_5302_g	C10_453_g	C100_7994_g	C103_1788_g	C104_324_g	C105_7572_g	C106_5471_g	C107_76_g	C108_3250_g	C109_7672_g	C11_5764_g	C110_3986_g	C111_2606_g	C112_5933_g	C113_2635_g	C114_3164_g	C115_1378_g	C117_6411_g	C118_6848_g	C119_529_g	C12_4155_g	C120_2413_g	C121_2022_g	C122_450_g	C123_6115_g	C124_1064_g	C125_3197_g	C126_2469_g	C127_3872_g	C128_3744_g	C129_8675_g	C13_1005_g	C130_2027_g	C131_4886_g	C132_5334_g	C133_4481_g	C134_6347_g	C135_6762_g	C136_2578_g	C137_7774_g	C138_5912_g	C139_3944_g	C14_7321_g
205	ARAF001_521_g	ARAF002_947_g	ARAF003_398_g	ARAF004_661_g	ARAF005_5638_g	ARAF006_907_g	C1_5301_g	C10_452_g	C100_7993_g	C103_1789_g	C104_325_g	C105_7573_g	C106_5470_g	C107_77_g	C108_3251_g	C109_7673_g	C11_5765_g	C110_3985_g	C111_2607_g	C112_5932_g	C113_2636_g	C114_3163_g	C115_1377_g	C117_6410_g	C118_6847_g	C119_530_g	C12_4154_g	C120_2412_g	C121_2023_g	C122_451_g	C123_7675_g	C124_1065_g	C125_3198_g	C126_2470_g	C127_3873_g	C128_3745_g	C129_8676_g	C13_1004_g	C130_2026_g	C131_4885_g	C132_5335_g	C133_4482_g	C134_6348_g	C135_6761_g	C136_2579_g	C137_7773_g	C138_5911_g	C139_3943_g	C14_7320_g
206	ARAF001_522_g	ARAF002_948_g	ARAF003_399_g	ARAF004_662_g	ARAF005_5639_g	ARAF006_908_g	C1_5300_g	C10_451_g	C100_7992_g	C103_1790_g	C104_326_g	C105_7574_g	C106_5469_g	C107_78_g	C108_3252_g	C109_7674_g	C11_5766_g	C110_3984_g	C111_2608_g	C112_5931_g	C113_2637_g	C114_3162_g	C115_1376_g	C117_6409_g	C118_6846_g	C119_531_g	C12_4153_g	C120_2411_g	C121_2024_g	C122_452_g	C123_7676_g	C124_1066_g	C125_3199_g	C126_2471_g	C127_3874_g	C128_3746_g	C129_8677_g	C13_1003_g	C130_2025_g	C131_4884_g	C132_5336_g	C133_4483_g	C134_6349_g	C135_6760_g	C136_2580_g	C137_7772_g	C138_5910_g	C139_3942_g	C14_7319_g
207	ARAF001_523_g	ARAF002_949_g	ARAF003_400_g	ARAF004_663_g	ARAF005_5640_g	ARAF006_909_g	C1_5299_g	C10_450_g	C100_7991_g	C103_1791_g	C104_327_g	C105_7575_g	C106_5468_g	C107_79_g	C108_3253_g	C109_7675_g	C11_5767_g	C110_3983_g	C111_2609_g	C112_5930_g	C113_2638_g	C114_3161_g	C115_1375_g	C117_6408_g	C118_6845_g	C119_532_g	C12_4152_g	C120_2410_g	C121_2025_g	C122_453_g	C123_7677_g	C124_1067_g	C125_3200_g	C126_2472_g	C127_3875_g	C128_3747_g	C129_8678_g	C13_1002_g	C130_2024_g	C131_4883_g	C132_5337_g	C133_9063_g	C134_6350_g	C135_6759_g	C136_2581_g	C137_7771_g	C138_5909_g	C139_3941_g	C14_7318_g
208	ARAF001_524_g	ARAF002_950_g	ARAF003_401_g	ARAF004_664_g	ARAF005_5641_g	ARAF006_910_g	C1_5298_g	C10_449_g	C100_7990_g	C103_1792_g	C104_328_g	C105_7576_g	C106_5467_g	C107_80_g	C108_3254_g	C109_7676_g	C11_5768_g	C110_3982_g	C111_2610_g	C112_5929_g	C113_2639_g	C114_3160_g	C115_1374_g	C117_6407_g	C118_6844_g	C119_533_g	C12_4151_g	C120_2409_g	C121_2026_g	C122_454_g	C123_7678_g	C124_1068_g	C125_3201_g	C126_2473_g	C127_3876_g	C128_3748_g	C129_3015_g	C13_1001_g	C130_2023_g	C131_4882_g	C132_5338_g	C133_9064_g	C134_6351_g	C135_6758_g	C136_2582_g	C137_7770_g	C138_5908_g	C139_3940_g	C14_7317_g
209	ARAF001_525_g	ARAF002_951_g	ARAF003_402_g	ARAF004_665_g	ARAF005_5642_g	ARAF006_911_g	C1_6707_g	C10_448_g	C100_7989_g	C103_1793_g	C104_329_g	C105_7577_g	C106_5466_g	C107_81_g	C108_3255_g	C109_7677_g	C11_5769_g	C110_3981_g	C111_2611_g	C112_5928_g	C113_2640_g	C114_3159_g	C115_1373_g	C117_6406_g	C118_6843_g	C119_534_g	C12_4150_g	C120_2408_g	C121_2027_g	C122_455_g	C123_7679_g	C124_1069_g	C125_3202_g	C126_2474_g	C127_3877_g	C128_3749_g	C129_3014_g	C13_1000_g	C130_2022_g	C131_4881_g	C132_5339_g	C133_9065_g	C134_6352_g	C135_6757_g	C136_2583_g	C137_7769_g	C138_5907_g	C139_9161_g	C14_7316_g
210	ARAF001_526_g	ARAF002_952_g	ARAF003_403_g	ARAF004_666_g	ARAF005_5643_g	ARAF006_912_g	C1_6708_g	C10_447_g	C100_7988_g	C103_1794_g	C104_330_g	C105_7578_g	C106_5465_g	C107_82_g	C108_3256_g	C109_7678_g	C11_5770_g	C110_3980_g	C111_2612_g	C112_5927_g	C113_2641_g	C114_3158_g	C115_1372_g	C117_6405_g	C118_6842_g	C119_535_g	C12_4149_g	C120_2407_g	C121_2028_g	C122_456_g	C123_7680_g	C124_1070_g	C125_3203_g	C126_2475_g	C127_3878_g	C128_3750_g	C129_3013_g	C13_999_g	C130_2021_g	C131_4880_g	C132_5340_g	C133_9066_g	C134_6353_g	C135_6756_g	C136_2584_g	C137_7768_g	C138_5906_g	C139_9162_g	C14_7315_g
211	ARAF001_527_g	ARAF002_953_g	ARAF003_404_g	ARAF004_667_g	ARAF005_5644_g	ARAF006_913_g	C1_6709_g	C10_446_g	C100_7987_g	C103_1795_g	C104_331_g	C105_7579_g	C106_5464_g	C107_83_g	C108_3257_g	C109_7679_g	C11_5771_g	C110_3979_g	C111_2613_g	C112_5926_g	C113_2642_g	C114_3157_g	C115_1371_g	C117_6404_g	C118_6841_g	C119_536_g	C12_4148_g	C120_2406_g	C121_2029_g	C122_457_g	C123_7681_g	C124_1071_g	C125_3204_g	C126_2476_g	C127_3879_g	C128_3751_g	C129_3012_g	C13_998_g	C130_2020_g	C131_4879_g	C132_5341_g	C133_9067_g	C134_6354_g	C135_6755_g	C136_2585_g	C137_7767_g	C138_5905_g	C139_9163_g	C14_7314_g
212	ARAF001_528_g	ARAF002_954_g	ARAF003_405_g	ARAF004_668_g	ARAF005_5645_g	ARAF006_914_g	C1_6710_g	C10_445_g	C100_7986_g	C103_1796_g	C104_332_g	C105_7580_g	C106_5463_g	C107_84_g	C108_3258_g	C109_7680_g	C11_5772_g	C110_3978_g	C111_2614_g	C112_5925_g	C113_2643_g	C114_3156_g	C115_1370_g	C117_6403_g	C118_6840_g	C119_537_g	C12_4147_g	C120_2405_g	C121_2030_g	C122_458_g	C123_7682_g	C124_1072_g	C125_3205_g	C126_2477_g	C127_3880_g	C128_3752_g	C129_3011_g	C13_997_g	C130_2019_g	C131_4878_g	C132_5342_g	C133_9068_g	C134_6355_g	C135_6754_g	C136_2586_g	C137_7766_g	C138_5904_g	C139_9164_g	C14_7313_g
213	ARAF001_529_g	ARAF002_955_g	ARAF003_406_g	ARAF004_669_g	ARAF005_5646_g	ARAF006_915_g	C1_6711_g	C10_444_g	C100_7985_g	C103_1797_g	C104_333_g	C105_7581_g	C106_5462_g	C107_85_g	C108_3259_g	C109_7681_g	C11_5773_g	C110_3977_g	C111_2615_g	C112_5924_g	C113_2644_g	C114_3155_g	C115_1369_g	C117_6402_g	C118_6839_g	C119_538_g	C12_4146_g	C120_2404_g	C121_2031_g	C122_459_g	C123_7683_g	C124_1073_g	C125_3206_g	C126_2478_g	C127_3881_g	C128_3753_g	C129_3010_g	C13_996_g	C130_2018_g	C131_4877_g	C132_5343_g	C133_9069_g	C134_6356_g	C135_6753_g	C136_2587_g	C137_7765_g	C138_5903_g	C139_9165_g	C14_7312_g
214	ARAF001_530_g	ARAF002_956_g	ARAF003_407_g	ARAF004_670_g	ARAF005_5647_g	ARAF006_916_g	C1_6712_g	C10_443_g	C100_7984_g	C103_1798_g	C104_334_g	C105_7582_g	C106_5461_g	C107_86_g	C108_3260_g	C109_7682_g	C11_5774_g	C110_3976_g	C111_2616_g	C112_5923_g	C113_2645_g	C114_3154_g	C115_1368_g	C117_6401_g	C118_6838_g	C119_539_g	C12_4145_g	C120_2403_g	C121_2032_g	C122_460_g	C123_7684_g	C124_1074_g	C125_3207_g	C126_2479_g	C127_3882_g	C128_3754_g	C129_3009_g	C13_995_g	C130_2017_g	C131_4876_g	C132_5344_g	C133_9070_g	C134_6357_g	C135_6752_g	C136_2588_g	C137_7764_g	C138_5902_g	C139_9166_g	C14_7311_g
215	ARAF001_531_g	ARAF002_957_g	ARAF003_408_g	ARAF004_671_g	ARAF005_5648_g	ARAF006_917_g	C1_6713_g	C10_442_g	C100_7983_g	C103_1799_g	C104_335_g	C105_7583_g	C106_5460_g	C107_87_g	C108_3261_g	C109_7683_g	C11_5775_g	C110_3975_g	C111_2617_g	C112_5922_g	C113_2646_g	C114_3153_g	C115_1367_g	C117_6400_g	C118_6837_g	C119_540_g	C12_4144_g	C120_2402_g	C121_2033_g	C122_461_g	C123_7685_g	C124_1075_g	C125_3208_g	C126_2480_g	C127_3883_g	C128_3755_g	C129_3008_g	C13_994_g	C130_2016_g	C131_4875_g	C132_5345_g	C133_9071_g	C134_6358_g	C135_6751_g	C136_2589_g	C137_7763_g	C138_5901_g	C139_9167_g	C14_7310_g
216	ARAF001_532_g	ARAF002_958_g	ARAF003_409_g	ARAF004_672_g	ARAF005_5649_g	ARAF006_918_g	C1_6714_g	C10_441_g	C100_7982_g	C103_1800_g	C104_336_g	C105_7584_g	C106_5459_g	C107_88_g	C108_3262_g	C109_7684_g	C11_5776_g	C110_3974_g	C111_2618_g	C112_5921_g	C113_2647_g	C114_3152_g	C115_1366_g	C117_6399_g	C118_6836_g	C119_541_g	C12_4143_g	C120_2401_g	C121_2034_g	C122_462_g	C123_7686_g	C124_1076_g	C125_3209_g	C126_2481_g	C127_3884_g	C128_3756_g	C129_3007_g	C13_993_g	C130_2015_g	C131_4874_g	C132_5346_g	C133_9072_g	C134_6359_g	C135_6750_g	C136_2590_g	C137_7762_g	C138_5900_g	C139_9168_g	C14_7309_g
217	ARAF001_533_g	ARAF002_959_g	ARAF003_410_g	ARAF004_673_g	ARAF005_5650_g	ARAF006_919_g	C1_6715_g	C10_440_g	C100_7981_g	C103_1801_g	C104_337_g	C105_7585_g	C106_5458_g	C107_89_g	C108_3263_g	C109_7685_g	C11_5777_g	C110_3973_g	C111_2619_g	C112_5920_g	C113_2648_g	C114_3151_g	C115_1365_g	C117_6398_g	C118_6835_g	C119_542_g	C12_4142_g	C120_2400_g	C121_2035_g	C122_463_g	C123_7687_g	C124_1077_g	C125_3210_g	C126_2482_g	C127_3885_g	C128_3757_g	C129_3006_g	C13_992_g	C130_2014_g	C131_4873_g	C132_5347_g	C133_9073_g	C134_6360_g	C135_6749_g	C136_2591_g	C137_7761_g	C138_5899_g	C139_9169_g	C14_7308_g
218	ARAF001_534_g	ARAF002_960_g	ARAF003_411_g	ARAF004_674_g	ARAF005_5651_g	ARAF006_920_g	C1_6716_g	C10_439_g	C100_7980_g	C103_1802_g	C104_338_g	C105_7586_g	C106_5457_g	C107_90_g	C108_3264_g	C109_7686_g	C11_5778_g	C110_3972_g	C111_2620_g	C112_5919_g	C113_2649_g	C114_3150_g	C115_1364_g	C117_6397_g	C118_6834_g	C119_543_g	C12_4141_g	C120_2399_g	C121_2036_g	C122_464_g	C123_7688_g	C124_1078_g	C125_3211_g	C126_2483_g	C127_3886_g	C128_3758_g	C129_3005_g	C13_991_g	C130_2013_g	C131_4872_g	C132_5348_g	C133_9074_g	C134_6361_g	C135_6748_g	C136_2592_g	C137_7760_g	C138_5898_g	C139_9170_g	C14_7307_g
219	ARAF001_535_g	ARAF002_961_g	ARAF003_412_g	ARAF004_675_g	ARAF005_5652_g	ARAF006_921_g	C1_6717_g	C10_438_g	C100_7979_g	C103_1803_g	C104_339_g	C105_7587_g	C106_5456_g	C107_91_g	C108_3265_g	C109_7687_g	C11_5779_g	C110_3971_g	C111_2621_g	C112_5918_g	C113_2650_g	C114_3149_g	C115_8766_g	C117_2411_g	C118_6833_g	C119_544_g	C12_4140_g	C120_2398_g	C121_2037_g	C122_465_g	C123_1229_g	C124_1079_g	C125_7836_g	C126_2484_g	C127_3887_g	C128_3759_g	C129_3004_g	C13_990_g	C130_2012_g	C131_4871_g	C132_5349_g	C133_9075_g	C134_6362_g	C135_6747_g	C136_3681_g	C137_7759_g	C138_5897_g	C139_9171_g	C14_7306_g
220	ARAF001_536_g	ARAF002_962_g	ARAF003_413_g	ARAF004_676_g	ARAF005_5653_g	ARAF006_922_g	C1_6718_g	C10_437_g	C100_7978_g	C103_1804_g	C104_340_g	C105_7588_g	C106_5455_g	C107_92_g	C108_3266_g	C109_7688_g	C11_5780_g	C110_3970_g	C111_2622_g	C112_5917_g	C113_2651_g	C114_3148_g	C115_8767_g	C117_2412_g	C118_6832_g	C119_545_g	C12_4139_g	C120_2397_g	C121_2038_g	C122_466_g	C123_1230_g	C124_1080_g	C125_7835_g	C126_2485_g	C127_3888_g	C128_3760_g	C129_3003_g	C13_989_g	C130_2011_g	C131_4870_g	C132_5350_g	C133_9076_g	C134_6363_g	C135_6746_g	C136_3682_g	C137_7758_g	C138_5896_g	C139_9172_g	C14_7305_g
221	ARAF001_537_g	ARAF002_963_g	ARAF003_414_g	ARAF004_677_g	ARAF005_5654_g	ARAF006_923_g	C1_6719_g	C10_436_g	C100_7977_g	C103_1805_g	C104_341_g	C105_7589_g	C106_5454_g	C107_93_g	C108_3267_g	C109_7689_g	C11_5781_g	C110_3969_g	C111_2623_g	C112_5916_g	C113_2652_g	C114_3147_g	C115_8768_g	C117_2413_g	C118_6831_g	C119_546_g	C12_4138_g	C120_2396_g	C121_2039_g	C122_467_g	C123_1231_g	C124_1081_g	C125_7834_g	C126_2486_g	C127_3889_g	C128_3761_g	C129_3002_g	C13_988_g	C130_2010_g	C131_4869_g	C132_5351_g	C133_9077_g	C134_6364_g	C135_6745_g	C136_3683_g	C137_7757_g	C138_5895_g	C139_9173_g	C14_7304_g
222	ARAF001_538_g	ARAF002_964_g	ARAF003_415_g	ARAF004_678_g	ARAF005_5655_g	ARAF006_924_g	C1_6720_g	C10_435_g	C100_7976_g	C103_1806_g	C104_342_g	C105_7590_g	C106_5453_g	C107_94_g	C108_3268_g	C109_7690_g	C11_5782_g	C110_3968_g	C111_2624_g	C112_5915_g	C113_2653_g	C114_3146_g	C115_8769_g	C117_2414_g	C118_6830_g	C119_547_g	C12_4137_g	C120_2395_g	C121_2040_g	C122_468_g	C123_1232_g	C124_1082_g	C125_7833_g	C126_2487_g	C127_3890_g	C128_3762_g	C129_3001_g	C13_987_g	C130_2009_g	C131_4868_g	C132_5352_g	C133_9078_g	C134_6365_g	C135_6744_g	C136_3684_g	C137_7756_g	C138_5894_g	C139_9174_g	C14_7303_g
223	ARAF001_539_g	ARAF002_965_g	ARAF003_416_g	ARAF004_679_g	ARAF005_5656_g	ARAF006_925_g	C1_6721_g	C10_434_g	C100_7975_g	C103_1807_g	C104_343_g	C105_7591_g	C106_5452_g	C107_95_g	C108_3269_g	C109_7691_g	C11_5783_g	C110_3967_g	C111_2625_g	C112_5914_g	C113_2654_g	C114_3145_g	C115_8770_g	C117_2415_g	C118_6829_g	C119_548_g	C12_4136_g	C120_2394_g	C121_2041_g	C122_469_g	C123_1233_g	C124_1083_g	C125_7832_g	C126_2488_g	C127_3891_g	C128_3763_g	C129_3000_g	C13_986_g	C130_2008_g	C131_4867_g	C132_5353_g	C133_9079_g	C134_6366_g	C135_6743_g	C136_3685_g	C137_7755_g	C138_5893_g	C139_9175_g	C14_7302_g
224	ARAF001_540_g	ARAF002_966_g	ARAF003_417_g	ARAF004_680_g	ARAF005_5657_g	ARAF006_926_g	C1_6722_g	C10_433_g	C100_7974_g	C103_1808_g	C104_344_g	C105_7592_g	C106_5451_g	C107_96_g	C108_3270_g	C109_7692_g	C11_5784_g	C110_3966_g	C111_2626_g	C112_5913_g	C113_2655_g	C114_3144_g	C115_8771_g	C117_2416_g	C118_6828_g	C119_549_g	C12_4135_g	C120_2393_g	C121_2042_g	C122_470_g	C123_1234_g	C124_1084_g	C125_7831_g	C126_2489_g	C127_3892_g	C128_3764_g	C129_2999_g	C13_985_g	C130_2007_g	C131_4866_g	C132_5354_g	C133_9080_g	C134_6367_g	C135_6742_g	C136_3686_g	C137_7754_g	C138_5892_g	C139_9176_g	C14_7301_g
225	ARAF001_541_g	ARAF002_967_g	ARAF003_418_g	ARAF004_681_g	ARAF005_5658_g	ARAF006_927_g	C1_6723_g	C10_432_g	C100_7973_g	C103_1809_g	C104_345_g	C105_7593_g	C106_5450_g	C107_97_g	C108_3271_g	C109_7693_g	C11_5785_g	C110_3965_g	C111_2627_g	C112_5912_g	C113_2656_g	C114_3143_g	C115_8772_g	C117_2417_g	C118_6827_g	C119_550_g	C12_4134_g	C120_2392_g	C121_2043_g	C122_471_g	C123_1235_g	C124_1085_g	C125_7830_g	C126_2490_g	C127_3893_g	C128_3765_g	C129_2998_g	C13_984_g	C130_2006_g	C131_4865_g	C132_5355_g	C133_9081_g	C134_6368_g	C135_6741_g	C136_3687_g	C137_7753_g	C138_5891_g	C139_9177_g	C14_7300_g
226	ARAF001_3310_g	ARAF002_2898_g	ARAF003_292_g	ARAF004_3739_g	ARAF005_4975_g	ARAF006_4493_g	C1_2629_g	C10_6661_g	C100_2180_g	C103_6372_g	C104_4175_g	----------	----------	C107_117_g	C108_424_g	C109_2426_g	C11_736_g	C110_4550_g	C111_3950_g	C112_2002_g	C113_7646_g	C114_9617_g	C115_6573_g	C117_1845_g	C118_7800_g	C119_7254_g	C12_3630_g	C120_2112_g	C121_259_g	C122_3515_g	C123_7174_g	----------	----------	----------	C127_5995_g	C128_1636_g	----------	C13_104_g	----------	C131_1566_g	C132_4383_g	C133_7065_g	C134_595_g	C135_2946_g	C136_1725_g	C137_6583_g	C138_858_g	C139_8523_g	C14_8773_g
227	ARAF001_3311_g	ARAF002_2899_g	ARAF003_293_g	ARAF004_3740_g	ARAF005_4974_g	ARAF006_4494_g	C1_2630_g	C10_6662_g	C100_9137_g	C103_6373_g	C104_8682_g	C105_3573_g	C106_540_g	C107_116_g	C108_3142_g	C109_3574_g	C11_9157_g	C110_4909_g	C111_1580_g	C112_2666_g	C113_8909_g	C114_7091_g	C115_4342_g	C117_4486_g	C118_2368_g	C119_6412_g	C12_3605_g	C120_4823_g	C121_1733_g	C122_2224_g	C123_7173_g	C124_7949_g	C125_8228_g	----------	C127_5996_g	C128_1637_g	C129_2761_g	C13_1545_g	C130_6610_g	C131_1567_g	C132_8710_g	C133_7064_g	C134_3487_g	C135_4456_g	C136_6193_g	C137_6848_g	C138_718_g	C139_3259_g	C14_8774_g
228	ARAF001_3312_g	ARAF002_2900_g	ARAF003_294_g	ARAF004_3741_g	ARAF005_4973_g	ARAF006_4495_g	C1_2631_g	C10_6663_g	C100_9136_g	C103_6374_g	C104_8683_g	C105_3572_g	C106_539_g	C107_115_g	C108_3143_g	C109_3575_g	C11_9156_g	C110_4910_g	C111_1579_g	C112_2667_g	C113_8908_g	C114_7090_g	C115_6515_g	C117_4485_g	C118_2369_g	C119_6413_g	C12_3606_g	C120_4824_g	C121_1734_g	C122_2225_g	C123_7172_g	C124_7948_g	C125_8227_g	----------	C127_5997_g	C128_1638_g	C129_2762_g	C13_1546_g	C130_6609_g	C131_1568_g	C132_8711_g	C133_7063_g	C134_3488_g	C135_4455_g	C136_6192_g	C137_6849_g	C138_717_g	C139_3260_g	C14_8775_g
229	ARAF001_3313_g	ARAF002_2901_g	ARAF003_295_g	ARAF004_3742_g	ARAF005_4972_g	ARAF006_4496_g	C1_2632_g	C10_6664_g	C100_9135_g	C103_6375_g	C104_8684_g	C105_3571_g	C106_538_g	C107_114_g	C108_3144_g	C109_3576_g	C11_9155_g	C110_4911_g	C111_1578_g	C112_2668_g	C113_8907_g	C114_7089_g	C115_6516_g	C117_4484_g	C118_2370_g	C119_6414_g	C12_3607_g	C120_4825_g	C121_1735_g	C122_2226_g	C123_7171_g	C124_7947_g	C125_8226_g	C126_5329_g	C127_5998_g	C128_1639_g	C129_2763_g	C13_1547_g	C130_6608_g	C131_1569_g	C132_8712_g	C133_7062_g	C134_3489_g	C135_4454_g	C136_6191_g	C137_6850_g	C138_716_g	C139_3261_g	C14_8776_g
230	ARAF001_3314_g	ARAF002_2902_g	ARAF003_296_g	ARAF004_3743_g	ARAF005_4971_g	ARAF006_4497_g	C1_2633_g	C10_6665_g	C100_9134_g	C103_6376_g	C104_8685_g	C105_3570_g	C106_537_g	C107_113_g	C108_3145_g	C109_3577_g	C11_9154_g	C110_4912_g	C111_1577_g	C112_2669_g	C113_8906_g	C114_7088_g	C115_6517_g	C117_4483_g	C118_2371_g	C119_6415_g	C12_3608_g	C120_4826_g	C121_1736_g	C122_2227_g	C123_7170_g	C124_7946_g	C125_8225_g	C126_5330_g	C127_5999_g	C128_1640_g	C129_2764_g	C13_1548_g	C130_6607_g	C131_1570_g	C132_8713_g	C133_7061_g	C134_3490_g	C135_4453_g	C136_6190_g	C137_6851_g	C138_715_g	C139_3262_g	C14_8777_g
231	ARAF001_3315_g	ARAF002_2903_g	ARAF003_297_g	ARAF004_3744_g	ARAF005_4970_g	ARAF006_4498_g	C1_2634_g	C10_6666_g	C100_9133_g	C103_6377_g	C104_8686_g	C105_3569_g	C106_536_g	C107_112_g	C108_3146_g	C109_3578_g	C11_9153_g	C110_4913_g	C111_1576_g	C112_2670_g	C113_8905_g	C114_7087_g	C115_6518_g	C117_4482_g	C118_2372_g	C119_6416_g	C12_3609_g	C120_4827_g	C121_1737_g	C122_2228_g	C123_7169_g	C124_7945_g	C125_8224_g	C126_5331_g	C127_6000_g	C128_1641_g	C129_5285_g	C13_1549_g	C130_6606_g	C131_1571_g	C132_8714_g	C133_7060_g	C134_3491_g	C135_4452_g	C136_6189_g	C137_6852_g	C138_714_g	C139_3263_g	C14_8778_g
232	ARAF001_3316_g	ARAF002_2904_g	ARAF003_298_g	ARAF004_3745_g	ARAF005_4969_g	ARAF006_4499_g	C1_2635_g	C10_6667_g	C100_9132_g	C103_6378_g	C104_8687_g	C105_3568_g	C106_535_g	C107_111_g	C108_3147_g	C109_3579_g	C11_9152_g	C110_4914_g	C111_1575_g	C112_2671_g	C113_8904_g	C114_7086_g	C115_6519_g	C117_4481_g	C118_2373_g	C119_6417_g	C12_3610_g	C120_4828_g	C121_1738_g	C122_2229_g	C123_7168_g	C124_7944_g	C125_8223_g	C126_5332_g	C127_6001_g	C128_1642_g	C129_5286_g	C13_1550_g	C130_6605_g	C131_1572_g	C132_8715_g	C133_7059_g	C134_3492_g	C135_4451_g	C136_6188_g	C137_6853_g	C138_713_g	C139_3264_g	C14_8779_g
233	ARAF001_3358_g	ARAF002_5709_g	ARAF003_7896_g	ARAF004_1057_g	ARAF005_547_g	ARAF006_1122_g	C1_2122_g	C10_140_g	C100_6657_g	C103_9298_g	C104_523_g	C105_7559_g	C106_2787_g	C107_3606_g	C108_1983_g	C109_9616_g	C11_2294_g	C110_4161_g	C111_3543_g	C112_9126_g	C113_2433_g	C114_7003_g	C115_6412_g	C117_487_g	C118_6855_g	C119_178_g	C12_134_g	C120_6142_g	C121_7780_g	C122_7716_g	C123_1042_g	C124_4492_g	C125_9203_g	C126_6407_g	C127_5745_g	C128_8130_g	C129_3283_g	C13_8019_g	C130_582_g	C131_9792_g	C132_7213_g	C133_5266_g	C134_8505_g	C135_5615_g	C136_9686_g	C137_1476_g	C138_9835_g	C139_9075_g	C14_1358_g
234	ARAF001_3359_g	ARAF002_5708_g	ARAF003_7897_g	ARAF004_1056_g	ARAF005_546_g	ARAF006_1123_g	C1_2123_g	C10_139_g	C100_6656_g	C103_9297_g	C104_522_g	C105_7558_g	C106_2788_g	C107_3607_g	C108_1982_g	C109_9615_g	C11_2293_g	C110_4162_g	C111_3544_g	C112_9125_g	C113_2434_g	C114_7004_g	C115_6411_g	C117_488_g	C118_6854_g	C119_179_g	C12_133_g	C120_6143_g	C121_7779_g	C122_7715_g	C123_1041_g	C124_4491_g	C125_9204_g	C126_6406_g	C127_5744_g	C128_8131_g	C129_3284_g	C13_8018_g	C130_583_g	C131_9793_g	C132_7214_g	C133_5265_g	C134_8506_g	C135_5614_g	C136_9687_g	C137_1475_g	C138_9834_g	C139_9074_g	C14_1359_g
235	ARAF001_3360_g	ARAF002_5707_g	ARAF003_7898_g	ARAF004_1055_g	ARAF005_545_g	ARAF006_1124_g	C1_2124_g	C10_138_g	C100_6655_g	C103_9296_g	C104_521_g	C105_7557_g	C106_2789_g	C107_3608_g	C108_1981_g	C109_9614_g	C11_2292_g	C110_4163_g	C111_3545_g	C112_9124_g	C113_2435_g	C114_7005_g	C115_6410_g	C117_489_g	C118_6853_g	C119_180_g	C12_132_g	C120_6144_g	C121_7778_g	C122_7714_g	C123_1040_g	C124_4490_g	C125_9205_g	C126_6405_g	C127_5743_g	C128_8132_g	C129_3285_g	C13_8017_g	C130_584_g	C131_9794_g	C132_7215_g	C133_5264_g	C134_8507_g	C135_5613_g	C136_9688_g	C137_1474_g	C138_9833_g	C139_9073_g	C14_1360_g
236	ARAF001_3680_g	ARAF002_4049_g	ARAF003_6919_g	ARAF004_7022_g	ARAF005_7494_g	ARAF006_715_g	C1_6308_g	C10_1391_g	C100_7056_g	C103_6556_g	C104_4297_g	C105_4059_g	C106_3176_g	C107_168_g	C108_5977_g	C109_6158_g	C11_659_g	C110_2295_g	C111_2198_g	C112_4519_g	C113_1115_g	C114_266_g	C115_6300_g	C117_5707_g	C118_5726_g	C119_3104_g	C12_5723_g	C120_1642_g	C121_4799_g	C122_8467_g	C123_8718_g	C124_6201_g	C125_6631_g	C126_2706_g	C127_6273_g	C128_7078_g	C129_428_g	C13_2898_g	C130_246_g	C131_8233_g	C132_7359_g	C133_2091_g	C134_8792_g	C135_7361_g	C136_2748_g	C137_8354_g	C138_7114_g	C139_1893_g	C14_584_g
237	ARAF001_3681_g	ARAF002_4050_g	ARAF003_6920_g	ARAF004_7021_g	ARAF005_7493_g	ARAF006_716_g	C1_6307_g	C10_1392_g	C100_7057_g	C103_6557_g	C104_4298_g	C105_4058_g	C106_3175_g	C107_169_g	C108_5976_g	C109_6159_g	C11_658_g	C110_2294_g	C111_2199_g	C112_4520_g	C113_1116_g	C114_267_g	C115_6299_g	C117_5708_g	C118_5727_g	C119_3105_g	C12_5724_g	C120_1643_g	C121_4800_g	C122_8468_g	C123_8719_g	C124_6200_g	C125_6632_g	C126_2707_g	C127_6274_g	C128_7079_g	C129_429_g	C13_2897_g	C130_245_g	C131_8234_g	C132_7360_g	C133_2092_g	C134_8791_g	C135_7362_g	C136_2749_g	C137_8353_g	C138_7115_g	C139_1894_g	C14_583_g
238	ARAF001_3682_g	ARAF002_4051_g	ARAF003_6921_g	ARAF004_7020_g	ARAF005_7492_g	ARAF006_717_g	C1_6306_g	C10_1393_g	C100_7058_g	C103_6558_g	C104_4299_g	C105_4057_g	C106_3174_g	C107_170_g	C108_5975_g	C109_6160_g	C11_657_g	C110_2293_g	C111_2200_g	C112_4521_g	C113_1117_g	C114_268_g	C115_6298_g	C117_5709_g	C118_5728_g	C119_3106_g	C12_5725_g	C120_1644_g	C121_4801_g	C122_8469_g	C123_8720_g	C124_6199_g	C125_6633_g	C126_2708_g	C127_6275_g	C128_7080_g	C129_430_g	C13_2896_g	C130_244_g	C131_8235_g	C132_7361_g	C133_2093_g	C134_8790_g	C135_7363_g	C136_2750_g	C137_8352_g	C138_7116_g	C139_1895_g	C14_582_g
239	ARAF001_3683_g	ARAF002_4052_g	ARAF003_6922_g	ARAF004_7019_g	ARAF005_7491_g	ARAF006_718_g	C1_6305_g	C10_1394_g	C100_7059_g	C103_6559_g	C104_4300_g	C105_4056_g	C106_3173_g	C107_171_g	C108_5974_g	C109_6161_g	C11_656_g	C110_2292_g	C111_2201_g	C112_4522_g	C113_1118_g	C114_269_g	C115_6297_g	C117_5710_g	C118_5729_g	C119_3107_g	C12_5726_g	C120_1645_g	C121_4802_g	C122_8470_g	C123_8721_g	C124_6198_g	C125_6634_g	C126_2709_g	C127_6276_g	C128_7081_g	C129_431_g	C13_2895_g	C130_243_g	C131_8236_g	C132_7362_g	C133_2094_g	C134_8789_g	C135_7364_g	C136_2751_g	C137_8351_g	C138_7117_g	C139_1896_g	C14_581_g
240	ARAF001_3684_g	ARAF002_4053_g	ARAF003_6923_g	ARAF004_7018_g	ARAF005_7490_g	ARAF006_719_g	C1_6304_g	C10_1395_g	C100_7060_g	C103_6560_g	C104_4301_g	C105_4055_g	C106_3172_g	C107_172_g	C108_5973_g	C109_6162_g	C11_655_g	C110_2291_g	C111_2202_g	C112_4523_g	C113_1119_g	C114_270_g	C115_6296_g	C117_5711_g	C118_5730_g	C119_3108_g	C12_5727_g	C120_1646_g	C121_4803_g	C122_8471_g	C123_8722_g	C124_6197_g	C125_6635_g	C126_2710_g	C127_6277_g	C128_7082_g	C129_432_g	C13_2894_g	C130_242_g	C131_8237_g	C132_7363_g	C133_2095_g	C134_8788_g	C135_7365_g	C136_2752_g	C137_8350_g	C138_7118_g	C139_1897_g	C14_580_g
241	ARAF001_3685_g	ARAF002_4054_g	ARAF003_6924_g	ARAF004_7017_g	ARAF005_7489_g	ARAF006_720_g	C1_6303_g	C10_1396_g	C100_7061_g	C103_6561_g	C104_4302_g	C105_4054_g	C106_3171_g	C107_173_g	C108_5972_g	C109_6163_g	C11_654_g	C110_2290_g	C111_2203_g	C112_4524_g	C113_1120_g	C114_271_g	C115_6295_g	C117_5712_g	C118_5731_g	C119_3109_g	C12_5728_g	C120_1647_g	C121_4804_g	C122_8472_g	C123_8723_g	C124_6196_g	C125_6636_g	C126_2711_g	C127_6278_g	C128_7083_g	C129_433_g	C13_2893_g	C130_241_g	C131_8238_g	C132_7364_g	C133_2096_g	C134_8787_g	C135_7366_g	C136_2753_g	C137_8349_g	C138_7119_g	C139_1898_g	C14_579_g
242	ARAF001_3686_g	ARAF002_4055_g	ARAF003_6925_g	ARAF004_7016_g	ARAF005_7488_g	ARAF006_721_g	C1_6302_g	C10_1397_g	C100_7062_g	C103_6562_g	C104_4303_g	C105_4053_g	C106_3170_g	C107_174_g	C108_5971_g	C109_6164_g	C11_653_g	C110_2289_g	C111_2204_g	C112_4525_g	C113_1121_g	C114_272_g	C115_6294_g	C117_5713_g	C118_5732_g	C119_3110_g	C12_5729_g	C120_1648_g	C121_4805_g	C122_8473_g	C123_8724_g	C124_6195_g	C125_6637_g	C126_2712_g	C127_6279_g	C128_7084_g	C129_434_g	C13_2892_g	C130_240_g	C131_8239_g	C132_7365_g	C133_2097_g	C134_8786_g	C135_7367_g	C136_2754_g	C137_8348_g	C138_7120_g	C139_1899_g	C14_578_g
243	ARAF001_3687_g	ARAF002_4056_g	ARAF003_6926_g	ARAF004_7015_g	ARAF005_7487_g	ARAF006_722_g	C1_6301_g	C10_1398_g	C100_7063_g	C103_6563_g	C104_4304_g	C105_4052_g	C106_3169_g	C107_175_g	C108_5970_g	C109_6165_g	C11_652_g	C110_2288_g	C111_2205_g	C112_4526_g	C113_1122_g	C114_273_g	C115_6293_g	C117_5714_g	C118_5733_g	C119_3111_g	C12_5730_g	C120_1649_g	C121_4806_g	C122_8474_g	C123_8725_g	C124_6194_g	C125_6638_g	C126_2713_g	C127_6280_g	C128_7085_g	C129_435_g	C13_2891_g	C130_239_g	C131_8240_g	C132_7366_g	C133_2098_g	C134_8785_g	C135_7368_g	C136_2755_g	C137_8347_g	C138_7121_g	C139_1900_g	C14_577_g
244	ARAF001_3688_g	ARAF002_4057_g	ARAF003_6927_g	ARAF004_7014_g	ARAF005_7486_g	ARAF006_723_g	C1_6300_g	C10_1399_g	C100_7064_g	C103_6564_g	C104_4305_g	C105_4051_g	C106_3168_g	C107_176_g	C108_5969_g	C109_6166_g	C11_651_g	C110_2287_g	C111_2206_g	C112_4527_g	C113_1123_g	C114_274_g	C115_6292_g	C117_5715_g	C118_5734_g	C119_3112_g	C12_5731_g	C120_1650_g	C121_4807_g	C122_8475_g	C123_8726_g	C124_6193_g	C125_6639_g	C126_2714_g	C127_6281_g	C128_7086_g	C129_436_g	C13_2890_g	C130_238_g	C131_8241_g	C132_7367_g	C133_2099_g	C134_8784_g	C135_7369_g	C136_2756_g	C137_8346_g	C138_7122_g	C139_1901_g	C14_576_g
245	ARAF001_3689_g	ARAF002_4058_g	ARAF003_6928_g	ARAF004_7013_g	ARAF005_7485_g	ARAF006_724_g	C1_6299_g	C10_1400_g	C100_7065_g	C103_6565_g	C104_4306_g	C105_4050_g	C106_3167_g	C107_177_g	C108_5968_g	C109_6167_g	C11_650_g	C110_2286_g	C111_2207_g	C112_4528_g	C113_1124_g	C114_275_g	C115_6291_g	C117_5716_g	C118_5735_g	C119_3113_g	C12_5732_g	C120_1651_g	C121_4808_g	C122_8476_g	C123_8727_g	C124_6192_g	C125_6640_g	C126_2715_g	C127_6282_g	C128_7087_g	C129_437_g	C13_2889_g	C130_237_g	C131_8242_g	C132_7368_g	C133_2100_g	C134_8783_g	C135_7370_g	C136_2757_g	C137_8345_g	C138_7123_g	C139_1902_g	C14_575_g
246	ARAF001_3690_g	ARAF002_4059_g	ARAF003_6929_g	ARAF004_7483_g	ARAF005_7484_g	ARAF006_3480_g	C1_6298_g	C10_4027_g	C100_7066_g	C103_6566_g	C104_4307_g	C105_2446_g	C106_3166_g	C107_178_g	C108_5967_g	C109_6168_g	C11_649_g	C110_2285_g	C111_2208_g	C112_4529_g	C113_1125_g	C114_276_g	C115_6290_g	C117_5717_g	C118_5736_g	C119_3114_g	C12_5733_g	C120_1652_g	C121_4809_g	C122_8477_g	C123_8728_g	C124_6191_g	C125_6641_g	C126_2716_g	C127_6283_g	C128_7088_g	C129_438_g	C13_2888_g	C130_236_g	C131_8243_g	C132_7369_g	C133_2101_g	C134_8782_g	C135_7371_g	C136_2758_g	C137_8344_g	C138_7124_g	C139_1903_g	C14_574_g
247	ARAF001_3691_g	ARAF002_4060_g	ARAF003_6930_g	ARAF004_7484_g	ARAF005_7483_g	ARAF006_3479_g	C1_6297_g	C10_4026_g	C100_7067_g	C103_6567_g	C104_4308_g	C105_2445_g	C106_3165_g	C107_179_g	C108_5966_g	C109_6169_g	C11_648_g	C110_2284_g	C111_2209_g	C112_4530_g	C113_1126_g	C114_277_g	C115_6289_g	C117_5718_g	C118_5737_g	C119_3115_g	C12_5734_g	C120_1653_g	C121_4810_g	C122_8478_g	C123_8729_g	C124_6190_g	C125_6642_g	C126_2717_g	C127_6284_g	C128_7089_g	C129_439_g	C13_2887_g	C130_235_g	C131_8244_g	C132_7370_g	C133_2102_g	C134_8781_g	C135_7372_g	C136_2759_g	C137_8343_g	C138_7125_g	C139_1904_g	C14_573_g
248	ARAF001_3692_g	ARAF002_4061_g	ARAF003_6931_g	ARAF004_7485_g	ARAF005_7482_g	ARAF006_3478_g	C1_6296_g	C10_4025_g	C100_7068_g	C103_6568_g	C104_4309_g	C105_2444_g	C106_3164_g	C107_180_g	C108_5965_g	C109_6170_g	C11_647_g	C110_2283_g	C111_2210_g	C112_4531_g	C113_1127_g	C114_278_g	C115_6288_g	C117_5719_g	C118_5738_g	C119_3116_g	C12_5735_g	C120_1654_g	C121_4811_g	C122_8479_g	C123_8730_g	C124_6189_g	C125_6643_g	C126_2718_g	C127_6285_g	C128_7090_g	C129_440_g	C13_2886_g	C130_234_g	C131_8245_g	C132_7371_g	C133_2103_g	C134_8780_g	C135_7373_g	C136_2760_g	C137_8342_g	C138_7126_g	C139_1905_g	C14_572_g
249	ARAF001_3693_g	ARAF002_4062_g	ARAF003_6932_g	ARAF004_7486_g	ARAF005_7481_g	ARAF006_3477_g	C1_6295_g	C10_4024_g	C100_7069_g	C103_6569_g	C104_4310_g	C105_2443_g	C106_3163_g	C107_181_g	C108_5964_g	C109_6171_g	C11_646_g	C110_2282_g	C111_2211_g	C112_4532_g	C113_1128_g	C114_279_g	C115_6287_g	C117_5720_g	C118_5739_g	C119_3117_g	C12_5736_g	C120_1655_g	C121_4812_g	C122_8480_g	C123_8731_g	C124_6188_g	C125_6644_g	C126_2719_g	C127_6286_g	C128_7091_g	C129_441_g	C13_2885_g	C130_233_g	C131_8246_g	C132_7372_g	C133_2104_g	C134_8779_g	C135_7374_g	C136_2761_g	C137_8341_g	C138_7127_g	C139_1906_g	C14_571_g
250	ARAF001_3694_g	ARAF002_4063_g	ARAF003_2970_g	ARAF004_7487_g	ARAF005_4763_g	ARAF006_3476_g	C1_7434_g	C10_4023_g	C100_7070_g	C103_9796_g	C104_4311_g	C105_2442_g	C106_3162_g	C107_182_g	C108_5963_g	C109_6172_g	C11_645_g	C110_2281_g	C111_2212_g	C112_4533_g	C113_8107_g	C114_280_g	C115_6286_g	C117_708_g	C118_5740_g	C119_3118_g	C12_5737_g	C120_1656_g	C121_4813_g	C122_8481_g	C123_8732_g	C124_3290_g	C125_4814_g	C126_2720_g	C127_6287_g	C128_5522_g	C129_442_g	C13_2884_g	C130_232_g	C131_8247_g	C132_7373_g	C133_398_g	C134_8778_g	C135_7375_g	C136_6136_g	C137_5402_g	C138_8937_g	C139_1907_g	C14_570_g
251	ARAF001_3695_g	ARAF002_4064_g	ARAF003_2969_g	ARAF004_7488_g	ARAF005_4762_g	ARAF006_3475_g	C1_7433_g	C10_4022_g	C100_7071_g	C103_9795_g	C104_1260_g	C105_2441_g	C106_3161_g	C107_183_g	C108_5962_g	C109_6173_g	C11_644_g	C110_2280_g	C111_2213_g	C112_4534_g	C113_8108_g	C114_4821_g	C115_6285_g	C117_709_g	C118_5741_g	C119_3119_g	C12_5738_g	C120_1657_g	C121_4814_g	C122_8482_g	C123_8733_g	C124_3289_g	C125_4813_g	C126_2504_g	C127_6288_g	C128_5523_g	C129_443_g	C13_2883_g	C130_231_g	C131_8248_g	C132_7374_g	C133_397_g	C134_8777_g	C135_7376_g	C136_1127_g	C137_5403_g	C138_8938_g	C139_1908_g	C14_569_g
252	ARAF001_3696_g	ARAF002_4065_g	ARAF003_2968_g	ARAF004_7489_g	ARAF005_4761_g	ARAF006_3474_g	C1_7432_g	C10_4021_g	C100_7072_g	C103_9794_g	C104_1261_g	C105_2440_g	C106_3160_g	C107_184_g	C108_5961_g	C109_6174_g	C11_643_g	C110_2279_g	C111_2214_g	C112_4535_g	C113_8109_g	C114_4822_g	C115_6284_g	C117_710_g	C118_5742_g	C119_3120_g	C12_5739_g	C120_1658_g	C121_4815_g	C122_8483_g	C123_7654_g	C124_3288_g	C125_4812_g	C126_2505_g	C127_6289_g	C128_5524_g	C129_444_g	C13_2882_g	C130_230_g	C131_8249_g	C132_7375_g	C133_396_g	C134_8776_g	C135_7377_g	C136_1128_g	C137_5404_g	C138_8939_g	C139_1909_g	C14_568_g
253	ARAF001_3697_g	ARAF002_4066_g	ARAF003_2967_g	ARAF004_7490_g	ARAF005_4760_g	ARAF006_3473_g	C1_7431_g	C10_4020_g	C100_7073_g	C103_9793_g	C104_1262_g	C105_2439_g	C106_3159_g	C107_185_g	C108_5960_g	C109_6175_g	C11_642_g	C110_2278_g	C111_2215_g	C112_4536_g	C113_8110_g	C114_4823_g	C115_6283_g	C117_711_g	C118_5743_g	C119_3121_g	C12_5740_g	C120_1659_g	C121_4816_g	C122_8484_g	C123_7655_g	C124_3287_g	C125_4811_g	C126_2506_g	C127_6290_g	C128_5525_g	C129_445_g	C13_2881_g	C130_229_g	C131_8250_g	C132_7376_g	C133_395_g	C134_8775_g	C135_7378_g	C136_1129_g	C137_5405_g	C138_8940_g	C139_1910_g	C14_567_g
254	ARAF001_3698_g	ARAF002_4067_g	ARAF003_2966_g	ARAF004_7491_g	ARAF005_4759_g	ARAF006_3472_g	C1_7430_g	C10_4019_g	C100_7074_g	C103_9792_g	C104_1263_g	C105_2438_g	C106_3158_g	C107_186_g	C108_5959_g	C109_6176_g	C11_641_g	C110_2277_g	C111_2216_g	C112_4537_g	C113_8111_g	C114_4824_g	C115_6282_g	C117_712_g	C118_5744_g	C119_3122_g	C12_5741_g	C120_1660_g	C121_4817_g	C122_8485_g	C123_7656_g	C124_3286_g	C125_4810_g	C126_2507_g	C127_6291_g	C128_5526_g	C129_446_g	C13_2880_g	C130_228_g	C131_8251_g	C132_7377_g	C133_394_g	C134_8774_g	C135_7379_g	C136_1130_g	C137_5406_g	C138_8941_g	C139_1911_g	C14_566_g
255	ARAF001_3699_g	ARAF002_4068_g	ARAF003_2965_g	ARAF004_7492_g	ARAF005_4758_g	ARAF006_3471_g	C1_7429_g	C10_4018_g	C100_7075_g	C103_9791_g	C104_1264_g	C105_2437_g	C106_3157_g	C107_187_g	C108_5958_g	C109_6177_g	C11_640_g	C110_2276_g	C111_2217_g	C112_4538_g	C113_8112_g	C114_4825_g	C115_6281_g	C117_713_g	C118_5745_g	C119_3123_g	C12_5742_g	C120_1661_g	C121_4818_g	C122_8486_g	C123_7657_g	C124_3285_g	C125_4809_g	C126_2508_g	C127_6292_g	C128_5527_g	C129_447_g	C13_2879_g	C130_227_g	C131_8252_g	C132_7378_g	C133_393_g	C134_8773_g	C135_7380_g	C136_1131_g	C137_5407_g	C138_8942_g	C139_1912_g	C14_565_g
256	ARAF001_3700_g	ARAF002_4069_g	ARAF003_2964_g	ARAF004_7493_g	ARAF005_4757_g	ARAF006_3470_g	C1_7428_g	C10_4017_g	C100_7076_g	C103_9790_g	C104_1265_g	C105_2436_g	C106_3156_g	C107_188_g	C108_5957_g	C109_6178_g	C11_639_g	C110_2275_g	C111_2218_g	C112_4539_g	C113_8113_g	C114_4826_g	C115_6280_g	C117_714_g	C118_5746_g	C119_3124_g	C12_5743_g	C120_1662_g	C121_4819_g	C122_8487_g	C123_7658_g	C124_3284_g	C125_2404_g	C126_2509_g	C127_6293_g	C128_5528_g	C129_448_g	C13_2878_g	C130_1866_g	C131_3525_g	C132_7379_g	C133_392_g	C134_8772_g	C135_7381_g	C136_1132_g	C137_5408_g	C138_8943_g	C139_1913_g	C14_564_g
257	ARAF001_3701_g	ARAF002_4070_g	ARAF003_2963_g	ARAF004_7494_g	ARAF005_4756_g	ARAF006_3469_g	C1_7427_g	C10_4016_g	C100_7077_g	C103_9789_g	C104_1266_g	C105_2435_g	C106_3155_g	C107_189_g	C108_5956_g	C109_6179_g	C11_638_g	C110_2274_g	C111_2219_g	C112_4540_g	C113_8114_g	C114_4827_g	C115_6279_g	C117_715_g	C118_5747_g	C119_3125_g	C12_5744_g	C120_1663_g	C121_4820_g	C122_8488_g	C123_7659_g	C124_3283_g	C125_2403_g	C126_2510_g	C127_6294_g	C128_5529_g	C129_449_g	C13_2877_g	C130_1865_g	C131_3524_g	C132_7380_g	C133_391_g	C134_8771_g	C135_7382_g	C136_1133_g	C137_5409_g	C138_8944_g	C139_1914_g	C14_563_g
258	ARAF001_3702_g	ARAF002_4071_g	ARAF003_2962_g	ARAF004_7495_g	ARAF005_4755_g	ARAF006_3468_g	C1_7426_g	C10_4015_g	C100_7078_g	C103_9788_g	C104_1267_g	C105_2434_g	C106_3154_g	C107_190_g	C108_5955_g	C109_6180_g	C11_637_g	C110_2273_g	C111_2220_g	C112_4541_g	C113_8115_g	C114_4828_g	C115_6278_g	C117_716_g	C118_5748_g	C119_3126_g	C12_5745_g	C120_1664_g	C121_4821_g	C122_8489_g	C123_7660_g	C124_3282_g	C125_2402_g	C126_2511_g	C127_6295_g	C128_5530_g	C129_450_g	C13_2876_g	C130_1864_g	C131_3523_g	C132_7381_g	C133_390_g	C134_8770_g	C135_7383_g	C136_1134_g	C137_5410_g	C138_8945_g	C139_1915_g	C14_562_g
259	ARAF001_3703_g	ARAF002_4072_g	ARAF003_2961_g	ARAF004_7496_g	ARAF005_4754_g	ARAF006_3467_g	C1_7425_g	C10_4014_g	C100_7079_g	C103_9787_g	C104_1268_g	C105_2433_g	C106_3153_g	C107_191_g	C108_5954_g	C109_6181_g	C11_636_g	C110_2272_g	C111_2221_g	C112_4542_g	C113_8116_g	C114_4829_g	C115_6277_g	C117_717_g	C118_5749_g	C119_3127_g	C12_5746_g	C120_1665_g	C121_4822_g	C122_8490_g	C123_7661_g	C124_3281_g	C125_2401_g	C126_2512_g	C127_6296_g	C128_5531_g	C129_451_g	C13_2875_g	C130_1863_g	C131_3522_g	C132_7382_g	C133_389_g	C134_8769_g	C135_7384_g	C136_1135_g	C137_5411_g	C138_8946_g	C139_1916_g	C14_561_g
260	ARAF001_3704_g	ARAF002_4073_g	ARAF003_2960_g	ARAF004_7497_g	ARAF005_4753_g	ARAF006_3466_g	C1_7424_g	C10_4013_g	C100_7080_g	C103_9786_g	C104_1269_g	C105_2432_g	C106_3152_g	C107_192_g	C108_5953_g	C109_6182_g	C11_635_g	C110_2271_g	C111_2222_g	C112_4543_g	C113_8117_g	C114_4830_g	C115_6276_g	C117_718_g	C118_1563_g	C119_3128_g	C12_5747_g	C120_1666_g	C121_4823_g	C122_8491_g	C123_7662_g	C124_4591_g	C125_4894_g	C126_2513_g	C127_6297_g	C128_5532_g	C129_452_g	C13_2874_g	C130_1862_g	C131_3521_g	C132_7383_g	C133_388_g	C134_8768_g	C135_7385_g	C136_1136_g	C137_5412_g	C138_8947_g	C139_1917_g	C14_560_g
261	ARAF001_3705_g	ARAF002_4074_g	ARAF003_2959_g	ARAF004_7498_g	ARAF005_4752_g	ARAF006_3465_g	C1_7423_g	C10_4012_g	C100_7081_g	C103_9785_g	C104_1270_g	C105_2431_g	C106_3151_g	C107_193_g	C108_5952_g	C109_6183_g	C11_634_g	C110_7474_g	C111_2223_g	C112_4544_g	C113_8118_g	C114_4831_g	C115_6275_g	C117_719_g	C118_1564_g	C119_3129_g	C12_5748_g	C120_1667_g	C121_4824_g	C122_8492_g	C123_7663_g	C124_4592_g	C125_4895_g	C126_2514_g	C127_2382_g	C128_5533_g	C129_453_g	C13_2873_g	C130_1861_g	C131_3520_g	C132_7384_g	C133_387_g	C134_8767_g	C135_7386_g	C136_1137_g	C137_5413_g	C138_8948_g	C139_1918_g	C14_559_g
262	ARAF001_3706_g	ARAF002_4075_g	ARAF003_2958_g	ARAF004_7499_g	ARAF005_4751_g	ARAF006_3464_g	C1_7422_g	C10_4011_g	C100_7082_g	C103_9784_g	C104_1271_g	C105_2378_g	C106_3150_g	C107_194_g	C108_5951_g	C109_6184_g	C11_633_g	C110_7475_g	C111_2224_g	C112_4545_g	C113_8119_g	C114_4832_g	C115_6274_g	C117_720_g	C118_1565_g	C119_3130_g	C12_5749_g	C120_1668_g	C121_4825_g	C122_8493_g	C123_7664_g	C124_4593_g	C125_4896_g	C126_2515_g	C127_2383_g	C128_5534_g	C129_454_g	C13_2872_g	C130_1860_g	C131_3519_g	C132_7385_g	C133_386_g	C134_8766_g	C135_7387_g	C136_1138_g	C137_5414_g	C138_8949_g	C139_1919_g	C14_558_g
263	ARAF001_3707_g	ARAF002_4076_g	ARAF003_2957_g	ARAF004_7500_g	ARAF005_4750_g	ARAF006_3463_g	C1_7421_g	C10_4010_g	C100_7083_g	C103_9783_g	C104_1272_g	C105_2377_g	C106_3149_g	C107_195_g	C108_5950_g	C109_6185_g	C11_632_g	C110_7476_g	C111_2225_g	C112_4546_g	C113_8120_g	C114_4833_g	C115_6273_g	C117_6129_g	C118_1566_g	C119_3131_g	C12_5750_g	C120_1669_g	C121_4826_g	C122_8494_g	C123_7665_g	C124_4517_g	C125_4897_g	C126_6690_g	C127_2384_g	C128_5535_g	C129_39_g	C13_2871_g	C130_1859_g	C131_3518_g	C132_7386_g	C133_385_g	C134_8765_g	C135_7388_g	C136_1139_g	C137_5415_g	C138_8950_g	C139_5668_g	C14_557_g
264	ARAF001_3708_g	ARAF002_4077_g	ARAF003_2956_g	ARAF004_7501_g	ARAF005_4749_g	ARAF006_3462_g	C1_7420_g	C10_4009_g	C100_7084_g	C103_9782_g	C104_1273_g	C105_2376_g	C106_3148_g	C107_196_g	C108_5949_g	C109_6186_g	C11_631_g	C110_7477_g	C111_2226_g	C112_4547_g	C113_8121_g	C114_4834_g	C115_6272_g	C117_6128_g	C118_1567_g	C119_3132_g	C12_5751_g	C120_1670_g	C121_4827_g	C122_8495_g	C123_7666_g	C124_4518_g	C125_4898_g	C126_6689_g	C127_2385_g	C128_5536_g	C129_40_g	C13_2870_g	C130_1858_g	C131_3517_g	C132_7387_g	C133_384_g	C134_8764_g	C135_7389_g	C136_1140_g	C137_5416_g	C138_8951_g	C139_5669_g	C14_556_g
265	ARAF001_3709_g	ARAF002_4078_g	ARAF003_2955_g	ARAF004_7502_g	ARAF005_4748_g	ARAF006_3461_g	C1_7419_g	C10_4008_g	C100_7085_g	C103_2736_g	C104_1274_g	C105_2375_g	C106_3147_g	C107_197_g	C108_5948_g	C109_6187_g	C11_630_g	C110_7335_g	C111_1066_g	C112_4548_g	C113_8122_g	C114_4835_g	C115_6271_g	C117_1604_g	C118_1777_g	C119_3133_g	C12_5752_g	C120_1671_g	C121_3311_g	C122_8496_g	C123_7667_g	C124_2507_g	C125_4899_g	----------	C127_2386_g	C128_5537_g	C129_3894_g	C13_2869_g	C130_1857_g	C131_3516_g	C132_7388_g	C133_383_g	C134_8763_g	C135_7390_g	C136_1141_g	C137_5417_g	C138_8952_g	C139_2583_g	C14_555_g
266	ARAF001_3710_g	ARAF002_4079_g	ARAF003_2954_g	ARAF004_7503_g	ARAF005_4747_g	ARAF006_3460_g	C1_7418_g	C10_4007_g	C100_7086_g	C103_2737_g	C104_1275_g	C105_2374_g	C106_3146_g	C107_198_g	C108_5947_g	C109_6188_g	C11_629_g	C110_7334_g	C111_1067_g	C112_4549_g	C113_8123_g	C114_4836_g	C115_6270_g	C117_1605_g	C118_1778_g	C119_3134_g	C12_5753_g	C120_1672_g	C121_3312_g	C122_8497_g	C123_7668_g	C124_2508_g	C125_4900_g	C126_624_g	C127_2387_g	C128_5538_g	C129_3895_g	C13_2868_g	C130_1856_g	C131_3515_g	C132_7389_g	C133_382_g	C134_8762_g	C135_7391_g	C136_1142_g	C137_5418_g	C138_8953_g	C139_2582_g	C14_554_g
267	ARAF001_3711_g	ARAF002_4080_g	ARAF003_2953_g	ARAF004_7504_g	ARAF005_4746_g	ARAF006_3459_g	C1_7417_g	C10_4006_g	C100_7087_g	C103_2738_g	C104_1276_g	C105_2373_g	C106_3145_g	C107_199_g	C108_5946_g	C109_6189_g	C11_628_g	C110_7333_g	C111_1068_g	C112_4550_g	C113_8124_g	C114_4837_g	C115_6269_g	C117_1606_g	C118_1779_g	C119_3135_g	C12_5754_g	C120_1673_g	C121_3313_g	C122_8498_g	C123_7669_g	C124_2509_g	C125_1018_g	C126_623_g	C127_2388_g	C128_5539_g	C129_3896_g	C13_2867_g	C130_5136_g	C131_3514_g	C132_7390_g	C133_381_g	C134_8761_g	C135_7392_g	C136_1143_g	C137_5419_g	C138_8954_g	C139_2581_g	C14_553_g
268	ARAF001_3712_g	ARAF002_4081_g	ARAF003_2952_g	ARAF004_7505_g	ARAF005_4745_g	ARAF006_3458_g	C1_7416_g	C10_4005_g	C100_7088_g	C103_2739_g	C104_1277_g	C105_2372_g	C106_3144_g	C107_200_g	C108_5945_g	C109_6190_g	C11_627_g	C110_7332_g	C111_1069_g	C112_4551_g	C113_8125_g	C114_4838_g	C115_6268_g	C117_1607_g	C118_1780_g	C119_3136_g	C12_5755_g	C120_1674_g	C121_3314_g	C122_8499_g	C123_5792_g	C124_2510_g	C125_1017_g	C126_622_g	C127_2389_g	C128_5540_g	C129_3897_g	C13_2866_g	C130_5135_g	C131_3513_g	C132_7391_g	C133_380_g	C134_8760_g	C135_7393_g	C136_1144_g	C137_5420_g	C138_8955_g	C139_2580_g	C14_552_g
269	ARAF001_3780_g	ARAF002_2426_g	ARAF003_8394_g	ARAF004_3595_g	ARAF005_1539_g	ARAF006_2966_g	C1_8456_g	C10_2946_g	C100_1166_g	C103_1318_g	C104_3724_g	C105_473_g	C106_5295_g	C107_242_g	C108_4758_g	C109_7953_g	C11_4590_g	C110_8601_g	C111_5173_g	C112_6981_g	C113_9055_g	C114_1577_g	C115_3868_g	C117_6758_g	C118_2812_g	C119_3562_g	C12_379_g	C120_87_g	C121_9048_g	C122_704_g	C123_5999_g	C124_115_g	C125_7229_g	C126_3890_g	C127_5949_g	C128_7261_g	C129_9029_g	C13_5075_g	C130_2119_g	C131_3642_g	C132_7545_g	C133_1618_g	C134_6871_g	C135_3668_g	C136_5909_g	C137_5549_g	C138_5791_g	C139_1885_g	C14_8015_g
270	ARAF001_3781_g	ARAF002_2425_g	ARAF003_8395_g	ARAF004_3594_g	ARAF005_1540_g	ARAF006_2965_g	C1_8455_g	C10_2945_g	C100_1167_g	C103_1319_g	C104_3723_g	C105_474_g	C106_5294_g	C107_241_g	C108_4757_g	C109_7952_g	C11_4591_g	C110_8600_g	C111_5174_g	C112_6982_g	C113_9054_g	C114_1576_g	C115_3867_g	C117_6757_g	C118_2813_g	C119_3561_g	C12_378_g	C120_86_g	C121_9049_g	C122_703_g	C123_5998_g	C124_116_g	C125_7230_g	C126_3889_g	C127_5948_g	C128_7262_g	C129_9028_g	C13_5076_g	C130_2118_g	C131_3643_g	C132_7546_g	C133_1619_g	C134_6872_g	C135_3667_g	C136_5910_g	C137_5550_g	C138_5790_g	C139_1886_g	C14_8016_g
271	ARAF001_3782_g	ARAF002_2424_g	ARAF003_8396_g	ARAF004_3593_g	ARAF005_1541_g	ARAF006_2964_g	C1_8454_g	C10_2944_g	C100_1168_g	C103_1320_g	C104_3722_g	C105_475_g	C106_5293_g	C107_240_g	C108_4756_g	C109_7951_g	C11_4592_g	C110_8599_g	C111_5175_g	C112_6983_g	C113_9053_g	C114_1575_g	C115_3866_g	C117_6756_g	C118_2814_g	C119_3560_g	C12_377_g	C120_85_g	C121_9050_g	C122_702_g	C123_5997_g	C124_117_g	C125_7231_g	C126_3888_g	C127_5947_g	C128_7263_g	C129_9027_g	C13_5077_g	C130_2117_g	C131_3644_g	C132_7547_g	C133_1620_g	C134_6873_g	C135_3666_g	C136_5911_g	C137_5551_g	C138_5789_g	C139_1887_g	C14_8017_g
272	ARAF001_3783_g	ARAF002_2423_g	ARAF003_8397_g	ARAF004_3592_g	ARAF005_1542_g	ARAF006_2963_g	C1_8453_g	C10_2943_g	C100_1169_g	C103_1321_g	C104_3721_g	C105_476_g	C106_5292_g	C107_239_g	C108_4755_g	C109_7950_g	C11_4593_g	C110_8598_g	C111_5176_g	C112_6984_g	C113_9052_g	C114_1574_g	C115_3865_g	C117_6755_g	C118_2815_g	C119_3559_g	C12_376_g	C120_84_g	C121_9051_g	C122_701_g	C123_5996_g	C124_118_g	C125_7232_g	C126_3887_g	C127_5946_g	C128_7264_g	C129_9026_g	C13_5078_g	C130_2116_g	C131_3645_g	C132_7548_g	C133_1621_g	C134_6874_g	C135_3665_g	C136_5912_g	C137_5552_g	C138_5788_g	C139_1888_g	C14_8018_g
273	ARAF001_3784_g	ARAF002_2422_g	ARAF003_8398_g	ARAF004_3591_g	ARAF005_1543_g	ARAF006_2962_g	C1_8452_g	C10_2942_g	C100_1170_g	C103_1322_g	C104_3720_g	C105_477_g	C106_5291_g	C107_238_g	C108_4754_g	C109_7949_g	C11_4594_g	C110_8597_g	C111_5177_g	C112_6985_g	C113_9051_g	C114_1573_g	C115_3864_g	C117_6754_g	C118_2816_g	C119_3558_g	C12_375_g	C120_83_g	C121_9052_g	C122_700_g	C123_5995_g	C124_119_g	C125_8744_g	C126_3886_g	C127_5945_g	C128_7265_g	C129_9025_g	C13_5079_g	C130_2115_g	C131_3646_g	C132_7549_g	C133_1622_g	C134_6875_g	C135_3664_g	C136_5913_g	C137_4151_g	C138_5787_g	C139_1889_g	C14_8019_g
274	ARAF001_3785_g	ARAF002_2421_g	ARAF003_8399_g	ARAF004_3590_g	ARAF005_1544_g	ARAF006_2961_g	C1_8451_g	C10_2941_g	C100_1171_g	C103_1323_g	C104_3719_g	C105_478_g	C106_5290_g	C107_237_g	C108_4753_g	C109_7948_g	C11_4595_g	C110_8596_g	C111_5178_g	C112_6986_g	C113_9050_g	C114_1572_g	C115_3863_g	C117_6753_g	C118_2817_g	C119_3557_g	C12_374_g	C120_82_g	C121_9053_g	C122_699_g	C123_5994_g	C124_120_g	C125_8743_g	C126_3885_g	C127_5944_g	C128_7266_g	C129_9024_g	C13_5080_g	C130_2114_g	C131_3647_g	C132_7550_g	C133_1623_g	C134_6876_g	C135_3663_g	C136_5914_g	C137_4150_g	C138_5786_g	C139_1890_g	C14_8020_g
275	ARAF001_3786_g	ARAF002_2420_g	ARAF003_8400_g	ARAF004_3589_g	ARAF005_1545_g	ARAF006_2960_g	C1_8450_g	C10_2940_g	C100_1172_g	C103_1324_g	C104_3718_g	C105_479_g	C106_5289_g	C107_236_g	C108_4752_g	C109_7947_g	C11_4596_g	C110_8595_g	C111_5179_g	C112_6987_g	C113_9049_g	C114_1571_g	C115_3862_g	C117_6752_g	C118_2818_g	C119_3556_g	C12_373_g	C120_81_g	C121_1104_g	C122_698_g	C123_5993_g	C124_121_g	C125_8742_g	C126_3884_g	C127_5943_g	C128_7267_g	C129_9023_g	C13_5081_g	C130_2113_g	C131_3648_g	C132_7551_g	C133_1624_g	C134_6877_g	C135_3662_g	C136_5915_g	C137_4149_g	C138_5785_g	C139_1891_g	C14_8021_g
276	ARAF001_3787_g	ARAF002_2419_g	ARAF003_8401_g	ARAF004_3588_g	ARAF005_1546_g	ARAF006_2959_g	C1_8449_g	C10_2939_g	C100_1173_g	C103_1325_g	C104_3717_g	C105_480_g	C106_5288_g	C107_235_g	C108_4751_g	C109_7946_g	C11_4597_g	C110_8594_g	C111_5180_g	C112_6988_g	C113_9048_g	C114_1570_g	C115_3861_g	C117_6751_g	C118_2819_g	C119_3555_g	C12_372_g	C120_80_g	C121_1105_g	C122_697_g	C123_5992_g	C124_122_g	C125_8741_g	C126_3883_g	C127_5942_g	C128_7268_g	C129_9022_g	C13_5082_g	C130_2112_g	C131_3649_g	C132_7552_g	C133_1625_g	C134_6878_g	C135_3661_g	C136_5916_g	C137_4148_g	C138_5784_g	C139_1892_g	C14_8022_g
277	ARAF001_663_g	ARAF002_22_g	----------	ARAF004_682_g	----------	ARAF006_928_g	C1_5305_g	C10_7597_g	C100_7997_g	C103_1785_g	----------	----------	----------	C107_3093_g	C108_3247_g	C109_2607_g	C11_5786_g	C110_3989_g	----------	C112_5936_g	----------	----------	----------	----------	----------	C119_526_g	----------	----------	C121_5001_g	C122_9411_g	C123_6118_g	----------	----------	----------	----------	----------	----------	C13_5647_g	----------	----------	----------	C133_4478_g	C134_6344_g	----------	----------	----------	----------	----------	----------
278	ARAF001_3920_g	ARAF002_642_g	ARAF003_4967_g	ARAF004_1468_g	ARAF005_80_g	ARAF006_3396_g	C1_9753_g	C10_2773_g	C100_2268_g	C103_5403_g	C104_3505_g	C105_7465_g	C106_3409_g	C107_3969_g	C108_2253_g	C109_138_g	C11_7536_g	C110_2903_g	C111_7276_g	C112_3033_g	C113_4416_g	C114_1539_g	C115_2051_g	C117_8002_g	C118_7512_g	C119_7066_g	C12_6716_g	C120_5062_g	C121_432_g	C122_8948_g	C123_4340_g	C124_3194_g	C125_68_g	----------	----------	----------	C129_3984_g	C13_4075_g	----------	C131_4667_g	C132_1804_g	C133_7922_g	C134_4211_g	C135_1185_g	C136_2104_g	C137_5461_g	C138_9187_g	C139_85_g	C14_1386_g
279	ARAF001_3921_g	ARAF002_643_g	ARAF003_7764_g	ARAF004_1467_g	ARAF005_81_g	ARAF006_3395_g	C1_9752_g	C10_2772_g	C100_1035_g	C103_5402_g	C104_3506_g	C105_7464_g	C106_3408_g	C107_3968_g	C108_2252_g	C109_139_g	C11_7535_g	C110_2902_g	C111_7277_g	C112_3032_g	C113_4417_g	C114_1540_g	C115_2050_g	C117_646_g	C118_7511_g	C119_7065_g	C12_6715_g	C120_5063_g	C121_433_g	C122_8949_g	C123_4341_g	----------	C125_67_g	----------	----------	----------	----------	C13_4074_g	----------	C131_4666_g	C132_7493_g	C133_7923_g	C134_4212_g	C135_1186_g	C136_2103_g	C137_3696_g	C138_9186_g	C139_86_g	C14_1387_g
280	ARAF001_3922_g	ARAF002_644_g	ARAF003_7765_g	ARAF004_1466_g	ARAF005_82_g	ARAF006_3394_g	C1_9751_g	C10_2771_g	C100_1036_g	C103_5401_g	C104_3507_g	C105_7463_g	C106_3407_g	C107_3967_g	C108_2251_g	C109_140_g	C11_7534_g	C110_2901_g	C111_7278_g	C112_3031_g	C113_4418_g	C114_1541_g	C115_2049_g	C117_645_g	C118_7510_g	C119_7064_g	C12_6714_g	C120_5064_g	C121_434_g	C122_8950_g	C123_4342_g	----------	C125_66_g	----------	----------	----------	----------	C13_4073_g	----------	C131_4665_g	C132_7494_g	C133_7924_g	C134_4213_g	C135_1187_g	C136_2102_g	C137_3695_g	C138_9185_g	C139_87_g	C14_1388_g
281	ARAF001_3923_g	ARAF002_645_g	ARAF003_7766_g	ARAF004_1465_g	ARAF005_83_g	ARAF006_3393_g	C1_9750_g	C10_2770_g	C100_1037_g	C103_7183_g	C104_3508_g	----------	----------	C107_3966_g	C108_2250_g	C109_141_g	C11_7533_g	C110_2900_g	C111_7279_g	C112_3030_g	C113_2325_g	C114_1542_g	C115_2048_g	C117_6660_g	C118_3771_g	C119_7063_g	C12_6713_g	C120_1348_g	C121_435_g	C122_8951_g	C123_4343_g	----------	C125_65_g	C126_8182_g	----------	----------	----------	C13_4072_g	----------	C131_2592_g	C132_7651_g	C133_7925_g	C134_4214_g	C135_9218_g	C136_7724_g	C137_270_g	C138_5618_g	C139_6515_g	C14_1389_g
282	ARAF001_3924_g	ARAF002_646_g	ARAF003_7767_g	ARAF004_1464_g	ARAF005_84_g	ARAF006_3392_g	C1_9749_g	C10_2769_g	C100_1038_g	C103_7182_g	C104_3509_g	----------	----------	C107_3965_g	C108_2249_g	C109_142_g	C11_7532_g	C110_2899_g	C111_7280_g	C112_3029_g	C113_2326_g	C114_1543_g	C115_2047_g	C117_6659_g	C118_3772_g	C119_7062_g	C12_6712_g	C120_1349_g	C121_436_g	C122_8952_g	C123_4344_g	----------	C125_64_g	C126_8183_g	----------	----------	----------	C13_4071_g	----------	C131_2591_g	C132_7652_g	C133_7926_g	C134_4215_g	C135_9217_g	C136_7723_g	C137_269_g	C138_5619_g	C139_6514_g	C14_1390_g
283	ARAF001_3925_g	ARAF002_647_g	ARAF003_7768_g	ARAF004_1463_g	ARAF005_85_g	ARAF006_3391_g	C1_9748_g	C10_4283_g	C100_5479_g	C103_7181_g	C104_1959_g	C105_575_g	C106_2986_g	C107_3964_g	C108_2248_g	C109_143_g	C11_7531_g	C110_2898_g	C111_7281_g	C112_5556_g	C113_2327_g	C114_1544_g	C115_2046_g	C117_3031_g	C118_7932_g	C119_9394_g	C12_6711_g	C120_1350_g	C121_1561_g	C122_693_g	C123_1465_g	C124_4165_g	C125_2384_g	C126_8184_g	C127_6375_g	C128_3769_g	C129_1766_g	C13_419_g	C130_1793_g	C131_2590_g	C132_144_g	C133_7927_g	C134_4216_g	C135_9216_g	C136_5106_g	C137_268_g	C138_5620_g	C139_917_g	C14_1391_g
284	ARAF001_3926_g	ARAF002_648_g	ARAF003_7769_g	ARAF004_1462_g	ARAF005_86_g	ARAF006_3390_g	C1_9747_g	C10_4282_g	C100_5480_g	C103_7180_g	C104_1958_g	C105_574_g	C106_2985_g	C107_3963_g	C108_2247_g	C109_144_g	C11_7530_g	C110_2897_g	C111_7282_g	C112_5557_g	C113_2328_g	C114_1545_g	C115_2045_g	C117_3030_g	C118_7933_g	C119_9393_g	C12_6710_g	C120_1351_g	C121_1562_g	C122_694_g	C123_1466_g	C124_4164_g	C125_2385_g	C126_8185_g	C127_6374_g	C128_3768_g	C129_1767_g	C13_420_g	C130_1794_g	C131_2589_g	C132_143_g	C133_7928_g	C134_4217_g	C135_9215_g	C136_5105_g	C137_267_g	C138_5621_g	C139_916_g	C14_1392_g
285	ARAF001_3927_g	ARAF002_649_g	ARAF003_7770_g	ARAF004_1461_g	ARAF005_87_g	ARAF006_3389_g	C1_9746_g	C10_4281_g	C100_5481_g	C103_7179_g	C104_1957_g	C105_573_g	C106_2984_g	C107_3962_g	C108_2246_g	C109_145_g	C11_7529_g	C110_2896_g	C111_7283_g	C112_5558_g	C113_2329_g	C114_1546_g	C115_2044_g	C117_3029_g	C118_7934_g	C119_9392_g	C12_6709_g	C120_1352_g	C121_1563_g	C122_695_g	C123_1467_g	C124_4163_g	C125_2386_g	C126_8186_g	C127_6373_g	C128_3767_g	C129_1768_g	C13_421_g	C130_1795_g	C131_2588_g	C132_142_g	C133_7929_g	C134_4218_g	C135_9214_g	C136_5104_g	C137_266_g	C138_5622_g	C139_915_g	C14_1393_g
286	ARAF001_3928_g	ARAF002_650_g	ARAF003_7771_g	ARAF004_1460_g	ARAF005_88_g	ARAF006_3388_g	C1_9745_g	C10_4280_g	C100_5482_g	C103_7178_g	C104_1956_g	C105_572_g	C106_2983_g	C107_3961_g	C108_2245_g	C109_4528_g	C11_7528_g	C110_2895_g	C111_7284_g	C112_5559_g	C113_2330_g	C114_1547_g	C115_2043_g	C117_3028_g	C118_7935_g	C119_9391_g	C12_6708_g	C120_1353_g	C121_1564_g	C122_696_g	C123_1468_g	----------	C125_2387_g	C126_8187_g	C127_6372_g	C128_3766_g	C129_1769_g	C13_422_g	----------	----------	C132_141_g	C133_7930_g	C134_4219_g	C135_9213_g	C136_5103_g	C137_265_g	C138_5623_g	C139_914_g	C14_1394_g
287	ARAF001_3929_g	ARAF002_651_g	ARAF003_7772_g	ARAF004_1459_g	ARAF005_89_g	ARAF006_3387_g	C1_9744_g	C10_4279_g	C100_3806_g	C103_7177_g	C104_5294_g	C105_571_g	C106_2982_g	C107_498_g	C108_2244_g	C109_4527_g	C11_7527_g	C110_5309_g	C111_7285_g	C112_5560_g	C113_6613_g	C114_9716_g	C115_2042_g	C117_3027_g	C118_7434_g	C119_9390_g	C12_6707_g	C120_8155_g	C121_1565_g	C122_5113_g	C123_1469_g	C124_1771_g	C125_2388_g	C126_6097_g	C127_3795_g	C128_3792_g	C129_8492_g	C13_423_g	C130_1796_g	C131_2587_g	C132_4104_g	C133_7931_g	C134_6987_g	C135_7430_g	C136_5102_g	C137_264_g	C138_5624_g	C139_913_g	C14_1395_g
288	ARAF001_3930_g	ARAF002_652_g	ARAF003_7773_g	ARAF004_1458_g	ARAF005_90_g	ARAF006_3386_g	C1_9743_g	C10_4278_g	C100_3807_g	C103_7176_g	C104_5295_g	C105_570_g	C106_2981_g	C107_497_g	C108_2243_g	C109_4526_g	C11_7526_g	C110_5310_g	C111_7286_g	C112_5561_g	C113_6614_g	C114_9717_g	C115_2041_g	C117_3026_g	C118_7433_g	C119_9389_g	C12_6706_g	C120_8156_g	C121_1566_g	C122_5112_g	C123_1470_g	C124_1772_g	C125_2389_g	C126_6098_g	C127_3796_g	C128_3793_g	C129_8493_g	C13_424_g	C130_1797_g	C131_2586_g	C132_4105_g	C133_7932_g	C134_6988_g	C135_7431_g	C136_5101_g	C137_263_g	C138_5625_g	C139_912_g	C14_1396_g
289	ARAF001_3931_g	ARAF002_653_g	ARAF003_7774_g	ARAF004_1457_g	ARAF005_91_g	ARAF006_3385_g	C1_9742_g	C10_4277_g	C100_3808_g	C103_7175_g	C104_5296_g	C105_569_g	C106_2980_g	C107_496_g	C108_2242_g	C109_4525_g	C11_7525_g	C110_5311_g	C111_7287_g	C112_5562_g	C113_6615_g	C114_9718_g	C115_2040_g	C117_3025_g	C118_7432_g	C119_9388_g	C12_6705_g	C120_8157_g	C121_1567_g	C122_5111_g	C123_1471_g	C124_1773_g	C125_2390_g	C126_6099_g	C127_3797_g	C128_3794_g	C129_8494_g	C13_425_g	C130_1798_g	C131_2585_g	C132_4106_g	C133_7933_g	C134_6989_g	C135_7432_g	C136_5100_g	C137_262_g	C138_5626_g	C139_911_g	C14_1397_g
290	ARAF001_3932_g	ARAF002_654_g	ARAF003_7775_g	ARAF004_1456_g	ARAF005_92_g	ARAF006_3384_g	C1_9741_g	C10_4276_g	C100_3809_g	C103_7174_g	C104_5297_g	C105_568_g	C106_2979_g	C107_495_g	C108_2241_g	C109_4524_g	C11_7524_g	C110_5312_g	C111_7288_g	C112_5563_g	C113_6616_g	C114_9719_g	C115_2039_g	C117_3024_g	C118_7431_g	C119_9387_g	C12_6704_g	C120_8158_g	C121_1568_g	C122_5110_g	C123_1472_g	C124_1774_g	C125_2391_g	C126_6100_g	C127_3798_g	C128_3795_g	C129_8495_g	C13_426_g	C130_1799_g	C131_2584_g	C132_4107_g	C133_7934_g	C134_6990_g	C135_7433_g	C136_5099_g	C137_261_g	C138_5627_g	C139_910_g	C14_1398_g
291	ARAF001_3933_g	ARAF002_655_g	ARAF003_7776_g	ARAF004_1455_g	ARAF005_93_g	ARAF006_3383_g	C1_9740_g	C10_4275_g	C100_3810_g	C103_7173_g	C104_5298_g	C105_567_g	C106_2978_g	C107_494_g	C108_2240_g	C109_4523_g	C11_7523_g	C110_5313_g	C111_7289_g	C112_5564_g	C113_6617_g	C114_9720_g	C115_2038_g	C117_3023_g	C118_7430_g	C119_9386_g	C12_6703_g	C120_8159_g	C121_1569_g	C122_5109_g	C123_1473_g	C124_1775_g	C125_2392_g	C126_6101_g	C127_3799_g	C128_3796_g	C129_8496_g	C13_427_g	C130_1800_g	C131_2583_g	C132_4108_g	C133_7935_g	C134_6991_g	C135_7434_g	C136_5098_g	C137_260_g	C138_5628_g	C139_909_g	C14_1399_g
292	ARAF001_3934_g	ARAF002_656_g	ARAF003_7777_g	ARAF004_1454_g	ARAF005_94_g	ARAF006_3382_g	C1_9739_g	C10_4274_g	C100_3811_g	C103_7172_g	C104_5299_g	C105_566_g	C106_2977_g	C107_493_g	C108_2239_g	C109_4522_g	C11_7522_g	C110_5314_g	C111_7290_g	C112_5565_g	C113_6618_g	C114_9721_g	C115_2037_g	C117_3022_g	C118_7429_g	C119_9385_g	C12_6702_g	C120_8160_g	C121_1570_g	C122_5108_g	C123_1474_g	C124_1776_g	C125_2393_g	C126_6102_g	C127_3800_g	C128_3797_g	C129_8497_g	C13_428_g	C130_1801_g	C131_2582_g	C132_4109_g	C133_7936_g	C134_6992_g	C135_7435_g	C136_5097_g	C137_259_g	C138_5629_g	C139_908_g	C14_1400_g
293	ARAF001_3935_g	ARAF002_657_g	ARAF003_7778_g	ARAF004_1453_g	ARAF005_95_g	ARAF006_3381_g	C1_9738_g	C10_4273_g	C100_3812_g	C103_7171_g	C104_5300_g	C105_565_g	C106_2976_g	C107_492_g	C108_2238_g	C109_4521_g	C11_7521_g	C110_5315_g	C111_7291_g	C112_5566_g	C113_6619_g	C114_9722_g	C115_2036_g	C117_3021_g	C118_7428_g	C119_9384_g	C12_6701_g	C120_8161_g	C121_1571_g	C122_5107_g	C123_1475_g	C124_1777_g	C125_2394_g	C126_6103_g	C127_3801_g	C128_3798_g	C129_8498_g	C13_429_g	C130_1802_g	C131_2581_g	C132_4110_g	C133_7937_g	C134_6993_g	C135_7436_g	C136_5096_g	C137_258_g	C138_5630_g	C139_907_g	C14_1401_g
294	ARAF001_3936_g	ARAF002_658_g	ARAF003_7779_g	ARAF004_1452_g	ARAF005_96_g	ARAF006_3380_g	C1_9737_g	C10_4272_g	C100_3813_g	C103_7170_g	C104_5301_g	C105_564_g	C106_2975_g	C107_491_g	C108_2237_g	C109_4520_g	C11_7520_g	C110_5316_g	C111_7292_g	C112_5567_g	C113_6620_g	C114_9723_g	C115_2035_g	C117_3020_g	C118_7427_g	C119_9383_g	C12_6700_g	C120_8162_g	C121_1572_g	C122_5106_g	C123_1476_g	C124_1778_g	C125_2395_g	C126_6104_g	C127_3802_g	C128_3799_g	C129_8499_g	C13_430_g	C130_1803_g	C131_2580_g	C132_4111_g	C133_7938_g	C134_6994_g	C135_7437_g	C136_5095_g	C137_257_g	C138_5631_g	C139_906_g	C14_1402_g
295	ARAF001_3937_g	ARAF002_659_g	ARAF003_7780_g	ARAF004_1451_g	ARAF005_97_g	ARAF006_3379_g	C1_9736_g	C10_4271_g	C100_3814_g	C103_7169_g	C104_5302_g	C105_563_g	C106_2974_g	C107_490_g	C108_2236_g	C109_4519_g	C11_7519_g	C110_5317_g	C111_7293_g	C112_5568_g	C113_6621_g	C114_9724_g	C115_2034_g	C117_3019_g	C118_7426_g	C119_9382_g	C12_6699_g	C120_8163_g	C121_1573_g	C122_5105_g	C123_1477_g	C124_1779_g	C125_2396_g	C126_6105_g	C127_3803_g	C128_3800_g	C129_8500_g	C13_431_g	C130_1804_g	C131_2579_g	C132_4112_g	C133_7939_g	C134_6995_g	C135_7438_g	C136_5094_g	C137_256_g	C138_5632_g	C139_905_g	C14_1403_g
296	ARAF001_3938_g	ARAF002_660_g	----------	----------	ARAF005_98_g	----------	----------	----------	----------	----------	----------	----------	----------	----------	----------	----------	----------	C110_5318_g	----------	----------	C113_6622_g	----------	----------	----------	----------	----------	----------	----------	C121_1574_g	----------	C123_1478_g	----------	----------	----------	C127_3804_g	----------	----------	C13_432_g	C130_1805_g	----------	C132_4113_g	----------	----------	C135_7439_g	----------	----------	----------	----------	----------
297	ARAF001_3939_g	ARAF002_661_g	ARAF003_7781_g	ARAF004_1450_g	ARAF005_99_g	ARAF006_3378_g	C1_9735_g	C10_4270_g	C100_3815_g	C103_7168_g	C104_5303_g	C105_562_g	C106_2973_g	C107_489_g	C108_2235_g	C109_4518_g	C11_7518_g	C110_5319_g	C111_7294_g	C112_5569_g	C113_6623_g	C114_9725_g	C115_2033_g	C117_3018_g	C118_7425_g	C119_9381_g	C12_6698_g	C120_8164_g	C121_1575_g	C122_5104_g	C123_1479_g	C124_1780_g	C125_2397_g	C126_6106_g	C127_3805_g	C128_3801_g	C129_8501_g	C13_433_g	C130_1806_g	C131_2578_g	C132_4114_g	C133_7940_g	C134_6996_g	C135_7440_g	C136_5093_g	C137_255_g	C138_5633_g	C139_904_g	C14_1404_g
298	ARAF001_4084_g	ARAF002_138_g	ARAF003_2020_g	ARAF004_3318_g	ARAF005_5243_g	ARAF006_3457_g	C1_4736_g	C10_6866_g	C100_9217_g	C103_801_g	C104_860_g	C105_8102_g	C106_438_g	C107_5216_g	C108_8731_g	C109_5158_g	C11_3849_g	C110_1657_g	C111_5956_g	C112_9133_g	C113_7863_g	C114_3838_g	C115_1522_g	C117_6663_g	C118_5434_g	C119_1656_g	C12_1116_g	C120_2464_g	C121_5206_g	C122_7857_g	C123_3496_g	C124_3072_g	C125_7820_g	C126_428_g	C127_4959_g	C128_6160_g	C129_4851_g	C13_2998_g	C130_7953_g	C131_6837_g	C132_1920_g	C133_5396_g	C134_9252_g	C135_1182_g	C136_8368_g	C137_692_g	C138_4060_g	C139_8983_g	C14_3396_g
299	ARAF001_4085_g	ARAF002_139_g	ARAF003_2019_g	ARAF004_3319_g	ARAF005_5242_g	ARAF006_3456_g	C1_4737_g	C10_6865_g	C100_9218_g	C103_800_g	C104_859_g	C105_8103_g	C106_437_g	C107_5215_g	C108_8730_g	C109_5157_g	C11_3848_g	C110_1656_g	C111_5955_g	C112_9134_g	C113_7862_g	C114_3837_g	C115_1523_g	C117_6662_g	C118_5433_g	C119_1655_g	C12_1115_g	C120_2465_g	C121_5207_g	C122_7856_g	C123_3495_g	C124_3071_g	C125_7819_g	C126_429_g	C127_4958_g	C128_6159_g	C129_4850_g	C13_2997_g	C130_7952_g	C131_6836_g	C132_1919_g	C133_5397_g	C134_9251_g	C135_1183_g	C136_8367_g	C137_693_g	C138_4061_g	C139_8982_g	C14_3395_g
300	ARAF001_4086_g	ARAF002_140_g	ARAF003_2018_g	ARAF004_3320_g	ARAF005_5241_g	ARAF006_3455_g	C1_4738_g	C10_6864_g	C100_9219_g	C103_799_g	C104_858_g	C105_8104_g	C106_436_g	C107_5214_g	C108_8729_g	C109_5156_g	C11_3847_g	C110_1655_g	C111_5954_g	C112_9135_g	C113_7861_g	C114_3836_g	C115_1524_g	C117_6661_g	C118_5432_g	C119_1654_g	C12_1114_g	C120_2466_g	C121_5208_g	C122_7855_g	C123_3494_g	C124_3070_g	C125_7818_g	C126_430_g	C127_4957_g	C128_6158_g	C129_4849_g	C13_2996_g	C130_7951_g	C131_6835_g	C132_1918_g	C133_5398_g	C134_9250_g	C135_1184_g	C136_8366_g	C137_694_g	C138_4062_g	C139_8981_g	C14_3394_g
301	ARAF001_4087_g	ARAF002_141_g	ARAF003_2017_g	ARAF004_3321_g	ARAF005_5240_g	ARAF006_3454_g	C1_2219_g	C10_6863_g	C100_9220_g	C103_798_g	C104_857_g	C105_3905_g	C106_6107_g	C107_5213_g	C108_8728_g	C109_6637_g	C11_9340_g	C110_1654_g	C111_5953_g	C112_9136_g	C113_2742_g	C114_3835_g	C115_1525_g	C117_1658_g	C118_5431_g	C119_1437_g	C12_1113_g	C120_2467_g	C121_5209_g	C122_7854_g	C123_4118_g	C124_4194_g	C125_7622_g	----------	C127_2275_g	C128_594_g	C129_4848_g	C13_2995_g	C130_3917_g	C131_4817_g	C132_1917_g	C133_3222_g	C134_9249_g	C135_8384_g	C136_8365_g	C137_695_g	C138_4063_g	C139_8980_g	C14_3393_g
302	ARAF001_4088_g	ARAF002_142_g	ARAF003_2016_g	ARAF004_3322_g	ARAF005_5239_g	ARAF006_3453_g	C1_2220_g	C10_6862_g	C100_9221_g	C103_797_g	C104_856_g	C105_3904_g	C106_6106_g	C107_5212_g	C108_8727_g	C109_6636_g	C11_9339_g	C110_1653_g	C111_5952_g	C112_9137_g	C113_2743_g	C114_3834_g	C115_1526_g	C117_1657_g	C118_5430_g	C119_1436_g	C12_1112_g	C120_2468_g	C121_5210_g	C122_7853_g	C123_4119_g	C124_4195_g	C125_7621_g	C126_3599_g	C127_2274_g	C128_593_g	C129_4847_g	C13_2994_g	C130_3916_g	C131_4818_g	C132_1916_g	C133_3223_g	C134_9248_g	C135_8383_g	C136_8364_g	C137_696_g	C138_4064_g	C139_8979_g	C14_3392_g
303	ARAF001_4089_g	ARAF002_143_g	ARAF003_2015_g	ARAF004_3323_g	ARAF005_5238_g	ARAF006_3452_g	C1_2221_g	C10_6861_g	C100_9222_g	C103_796_g	C104_855_g	C105_3903_g	C106_6105_g	C107_5211_g	C108_8726_g	C109_6635_g	C11_9338_g	C110_1652_g	C111_5951_g	C112_9138_g	C113_2744_g	C114_3833_g	C115_1527_g	C117_1656_g	C118_5429_g	C119_1435_g	C12_1111_g	C120_2469_g	C121_5211_g	C122_7852_g	C123_4120_g	C124_4196_g	C125_7620_g	C126_3600_g	C127_2273_g	C128_592_g	C129_4846_g	C13_2993_g	C130_3915_g	C131_4819_g	C132_1915_g	C133_3224_g	C134_9247_g	C135_8382_g	C136_8363_g	C137_697_g	C138_4065_g	C139_8978_g	C14_3391_g
304	ARAF001_4090_g	ARAF002_144_g	ARAF003_2014_g	ARAF004_3324_g	ARAF005_5237_g	ARAF006_3451_g	C1_2222_g	C10_6860_g	C100_9223_g	C103_795_g	C104_854_g	C105_3902_g	C106_6104_g	C107_5210_g	C108_8725_g	C109_6634_g	C11_9337_g	C110_1651_g	C111_5950_g	C112_9139_g	C113_2745_g	C114_3832_g	C115_1528_g	C117_1655_g	C118_5428_g	C119_1434_g	C12_1110_g	C120_2470_g	C121_5212_g	C122_7851_g	C123_4121_g	C124_4197_g	C125_7619_g	C126_3601_g	C127_2272_g	C128_591_g	C129_4845_g	C13_2992_g	C130_3914_g	C131_4820_g	C132_1914_g	C133_3225_g	C134_9246_g	C135_8381_g	C136_8362_g	C137_698_g	C138_4066_g	C139_8977_g	C14_3390_g
305	ARAF001_4091_g	ARAF002_145_g	ARAF003_2013_g	ARAF004_3325_g	ARAF005_5236_g	ARAF006_3450_g	C1_2223_g	C10_6859_g	C100_9224_g	C103_794_g	C104_853_g	C105_3901_g	C106_6103_g	C107_5209_g	C108_8724_g	C109_6633_g	C11_9336_g	C110_1650_g	C111_5949_g	C112_9140_g	C113_2746_g	C114_3831_g	C115_1529_g	C117_1654_g	C118_5427_g	C119_1433_g	C12_1109_g	C120_2471_g	C121_5213_g	C122_7850_g	C123_4122_g	C124_4198_g	C125_7618_g	C126_3602_g	C127_2271_g	C128_590_g	C129_4844_g	C13_2991_g	C130_3913_g	C131_4821_g	C132_1913_g	C133_3226_g	C134_9245_g	C135_8380_g	C136_8361_g	C137_699_g	C138_4067_g	C139_8976_g	C14_3389_g
306	ARAF001_4092_g	ARAF002_146_g	ARAF003_2012_g	ARAF004_3326_g	ARAF005_5235_g	ARAF006_3449_g	C1_2224_g	C10_6858_g	C100_9225_g	C103_793_g	C104_852_g	C105_3900_g	C106_6102_g	C107_5208_g	C108_8723_g	C109_6632_g	C11_9335_g	C110_1649_g	C111_5948_g	C112_9141_g	C113_2747_g	C114_3830_g	C115_1530_g	C117_1653_g	C118_5426_g	C119_1432_g	C12_1108_g	C120_2472_g	C121_5214_g	C122_7849_g	C123_4123_g	C124_4199_g	C125_7617_g	C126_3603_g	C127_2270_g	C128_589_g	C129_4843_g	C13_2990_g	C130_3912_g	C131_4822_g	C132_1912_g	C133_3227_g	C134_9244_g	C135_8379_g	C136_8360_g	C137_700_g	C138_4068_g	C139_8975_g	C14_3388_g
307	ARAF001_4093_g	ARAF002_147_g	ARAF003_2011_g	ARAF004_3327_g	ARAF005_5234_g	ARAF006_3448_g	C1_2225_g	C10_6857_g	C100_9226_g	C103_792_g	C104_851_g	C105_3899_g	C106_6101_g	C107_5207_g	C108_8722_g	C109_6631_g	C11_9334_g	C110_1648_g	C111_5947_g	C112_9142_g	C113_2748_g	C114_3829_g	C115_1531_g	C117_1652_g	C118_5425_g	C119_1431_g	C12_1107_g	C120_2473_g	C121_5215_g	C122_7848_g	C123_4124_g	C124_4200_g	C125_7616_g	C126_3604_g	C127_2269_g	C128_588_g	C129_4842_g	C13_2989_g	C130_3911_g	C131_4823_g	C132_1911_g	C133_3228_g	C134_9243_g	C135_8378_g	C136_8359_g	C137_701_g	C138_4069_g	C139_8974_g	C14_3387_g
308	ARAF001_4094_g	ARAF002_148_g	ARAF003_2010_g	ARAF004_3328_g	ARAF005_5233_g	ARAF006_3447_g	C1_2226_g	C10_6856_g	C100_9227_g	C103_791_g	C104_850_g	C105_3898_g	C106_6100_g	C107_5206_g	C108_8721_g	C109_6630_g	C11_9333_g	C110_1647_g	C111_5946_g	C112_9143_g	C113_2749_g	C114_3828_g	C115_1532_g	C117_1651_g	C118_5424_g	C119_1430_g	C12_1106_g	C120_2474_g	C121_5216_g	C122_7847_g	C123_4125_g	C124_4201_g	C125_7615_g	C126_3605_g	C127_2268_g	C128_587_g	C129_4841_g	C13_2988_g	C130_3910_g	C131_4824_g	C132_1910_g	C133_3229_g	C134_9242_g	C135_8377_g	C136_8358_g	C137_702_g	C138_4070_g	C139_8973_g	C14_3386_g
309	ARAF001_4095_g	ARAF002_149_g	ARAF003_2009_g	ARAF004_3329_g	ARAF005_5232_g	ARAF006_3446_g	C1_2227_g	C10_6855_g	C100_9228_g	C103_790_g	C104_849_g	C105_3897_g	C106_6099_g	C107_5205_g	C108_8720_g	C109_6629_g	C11_9332_g	C110_1646_g	C111_5945_g	C112_9144_g	C113_2750_g	C114_3827_g	C115_1533_g	C117_1650_g	C118_5423_g	C119_1429_g	C12_1105_g	C120_2475_g	C121_5217_g	C122_7846_g	C123_4126_g	C124_4202_g	C125_7614_g	C126_3606_g	C127_2267_g	C128_586_g	C129_4840_g	C13_2987_g	C130_3909_g	C131_4825_g	C132_1909_g	C133_3230_g	C134_9241_g	C135_8376_g	C136_8357_g	C137_703_g	C138_4071_g	C139_8972_g	C14_3385_g
310	ARAF001_4096_g	ARAF002_150_g	ARAF003_2008_g	ARAF004_3330_g	ARAF005_5231_g	ARAF006_3445_g	C1_2228_g	C10_6854_g	C100_1364_g	C103_789_g	C104_848_g	C105_3896_g	C106_6098_g	C107_5204_g	C108_8719_g	C109_6628_g	C11_9331_g	C110_1645_g	C111_5944_g	C112_9145_g	C113_2751_g	C114_3826_g	C115_1534_g	C117_1649_g	C118_5422_g	C119_1428_g	C12_1104_g	C120_2476_g	C121_6119_g	C122_7845_g	C123_4127_g	C124_4203_g	C125_7613_g	C126_3607_g	C127_2266_g	C128_585_g	C129_9225_g	C13_2986_g	C130_3908_g	C131_4826_g	C132_1908_g	C133_8230_g	C134_3687_g	C135_8375_g	C136_9302_g	C137_704_g	C138_4072_g	C139_8971_g	C14_3384_g
311	ARAF001_4097_g	ARAF002_151_g	ARAF003_2007_g	ARAF004_3331_g	ARAF005_5230_g	ARAF006_3444_g	C1_2229_g	C10_6853_g	C100_1363_g	C103_788_g	C104_2512_g	C105_3895_g	C106_457_g	C107_5203_g	C108_8718_g	C109_6627_g	C11_9330_g	C110_1644_g	C111_5943_g	C112_9146_g	C113_3791_g	C114_3825_g	C115_1535_g	C117_1648_g	C118_5421_g	C119_7359_g	C12_1103_g	C120_2477_g	C121_6120_g	C122_7844_g	C123_4128_g	C124_4204_g	C125_7612_g	C126_3608_g	C127_2265_g	C128_584_g	C129_9226_g	C13_2985_g	C130_3907_g	C131_4827_g	C132_1907_g	C133_8229_g	C134_3686_g	C135_8374_g	C136_9301_g	C137_705_g	C138_4073_g	C139_8970_g	C14_3383_g
312	ARAF001_4098_g	ARAF002_152_g	ARAF003_2006_g	ARAF004_3332_g	ARAF005_5229_g	ARAF006_3443_g	C1_2230_g	C10_6852_g	C100_1362_g	C103_787_g	C104_2511_g	C105_3894_g	C106_456_g	C107_5202_g	C108_8717_g	C109_6626_g	C11_9329_g	C110_1643_g	C111_5942_g	C112_9147_g	C113_3790_g	C114_3824_g	C115_1536_g	C117_1647_g	C118_5420_g	C119_7360_g	C12_1102_g	C120_2478_g	C121_6121_g	C122_7843_g	C123_4129_g	C124_4205_g	C125_7611_g	C126_3609_g	C127_2264_g	C128_583_g	C129_9227_g	C13_2984_g	C130_3906_g	C131_4828_g	C132_1906_g	C133_8228_g	C134_3685_g	C135_8373_g	C136_9300_g	C137_706_g	C138_4074_g	C139_8969_g	C14_3382_g
313	ARAF001_4099_g	ARAF002_153_g	ARAF003_2005_g	ARAF004_3333_g	ARAF005_5228_g	ARAF006_3442_g	C1_2231_g	C10_6851_g	C100_1361_g	C103_786_g	C104_2510_g	C105_3893_g	C106_455_g	C107_5201_g	C108_8716_g	C109_6625_g	C11_9328_g	C110_1642_g	C111_5941_g	C112_9148_g	C113_3789_g	C114_3823_g	C115_1537_g	C117_1646_g	C118_5419_g	C119_7361_g	C12_1101_g	C120_2479_g	C121_6122_g	C122_7842_g	C123_4130_g	C124_4206_g	C125_7610_g	C126_3610_g	C127_2263_g	C128_582_g	C129_9228_g	C13_2983_g	C130_3905_g	C131_4829_g	C132_1905_g	C133_8227_g	C134_3684_g	C135_8372_g	C136_9299_g	C137_707_g	C138_4075_g	C139_8968_g	C14_3381_g
314	ARAF001_4100_g	ARAF002_154_g	ARAF003_2004_g	ARAF004_3334_g	ARAF005_5227_g	ARAF006_3441_g	C1_2232_g	C10_6850_g	C100_1360_g	C103_785_g	C104_2509_g	C105_3892_g	C106_454_g	C107_5200_g	C108_8715_g	C109_6624_g	C11_9327_g	C110_1641_g	C111_5940_g	C112_9149_g	C113_3788_g	C114_3822_g	C115_1538_g	C117_1645_g	C118_5418_g	C119_7362_g	C12_1100_g	C120_2480_g	C121_6123_g	C122_7841_g	C123_4131_g	C124_4207_g	C125_7609_g	C126_3611_g	C127_2262_g	C128_581_g	C129_9229_g	C13_2982_g	C130_3904_g	C131_4830_g	C132_1904_g	C133_8226_g	C134_3683_g	C135_8371_g	C136_9298_g	C137_708_g	C138_4076_g	C139_8967_g	C14_3380_g
315	ARAF001_4101_g	ARAF002_155_g	ARAF003_2003_g	ARAF004_3335_g	ARAF005_5226_g	ARAF006_3440_g	C1_2233_g	C10_6849_g	C100_1359_g	C103_784_g	C104_2508_g	C105_3891_g	C106_453_g	C107_5199_g	C108_8714_g	C109_6623_g	C11_9326_g	C110_1640_g	C111_5939_g	C112_9150_g	C113_3787_g	C114_3821_g	C115_1539_g	C117_1644_g	C118_5417_g	C119_7363_g	C12_1099_g	C120_2481_g	C121_6124_g	C122_7840_g	C123_4132_g	C124_4208_g	C125_7608_g	C126_3612_g	C127_2261_g	C128_580_g	C129_9230_g	C13_2981_g	C130_3903_g	C131_4831_g	C132_1903_g	C133_8225_g	C134_3682_g	C135_8370_g	C136_9297_g	C137_709_g	C138_4077_g	C139_8966_g	C14_3379_g
316	ARAF001_4102_g	ARAF002_156_g	ARAF003_2002_g	ARAF004_3336_g	ARAF005_5225_g	ARAF006_3439_g	C1_2234_g	C10_6848_g	C100_1358_g	C103_783_g	C104_2507_g	C105_3890_g	C106_452_g	C107_5198_g	C108_8713_g	C109_6622_g	C11_9325_g	C110_1639_g	C111_5938_g	C112_9151_g	C113_3786_g	C114_7230_g	C115_1540_g	C117_1643_g	C118_5416_g	C119_7364_g	C12_1098_g	C120_2482_g	C121_6125_g	C122_7839_g	C123_4133_g	C124_4209_g	C125_7607_g	C126_3613_g	C127_2260_g	C128_579_g	C129_9231_g	C13_2980_g	C130_3902_g	C131_4832_g	C132_1902_g	C133_8224_g	C134_3681_g	C135_8369_g	C136_9296_g	C137_710_g	C138_4078_g	C139_8965_g	C14_3378_g
317	ARAF001_4103_g	ARAF002_157_g	ARAF003_2001_g	ARAF004_3337_g	ARAF005_5224_g	ARAF006_3438_g	C1_2235_g	C10_6847_g	C100_1357_g	C103_782_g	C104_2506_g	C105_3889_g	C106_451_g	C107_5197_g	C108_8712_g	C109_6621_g	C11_9324_g	C110_1638_g	C111_5937_g	C112_9152_g	C113_3785_g	C114_7229_g	C115_1541_g	C117_3605_g	C118_5415_g	C119_7365_g	C12_1097_g	C120_2483_g	C121_6126_g	C122_7838_g	C123_4134_g	C124_4210_g	C125_7606_g	C126_3614_g	C127_2259_g	C128_578_g	C129_3636_g	C13_2979_g	C130_3901_g	C131_4833_g	C132_1901_g	C133_8223_g	C134_3680_g	C135_8368_g	C136_9295_g	C137_711_g	C138_4079_g	C139_8839_g	C14_3377_g
318	ARAF001_4104_g	ARAF002_158_g	ARAF003_2000_g	ARAF004_3338_g	ARAF005_5223_g	ARAF006_3437_g	C1_2236_g	C10_6846_g	C100_1356_g	C103_781_g	C104_2505_g	C105_3888_g	C106_450_g	C107_5196_g	C108_8711_g	C109_6620_g	C11_9323_g	C110_1637_g	C111_5936_g	C112_9153_g	C113_3784_g	C114_7228_g	C115_1542_g	C117_3606_g	C118_5414_g	C119_7366_g	C12_1096_g	C120_2484_g	C121_6127_g	C122_7837_g	C123_4135_g	C124_4211_g	C125_7605_g	C126_3615_g	C127_2258_g	C128_577_g	C129_3635_g	C13_2978_g	C130_3900_g	C131_4834_g	C132_1900_g	C133_8222_g	C134_3679_g	C135_8367_g	C136_9294_g	C137_712_g	C138_4080_g	C139_8840_g	C14_3376_g
319	ARAF001_4105_g	ARAF002_159_g	ARAF003_1999_g	ARAF004_3339_g	ARAF005_5222_g	ARAF006_3436_g	C1_2237_g	C10_6845_g	C100_1355_g	C103_780_g	C104_2504_g	C105_3887_g	C106_449_g	C107_5195_g	C108_8710_g	C109_6619_g	C11_9322_g	C110_1636_g	C111_5935_g	C112_9154_g	C113_3783_g	C114_7227_g	C115_1543_g	C117_3607_g	C118_5413_g	C119_7367_g	C12_1095_g	C120_2485_g	C121_6128_g	C122_7836_g	C123_4136_g	C124_4212_g	C125_7604_g	C126_3616_g	C127_2257_g	C128_576_g	C129_3634_g	C13_2977_g	C130_3899_g	C131_4835_g	C132_1899_g	C133_8221_g	C134_3678_g	C135_8366_g	C136_9293_g	C137_713_g	C138_4081_g	C139_8841_g	C14_3375_g
320	ARAF001_4106_g	ARAF002_160_g	ARAF003_1998_g	ARAF004_3340_g	ARAF005_5221_g	ARAF006_3435_g	C1_2238_g	C10_6844_g	C100_1354_g	C103_779_g	C104_2503_g	C105_3886_g	C106_448_g	C107_5194_g	C108_8709_g	C109_6618_g	C11_9321_g	C110_1635_g	C111_5934_g	C112_9155_g	C113_3759_g	C114_7226_g	C115_1544_g	C117_3608_g	C118_5412_g	C119_7368_g	C12_1094_g	C120_2486_g	C121_6129_g	C122_7835_g	C123_4137_g	C124_4213_g	C125_7603_g	C126_3617_g	C127_2256_g	C128_575_g	C129_3633_g	C13_2976_g	C130_3898_g	C131_4836_g	C132_1898_g	C133_8220_g	C134_3677_g	C135_8365_g	C136_9292_g	C137_714_g	C138_4082_g	C139_8842_g	C14_3374_g
321	ARAF001_4107_g	ARAF002_161_g	ARAF003_1997_g	ARAF004_3341_g	ARAF005_5220_g	ARAF006_3434_g	C1_2239_g	C10_6843_g	C100_1353_g	C103_778_g	C104_2502_g	C105_3885_g	C106_447_g	C107_5193_g	C108_8708_g	C109_6617_g	C11_9320_g	C110_1634_g	C111_5933_g	C112_9156_g	C113_3758_g	C114_7225_g	C115_1545_g	C117_3609_g	C118_5411_g	C119_7369_g	C12_1093_g	C120_2487_g	C121_6130_g	C122_7834_g	C123_4138_g	C124_4214_g	C125_7602_g	C126_3618_g	C127_2255_g	C128_574_g	C129_3632_g	C13_2975_g	C130_3897_g	C131_4837_g	C132_1897_g	C133_8219_g	C134_3676_g	C135_8364_g	C136_9291_g	C137_715_g	C138_4083_g	C139_8843_g	C14_3373_g
322	ARAF001_4108_g	ARAF002_162_g	ARAF003_1996_g	ARAF004_3342_g	ARAF005_5219_g	ARAF006_3433_g	C1_2240_g	C10_6842_g	C100_1352_g	C103_777_g	C104_2501_g	C105_3884_g	C106_446_g	C107_5192_g	C108_8707_g	C109_6616_g	C11_9319_g	C110_1633_g	C111_5932_g	C112_9157_g	C113_3757_g	C114_7224_g	C115_1546_g	C117_3610_g	C118_5410_g	C119_7370_g	C12_1092_g	C120_2488_g	C121_559_g	C122_7833_g	C123_4139_g	C124_4215_g	C125_7601_g	C126_3619_g	C127_2254_g	C128_573_g	C129_3631_g	C13_2974_g	C130_3896_g	C131_4838_g	C132_1896_g	C133_8218_g	C134_3675_g	C135_8363_g	C136_9290_g	C137_716_g	C138_4084_g	C139_8844_g	C14_3372_g
323	ARAF001_4109_g	ARAF002_163_g	ARAF003_1995_g	ARAF004_3343_g	ARAF005_5218_g	ARAF006_3432_g	C1_2241_g	C10_6841_g	C100_1351_g	C103_776_g	C104_2500_g	C105_7664_g	C106_445_g	C107_5191_g	C108_8706_g	C109_6615_g	C11_9318_g	C110_1632_g	C111_5931_g	C112_9158_g	C113_3756_g	C114_7223_g	C115_1547_g	C117_3611_g	C118_5409_g	C119_7371_g	C12_1091_g	C120_2489_g	C121_558_g	C122_7832_g	C123_4140_g	C124_4216_g	C125_7600_g	C126_3620_g	C127_2253_g	C128_572_g	C129_3630_g	C13_2973_g	C130_3895_g	C131_4839_g	C132_1895_g	C133_8217_g	C134_3674_g	C135_8362_g	C136_9289_g	C137_717_g	C138_4085_g	C139_8845_g	C14_8492_g
324	ARAF001_4110_g	ARAF002_164_g	ARAF003_1994_g	ARAF004_3344_g	ARAF005_5217_g	ARAF006_3431_g	C1_2242_g	C10_6840_g	C100_1350_g	C103_775_g	C104_2499_g	C105_7663_g	C106_444_g	C107_5190_g	C108_8705_g	C109_6614_g	C11_9317_g	C110_1631_g	C111_5930_g	C112_9159_g	C113_3755_g	C114_7222_g	C115_1548_g	C117_3612_g	C118_5408_g	C119_7372_g	C12_1090_g	C120_2490_g	C121_557_g	C122_7831_g	C123_4141_g	C124_4217_g	C125_7599_g	C126_3621_g	C127_2252_g	C128_571_g	C129_3629_g	C13_2972_g	C130_3894_g	C131_4840_g	C132_1894_g	C133_8216_g	C134_3673_g	C135_8361_g	C136_9288_g	C137_718_g	C138_4086_g	C139_8846_g	C14_8491_g
325	ARAF001_4111_g	ARAF002_165_g	ARAF003_1993_g	ARAF004_3345_g	ARAF005_5216_g	ARAF006_3430_g	C1_2243_g	C10_6839_g	C100_1349_g	C103_774_g	C104_2498_g	C105_7662_g	C106_4383_g	C107_5189_g	C108_8704_g	C109_6613_g	C11_9316_g	C110_1630_g	C111_5929_g	C112_9160_g	C113_3754_g	C114_7221_g	C115_1549_g	C117_5795_g	C118_5407_g	C119_7373_g	C12_1089_g	C120_2491_g	C121_556_g	C122_7830_g	C123_4142_g	C124_5905_g	C125_7598_g	C126_362_g	C127_2251_g	C128_570_g	C129_4358_g	C13_2971_g	C130_1534_g	C131_6106_g	C132_1893_g	C133_8215_g	C134_3672_g	C135_8360_g	C136_9287_g	C137_719_g	C138_4087_g	C139_8847_g	C14_8490_g
326	ARAF001_4112_g	ARAF002_166_g	ARAF003_1992_g	ARAF004_3346_g	ARAF005_5215_g	ARAF006_3429_g	C1_2244_g	C10_6838_g	C100_1348_g	C103_773_g	C104_2497_g	C105_7661_g	C106_4382_g	C107_5188_g	C108_8703_g	C109_6612_g	C11_9315_g	C110_1629_g	C111_5928_g	C112_9161_g	C113_3753_g	C114_7220_g	C115_1550_g	C117_5794_g	C118_5406_g	C119_7374_g	C12_1088_g	C120_2492_g	C121_555_g	C122_7829_g	C123_4143_g	C124_5904_g	C125_7597_g	C126_363_g	C127_2250_g	C128_569_g	C129_4357_g	C13_2970_g	C130_1535_g	C131_6105_g	C132_1892_g	C133_8214_g	C134_3671_g	C135_8359_g	C136_9286_g	C137_720_g	C138_4088_g	C139_8848_g	C14_8489_g
327	ARAF001_4113_g	ARAF002_167_g	ARAF003_1991_g	ARAF004_3347_g	ARAF005_5214_g	ARAF006_3428_g	C1_2245_g	C10_6837_g	C100_1347_g	C103_772_g	C104_2496_g	C105_7660_g	C106_4381_g	C107_5187_g	C108_8702_g	C109_6611_g	C11_9314_g	C110_1628_g	C111_5927_g	C112_9162_g	C113_3752_g	C114_7219_g	C115_1551_g	C117_5793_g	C118_5405_g	C119_7375_g	C12_1087_g	C120_2493_g	C121_554_g	C122_7828_g	C123_4144_g	C124_5903_g	C125_7596_g	C126_364_g	C127_2249_g	C128_568_g	C129_4356_g	C13_2969_g	C130_1536_g	C131_6104_g	C132_1891_g	C133_8213_g	C134_3670_g	C135_8358_g	C136_9285_g	C137_721_g	C138_4089_g	C139_8849_g	C14_8488_g
328	ARAF001_4114_g	ARAF002_168_g	ARAF003_1990_g	ARAF004_3348_g	ARAF005_5213_g	ARAF006_3427_g	C1_2246_g	C10_6836_g	C100_1346_g	C103_771_g	C104_2495_g	C105_7659_g	C106_4380_g	C107_5186_g	C108_8701_g	C109_6610_g	C11_9313_g	C110_1627_g	C111_5926_g	C112_9163_g	C113_3751_g	C114_7218_g	C115_1552_g	C117_5792_g	C118_5404_g	C119_7376_g	C12_1086_g	C120_2494_g	C121_553_g	C122_7827_g	C123_4145_g	C124_5902_g	C125_7595_g	C126_365_g	C127_2248_g	C128_567_g	C129_4355_g	C13_2968_g	C130_1537_g	C131_6103_g	C132_1890_g	C133_8212_g	C134_3669_g	C135_8357_g	C136_9284_g	C137_722_g	C138_4090_g	C139_8850_g	C14_8487_g
329	ARAF001_4115_g	ARAF002_169_g	ARAF003_1989_g	ARAF004_3349_g	ARAF005_5212_g	ARAF006_3426_g	C1_2247_g	C10_6835_g	C100_1345_g	C103_770_g	C104_2494_g	C105_7658_g	C106_4379_g	C107_5185_g	C108_8700_g	C109_6609_g	C11_9312_g	C110_1626_g	C111_5925_g	C112_9164_g	C113_3750_g	C114_7217_g	C115_1553_g	C117_5791_g	C118_5403_g	C119_7377_g	C12_1085_g	C120_2495_g	C121_552_g	C122_7826_g	C123_4146_g	C124_5901_g	C125_7594_g	C126_366_g	C127_2247_g	C128_566_g	C129_5194_g	C13_2967_g	C130_1538_g	C131_6102_g	C132_1889_g	C133_8211_g	C134_3668_g	C135_8356_g	C136_9283_g	C137_723_g	C138_4091_g	C139_8851_g	C14_6877_g
330	ARAF001_4116_g	ARAF002_170_g	ARAF003_1988_g	ARAF004_3350_g	ARAF005_5211_g	ARAF006_3425_g	C1_2248_g	C10_6834_g	C100_1344_g	C103_769_g	C104_2493_g	C105_7657_g	C106_4378_g	C107_5184_g	C108_8699_g	C109_6608_g	C11_9311_g	C110_1625_g	C111_5924_g	C112_9165_g	C113_3749_g	C114_7216_g	C115_1554_g	C117_5790_g	C118_5402_g	C119_7378_g	C12_1084_g	C120_2496_g	C121_551_g	C122_7825_g	C123_4147_g	C124_5900_g	C125_7593_g	C126_367_g	C127_2246_g	C128_565_g	C129_5193_g	C13_2966_g	C130_1539_g	C131_6101_g	C132_1888_g	C133_8210_g	C134_3667_g	C135_8355_g	C136_9282_g	C137_724_g	C138_4092_g	C139_8852_g	C14_6876_g
331	ARAF001_4117_g	ARAF002_171_g	ARAF003_1987_g	ARAF004_3351_g	ARAF005_5210_g	ARAF006_3424_g	C1_2249_g	C10_6833_g	C100_1343_g	C103_768_g	C104_2492_g	C105_7656_g	C106_4377_g	C107_5183_g	C108_8698_g	C109_3232_g	C11_9310_g	C110_1624_g	C111_5923_g	C112_9166_g	C113_3748_g	C114_7215_g	C115_1555_g	C117_5789_g	C118_5401_g	C119_7379_g	C12_1083_g	C120_2497_g	C121_550_g	C122_7824_g	C123_4148_g	C124_5899_g	C125_7592_g	C126_368_g	C127_2245_g	C128_564_g	C129_5192_g	C13_2965_g	C130_1540_g	C131_6100_g	C132_1887_g	C133_8209_g	C134_3666_g	C135_8354_g	C136_9281_g	C137_725_g	C138_4093_g	C139_8853_g	C14_6875_g
332	ARAF001_4118_g	ARAF002_172_g	ARAF003_1986_g	ARAF004_3352_g	ARAF005_5209_g	ARAF006_3423_g	C1_3837_g	C10_6832_g	C100_5181_g	C103_1265_g	C104_9586_g	C105_3267_g	C106_7386_g	C107_5182_g	C108_4225_g	C109_9496_g	C11_6673_g	C110_9320_g	C111_5304_g	C112_9167_g	C113_3747_g	C114_7214_g	C115_1556_g	C117_5722_g	C118_5823_g	C119_6430_g	C12_1082_g	C120_2672_g	C121_1444_g	C122_3246_g	C123_3672_g	C124_3730_g	C125_1379_g	C126_6923_g	C127_3003_g	C128_6990_g	C129_7834_g	C13_2792_g	C130_1786_g	C131_4311_g	C132_1886_g	C133_138_g	C134_4819_g	C135_2158_g	C136_4431_g	C137_6946_g	C138_2779_g	C139_8854_g	C14_603_g
333	ARAF001_4331_g	----------	ARAF003_952_g	----------	----------	----------	----------	----------	----------	C103_8127_g	----------	----------	----------	----------	----------	----------	----------	----------	----------	----------	----------	C114_6417_g	----------	----------	----------	----------	----------	----------	----------	----------	----------	----------	----------	----------	----------	----------	----------	----------	----------	----------	----------	----------	----------	----------	----------	----------	----------	----------	----------
334	ARAF001_4332_g	ARAF002_3413_g	ARAF003_7901_g	ARAF004_6164_g	ARAF005_4795_g	ARAF006_4661_g	C1_6666_g	C10_4577_g	C100_5813_g	C103_8128_g	C104_1096_g	C105_5413_g	C106_396_g	C107_790_g	C108_5378_g	C109_545_g	C11_2486_g	C110_280_g	C111_2308_g	C112_2771_g	C113_438_g	C114_6416_g	C115_7779_g	C117_5381_g	C118_6540_g	C119_6028_g	C12_7196_g	C120_6914_g	C121_786_g	C122_3972_g	C123_5608_g	C124_5196_g	C125_7152_g	C126_9519_g	C127_2796_g	C128_4942_g	C129_4453_g	C13_3323_g	C130_7807_g	C131_348_g	C132_1003_g	C133_3663_g	C134_2091_g	C135_1612_g	C136_4125_g	C137_1639_g	C138_4370_g	C139_5795_g	C14_2722_g
335	ARAF001_4333_g	ARAF002_3412_g	ARAF003_7902_g	ARAF004_6163_g	ARAF005_4796_g	ARAF006_4662_g	C1_6665_g	C10_4578_g	C100_5812_g	C103_106_g	C104_1097_g	C105_5412_g	C106_2318_g	C107_791_g	C108_5379_g	C109_544_g	C11_2487_g	C110_279_g	C111_2309_g	C112_6368_g	C113_8152_g	C114_6415_g	C115_7780_g	C117_135_g	C118_6541_g	C119_6029_g	C12_7195_g	C120_6913_g	C121_785_g	C122_3971_g	C123_5609_g	C124_5195_g	C125_4424_g	C126_7097_g	C127_2032_g	C128_4941_g	C129_4452_g	C13_3322_g	C130_690_g	C131_349_g	C132_1004_g	C133_7968_g	C134_6116_g	C135_6639_g	C136_4124_g	C137_1640_g	C138_4371_g	C139_4210_g	C14_2721_g
336	ARAF001_4334_g	ARAF002_3411_g	ARAF003_7903_g	ARAF004_6162_g	ARAF005_4797_g	ARAF006_4663_g	C1_6664_g	C10_4579_g	C100_5811_g	C103_105_g	C104_1098_g	C105_5411_g	C106_2319_g	C107_792_g	C108_5380_g	C109_543_g	C11_2488_g	C110_278_g	C111_2310_g	C112_6367_g	C113_8151_g	C114_6414_g	C115_7781_g	C117_136_g	C118_6542_g	C119_6030_g	C12_7194_g	C120_6912_g	C121_784_g	C122_3970_g	C123_5610_g	C124_5194_g	C125_4425_g	C126_7096_g	C127_2031_g	C128_4940_g	C129_4451_g	C13_3321_g	C130_691_g	C131_350_g	C132_1005_g	C133_7967_g	C134_6115_g	C135_6640_g	C136_4123_g	C137_1641_g	C138_4372_g	C139_4209_g	C14_2720_g
337	ARAF001_4335_g	ARAF002_3410_g	ARAF003_7904_g	ARAF004_6161_g	ARAF005_4798_g	ARAF006_4664_g	C1_6663_g	C10_4580_g	C100_5810_g	C103_104_g	C104_1099_g	C105_5410_g	C106_2320_g	C107_793_g	C108_5381_g	C109_542_g	C11_2489_g	C110_277_g	C111_2311_g	C112_6366_g	C113_8150_g	C114_6413_g	C115_7782_g	C117_137_g	C118_6543_g	C119_6031_g	C12_7193_g	C120_6911_g	C121_783_g	C122_3969_g	C123_5611_g	C124_5193_g	C125_4426_g	C126_7095_g	C127_2030_g	C128_4939_g	C129_4450_g	C13_3320_g	C130_692_g	C131_351_g	C132_1006_g	C133_7966_g	C134_6114_g	C135_6641_g	C136_4122_g	C137_1642_g	C138_4373_g	C139_4208_g	C14_2719_g
338	ARAF001_4336_g	ARAF002_3409_g	ARAF003_7905_g	ARAF004_6160_g	ARAF005_4799_g	ARAF006_4665_g	C1_6662_g	C10_4581_g	C100_5809_g	C103_103_g	C104_1100_g	C105_5409_g	C106_2321_g	C107_794_g	C108_5382_g	C109_541_g	C11_2490_g	C110_276_g	C111_2312_g	C112_6365_g	C113_8149_g	C114_6412_g	C115_7783_g	C117_138_g	C118_6544_g	C119_6032_g	C12_7192_g	C120_6910_g	C121_782_g	C122_3968_g	C123_5612_g	C124_5192_g	C125_4427_g	C126_7094_g	C127_2029_g	C128_4938_g	C129_4449_g	C13_3319_g	C130_693_g	C131_352_g	C132_1007_g	C133_7965_g	C134_6113_g	C135_6642_g	C136_4121_g	C137_1643_g	C138_4374_g	C139_4207_g	C14_2718_g
339	ARAF001_4337_g	ARAF002_3408_g	ARAF003_7906_g	ARAF004_6159_g	ARAF005_4800_g	ARAF006_4666_g	C1_6661_g	C10_4582_g	C100_5808_g	C103_102_g	C104_1101_g	C105_5408_g	C106_2322_g	C107_795_g	C108_5383_g	C109_540_g	C11_2491_g	C110_275_g	C111_2313_g	C112_6364_g	C113_8148_g	C114_6411_g	C115_7784_g	C117_139_g	C118_6545_g	C119_6033_g	C12_7191_g	C120_6909_g	C121_781_g	C122_3967_g	C123_5613_g	C124_5191_g	C125_4428_g	C126_7093_g	C127_2028_g	C128_4937_g	C129_4448_g	C13_3318_g	C130_694_g	C131_353_g	C132_1008_g	C133_7964_g	C134_6112_g	C135_6643_g	C136_4120_g	C137_1644_g	C138_4375_g	C139_4206_g	C14_2717_g
340	ARAF001_4338_g	ARAF002_3407_g	ARAF003_7907_g	ARAF004_6158_g	ARAF005_4801_g	ARAF006_4667_g	C1_6660_g	C10_4583_g	C100_5807_g	C103_101_g	C104_1102_g	C105_5407_g	C106_2323_g	C107_796_g	C108_5384_g	C109_539_g	C11_2492_g	C110_274_g	C111_2314_g	C112_6363_g	C113_8147_g	C114_6410_g	C115_7785_g	C117_140_g	C118_6546_g	C119_6034_g	C12_7190_g	C120_6908_g	C121_780_g	C122_3966_g	C123_5614_g	C124_5190_g	C125_4429_g	C126_7092_g	C127_2027_g	C128_4936_g	C129_4447_g	C13_3317_g	C130_695_g	C131_354_g	C132_1009_g	C133_7963_g	C134_6111_g	C135_6644_g	C136_4119_g	C137_1645_g	C138_4376_g	C139_4205_g	C14_2716_g
341	ARAF001_4339_g	ARAF002_3406_g	ARAF003_7908_g	ARAF004_6157_g	ARAF005_4802_g	ARAF006_4668_g	C1_6659_g	C10_4584_g	C100_5806_g	C103_100_g	C104_1103_g	C105_5406_g	C106_2324_g	C107_797_g	C108_5385_g	C109_538_g	C11_2493_g	C110_273_g	C111_2315_g	C112_6362_g	C113_8146_g	C114_6409_g	C115_7786_g	C117_141_g	C118_6547_g	C119_6035_g	C12_7189_g	C120_6907_g	C121_779_g	C122_3965_g	C123_5615_g	C124_5189_g	C125_4430_g	C126_7091_g	C127_2026_g	C128_4935_g	C129_4446_g	C13_3316_g	C130_696_g	C131_355_g	C132_1010_g	C133_7962_g	C134_6110_g	C135_6645_g	C136_4118_g	C137_1646_g	C138_4377_g	C139_4204_g	C14_2715_g
342	ARAF001_4340_g	ARAF002_3405_g	ARAF003_7909_g	----------	ARAF005_4803_g	ARAF006_4669_g	C1_6658_g	C10_4585_g	C100_5805_g	C103_99_g	C104_1104_g	C105_5405_g	C106_2325_g	C107_798_g	C108_5386_g	C109_537_g	C11_2494_g	C110_272_g	C111_2316_g	C112_6361_g	C113_8145_g	C114_6408_g	C115_7787_g	C117_142_g	C118_6548_g	C119_6036_g	C12_7188_g	C120_6906_g	C121_778_g	C122_3964_g	C123_5616_g	C124_5188_g	C125_4431_g	C126_7090_g	C127_2025_g	C128_4934_g	C129_4445_g	----------	C130_697_g	C131_356_g	C132_1011_g	C133_7961_g	C134_6109_g	C135_6646_g	C136_4117_g	C137_1647_g	C138_4378_g	C139_4203_g	----------
343	ARAF001_4341_g	ARAF002_3404_g	ARAF003_7910_g	ARAF004_6156_g	ARAF005_4804_g	ARAF006_4670_g	C1_6657_g	C10_4586_g	C100_5804_g	C103_98_g	C104_1105_g	C105_5404_g	C106_2326_g	C107_799_g	C108_5387_g	C109_536_g	C11_2495_g	C110_271_g	C111_2317_g	C112_6360_g	C113_8144_g	C114_6407_g	C115_7788_g	C117_143_g	C118_6549_g	C119_6037_g	C12_7187_g	C120_6905_g	C121_777_g	C122_3963_g	C123_5617_g	C124_5187_g	C125_4432_g	C126_6404_g	C127_2024_g	C128_4933_g	C129_4444_g	C13_3315_g	C130_698_g	C131_357_g	C132_1012_g	C133_7960_g	C134_6108_g	C135_6647_g	C136_4116_g	C137_1648_g	C138_4379_g	C139_4202_g	C14_2714_g
344	ARAF001_4342_g	ARAF002_3403_g	ARAF003_7911_g	ARAF004_6155_g	ARAF005_4805_g	ARAF006_4671_g	C1_6656_g	C10_4587_g	C100_5803_g	C103_97_g	C104_1106_g	C105_5403_g	C106_2327_g	C107_800_g	C108_5388_g	C109_535_g	C11_2496_g	C110_270_g	C111_2318_g	C112_6359_g	C113_8143_g	C114_6406_g	C115_7789_g	C117_144_g	C118_6550_g	C119_6038_g	C12_7186_g	C120_6904_g	C121_776_g	C122_3962_g	C123_5618_g	C124_5186_g	C125_4433_g	C126_6403_g	C127_2023_g	C128_4932_g	C129_4443_g	C13_3314_g	C130_699_g	C131_358_g	C132_1013_g	C133_7959_g	C134_6107_g	C135_6648_g	C136_4115_g	C137_1649_g	C138_4380_g	C139_4201_g	C14_2713_g
345	ARAF001_4343_g	ARAF002_3402_g	----------	ARAF004_6154_g	----------	ARAF006_4672_g	----------	C10_4588_g	----------	C103_96_g	C104_1107_g	C105_5402_g	C106_2328_g	C107_801_g	----------	C109_534_g	C11_2497_g	----------	----------	----------	C113_8142_g	C114_6405_g	C115_7790_g	C117_145_g	C118_6551_g	C119_6039_g	C12_7185_g	C120_6903_g	----------	C122_3961_g	C123_5619_g	----------	C125_4434_g	----------	----------	----------	----------	C13_3313_g	----------	C131_359_g	C132_1014_g	----------	C134_6106_g	C135_6649_g	----------	C137_1650_g	C138_4381_g	C139_4200_g	C14_2712_g
346	ARAF001_4344_g	ARAF002_3401_g	ARAF003_7912_g	ARAF004_6153_g	ARAF005_4806_g	ARAF006_4673_g	C1_6655_g	C10_4589_g	C100_5802_g	C103_95_g	C104_1108_g	C105_5401_g	C106_2329_g	C107_802_g	C108_5389_g	C109_533_g	C11_2498_g	C110_269_g	C111_2319_g	C112_6358_g	C113_8141_g	C114_6404_g	C115_7791_g	C117_146_g	C118_6552_g	C119_6040_g	C12_7184_g	C120_6902_g	C121_775_g	C122_3960_g	C123_5620_g	C124_5185_g	C125_4435_g	C126_6402_g	C127_2022_g	C128_4931_g	C129_4442_g	C13_3312_g	C130_700_g	C131_360_g	C132_1015_g	C133_7958_g	C134_6105_g	C135_6650_g	C136_4114_g	C137_1651_g	C138_4382_g	C139_4199_g	C14_2711_g
347	ARAF001_4345_g	ARAF002_3400_g	ARAF003_7913_g	ARAF004_6152_g	ARAF005_4807_g	ARAF006_4674_g	C1_6654_g	C10_4590_g	C100_5801_g	C103_94_g	C104_1109_g	C105_5400_g	C106_2330_g	C107_803_g	C108_5390_g	C109_532_g	C11_2499_g	C110_7426_g	C111_2320_g	C112_6357_g	C113_8140_g	C114_6403_g	C115_7792_g	C117_147_g	C118_6553_g	C119_6041_g	C12_7183_g	C120_6901_g	C121_774_g	C122_3959_g	C123_5621_g	C124_5184_g	C125_4436_g	C126_6401_g	C127_2021_g	C128_4930_g	C129_4441_g	C13_3311_g	C130_701_g	C131_361_g	C132_1016_g	C133_7957_g	C134_6104_g	C135_6651_g	C136_4113_g	C137_1652_g	C138_4383_g	C139_4198_g	C14_2710_g
348	ARAF001_4346_g	ARAF002_3399_g	ARAF003_7914_g	ARAF004_6151_g	ARAF005_4808_g	ARAF006_4675_g	C1_6653_g	C10_4591_g	C100_5800_g	C103_93_g	C104_1110_g	C105_5399_g	C106_2331_g	C107_804_g	C108_5391_g	C109_531_g	C11_2500_g	C110_7427_g	C111_2321_g	C112_6356_g	C113_8139_g	C114_6402_g	C115_7793_g	C117_148_g	C118_6554_g	C119_6042_g	C12_7182_g	C120_6900_g	C121_773_g	C122_3958_g	C123_5622_g	C124_5183_g	C125_4437_g	C126_6400_g	C127_2020_g	C128_4929_g	C129_4440_g	C13_3310_g	C130_702_g	C131_362_g	C132_1017_g	C133_7956_g	C134_6103_g	C135_6652_g	C136_4112_g	C137_1653_g	C138_4384_g	C139_4197_g	C14_2709_g
349	ARAF001_4347_g	ARAF002_3398_g	ARAF003_7915_g	ARAF004_6150_g	ARAF005_4809_g	ARAF006_4676_g	C1_6652_g	C10_4592_g	C100_5799_g	C103_92_g	C104_1111_g	C105_5398_g	C106_2332_g	C107_805_g	C108_5392_g	C109_530_g	C11_2501_g	C110_7428_g	C111_2322_g	C112_6355_g	C113_8138_g	C114_6401_g	C115_7794_g	----------	C118_6555_g	C119_6043_g	C12_7181_g	C120_6899_g	C121_772_g	C122_3957_g	C123_5623_g	C124_5182_g	C125_4438_g	C126_6399_g	C127_2019_g	C128_4928_g	C129_4439_g	C13_3309_g	C130_703_g	C131_363_g	C132_1018_g	C133_7955_g	C134_6102_g	C135_6653_g	C136_4111_g	C137_1654_g	C138_4385_g	C139_4196_g	C14_2708_g
350	ARAF001_4348_g	ARAF002_3397_g	ARAF003_7916_g	ARAF004_6149_g	ARAF005_4810_g	ARAF006_4677_g	C1_6651_g	C10_4593_g	C100_5798_g	C103_91_g	C104_1112_g	C105_5397_g	C106_2333_g	C107_806_g	C108_5393_g	C109_529_g	C11_2502_g	C110_7429_g	C111_2323_g	C112_6354_g	C113_8137_g	C114_6400_g	C115_7795_g	C117_149_g	C118_6556_g	C119_6044_g	C12_7180_g	C120_6898_g	C121_771_g	C122_3956_g	C123_5624_g	C124_5181_g	C125_4439_g	C126_6398_g	C127_2018_g	C128_4927_g	C129_4438_g	C13_3308_g	C130_704_g	C131_364_g	C132_1019_g	C133_7954_g	C134_6101_g	C135_6654_g	C136_4110_g	C137_1655_g	C138_4386_g	C139_4195_g	C14_2707_g
351	ARAF001_4349_g	ARAF002_3396_g	ARAF003_7917_g	ARAF004_6148_g	ARAF005_4811_g	ARAF006_4678_g	C1_6650_g	C10_4594_g	C100_5797_g	C103_90_g	C104_1113_g	C105_5396_g	C106_2334_g	C107_807_g	C108_5394_g	C109_528_g	C11_2503_g	C110_7430_g	C111_2324_g	C112_6353_g	C113_8136_g	C114_6399_g	C115_7796_g	C117_150_g	C118_6557_g	C119_6045_g	C12_7179_g	C120_6897_g	C121_770_g	C122_3955_g	C123_5625_g	C124_5180_g	C125_4440_g	C126_6397_g	C127_2017_g	C128_4926_g	C129_4437_g	C13_3307_g	C130_705_g	C131_365_g	C132_1020_g	C133_7953_g	C134_6100_g	C135_6655_g	C136_4109_g	C137_1656_g	C138_4387_g	C139_4194_g	C14_2706_g
352	ARAF001_4350_g	ARAF002_3395_g	ARAF003_7918_g	ARAF004_6147_g	ARAF005_4812_g	ARAF006_4679_g	C1_6649_g	C10_4595_g	C100_5796_g	C103_89_g	C104_1114_g	C105_5395_g	C106_2335_g	C107_808_g	C108_5395_g	C109_527_g	C11_2504_g	C110_7431_g	C111_2325_g	C112_6352_g	C113_8135_g	C114_6398_g	C115_7797_g	C117_151_g	C118_6558_g	C119_6046_g	C12_7178_g	C120_6896_g	C121_769_g	C122_3954_g	C123_5626_g	C124_5179_g	C125_4441_g	C126_6396_g	C127_2016_g	C128_4925_g	C129_4436_g	C13_3306_g	C130_706_g	C131_366_g	C132_1021_g	C133_7952_g	C134_6099_g	C135_6656_g	C136_4108_g	C137_1657_g	C138_4388_g	C139_4193_g	C14_2705_g
353	ARAF001_4351_g	ARAF002_3394_g	ARAF003_7919_g	ARAF004_6146_g	ARAF005_4813_g	ARAF006_4680_g	C1_6648_g	C10_4596_g	C100_5795_g	C103_88_g	C104_1115_g	C105_5394_g	C106_2336_g	C107_809_g	C108_5396_g	C109_526_g	C11_2505_g	C110_7432_g	C111_2326_g	C112_6351_g	C113_7312_g	C114_6397_g	C115_7798_g	C117_152_g	C118_6559_g	C119_6047_g	C12_7177_g	C120_6895_g	C121_768_g	C122_3953_g	C123_5627_g	C124_5178_g	C125_4442_g	C126_6395_g	C127_2015_g	C128_4924_g	C129_4435_g	C13_3305_g	C130_707_g	C131_367_g	C132_1022_g	C133_7951_g	C134_6098_g	C135_6657_g	C136_4107_g	C137_1658_g	C138_4389_g	C139_4192_g	C14_2704_g
354	ARAF001_4352_g	ARAF002_3393_g	ARAF003_7920_g	ARAF004_6145_g	ARAF005_2443_g	ARAF006_4681_g	C1_7641_g	C10_4597_g	C100_4387_g	C103_87_g	C104_20_g	C105_5393_g	C106_1522_g	C107_810_g	C108_5397_g	C109_525_g	C11_8398_g	C110_7433_g	C111_2327_g	C112_6350_g	C113_8305_g	C114_6396_g	C115_7799_g	C117_153_g	C118_6560_g	C119_6048_g	C12_7176_g	C120_6894_g	C121_767_g	C122_3952_g	C123_5628_g	C124_2578_g	C125_4443_g	C126_6394_g	C127_6934_g	C128_4923_g	C129_4434_g	C13_3304_g	C130_708_g	C131_368_g	C132_1023_g	C133_1784_g	C134_6097_g	C135_6658_g	C136_4106_g	C137_9169_g	C138_8133_g	C139_4191_g	C14_1936_g
355	ARAF001_4353_g	ARAF002_3392_g	ARAF003_7921_g	ARAF004_6144_g	ARAF005_2444_g	ARAF006_4682_g	C1_7642_g	C10_4598_g	C100_4386_g	C103_86_g	C104_19_g	C105_5392_g	C106_1521_g	C107_811_g	C108_5398_g	C109_4808_g	C11_8399_g	C110_7434_g	C111_1323_g	C112_6349_g	C113_8306_g	C114_6395_g	C115_7800_g	C117_154_g	C118_6561_g	C119_6049_g	C12_7175_g	C120_6893_g	C121_766_g	C122_3951_g	C123_5629_g	C124_2577_g	C125_4444_g	C126_6393_g	C127_6933_g	C128_4922_g	C129_4433_g	C13_3303_g	C130_709_g	C131_369_g	C132_1024_g	C133_1783_g	C134_6096_g	C135_6659_g	C136_4105_g	C137_9168_g	C138_8134_g	C139_4190_g	C14_1935_g
356	ARAF001_4354_g	ARAF002_3391_g	ARAF003_7922_g	ARAF004_6143_g	ARAF005_2445_g	ARAF006_4683_g	C1_7643_g	C10_4599_g	C100_4385_g	C103_85_g	C104_18_g	C105_5391_g	C106_1520_g	C107_812_g	C108_5399_g	C109_4807_g	C11_8400_g	C110_7435_g	C111_1322_g	C112_6348_g	C113_8307_g	C114_6394_g	C115_7801_g	C117_155_g	C118_6562_g	C119_6050_g	C12_7174_g	C120_6892_g	C121_765_g	C122_3950_g	C123_5630_g	C124_2576_g	C125_4445_g	C126_6392_g	C127_6932_g	C128_4921_g	C129_4432_g	C13_3302_g	C130_710_g	C131_370_g	C132_1025_g	C133_1782_g	C134_6095_g	C135_6660_g	C136_4104_g	C137_9167_g	C138_8135_g	C139_4189_g	C14_1934_g
357	ARAF001_4355_g	ARAF002_3390_g	ARAF003_7923_g	----------	----------	ARAF006_4684_g	C1_7644_g	C10_4600_g	C100_4384_g	C103_84_g	C104_17_g	C105_5390_g	C106_1519_g	C107_813_g	C108_5400_g	C109_4806_g	C11_8401_g	C110_7436_g	----------	C112_6347_g	C113_8308_g	C114_6393_g	C115_7802_g	C117_156_g	C118_6563_g	C119_6051_g	C12_7173_g	C120_6891_g	----------	----------	C123_5631_g	C124_2575_g	C125_4446_g	----------	----------	C128_4920_g	C129_4431_g	C13_3301_g	C130_711_g	C131_371_g	C132_1026_g	C133_1781_g	----------	C135_6661_g	C136_4103_g	C137_9166_g	C138_8136_g	C139_4188_g	----------
358	ARAF001_4356_g	ARAF002_859_g	ARAF003_7924_g	ARAF004_6606_g	ARAF005_2447_g	ARAF006_1052_g	C1_2603_g	C10_4601_g	C100_3023_g	C103_4111_g	C104_7094_g	C105_8035_g	----------	C107_2987_g	C108_5401_g	C109_8488_g	C11_3721_g	C110_7379_g	C111_1320_g	C112_7066_g	C113_6451_g	C114_6392_g	C115_948_g	C117_6562_g	C118_3277_g	C119_3058_g	C12_7664_g	C120_1019_g	C121_5043_g	C122_3694_g	C123_5632_g	----------	C125_7550_g	----------	C127_1247_g	C128_6666_g	C129_5342_g	C13_3300_g	----------	C131_7467_g	C132_3971_g	C133_5497_g	C134_6093_g	C135_6662_g	C136_4102_g	C137_630_g	C138_8410_g	C139_6820_g	C14_3334_g
359	ARAF001_4357_g	ARAF002_1608_g	ARAF003_7925_g	ARAF004_6607_g	ARAF005_2448_g	ARAF006_1053_g	C1_2604_g	C10_4602_g	C100_3022_g	C103_4110_g	C104_7093_g	C105_8034_g	C106_8820_g	C107_2986_g	C108_5402_g	C109_8489_g	C11_3720_g	C110_7378_g	C111_1319_g	C112_7065_g	C113_6452_g	C114_6391_g	C115_949_g	C117_6561_g	C118_3278_g	C119_3057_g	C12_7663_g	C120_1018_g	C121_7974_g	C122_3693_g	C123_5633_g	C124_1733_g	C125_7549_g	C126_8793_g	C127_1248_g	C128_6667_g	C129_5341_g	C13_8621_g	C130_1524_g	C131_5789_g	C132_5831_g	C133_5498_g	C134_6092_g	C135_4388_g	C136_4101_g	C137_631_g	C138_8411_g	C139_6819_g	C14_3335_g
360	ARAF001_4358_g	ARAF002_1607_g	ARAF003_7926_g	ARAF004_6608_g	ARAF005_2449_g	ARAF006_1054_g	C1_2605_g	C10_4603_g	C100_3021_g	C103_4109_g	C104_7092_g	C105_8033_g	C106_8821_g	C107_2985_g	C108_5403_g	C109_8490_g	C11_3719_g	C110_7377_g	C111_1318_g	C112_7064_g	C113_6453_g	C114_6390_g	C115_950_g	C117_6560_g	C118_3279_g	C119_3056_g	C12_7662_g	C120_1017_g	C121_7973_g	C122_3692_g	C123_5634_g	C124_1732_g	C125_7548_g	C126_8792_g	C127_1249_g	C128_6668_g	C129_5340_g	C13_8620_g	C130_1523_g	C131_5788_g	C132_5830_g	C133_5499_g	C134_6091_g	C135_4387_g	C136_4100_g	C137_632_g	C138_8412_g	C139_6818_g	C14_3336_g
361	ARAF001_4359_g	ARAF002_1606_g	ARAF003_7927_g	ARAF004_6609_g	ARAF005_2450_g	ARAF006_1055_g	C1_2606_g	C10_4604_g	C100_3020_g	C103_4108_g	C104_7091_g	C105_8032_g	C106_8822_g	C107_2984_g	C108_5404_g	C109_8491_g	C11_3718_g	C110_7376_g	C111_1317_g	C112_7063_g	C113_6454_g	C114_6389_g	C115_951_g	C117_6559_g	C118_3280_g	C119_3055_g	C12_7661_g	C120_1016_g	C121_7972_g	C122_3691_g	C123_5635_g	C124_1731_g	C125_7547_g	C126_8791_g	C127_1250_g	C128_6669_g	C129_5339_g	C13_8619_g	C130_1522_g	C131_5787_g	C132_5829_g	C133_5500_g	C134_6090_g	C135_4386_g	C136_4099_g	C137_633_g	C138_8413_g	C139_6817_g	C14_3337_g
362	ARAF001_4360_g	ARAF002_1605_g	ARAF003_7928_g	ARAF004_6610_g	ARAF005_2451_g	ARAF006_1056_g	C1_2608_g	C10_4605_g	C100_3018_g	C103_4107_g	C104_7090_g	C105_8031_g	C106_8823_g	C107_2983_g	C108_5406_g	C109_8493_g	C11_3717_g	C110_7374_g	C111_1315_g	C112_7061_g	C113_6455_g	C114_6388_g	C115_952_g	C117_6558_g	C118_3281_g	C119_3053_g	C12_7660_g	C120_1015_g	C121_7971_g	C122_3690_g	C123_5637_g	C124_1730_g	C125_7545_g	C126_8790_g	C127_1251_g	C128_6670_g	C129_5338_g	C13_8618_g	C130_1521_g	C131_5786_g	C132_5828_g	C133_5502_g	C134_6088_g	C135_4385_g	C136_4098_g	C137_634_g	C138_8414_g	C139_6816_g	C14_3338_g
363	ARAF001_4361_g	ARAF002_1604_g	ARAF003_7929_g	ARAF004_6611_g	ARAF005_2452_g	ARAF006_1057_g	C1_2609_g	C10_4606_g	C100_3017_g	C103_4106_g	C104_7089_g	C105_8030_g	C106_8824_g	C107_2982_g	C108_5407_g	C109_8494_g	C11_3716_g	C110_7373_g	C111_1314_g	C112_7060_g	C113_6456_g	C114_6387_g	C115_953_g	C117_6557_g	C118_3282_g	C119_3052_g	C12_7659_g	C120_1014_g	C121_7970_g	C122_3689_g	C123_5638_g	C124_1729_g	C125_7544_g	C126_8789_g	C127_1252_g	C128_6671_g	C129_5337_g	C13_8617_g	C130_1520_g	C131_5785_g	C132_5827_g	C133_5503_g	C134_6087_g	C135_4384_g	C136_4097_g	C137_635_g	C138_8415_g	C139_6815_g	C14_3339_g
364	ARAF001_4362_g	ARAF002_1603_g	ARAF003_7930_g	ARAF004_6612_g	ARAF005_2453_g	ARAF006_1058_g	C1_2610_g	C10_4607_g	C100_3016_g	C103_4105_g	C104_7088_g	C105_8029_g	C106_8825_g	C107_2981_g	C108_5408_g	C109_8495_g	C11_3715_g	C110_7372_g	C111_1313_g	C112_7059_g	C113_6457_g	C114_6386_g	C115_954_g	C117_6556_g	C118_3283_g	C119_3051_g	C12_7658_g	C120_1013_g	C121_7969_g	C122_3688_g	C123_5639_g	C124_1728_g	C125_7543_g	C126_8788_g	C127_1253_g	C128_6672_g	C129_5336_g	C13_8616_g	C130_1519_g	C131_5784_g	C132_5826_g	C133_5504_g	C134_6086_g	C135_4383_g	C136_4096_g	C137_636_g	C138_8416_g	C139_6814_g	C14_3340_g
365	ARAF001_4363_g	ARAF002_1602_g	ARAF003_7931_g	ARAF004_6613_g	ARAF005_2454_g	ARAF006_1059_g	C1_3041_g	C10_5552_g	C100_4005_g	C103_9098_g	C104_4604_g	C105_2546_g	C106_6979_g	C107_3015_g	C108_9047_g	C109_182_g	C11_7353_g	C110_8161_g	C111_1312_g	C112_5786_g	C113_8443_g	C114_7922_g	C115_4035_g	C117_6291_g	C118_8855_g	C119_2300_g	C12_6170_g	C120_120_g	C121_1277_g	C122_8976_g	C123_7777_g	C124_8571_g	C125_2400_g	C126_2138_g	C127_1254_g	C128_5988_g	C129_6656_g	C13_3905_g	C130_7437_g	C131_114_g	C132_712_g	C133_7787_g	C134_4776_g	C135_8183_g	C136_9452_g	C137_9078_g	C138_4163_g	C139_9680_g	C14_1877_g
366	ARAF001_4364_g	ARAF002_1601_g	ARAF003_7932_g	ARAF004_6614_g	ARAF005_2455_g	ARAF006_1060_g	C1_3042_g	C10_5553_g	C100_4004_g	C103_9099_g	C104_4605_g	C105_2545_g	C106_6980_g	C107_3016_g	C108_9046_g	C109_181_g	C11_3735_g	C110_8162_g	C111_1311_g	C112_5785_g	C113_8444_g	C114_7921_g	C115_4036_g	C117_6292_g	C118_8856_g	C119_2301_g	C12_6169_g	C120_121_g	C121_1278_g	C122_8975_g	C123_7776_g	C124_8572_g	C125_2399_g	C126_2137_g	C127_1255_g	C128_5987_g	C129_6655_g	C13_3906_g	C130_7436_g	C131_115_g	C132_713_g	C133_7786_g	C134_4775_g	C135_8182_g	C136_9451_g	C137_9079_g	C138_4164_g	C139_9681_g	C14_1878_g
367	ARAF001_4365_g	ARAF002_1600_g	ARAF003_7933_g	ARAF004_6615_g	ARAF005_2456_g	ARAF006_1061_g	C1_3043_g	C10_5554_g	C100_4003_g	C103_9100_g	C104_4606_g	C105_2544_g	C106_6981_g	C107_3017_g	C108_9045_g	C109_180_g	C11_3734_g	C110_8163_g	C111_1310_g	C112_5784_g	C113_8445_g	C114_7920_g	C115_4037_g	C117_6293_g	C118_8857_g	C119_2302_g	C12_6168_g	C120_122_g	C121_3485_g	C122_8974_g	C123_7775_g	C124_8573_g	C125_2398_g	C126_2136_g	C127_1256_g	C128_5986_g	C129_6654_g	C13_3907_g	C130_7435_g	C131_116_g	C132_714_g	C133_7785_g	C134_4774_g	C135_8181_g	C136_9450_g	C137_9080_g	C138_4165_g	C139_9682_g	C14_1879_g
368	ARAF001_4407_g	ARAF002_3495_g	ARAF003_6320_g	ARAF004_5305_g	ARAF005_7378_g	ARAF006_6175_g	C1_8293_g	C10_4111_g	C100_7380_g	C103_6163_g	C104_683_g	C105_3472_g	C106_4175_g	C107_5138_g	C108_9563_g	C109_3343_g	C11_2361_g	C110_8952_g	C111_8418_g	C112_1087_g	C113_2239_g	C114_7800_g	C115_5709_g	C117_6430_g	C118_325_g	C119_7536_g	C12_2270_g	C120_1440_g	C121_8180_g	C122_7354_g	C123_2801_g	C124_1997_g	C125_7912_g	C126_1766_g	C127_9404_g	C128_7968_g	C129_1596_g	C13_1323_g	C130_2966_g	C131_8371_g	C132_172_g	C133_1891_g	C134_4711_g	C135_1309_g	C136_4741_g	C137_5505_g	C138_2823_g	C139_3643_g	C14_7329_g
369	ARAF001_4408_g	ARAF002_3494_g	ARAF003_6321_g	ARAF004_5306_g	ARAF005_7379_g	ARAF006_6174_g	C1_8294_g	C10_4110_g	C100_7381_g	C103_6162_g	C104_682_g	C105_3471_g	C106_4174_g	C107_5139_g	C108_9564_g	C109_3344_g	C11_2362_g	C110_8953_g	C111_8419_g	C112_1086_g	C113_2238_g	C114_7799_g	C115_5708_g	C117_6429_g	C118_326_g	C119_7535_g	C12_2269_g	C120_1439_g	C121_8181_g	C122_7353_g	C123_2802_g	C124_1996_g	C125_7911_g	C126_1767_g	C127_9405_g	C128_7969_g	C129_1597_g	C13_1324_g	C130_2965_g	C131_8372_g	C132_173_g	C133_1892_g	C134_4712_g	C135_1310_g	C136_4742_g	C137_5504_g	C138_2824_g	C139_3644_g	C14_7328_g
370	ARAF001_4409_g	ARAF002_3493_g	ARAF003_6322_g	ARAF004_5307_g	ARAF005_7380_g	ARAF006_6173_g	C1_8295_g	C10_4109_g	C100_7382_g	C103_6161_g	C104_681_g	C105_3470_g	C106_4173_g	C107_5140_g	C108_9565_g	C109_3345_g	C11_2363_g	C110_8954_g	C111_8420_g	C112_1085_g	C113_2237_g	C114_7798_g	C115_5707_g	C117_6428_g	C118_327_g	C119_7534_g	C12_2268_g	C120_1438_g	C121_8182_g	C122_7352_g	C123_2803_g	C124_1995_g	C125_7910_g	C126_1768_g	C127_9406_g	C128_7970_g	C129_1598_g	C13_1325_g	C130_2964_g	C131_8373_g	C132_174_g	C133_1893_g	C134_4713_g	C135_6772_g	C136_4743_g	C137_5503_g	C138_2825_g	C139_3645_g	C14_7327_g
371	ARAF001_4410_g	ARAF002_2869_g	ARAF003_2080_g	ARAF004_5308_g	ARAF005_3891_g	ARAF006_6172_g	C1_1150_g	C10_4108_g	C100_1140_g	C103_6647_g	C104_680_g	C105_4190_g	C106_7801_g	C107_5141_g	C108_3307_g	C109_9245_g	C11_2364_g	C110_2599_g	C111_1340_g	C112_2864_g	C113_2354_g	C114_7797_g	C115_2373_g	C117_306_g	C118_8515_g	C119_4503_g	C12_2267_g	C120_6151_g	C121_8183_g	C122_7351_g	C123_7232_g	C124_6429_g	C125_5887_g	C126_2905_g	C127_3157_g	C128_3371_g	C129_7275_g	C13_1326_g	C130_7283_g	C131_2178_g	C132_6589_g	C133_3789_g	C134_4829_g	C135_2825_g	C136_9046_g	C137_1818_g	C138_2929_g	C139_4568_g	C14_1649_g
372	ARAF001_4411_g	ARAF002_2868_g	ARAF003_2081_g	ARAF004_5309_g	ARAF005_3890_g	ARAF006_6171_g	C1_1149_g	C10_4107_g	C100_1141_g	C103_6648_g	C104_679_g	C105_4189_g	C106_7800_g	C107_5142_g	C108_3306_g	C109_9246_g	C11_2365_g	C110_2598_g	C111_1341_g	C112_2863_g	C113_2353_g	C114_7796_g	C115_2372_g	C117_307_g	C118_8514_g	C119_4502_g	C12_2266_g	C120_6152_g	C121_8184_g	C122_7350_g	C123_7233_g	C124_6428_g	C125_5886_g	C126_2906_g	C127_3158_g	C128_3370_g	C129_7274_g	C13_1327_g	C130_7282_g	C131_2179_g	C132_6590_g	C133_3788_g	C134_4830_g	C135_2824_g	C136_9047_g	C137_1817_g	C138_2928_g	C139_4567_g	C14_1648_g
373	ARAF001_4412_g	ARAF002_2867_g	ARAF003_2082_g	ARAF004_5310_g	ARAF005_3889_g	ARAF006_6170_g	C1_384_g	C10_4106_g	C100_1142_g	C103_6649_g	C104_678_g	C105_4188_g	C106_7799_g	C107_5143_g	C108_3305_g	C109_9247_g	C11_6370_g	C110_2597_g	C111_1342_g	C112_2862_g	C113_2352_g	C114_7795_g	C115_2371_g	C117_308_g	C118_8513_g	C119_4501_g	C12_2265_g	C120_6153_g	C121_8185_g	C122_7349_g	C123_7234_g	C124_6427_g	C125_5885_g	C126_2907_g	C127_3159_g	C128_3369_g	C129_7273_g	C13_1328_g	C130_7281_g	C131_2180_g	C132_6591_g	C133_3787_g	C134_4831_g	C135_2823_g	C136_9048_g	C137_1816_g	C138_2927_g	C139_4566_g	C14_1647_g
374	ARAF001_4413_g	ARAF002_2866_g	ARAF003_2083_g	ARAF004_5311_g	ARAF005_3888_g	ARAF006_6169_g	C1_383_g	C10_4105_g	C100_1143_g	C103_6650_g	C104_677_g	C105_4187_g	C106_7798_g	C107_5144_g	C108_3304_g	C109_9248_g	C11_6371_g	C110_2596_g	C111_1343_g	C112_2861_g	C113_2351_g	C114_7794_g	C115_2370_g	C117_309_g	C118_8512_g	C119_4500_g	C12_2264_g	C120_6154_g	C121_8186_g	C122_7348_g	C123_7235_g	C124_6426_g	C125_5884_g	C126_2908_g	C127_3160_g	C128_3368_g	C129_7272_g	C13_1329_g	C130_7280_g	C131_2181_g	C132_6592_g	C133_3786_g	C134_4832_g	C135_2822_g	C136_9049_g	C137_1815_g	C138_2926_g	C139_4565_g	C14_1646_g
375	ARAF001_4414_g	ARAF002_2865_g	ARAF003_2084_g	ARAF004_5312_g	ARAF005_3887_g	ARAF006_6168_g	C1_382_g	C10_4104_g	C100_1144_g	C103_6651_g	C104_676_g	C105_4186_g	C106_7797_g	C107_5145_g	C108_3303_g	C109_9249_g	C11_6372_g	C110_2595_g	C111_1344_g	C112_2860_g	C113_2350_g	C114_7793_g	C115_2369_g	C117_310_g	C118_8511_g	C119_4499_g	C12_2263_g	C120_6155_g	C121_8187_g	C122_7347_g	C123_7236_g	C124_6425_g	C125_5883_g	C126_2909_g	C127_3161_g	C128_3367_g	C129_7271_g	C13_1330_g	C130_7279_g	C131_2182_g	C132_6593_g	C133_3785_g	C134_4833_g	C135_2821_g	C136_9050_g	C137_1814_g	C138_2925_g	C139_4564_g	C14_1645_g
376	ARAF001_4415_g	ARAF002_2864_g	ARAF003_2085_g	ARAF004_5313_g	ARAF005_3886_g	ARAF006_6167_g	C1_381_g	C10_4103_g	C100_1145_g	C103_6652_g	C104_675_g	C105_4185_g	C106_7796_g	C107_5146_g	C108_3302_g	C109_9250_g	C11_6373_g	C110_2594_g	C111_1345_g	C112_2859_g	C113_2349_g	C114_7792_g	C115_2368_g	C117_311_g	C118_8510_g	C119_4498_g	C12_2262_g	C120_6156_g	C121_8188_g	C122_7346_g	C123_7237_g	C124_6424_g	C125_5882_g	C126_3785_g	C127_3162_g	C128_3366_g	C129_7270_g	C13_1331_g	C130_7278_g	C131_2183_g	C132_6594_g	C133_3784_g	C134_4834_g	C135_2820_g	C136_9051_g	C137_1813_g	C138_2924_g	C139_4563_g	C14_1644_g
377	ARAF001_4416_g	ARAF002_2863_g	ARAF003_2086_g	ARAF004_5314_g	ARAF005_3885_g	ARAF006_6166_g	C1_380_g	C10_4102_g	C100_1146_g	C103_6653_g	C104_674_g	C105_4184_g	C106_7795_g	C107_5147_g	C108_3301_g	C109_9251_g	C11_6374_g	C110_2593_g	C111_1346_g	C112_2858_g	C113_2348_g	C114_7791_g	C115_2367_g	C117_312_g	C118_8509_g	C119_4497_g	C12_2261_g	C120_6157_g	C121_8189_g	C122_7345_g	C123_7238_g	C124_6423_g	C125_5881_g	C126_3784_g	C127_3163_g	C128_3365_g	C129_7269_g	C13_1332_g	C130_7277_g	C131_2184_g	C132_6595_g	C133_3783_g	C134_4835_g	C135_2819_g	C136_9052_g	C137_1812_g	C138_2923_g	C139_4562_g	C14_1643_g
378	ARAF001_4417_g	ARAF002_2862_g	ARAF003_2087_g	ARAF004_5315_g	ARAF005_3884_g	ARAF006_6165_g	C1_379_g	C10_4101_g	C100_1147_g	C103_6654_g	C104_673_g	C105_4183_g	C106_7794_g	C107_5148_g	C108_3300_g	C109_9252_g	C11_6375_g	C110_2592_g	C111_1347_g	C112_2857_g	C113_2347_g	C114_7790_g	C115_2366_g	C117_313_g	C118_8508_g	C119_4496_g	C12_2260_g	C120_6158_g	C121_8190_g	C122_7344_g	C123_7239_g	C124_6422_g	C125_5880_g	C126_3783_g	C127_3164_g	C128_3364_g	C129_7268_g	C13_1333_g	C130_7276_g	C131_2185_g	C132_6596_g	C133_3782_g	C134_4836_g	C135_2818_g	C136_9053_g	C137_1811_g	C138_2922_g	C139_4561_g	C14_1642_g
379	ARAF001_4418_g	ARAF002_2861_g	ARAF003_2088_g	ARAF004_5316_g	ARAF005_3883_g	ARAF006_6164_g	C1_378_g	C10_4100_g	C100_1148_g	C103_6655_g	C104_672_g	C105_4182_g	C106_7793_g	C107_5149_g	C108_3299_g	C109_9253_g	C11_6376_g	C110_2591_g	C111_1348_g	C112_2856_g	C113_2346_g	C114_7789_g	C115_2365_g	C117_314_g	C118_8507_g	C119_4495_g	C12_2259_g	C120_6159_g	C121_8191_g	C122_7343_g	C123_7240_g	C124_6421_g	C125_5879_g	C126_3782_g	C127_3165_g	C128_3363_g	C129_7267_g	C13_1334_g	C130_7275_g	C131_2186_g	C132_6597_g	C133_3781_g	C134_4837_g	C135_2817_g	C136_9054_g	C137_1810_g	C138_2921_g	C139_4560_g	C14_1641_g
380	ARAF001_4419_g	ARAF002_2860_g	ARAF003_2089_g	ARAF004_5317_g	ARAF005_3882_g	ARAF006_6163_g	C1_377_g	C10_4099_g	C100_1149_g	C103_6656_g	C104_671_g	C105_4181_g	C106_7792_g	C107_5150_g	C108_3298_g	C109_9254_g	C11_6377_g	C110_2590_g	C111_1349_g	C112_2855_g	C113_2345_g	C114_7788_g	C115_2364_g	C117_315_g	C118_8506_g	C119_4494_g	C12_2258_g	C120_6160_g	C121_8192_g	C122_7342_g	C123_7241_g	C124_6420_g	C125_5878_g	C126_3781_g	C127_3166_g	C128_3362_g	C129_7266_g	C13_1335_g	C130_7274_g	C131_2187_g	C132_6598_g	C133_3780_g	C134_4838_g	C135_2816_g	C136_9055_g	C137_495_g	C138_2920_g	C139_4559_g	C14_1640_g
381	ARAF001_4420_g	ARAF002_2859_g	ARAF003_2090_g	ARAF004_5318_g	ARAF005_3881_g	ARAF006_6162_g	C1_376_g	C10_4098_g	C100_1150_g	C103_6657_g	C104_670_g	C105_4180_g	C106_7791_g	C107_5151_g	C108_3297_g	C109_9255_g	C11_6378_g	C110_2589_g	C111_1350_g	C112_2854_g	C113_2344_g	C114_7787_g	C115_2363_g	C117_316_g	C118_8505_g	C119_4493_g	C12_2257_g	C120_6161_g	C121_8193_g	C122_7341_g	C123_7242_g	C124_6419_g	C125_5877_g	C126_3780_g	C127_3167_g	C128_3361_g	C129_7265_g	C13_1336_g	C130_7273_g	C131_2188_g	C132_6599_g	C133_3779_g	C134_4839_g	C135_2815_g	C136_9056_g	C137_496_g	C138_2919_g	C139_4558_g	C14_1639_g
382	ARAF001_4596_g	ARAF002_612_g	ARAF003_162_g	----------	ARAF005_1705_g	----------	C1_1272_g	C10_3884_g	C100_6769_g	C103_9611_g	C104_4176_g	----------	C106_3527_g	C107_5446_g	C108_3277_g	C109_7394_g	----------	C110_924_g	C111_3348_g	C112_9120_g	----------	C114_1368_g	C115_7737_g	C117_5662_g	C118_8084_g	C119_8858_g	C12_3861_g	C120_4731_g	----------	C122_8522_g	C123_2545_g	C124_7184_g	C125_7631_g	C126_5180_g	C127_6996_g	C128_3479_g	C129_1407_g	----------	----------	----------	----------	C133_1_g	C134_2244_g	----------	C136_3452_g	C137_8061_g	C138_9184_g	C139_4145_g	C14_83_g
383	ARAF001_4597_g	ARAF002_611_g	ARAF003_163_g	----------	ARAF005_1704_g	----------	C1_1273_g	C10_3885_g	C100_6768_g	C103_9612_g	C104_4177_g	----------	C106_3528_g	C107_5445_g	C108_3276_g	C109_7393_g	----------	C110_923_g	C111_3349_g	C112_9119_g	----------	C114_1367_g	C115_7736_g	C117_5661_g	C118_8085_g	C119_8857_g	C12_3860_g	C120_4730_g	----------	C122_8523_g	C123_2546_g	C124_7183_g	C125_7630_g	C126_5179_g	C127_6995_g	C128_3480_g	C129_1406_g	----------	----------	----------	----------	C133_2_g	C134_2243_g	----------	C136_3451_g	C137_8062_g	C138_9183_g	C139_4144_g	C14_84_g
384	ARAF001_4598_g	ARAF002_610_g	ARAF003_164_g	----------	ARAF005_1703_g	----------	C1_3187_g	----------	C100_7055_g	C103_9482_g	C104_4178_g	----------	C106_2312_g	C107_408_g	C108_1521_g	C109_571_g	----------	C110_2332_g	C111_9504_g	C112_8436_g	----------	C114_876_g	C115_2437_g	C117_5342_g	C118_9011_g	C119_9274_g	C12_7890_g	----------	----------	C122_4040_g	C123_465_g	C124_1946_g	C125_3030_g	C126_8795_g	C127_502_g	C128_5311_g	C129_8144_g	----------	----------	----------	----------	C133_5285_g	C134_8418_g	----------	C136_1002_g	C137_2070_g	C138_884_g	C139_6493_g	----------
385	ARAF001_4599_g	ARAF002_609_g	ARAF003_165_g	----------	ARAF005_4543_g	----------	C1_3188_g	C10_9112_g	C100_7054_g	C103_9481_g	C104_4179_g	----------	C106_2311_g	C107_409_g	C108_1520_g	C109_572_g	----------	C110_2333_g	C111_9503_g	C112_8435_g	----------	C114_875_g	C115_2438_g	C117_5341_g	C118_9010_g	C119_9275_g	C12_7891_g	----------	----------	C122_4039_g	C123_464_g	C124_1945_g	C125_3029_g	C126_8796_g	C127_503_g	C128_5310_g	C129_8143_g	----------	----------	----------	----------	C133_5284_g	C134_8419_g	----------	C136_1003_g	C137_2069_g	C138_3905_g	C139_6492_g	C14_8725_g
386	ARAF001_4600_g	ARAF002_608_g	ARAF003_166_g	----------	ARAF005_222_g	----------	C1_3189_g	C10_9113_g	C100_7053_g	C103_9480_g	C104_4180_g	----------	C106_2310_g	C107_410_g	C108_1519_g	C109_573_g	----------	C110_2334_g	C111_9502_g	C112_8434_g	----------	C114_874_g	C115_2439_g	C117_5340_g	C118_9009_g	C119_9276_g	C12_7892_g	----------	----------	C122_4038_g	C123_463_g	C124_1944_g	C125_3028_g	C126_8797_g	C127_504_g	C128_5309_g	C129_8142_g	----------	----------	----------	----------	C133_5283_g	C134_8420_g	----------	C136_1004_g	C137_2068_g	C138_3906_g	C139_6491_g	C14_8724_g
387	ARAF001_4601_g	ARAF002_607_g	ARAF003_167_g	----------	ARAF005_3187_g	----------	C1_3190_g	C10_9114_g	C100_7052_g	C103_9479_g	C104_4181_g	----------	C106_2309_g	C107_411_g	C108_1518_g	C109_574_g	----------	C110_2335_g	C111_9496_g	C112_8433_g	----------	C114_873_g	C115_2440_g	C117_5339_g	C118_9008_g	C119_9277_g	C12_7893_g	----------	----------	C122_4037_g	C123_462_g	C124_1943_g	C125_3027_g	C126_8798_g	C127_505_g	C128_3609_g	C129_8141_g	----------	----------	----------	----------	C133_5282_g	C134_8421_g	----------	C136_3805_g	C137_2428_g	C138_3907_g	C139_6490_g	C14_8723_g
388	ARAF001_4602_g	ARAF002_606_g	ARAF003_168_g	----------	ARAF005_3188_g	----------	C1_3191_g	C10_9115_g	C100_7051_g	C103_9478_g	C104_4182_g	----------	C106_2308_g	C107_412_g	C108_1517_g	C109_575_g	----------	C110_2336_g	C111_9497_g	C112_8432_g	----------	C114_872_g	C115_2441_g	C117_5338_g	C118_9007_g	C119_9278_g	C12_7894_g	----------	----------	C122_4036_g	C123_461_g	C124_1942_g	C125_3026_g	C126_8799_g	C127_506_g	C128_3610_g	C129_8140_g	----------	----------	----------	----------	C133_5281_g	C134_8422_g	----------	C136_3806_g	C137_2429_g	C138_3908_g	C139_6489_g	C14_8722_g
389	ARAF001_4603_g	ARAF002_605_g	ARAF003_169_g	----------	ARAF005_3189_g	----------	C1_3192_g	C10_9116_g	C100_7050_g	C103_9477_g	C104_4183_g	----------	C106_2307_g	C107_413_g	C108_1516_g	C109_576_g	----------	C110_2337_g	C111_9498_g	C112_8431_g	----------	C114_871_g	C115_2442_g	C117_5337_g	C118_9006_g	C119_9279_g	C12_7895_g	----------	----------	C122_4035_g	C123_460_g	C124_1941_g	C125_3025_g	C126_8800_g	C127_507_g	C128_3611_g	C129_8139_g	----------	----------	----------	----------	C133_5280_g	C134_8423_g	----------	C136_3807_g	C137_2430_g	C138_3909_g	C139_6488_g	C14_8721_g
390	ARAF001_4604_g	ARAF002_604_g	ARAF003_170_g	----------	ARAF005_3190_g	----------	C1_3193_g	C10_9117_g	C100_7049_g	C103_9476_g	C104_4184_g	----------	C106_2306_g	C107_414_g	C108_1515_g	C109_577_g	----------	C110_2338_g	C111_9499_g	C112_8430_g	----------	C114_870_g	C115_2443_g	C117_5336_g	----------	C119_9280_g	C12_7896_g	----------	----------	C122_4034_g	C123_459_g	C124_1940_g	C125_3024_g	C126_8801_g	C127_508_g	C128_3612_g	C129_8138_g	----------	----------	----------	----------	C133_5279_g	C134_8424_g	----------	C136_3808_g	C137_2431_g	C138_3910_g	C139_6487_g	C14_8720_g
391	ARAF001_4605_g	ARAF002_603_g	ARAF003_1692_g	----------	ARAF005_3191_g	----------	C1_3194_g	C10_9118_g	C100_7048_g	C103_9475_g	C104_4185_g	----------	C106_2305_g	C107_415_g	C108_1514_g	C109_578_g	----------	C110_2339_g	C111_9500_g	C112_1779_g	----------	C114_869_g	C115_2444_g	C117_5335_g	C118_9005_g	C119_9281_g	C12_7897_g	----------	----------	C122_4033_g	C123_458_g	C124_1939_g	C125_3023_g	C126_8802_g	C127_509_g	C128_3613_g	C129_8137_g	----------	----------	----------	----------	C133_5278_g	C134_8425_g	----------	C136_3809_g	C137_2432_g	C138_4682_g	C139_6486_g	C14_8719_g
392	ARAF001_4606_g	ARAF002_602_g	ARAF003_1690_g	----------	ARAF005_3193_g	----------	C1_3196_g	C10_9120_g	C100_7046_g	C103_9473_g	C104_2754_g	----------	C106_2303_g	C107_416_g	C108_1512_g	C109_580_g	----------	C110_2341_g	C111_9495_g	C112_1777_g	----------	C114_868_g	C115_2445_g	C117_5333_g	C118_9004_g	C119_9283_g	C12_3170_g	----------	----------	C122_4032_g	C123_454_g	C124_7337_g	C125_3021_g	C126_8804_g	C127_511_g	C128_8646_g	C129_8133_g	----------	----------	----------	----------	C133_5276_g	C134_8427_g	----------	C136_3811_g	C137_2434_g	C138_4680_g	C139_6482_g	C14_8717_g
393	ARAF001_4607_g	ARAF002_601_g	ARAF003_1689_g	----------	ARAF005_3194_g	----------	C1_3197_g	C10_9121_g	C100_7045_g	C103_9472_g	C104_2753_g	----------	C106_2302_g	C107_417_g	C108_1511_g	C109_581_g	----------	C110_2342_g	C111_9494_g	C112_1776_g	----------	C114_867_g	C115_2446_g	C117_5332_g	C118_9003_g	C119_9284_g	C12_3171_g	----------	----------	C122_4031_g	C123_453_g	C124_7338_g	C125_3020_g	C126_8805_g	C127_512_g	C128_8645_g	C129_8132_g	----------	----------	----------	----------	C133_5275_g	C134_8428_g	----------	C136_3812_g	C137_2435_g	C138_4679_g	C139_6481_g	C14_8716_g
394	ARAF001_4608_g	ARAF002_600_g	ARAF003_1688_g	----------	ARAF005_3195_g	----------	C1_3198_g	C10_9122_g	C100_7044_g	C103_9471_g	C104_2752_g	----------	C106_2301_g	C107_418_g	C108_1510_g	C109_582_g	----------	C110_2343_g	C111_9493_g	C112_1775_g	----------	C114_866_g	C115_2447_g	C117_5331_g	C118_9002_g	C119_9285_g	C12_3172_g	----------	----------	C122_4030_g	C123_452_g	C124_7339_g	C125_3019_g	C126_8806_g	C127_513_g	C128_8644_g	C129_8131_g	----------	----------	----------	----------	C133_5274_g	C134_8429_g	----------	C136_3813_g	C137_2436_g	C138_4678_g	C139_6480_g	C14_8715_g
395	ARAF001_4751_g	ARAF002_1932_g	ARAF003_8863_g	ARAF004_7229_g	ARAF005_2204_g	ARAF006_5667_g	C1_8903_g	C10_518_g	C100_25_g	C103_6406_g	C104_6208_g	C105_9413_g	C106_3749_g	C107_9266_g	C108_2988_g	C109_9293_g	C11_9470_g	C110_2502_g	C111_4196_g	C112_9633_g	C113_446_g	C114_4936_g	C115_1203_g	C117_1308_g	C118_9297_g	C119_6058_g	C12_3494_g	C120_8150_g	C121_3464_g	C122_605_g	C123_7607_g	C124_459_g	C125_4395_g	C126_8952_g	C127_6006_g	C128_5014_g	C129_6209_g	C13_4454_g	C130_6307_g	C131_8582_g	C132_9302_g	C133_3315_g	C134_9809_g	C135_7968_g	C136_8705_g	C137_9445_g	C138_892_g	C139_9213_g	C14_9239_g
396	ARAF001_4752_g	ARAF002_1933_g	ARAF003_8862_g	ARAF004_7230_g	ARAF005_2205_g	ARAF006_5666_g	C1_8902_g	C10_517_g	C100_24_g	C103_6405_g	C104_6209_g	C105_9412_g	C106_3748_g	C107_9265_g	C108_2987_g	C109_9292_g	C11_9469_g	C110_2503_g	C111_4195_g	C112_9634_g	C113_445_g	C114_4935_g	C115_1204_g	C117_1309_g	C118_9296_g	C119_6057_g	C12_3495_g	C120_8149_g	C121_3463_g	C122_604_g	C123_7608_g	C124_460_g	C125_4396_g	C126_8953_g	C127_6007_g	C128_5013_g	C129_6208_g	C13_4453_g	C130_6306_g	C131_8581_g	C132_9301_g	C133_3314_g	C134_9808_g	C135_7967_g	C136_8706_g	C137_9446_g	C138_891_g	C139_9214_g	C14_9238_g
397	ARAF001_4753_g	ARAF002_1934_g	ARAF003_8861_g	ARAF004_7231_g	ARAF005_2206_g	ARAF006_5665_g	C1_8901_g	C10_516_g	C100_23_g	C103_6404_g	C104_6210_g	C105_9411_g	C106_3747_g	C107_9264_g	C108_2986_g	C109_9291_g	C11_9468_g	C110_2504_g	C111_4194_g	C112_9635_g	C113_444_g	C114_4934_g	C115_1205_g	C117_1310_g	C118_9295_g	C119_6056_g	C12_3496_g	C120_8148_g	C121_3462_g	C122_603_g	C123_7609_g	C124_461_g	C125_4397_g	C126_8954_g	C127_6008_g	C128_5012_g	C129_6207_g	C13_4452_g	C130_6305_g	C131_8580_g	C132_9300_g	C133_3313_g	C134_9807_g	C135_7966_g	C136_8707_g	C137_9447_g	C138_890_g	C139_9215_g	C14_9237_g
398	ARAF001_4754_g	ARAF002_1935_g	ARAF003_8860_g	ARAF004_7232_g	ARAF005_2207_g	ARAF006_5664_g	C1_8900_g	C10_515_g	C100_22_g	C103_6403_g	C104_6211_g	C105_9410_g	C106_3746_g	C107_9263_g	C108_2985_g	C109_9290_g	C11_9467_g	C110_2505_g	C111_4193_g	C112_9636_g	C113_443_g	C114_4933_g	C115_1206_g	C117_1311_g	C118_9294_g	C119_6055_g	C12_3497_g	C120_8147_g	C121_3461_g	C122_602_g	C123_7610_g	C124_462_g	C125_4398_g	C126_8955_g	C127_6009_g	C128_5011_g	C129_6206_g	C13_4451_g	C130_6304_g	C131_8579_g	C132_9299_g	C133_3312_g	C134_9806_g	C135_7965_g	C136_8708_g	C137_9448_g	C138_889_g	C139_9216_g	C14_9236_g
399	ARAF001_4755_g	ARAF002_1936_g	ARAF003_8859_g	ARAF004_7233_g	ARAF005_2208_g	ARAF006_5663_g	C1_8899_g	C10_514_g	C100_21_g	C103_6402_g	C104_6212_g	C105_9409_g	C106_3745_g	C107_9262_g	C108_2984_g	C109_9289_g	C11_9466_g	C110_2506_g	C111_4192_g	C112_9637_g	C113_442_g	C114_4932_g	C115_1207_g	C117_1312_g	C118_9293_g	C119_6054_g	C12_3498_g	C120_8146_g	C121_3460_g	C122_601_g	C123_7611_g	C124_463_g	C125_4399_g	C126_8956_g	C127_6010_g	C128_5010_g	C129_6205_g	C13_4450_g	C130_6303_g	C131_8578_g	C132_9298_g	C133_3311_g	C134_9805_g	C135_7964_g	C136_8709_g	C137_9449_g	C138_888_g	C139_9217_g	C14_9235_g
400	ARAF001_4756_g	ARAF002_1937_g	ARAF003_8858_g	ARAF004_7234_g	ARAF005_2209_g	ARAF006_5662_g	C1_8898_g	C10_513_g	C100_20_g	C103_6401_g	C104_6213_g	C105_9408_g	C106_3744_g	C107_9261_g	C108_2983_g	C109_9288_g	C11_9465_g	C110_2507_g	C111_4191_g	C112_9638_g	C113_441_g	C114_4931_g	C115_1208_g	C117_1313_g	C118_9292_g	C119_6053_g	C12_3499_g	C120_8145_g	C121_3459_g	C122_600_g	C123_7612_g	C124_464_g	C125_4400_g	C126_8957_g	C127_6011_g	C128_5009_g	C129_6204_g	C13_4449_g	C130_6302_g	C131_8577_g	C132_9297_g	C133_3310_g	C134_9804_g	C135_7963_g	C136_8710_g	C137_9450_g	C138_887_g	C139_9218_g	C14_9234_g
401	ARAF001_4757_g	ARAF002_1938_g	ARAF003_8857_g	ARAF004_7235_g	ARAF005_2210_g	ARAF006_5661_g	C1_8897_g	C10_512_g	C100_19_g	C103_6400_g	C104_6214_g	C105_9407_g	C106_3743_g	C107_9260_g	C108_2982_g	C109_9287_g	C11_9464_g	C110_2508_g	C111_4190_g	C112_9639_g	C113_440_g	C114_4930_g	C115_1209_g	C117_1314_g	C118_9291_g	C119_6052_g	C12_3500_g	C120_8144_g	C121_3458_g	C122_599_g	C123_7613_g	C124_465_g	C125_4401_g	C126_8958_g	C127_6012_g	C128_5008_g	C129_6203_g	C13_4448_g	C130_6301_g	C131_8576_g	C132_9296_g	C133_3309_g	C134_9803_g	C135_7962_g	C136_8711_g	C137_9451_g	C138_886_g	C139_9219_g	C14_9233_g
402	ARAF001_4758_g	ARAF002_8873_g	ARAF003_8856_g	ARAF004_7236_g	ARAF005_2211_g	ARAF006_5660_g	C1_3396_g	C10_5332_g	C100_7477_g	C103_747_g	C104_2333_g	----------	C106_9100_g	C107_8744_g	C108_6709_g	C109_5149_g	C11_1221_g	C110_6786_g	C111_1118_g	C112_1717_g	C113_3536_g	C114_3537_g	C115_8741_g	C117_2925_g	C118_7614_g	C119_6528_g	C12_5144_g	C120_6924_g	C121_9126_g	C122_5481_g	C123_5395_g	C124_2733_g	C125_7929_g	C126_6270_g	C127_4242_g	C128_726_g	C129_6202_g	C13_3883_g	C130_8784_g	C131_2123_g	C132_6141_g	C133_770_g	C134_5247_g	C135_2549_g	C136_8884_g	C137_1543_g	C138_195_g	C139_4835_g	C14_4505_g
403	ARAF001_4759_g	ARAF002_8872_g	ARAF003_8855_g	ARAF004_7237_g	ARAF005_2212_g	ARAF006_5659_g	C1_1812_g	C10_5333_g	C100_7476_g	C103_748_g	C104_2332_g	C105_2623_g	C106_9101_g	C107_8745_g	C108_6710_g	C109_5150_g	C11_1220_g	C110_6785_g	C111_1119_g	C112_1718_g	C113_3535_g	C114_3536_g	C115_8740_g	C117_2924_g	C118_7615_g	C119_6529_g	C12_2428_g	C120_6923_g	C121_9127_g	C122_5482_g	C123_5394_g	C124_2734_g	C125_7930_g	C126_6271_g	C127_4241_g	C128_725_g	C129_6201_g	C13_3882_g	C130_8785_g	C131_2124_g	C132_6142_g	C133_769_g	C134_4009_g	C135_2550_g	C136_8883_g	C137_1542_g	C138_194_g	C139_4836_g	C14_4504_g
404	ARAF001_4760_g	ARAF002_8871_g	ARAF003_8854_g	ARAF004_7238_g	ARAF005_2213_g	ARAF006_5658_g	C1_1813_g	C10_5334_g	C100_7475_g	C103_749_g	C104_2331_g	C105_2622_g	C106_9102_g	C107_8746_g	C108_6711_g	C109_5151_g	C11_1219_g	C110_6784_g	C111_1120_g	C112_1719_g	C113_3534_g	C114_3535_g	C115_8739_g	C117_2923_g	C118_7616_g	C119_6530_g	C12_2427_g	C120_6922_g	C121_9128_g	C122_5483_g	C123_5393_g	C124_2735_g	C125_7931_g	C126_6272_g	C127_4240_g	C128_724_g	C129_6200_g	C13_3881_g	C130_8786_g	C131_2125_g	C132_6143_g	C133_768_g	C134_4010_g	C135_2551_g	C136_8882_g	C137_1541_g	C138_193_g	C139_4837_g	C14_4503_g
405	ARAF001_4761_g	ARAF002_8870_g	ARAF003_8853_g	ARAF004_7239_g	ARAF005_2214_g	ARAF006_5657_g	C1_1814_g	C10_5335_g	C100_7474_g	C103_750_g	C104_2330_g	C105_2621_g	C106_9103_g	C107_8747_g	C108_6712_g	C109_5152_g	C11_1218_g	C110_6783_g	C111_1121_g	C112_1720_g	C113_3533_g	C114_3534_g	C115_8738_g	C117_2922_g	C118_7617_g	C119_6531_g	C12_2426_g	C120_6921_g	C121_9129_g	C122_5484_g	C123_5392_g	C124_2736_g	C125_7932_g	C126_6273_g	C127_4239_g	C128_723_g	C129_6199_g	C13_3880_g	C130_8787_g	C131_2126_g	C132_6144_g	C133_767_g	C134_4011_g	C135_2552_g	C136_8881_g	C137_1540_g	C138_192_g	C139_4838_g	C14_4502_g
406	ARAF001_4_g	ARAF002_6474_g	ARAF003_6150_g	ARAF004_3469_g	ARAF005_22_g	ARAF006_1248_g	C1_7252_g	C10_134_g	C100_7258_g	C103_7010_g	C104_6704_g	----------	C106_321_g	C107_5027_g	C108_6645_g	C109_8432_g	C11_6258_g	C110_8926_g	C111_4361_g	C112_2514_g	C113_7278_g	C114_2591_g	C115_1948_g	C117_6274_g	C118_2722_g	C119_7699_g	C12_2429_g	C120_2366_g	C121_8438_g	C122_6249_g	C123_9086_g	C124_5366_g	C125_824_g	C126_4028_g	----------	----------	C129_4654_g	C13_4706_g	C130_5745_g	C131_1026_g	C132_7054_g	C133_6646_g	C134_4109_g	C135_1007_g	C136_1300_g	C137_9279_g	C138_347_g	C139_1814_g	C14_6558_g
407	ARAF001_5_g	ARAF002_6473_g	ARAF003_6149_g	ARAF004_3470_g	ARAF005_21_g	ARAF006_1249_g	C1_7251_g	C10_135_g	C100_7259_g	C103_7011_g	C104_6703_g	C105_6935_g	C106_322_g	C107_5026_g	C108_6646_g	C109_8433_g	C11_6257_g	C110_8927_g	C111_4362_g	C112_2513_g	C113_7277_g	C114_2590_g	C115_1947_g	C117_6273_g	C118_2721_g	C119_7698_g	C12_2430_g	C120_2365_g	C121_8437_g	C122_6248_g	C123_9085_g	C124_5365_g	C125_823_g	C126_4027_g	C127_323_g	C128_3553_g	C129_4653_g	C13_4705_g	C130_5744_g	C131_1027_g	C132_7055_g	C133_6645_g	C134_4110_g	C135_1008_g	C136_1301_g	C137_9278_g	C138_348_g	C139_1815_g	C14_6557_g
408	ARAF001_6_g	ARAF002_6472_g	ARAF003_6148_g	ARAF004_3471_g	ARAF005_20_g	ARAF006_1250_g	C1_7250_g	C10_136_g	C100_7260_g	C103_7012_g	C104_6701_g	C105_6934_g	C106_323_g	C107_5025_g	C108_6647_g	C109_8434_g	C11_6256_g	C110_8928_g	C111_4363_g	C112_2512_g	C113_7276_g	C114_2588_g	C115_1946_g	C117_6272_g	C118_2719_g	C119_7697_g	C12_2431_g	C120_2364_g	C121_8435_g	C122_6246_g	C123_9084_g	C124_5363_g	C125_822_g	C126_4025_g	C127_321_g	C128_3555_g	C129_4651_g	C13_4704_g	C130_5743_g	C131_1028_g	C132_7056_g	C133_6644_g	C134_4111_g	C135_1009_g	C136_1302_g	C137_9276_g	C138_350_g	C139_1816_g	C14_6555_g
409	ARAF001_7_g	ARAF002_6471_g	ARAF003_6147_g	ARAF004_3472_g	ARAF005_19_g	ARAF006_1251_g	C1_7249_g	C10_137_g	C100_7261_g	C103_7013_g	C104_6700_g	C105_6933_g	C106_324_g	C107_5024_g	C108_6648_g	C109_8435_g	C11_6255_g	C110_8929_g	C111_4364_g	C112_2511_g	C113_7275_g	C114_2587_g	C115_1945_g	C117_6271_g	C118_2718_g	C119_7696_g	C12_2432_g	C120_2363_g	C121_8434_g	C122_6245_g	C123_9083_g	C124_5362_g	C125_821_g	C126_4024_g	C127_320_g	C128_3556_g	C129_4650_g	C13_4703_g	C130_5742_g	C131_1029_g	C132_7057_g	C133_6643_g	C134_4112_g	C135_1010_g	C136_1303_g	C137_9275_g	C138_351_g	C139_1817_g	C14_6554_g
410	ARAF001_8_g	ARAF002_6470_g	ARAF003_6146_g	ARAF004_3473_g	ARAF005_18_g	ARAF006_1252_g	C1_1538_g	C10_4285_g	C100_8109_g	C103_5567_g	C104_6699_g	----------	C106_6489_g	C107_6083_g	C108_2016_g	C109_5326_g	C11_4672_g	C110_844_g	C111_4365_g	C112_231_g	C113_8159_g	C114_2586_g	C115_1881_g	C117_9658_g	C118_2489_g	C119_2930_g	C12_2433_g	C120_528_g	C121_8433_g	C122_99_g	C123_4209_g	C124_2391_g	C125_1715_g	----------	C127_352_g	C128_4437_g	C129_3702_g	C13_4519_g	C130_8661_g	C131_6964_g	C132_4318_g	C133_5713_g	C134_4433_g	C135_7626_g	C136_2832_g	C137_9274_g	C138_6101_g	C139_5838_g	C14_9441_g
411	ARAF001_72_g	ARAF002_2246_g	ARAF003_9544_g	ARAF004_8844_g	ARAF005_4790_g	ARAF006_7475_g	C1_9754_g	C10_7878_g	C100_3872_g	C103_3987_g	C104_1854_g	C105_5010_g	C106_4586_g	C107_4638_g	C108_4706_g	C109_3295_g	C11_4834_g	C110_8964_g	C111_1134_g	C112_9074_g	C113_1683_g	C114_7982_g	C115_5921_g	C117_2550_g	C118_8402_g	C119_9847_g	C12_2573_g	C120_273_g	C121_3113_g	C122_80_g	C123_5869_g	C124_2520_g	C125_2675_g	C126_7817_g	C127_5552_g	C128_6268_g	C129_1422_g	C13_9377_g	C130_5939_g	C131_3455_g	C132_123_g	C133_2756_g	C134_1665_g	C135_7497_g	C136_6543_g	C137_5481_g	C138_8011_g	C139_3424_g	C14_5429_g
412	ARAF001_73_g	ARAF002_2247_g	ARAF003_9545_g	ARAF004_8843_g	ARAF005_4791_g	ARAF006_7474_g	C1_9755_g	C10_7879_g	C100_3871_g	C103_3988_g	C104_1853_g	C105_5009_g	C106_4587_g	C107_4639_g	C108_4707_g	C109_3294_g	C11_4835_g	C110_8963_g	C111_1133_g	C112_9075_g	C113_1684_g	C114_7981_g	C115_5920_g	C117_2549_g	C118_8403_g	C119_9846_g	C12_2572_g	C120_274_g	C121_3114_g	C122_79_g	C123_5870_g	C124_2521_g	C125_2676_g	C126_7818_g	C127_5551_g	C128_6267_g	C129_1423_g	C13_9378_g	C130_5938_g	C131_3456_g	C132_122_g	C133_2755_g	C134_1664_g	C135_7496_g	C136_6544_g	C137_5482_g	C138_8012_g	C139_3423_g	C14_5430_g
413	ARAF001_74_g	ARAF002_2248_g	ARAF003_9546_g	ARAF004_8842_g	ARAF005_4792_g	ARAF006_7473_g	C1_9756_g	C10_7880_g	C100_3870_g	C103_3989_g	C104_1852_g	C105_5008_g	C106_4588_g	C107_4640_g	C108_4708_g	C109_3293_g	C11_4836_g	C110_8962_g	C111_1132_g	C112_9076_g	C113_1685_g	C114_7980_g	C115_5919_g	C117_2548_g	C118_8404_g	C119_9845_g	C12_2571_g	C120_275_g	C121_3115_g	C122_78_g	C123_5871_g	C124_2522_g	C125_2677_g	C126_7819_g	C127_5550_g	C128_6266_g	C129_1424_g	C13_9379_g	C130_5937_g	C131_3457_g	C132_121_g	C133_2754_g	C134_1663_g	C135_7495_g	C136_6545_g	C137_5483_g	C138_8013_g	C139_3422_g	C14_5431_g
414	ARAF001_75_g	ARAF002_2249_g	ARAF003_4139_g	ARAF004_5085_g	ARAF005_1516_g	ARAF006_4290_g	C1_2744_g	C10_4355_g	C100_1060_g	C103_3990_g	C104_965_g	C105_132_g	C106_1135_g	C107_6654_g	C108_4709_g	C109_3292_g	C11_1201_g	C110_98_g	C111_7352_g	C112_9077_g	C113_9420_g	C114_2128_g	C115_7666_g	C117_3793_g	C118_8405_g	C119_1253_g	C12_2570_g	C120_276_g	C121_7931_g	C122_77_g	C123_1149_g	C124_2523_g	C125_6266_g	C126_9404_g	C127_2853_g	C128_9634_g	C129_922_g	C13_31_g	C130_1355_g	C131_7124_g	C132_2772_g	C133_975_g	C134_1662_g	C135_3313_g	C136_939_g	C137_860_g	C138_3070_g	C139_3421_g	C14_2122_g
415	ARAF001_76_g	ARAF002_2250_g	ARAF003_4140_g	ARAF004_5086_g	ARAF005_1517_g	ARAF006_4291_g	C1_2743_g	C10_4354_g	C100_1059_g	C103_3991_g	C104_964_g	C105_133_g	C106_1136_g	C107_6653_g	C108_4710_g	C109_3291_g	C11_1200_g	C110_99_g	C111_7351_g	C112_9078_g	C113_9419_g	C114_2129_g	C115_7665_g	C117_3792_g	C118_8406_g	C119_1252_g	C12_2569_g	C120_277_g	C121_7930_g	C122_76_g	C123_1148_g	C124_6954_g	C125_6265_g	C126_9403_g	C127_2852_g	C128_9633_g	C129_923_g	C13_32_g	C130_1354_g	C131_7125_g	C132_2771_g	C133_974_g	C134_1661_g	C135_3314_g	C136_940_g	C137_859_g	C138_3071_g	C139_3420_g	C14_2123_g
416	ARAF001_77_g	ARAF002_2251_g	ARAF003_4141_g	ARAF004_5087_g	ARAF005_1518_g	ARAF006_4292_g	C1_2742_g	C10_4353_g	C100_1058_g	C103_3992_g	C104_963_g	C105_134_g	C106_1137_g	C107_6652_g	C108_4711_g	C109_3290_g	C11_1199_g	C110_100_g	C111_7350_g	C112_9079_g	C113_9418_g	C114_2130_g	C115_7664_g	C117_3791_g	C118_8407_g	C119_1251_g	C12_2568_g	C120_278_g	C121_7929_g	C122_75_g	C123_1147_g	C124_6953_g	C125_6264_g	C126_9402_g	C127_2851_g	C128_9632_g	C129_924_g	C13_33_g	C130_1353_g	C131_7126_g	C132_2770_g	C133_973_g	C134_1660_g	C135_3315_g	C136_941_g	C137_858_g	C138_3072_g	C139_3419_g	C14_2124_g
417	ARAF001_78_g	ARAF002_2252_g	ARAF003_4142_g	ARAF004_5088_g	ARAF005_1519_g	ARAF006_4293_g	C1_2741_g	C10_4352_g	C100_1057_g	C103_3993_g	C104_962_g	C105_135_g	C106_1138_g	C107_6651_g	C108_4712_g	C109_3289_g	C11_1198_g	C110_101_g	C111_7349_g	C112_9080_g	C113_9417_g	C114_2131_g	C115_7663_g	C117_3790_g	C118_8408_g	C119_1250_g	C12_2567_g	C120_279_g	C121_7928_g	C122_74_g	C123_1146_g	C124_6952_g	C125_6263_g	C126_9401_g	C127_2850_g	C128_9631_g	C129_925_g	C13_34_g	C130_1352_g	C131_7127_g	C132_2769_g	C133_972_g	C134_1659_g	C135_3316_g	C136_942_g	C137_857_g	C138_3073_g	C139_3418_g	C14_2125_g
418	ARAF001_79_g	ARAF002_2253_g	ARAF003_4143_g	ARAF004_5089_g	ARAF005_1520_g	ARAF006_4294_g	C1_2740_g	C10_4351_g	C100_1056_g	C103_3994_g	C104_961_g	C105_136_g	C106_1139_g	C107_6650_g	C108_4713_g	C109_3288_g	C11_1197_g	C110_102_g	C111_7348_g	C112_9081_g	C113_9416_g	C114_2132_g	C115_7662_g	C117_3789_g	C118_8409_g	C119_1249_g	C12_2566_g	C120_280_g	C121_7927_g	C122_73_g	C123_1145_g	C124_6951_g	C125_6262_g	C126_9400_g	C127_2849_g	C128_9630_g	C129_926_g	C13_35_g	C130_1351_g	C131_7128_g	C132_2768_g	C133_971_g	C134_1658_g	C135_3317_g	C136_943_g	C137_856_g	C138_3074_g	C139_3417_g	C14_2126_g
419	ARAF001_80_g	ARAF002_2254_g	ARAF003_4144_g	ARAF004_5090_g	ARAF005_1521_g	ARAF006_4295_g	C1_2739_g	C10_4350_g	C100_1055_g	C103_3995_g	C104_960_g	C105_137_g	C106_1140_g	C107_6649_g	C108_4714_g	C109_3287_g	C11_1196_g	C110_103_g	C111_7347_g	C112_9082_g	C113_9415_g	C114_2133_g	C115_7661_g	C117_3788_g	C118_8410_g	C119_1248_g	C12_2565_g	C120_281_g	C121_7926_g	C122_72_g	C123_1144_g	C124_6950_g	C125_6261_g	C126_9399_g	C127_2848_g	C128_9629_g	C129_927_g	C13_36_g	C130_1350_g	C131_7129_g	C132_2767_g	C133_970_g	C134_1657_g	C135_3318_g	C136_944_g	C137_855_g	C138_3075_g	C139_3416_g	C14_2127_g
420	ARAF001_81_g	ARAF002_2255_g	ARAF003_4145_g	ARAF004_5091_g	ARAF005_1522_g	ARAF006_4296_g	C1_2738_g	C10_4349_g	C100_1054_g	C103_3996_g	C104_959_g	C105_138_g	C106_1141_g	C107_6648_g	C108_4715_g	C109_3286_g	C11_1195_g	C110_104_g	C111_7346_g	C112_9083_g	C113_9414_g	C114_2134_g	C115_7660_g	C117_3787_g	C118_8411_g	C119_1247_g	C12_2564_g	C120_282_g	C121_7925_g	C122_71_g	C123_1143_g	C124_6949_g	C125_6260_g	C126_9398_g	C127_2847_g	C128_9628_g	C129_928_g	C13_37_g	C130_1349_g	C131_7130_g	C132_2766_g	C133_969_g	C134_1656_g	C135_3319_g	C136_945_g	C137_854_g	C138_3076_g	C139_3415_g	C14_2128_g
421	ARAF001_82_g	ARAF002_2256_g	ARAF003_4146_g	ARAF004_5092_g	ARAF005_1523_g	ARAF006_4297_g	C1_2737_g	C10_4348_g	C100_1053_g	C103_3997_g	C104_958_g	C105_139_g	C106_1142_g	C107_6647_g	C108_4716_g	C109_3285_g	C11_1194_g	C110_105_g	C111_7345_g	C112_9084_g	C113_9413_g	C114_2135_g	C115_7659_g	C117_3786_g	C118_8412_g	C119_1246_g	C12_2563_g	C120_283_g	C121_7924_g	C122_70_g	C123_1142_g	C124_6948_g	C125_6259_g	C126_9397_g	C127_2846_g	C128_9627_g	C129_929_g	C13_38_g	C130_1348_g	C131_7131_g	C132_2765_g	C133_968_g	C134_1655_g	C135_3320_g	C136_946_g	C137_853_g	C138_3077_g	C139_3414_g	C14_2129_g
422	ARAF001_83_g	ARAF002_2257_g	ARAF003_4147_g	ARAF004_5093_g	ARAF005_1524_g	ARAF006_4298_g	C1_2736_g	C10_4347_g	C100_1052_g	C103_3998_g	C104_957_g	C105_140_g	C106_1143_g	C107_6646_g	C108_4717_g	C109_3284_g	C11_1193_g	C110_106_g	C111_7344_g	C112_9085_g	C113_9412_g	C114_2136_g	C115_7658_g	C117_3785_g	C118_8413_g	C119_1245_g	C12_2562_g	C120_284_g	C121_7923_g	C122_69_g	C123_1141_g	C124_6947_g	C125_6258_g	C126_9396_g	C127_2845_g	C128_9626_g	C129_930_g	C13_39_g	C130_1347_g	C131_7132_g	C132_2764_g	C133_967_g	C134_1654_g	C135_3321_g	C136_947_g	C137_852_g	C138_3078_g	C139_3413_g	C14_2130_g
423	ARAF001_84_g	ARAF002_2258_g	ARAF003_4148_g	ARAF004_5094_g	ARAF005_1525_g	ARAF006_4299_g	C1_2735_g	C10_4346_g	C100_1051_g	C103_3999_g	C104_956_g	C105_141_g	C106_1144_g	C107_6645_g	C108_4718_g	C109_3283_g	C11_1192_g	C110_107_g	C111_7343_g	C112_9086_g	C113_9411_g	C114_2137_g	C115_7657_g	C117_3784_g	C118_8414_g	C119_1244_g	C12_2561_g	C120_285_g	C121_7922_g	C122_68_g	C123_1140_g	C124_6946_g	C125_6257_g	C126_9395_g	C127_2844_g	C128_9625_g	C129_931_g	C13_40_g	C130_1346_g	C131_7133_g	C132_2763_g	C133_966_g	C134_1653_g	C135_3322_g	C136_948_g	C137_851_g	C138_3079_g	C139_3412_g	C14_2131_g
424	ARAF001_85_g	ARAF002_2259_g	ARAF003_4149_g	ARAF004_5095_g	ARAF005_1526_g	ARAF006_4300_g	C1_2734_g	C10_4345_g	C100_1050_g	C103_4000_g	C104_955_g	C105_142_g	C106_1145_g	C107_6644_g	C108_4719_g	C109_3282_g	C11_1191_g	C110_108_g	C111_7342_g	C112_9087_g	C113_9410_g	C114_2138_g	C115_7656_g	C117_3783_g	C118_8415_g	C119_1243_g	C12_2560_g	C120_286_g	C121_7921_g	C122_67_g	C123_1139_g	C124_6945_g	C125_6256_g	C126_9394_g	C127_2843_g	C128_9624_g	C129_6522_g	C13_41_g	C130_1345_g	C131_7134_g	C132_2762_g	C133_965_g	C134_1652_g	C135_3323_g	C136_949_g	C137_850_g	C138_3080_g	C139_3411_g	C14_2132_g
425	ARAF001_86_g	ARAF002_2260_g	ARAF003_4150_g	ARAF004_5096_g	ARAF005_1527_g	ARAF006_4301_g	C1_2733_g	C10_4344_g	C100_1049_g	C103_4001_g	C104_954_g	C105_143_g	C106_1146_g	C107_6643_g	C108_4720_g	C109_3281_g	C11_1190_g	C110_109_g	C111_7341_g	C112_9088_g	C113_9409_g	C114_2139_g	C115_7655_g	C117_3782_g	C118_8416_g	C119_1242_g	C12_2559_g	C120_287_g	C121_1127_g	C122_66_g	C123_1138_g	C124_6944_g	C125_6255_g	C126_9393_g	C127_2842_g	C128_9623_g	C129_6523_g	C13_42_g	C130_1344_g	C131_7135_g	C132_2761_g	C133_964_g	C134_1651_g	C135_3324_g	C136_950_g	C137_849_g	C138_3081_g	C139_3410_g	C14_2133_g
426	ARAF001_87_g	ARAF002_2261_g	ARAF003_4151_g	ARAF004_5097_g	ARAF005_1528_g	ARAF006_4302_g	C1_2732_g	C10_4343_g	C100_1048_g	C103_4002_g	C104_953_g	C105_144_g	C106_1147_g	C107_6642_g	C108_4721_g	C109_3280_g	C11_1189_g	C110_110_g	C111_7340_g	C112_9089_g	C113_9408_g	C114_2140_g	C115_7654_g	C117_3781_g	C118_8417_g	C119_1241_g	C12_2558_g	C120_288_g	C121_1128_g	C122_65_g	C123_1137_g	C124_6943_g	C125_6254_g	C126_9392_g	C127_2841_g	C128_9622_g	C129_6524_g	C13_43_g	C130_1343_g	C131_7136_g	C132_2760_g	C133_963_g	C134_1650_g	C135_3325_g	C136_951_g	C137_848_g	C138_3082_g	C139_3409_g	C14_2134_g
427	ARAF001_88_g	ARAF002_2262_g	ARAF003_4152_g	ARAF004_5098_g	ARAF005_1529_g	ARAF006_4303_g	C1_2731_g	C10_4342_g	C100_1047_g	C103_4003_g	C104_952_g	C105_145_g	C106_1148_g	C107_6641_g	C108_4722_g	C109_3279_g	C11_1188_g	C110_111_g	C111_7339_g	C112_9090_g	C113_9407_g	C114_2141_g	C115_7653_g	C117_3780_g	C118_8418_g	C119_1240_g	C12_2557_g	C120_289_g	C121_1129_g	C122_64_g	C123_1136_g	C124_6942_g	C125_6253_g	C126_9391_g	C127_2840_g	C128_9621_g	C129_6525_g	C13_44_g	C130_1342_g	C131_7137_g	C132_2759_g	C133_962_g	C134_1649_g	C135_3326_g	C136_952_g	C137_847_g	C138_3083_g	C139_3408_g	C14_2135_g
428	ARAF001_89_g	ARAF002_2263_g	ARAF003_4153_g	ARAF004_5099_g	ARAF005_1530_g	ARAF006_4304_g	C1_2730_g	C10_4341_g	C100_1046_g	C103_4004_g	C104_951_g	C105_146_g	C106_1149_g	C107_6640_g	C108_4723_g	C109_3278_g	C11_1187_g	C110_112_g	C111_7338_g	C112_9091_g	C113_9406_g	C114_2142_g	C115_7652_g	C117_3779_g	C118_8419_g	C119_1239_g	C12_2556_g	C120_290_g	C121_1130_g	C122_63_g	C123_1135_g	C124_6941_g	C125_6252_g	C126_9390_g	C127_2839_g	C128_9620_g	C129_6526_g	C13_45_g	C130_1341_g	C131_7138_g	C132_2758_g	C133_961_g	C134_1648_g	C135_3327_g	C136_953_g	C137_846_g	C138_3084_g	C139_3407_g	C14_2136_g
429	ARAF001_90_g	ARAF002_2264_g	ARAF003_4154_g	ARAF004_5100_g	ARAF005_1531_g	ARAF006_4305_g	C1_2729_g	C10_4340_g	C100_1045_g	C103_4005_g	C104_950_g	C105_147_g	C106_1150_g	C107_6639_g	C108_4724_g	C109_3277_g	C11_1186_g	C110_113_g	C111_7337_g	C112_9092_g	C113_9405_g	C114_2143_g	C115_7651_g	C117_3778_g	C118_8420_g	C119_1238_g	C12_2555_g	C120_291_g	C121_1131_g	C122_62_g	C123_1134_g	C124_6940_g	C125_6251_g	C126_9389_g	C127_2838_g	C128_9619_g	C129_6527_g	C13_46_g	C130_1340_g	C131_7139_g	C132_2757_g	C133_960_g	C134_1647_g	C135_3328_g	C136_954_g	C137_845_g	C138_3085_g	C139_3406_g	C14_2137_g
430	ARAF001_143_g	ARAF002_1474_g	----------	ARAF004_1449_g	----------	ARAF006_6554_g	----------	C10_107_g	----------	C103_9609_g	C104_4501_g	C105_2066_g	C106_6798_g	C107_3886_g	----------	----------	C11_2580_g	----------	----------	----------	----------	C114_8143_g	C115_5902_g	C117_6997_g	C118_4725_g	----------	C12_4373_g	----------	C121_1478_g	C122_6850_g	----------	C124_8431_g	----------	C126_6618_g	----------	----------	C129_2847_g	C13_359_g	C130_8040_g	C131_6187_g	C132_4351_g	----------	----------	C135_9408_g	----------	----------	----------	C139_5630_g	C14_8283_g
431	ARAF001_144_g	ARAF002_1473_g	----------	ARAF004_1448_g	----------	ARAF006_6553_g	----------	C10_108_g	----------	C103_9608_g	C104_4502_g	C105_2067_g	C106_6799_g	C107_3885_g	----------	----------	C11_2581_g	----------	----------	----------	----------	C114_8144_g	C115_5901_g	C117_2050_g	C118_4724_g	----------	C12_4374_g	----------	C121_1477_g	C122_6851_g	----------	C124_8430_g	----------	C126_6617_g	----------	----------	C129_2846_g	C13_360_g	C130_8039_g	C131_6186_g	C132_4352_g	----------	----------	C135_9409_g	----------	----------	----------	C139_5631_g	C14_8282_g
432	ARAF001_145_g	ARAF002_1472_g	----------	ARAF004_1447_g	----------	ARAF006_6552_g	----------	C10_109_g	----------	C103_9607_g	C104_4503_g	C105_2068_g	C106_6800_g	C107_3884_g	----------	----------	C11_2582_g	----------	----------	----------	----------	C114_8145_g	C115_5900_g	C117_2049_g	C118_4723_g	----------	C12_4375_g	----------	C121_1476_g	C122_6852_g	----------	C124_8429_g	----------	C126_6616_g	----------	----------	C129_2845_g	C13_361_g	C130_8038_g	C131_6185_g	C132_4353_g	----------	----------	C135_9410_g	----------	----------	----------	C139_5632_g	C14_8281_g
433	ARAF001_146_g	ARAF002_1471_g	ARAF003_2036_g	ARAF004_1446_g	ARAF005_3737_g	ARAF006_6551_g	C1_1979_g	C10_6572_g	C100_8804_g	C103_9606_g	C104_4504_g	C105_2069_g	C106_6801_g	C107_3883_g	C108_5616_g	C109_6570_g	C11_2583_g	C110_5209_g	C111_6188_g	C112_71_g	C113_2723_g	C114_8146_g	C115_5899_g	C117_2048_g	C118_4722_g	C119_8723_g	C12_4376_g	C120_2131_g	C121_1475_g	C122_6853_g	C123_7927_g	C124_8428_g	C125_7123_g	C126_6615_g	C127_1054_g	C128_7616_g	C129_2844_g	C13_362_g	C130_8037_g	C131_6184_g	C132_4354_g	C133_112_g	C134_3520_g	C135_9411_g	C136_3908_g	C137_5650_g	C138_2419_g	C139_5633_g	C14_965_g
434	ARAF001_147_g	ARAF002_1470_g	ARAF003_2037_g	ARAF004_1445_g	ARAF005_3736_g	ARAF006_6550_g	C1_1978_g	C10_6571_g	C100_2367_g	C103_9605_g	C104_1578_g	C105_2070_g	C106_6802_g	C107_3882_g	C108_5615_g	C109_6569_g	C11_2584_g	C110_5208_g	C111_6187_g	C112_72_g	C113_2724_g	C114_8147_g	C115_5898_g	C117_2047_g	C118_4721_g	C119_8722_g	C12_4377_g	C120_2132_g	C121_1474_g	C122_6854_g	C123_2749_g	C124_8427_g	C125_7122_g	C126_7522_g	C127_1055_g	C128_7617_g	C129_2843_g	C13_363_g	C130_8036_g	C131_6183_g	C132_4355_g	C133_6438_g	C134_615_g	C135_9412_g	C136_3909_g	C137_3874_g	C138_2420_g	C139_5634_g	C14_966_g
435	ARAF001_148_g	ARAF002_1469_g	ARAF003_2038_g	ARAF004_1444_g	ARAF005_3735_g	ARAF006_6549_g	C1_1977_g	C10_6570_g	C100_2368_g	C103_9604_g	C104_1577_g	C105_2071_g	C106_6803_g	C107_3881_g	C108_5614_g	C109_6568_g	C11_2585_g	C110_5207_g	C111_6186_g	C112_73_g	C113_2725_g	C114_8148_g	C115_5897_g	C117_2046_g	C118_4720_g	C119_8721_g	C12_4378_g	C120_2133_g	C121_1473_g	C122_6855_g	C123_2750_g	C124_8426_g	C125_7121_g	C126_7523_g	C127_1056_g	C128_7618_g	C129_2842_g	C13_364_g	C130_8035_g	C131_6182_g	C132_4356_g	C133_6437_g	C134_616_g	C135_9413_g	C136_3910_g	C137_3873_g	C138_2421_g	C139_5635_g	C14_967_g
436	ARAF001_149_g	ARAF002_1468_g	ARAF003_2039_g	ARAF004_1443_g	ARAF005_3734_g	ARAF006_6548_g	C1_1976_g	C10_6569_g	C100_2369_g	C103_9603_g	C104_1576_g	C105_2072_g	C106_6804_g	C107_3880_g	C108_5613_g	C109_6567_g	C11_2586_g	C110_5206_g	C111_6185_g	C112_74_g	C113_2726_g	C114_8149_g	C115_5896_g	C117_2045_g	C118_4719_g	C119_8720_g	C12_4379_g	C120_2134_g	C121_1472_g	C122_6856_g	C123_2751_g	C124_8425_g	C125_7120_g	C126_7524_g	C127_1057_g	C128_7619_g	C129_2841_g	C13_365_g	C130_8034_g	C131_6181_g	C132_4357_g	C133_6436_g	C134_617_g	C135_9414_g	C136_3911_g	C137_3872_g	C138_2422_g	C139_5636_g	C14_968_g
437	ARAF001_150_g	ARAF002_1467_g	ARAF003_2040_g	ARAF004_1442_g	ARAF005_3733_g	ARAF006_6547_g	C1_1975_g	C10_6568_g	C100_2370_g	C103_9602_g	C104_1575_g	C105_2073_g	C106_6805_g	C107_3879_g	C108_5612_g	C109_6566_g	C11_2587_g	C110_5205_g	C111_1028_g	C112_75_g	C113_551_g	C114_8150_g	C115_5895_g	C117_2044_g	C118_4718_g	C119_8719_g	C12_4380_g	C120_2135_g	C121_1471_g	C122_6857_g	C123_2752_g	C124_8424_g	C125_7119_g	C126_7525_g	C127_2902_g	C128_7620_g	C129_2840_g	C13_366_g	C130_8033_g	C131_6180_g	C132_4358_g	C133_6435_g	C134_618_g	C135_9415_g	C136_3912_g	C137_3871_g	C138_3971_g	C139_5637_g	C14_969_g
438	ARAF001_151_g	ARAF002_1466_g	ARAF003_2041_g	ARAF004_1441_g	ARAF005_3732_g	ARAF006_6546_g	C1_1974_g	C10_6567_g	C100_2371_g	C103_9601_g	C104_1574_g	C105_2074_g	C106_6806_g	C107_3878_g	C108_5611_g	C109_6565_g	C11_2588_g	C110_5204_g	C111_1027_g	C112_76_g	C113_550_g	C114_8151_g	C115_5894_g	C117_2043_g	C118_4717_g	C119_8718_g	C12_4381_g	C120_2136_g	C121_1470_g	C122_6858_g	C123_2753_g	C124_8423_g	C125_7118_g	C126_7526_g	C127_2903_g	C128_7621_g	C129_2839_g	C13_367_g	C130_8032_g	C131_6179_g	C132_4359_g	C133_6434_g	C134_619_g	C135_9416_g	C136_3913_g	C137_3870_g	C138_3972_g	C139_5638_g	C14_970_g
439	ARAF001_152_g	ARAF002_1465_g	ARAF003_2042_g	ARAF004_1440_g	ARAF005_3731_g	ARAF006_6545_g	C1_1973_g	C10_6566_g	C100_2372_g	C103_9600_g	C104_1573_g	C105_2075_g	C106_6807_g	C107_3877_g	C108_5610_g	C109_6564_g	C11_2589_g	C110_5203_g	C111_1026_g	C112_77_g	C113_549_g	C114_8152_g	C115_5893_g	C117_2042_g	C118_4716_g	C119_8717_g	C12_4382_g	C120_2137_g	C121_1469_g	C122_6859_g	C123_2754_g	C124_8422_g	C125_7117_g	C126_7527_g	C127_2904_g	C128_7622_g	C129_2838_g	C13_368_g	C130_8031_g	C131_6178_g	C132_4360_g	C133_6433_g	C134_620_g	C135_9417_g	C136_3914_g	C137_3869_g	C138_3973_g	C139_5639_g	C14_971_g
440	ARAF001_153_g	ARAF002_1464_g	ARAF003_2043_g	ARAF004_1439_g	ARAF005_3730_g	ARAF006_6544_g	C1_1972_g	C10_6565_g	C100_2373_g	C103_9599_g	C104_1572_g	C105_2076_g	C106_6808_g	C107_3876_g	C108_5609_g	C109_6563_g	C11_2590_g	C110_5202_g	C111_1025_g	C112_78_g	C113_548_g	C114_8153_g	C115_5892_g	C117_2041_g	C118_4715_g	C119_8716_g	C12_4383_g	C120_2138_g	C121_1468_g	C122_6860_g	C123_2755_g	C124_8421_g	C125_7116_g	C126_7528_g	C127_2905_g	C128_7623_g	C129_3769_g	C13_369_g	C130_8030_g	C131_6177_g	C132_4361_g	C133_6432_g	C134_621_g	C135_9418_g	C136_3915_g	C137_3868_g	C138_3974_g	C139_5640_g	C14_972_g
441	ARAF001_154_g	ARAF002_1463_g	ARAF003_2044_g	ARAF004_1438_g	ARAF005_3729_g	ARAF006_6543_g	C1_1971_g	C10_6564_g	C100_2374_g	C103_9598_g	C104_1571_g	C105_2077_g	C106_6809_g	C107_3875_g	C108_5608_g	C109_6562_g	C11_2591_g	C110_5201_g	C111_1024_g	C112_79_g	C113_547_g	C114_8154_g	C115_5891_g	C117_2040_g	C118_4714_g	C119_8715_g	C12_4384_g	C120_2139_g	C121_1467_g	C122_6861_g	C123_2756_g	C124_8420_g	C125_7115_g	C126_7529_g	C127_2906_g	C128_7624_g	C129_3768_g	C13_370_g	C130_8029_g	C131_6176_g	C132_4362_g	C133_6431_g	C134_622_g	C135_9419_g	C136_3916_g	C137_3867_g	C138_3975_g	C139_5641_g	C14_973_g
442	ARAF001_155_g	ARAF002_1462_g	ARAF003_2045_g	ARAF004_1437_g	ARAF005_3728_g	ARAF006_6542_g	C1_1970_g	C10_6563_g	C100_2375_g	C103_9597_g	C104_1570_g	C105_2078_g	C106_6810_g	C107_3874_g	C108_5607_g	C109_6561_g	C11_2592_g	C110_5200_g	C111_1023_g	C112_80_g	C113_546_g	C114_8155_g	C115_5890_g	C117_2039_g	C118_4713_g	C119_8714_g	C12_4385_g	C120_2140_g	C121_1466_g	C122_6862_g	C123_2757_g	C124_8419_g	C125_7114_g	C126_7530_g	C127_2907_g	C128_7625_g	C129_3767_g	C13_371_g	C130_8028_g	C131_6175_g	C132_4363_g	C133_6430_g	C134_623_g	C135_9420_g	C136_3917_g	C137_3866_g	C138_3976_g	C139_5642_g	C14_974_g
443	ARAF001_156_g	ARAF002_1461_g	ARAF003_2046_g	ARAF004_1436_g	ARAF005_3727_g	ARAF006_3377_g	C1_1969_g	C10_6593_g	C100_2376_g	C103_9596_g	C104_1569_g	C105_6523_g	C106_8209_g	C107_3873_g	C108_5606_g	C109_6560_g	C11_7812_g	C110_5199_g	C111_1022_g	C112_81_g	C113_545_g	C114_8156_g	C115_2737_g	C117_2038_g	C118_4712_g	C119_8713_g	C12_6760_g	C120_2141_g	C121_1465_g	C122_6863_g	C123_2758_g	C124_8418_g	C125_7113_g	C126_7531_g	C127_2908_g	C128_7626_g	C129_3766_g	C13_372_g	C130_8027_g	C131_5501_g	C132_6906_g	C133_6429_g	C134_624_g	C135_2239_g	C136_3918_g	C137_3865_g	C138_3977_g	C139_5643_g	C14_975_g
444	ARAF001_335_g	ARAF002_8487_g	ARAF003_8240_g	ARAF004_4952_g	ARAF005_2730_g	ARAF006_7694_g	C1_8119_g	C10_2659_g	C100_3602_g	C103_7101_g	C104_4273_g	C105_4224_g	C106_3766_g	C107_1424_g	C108_3127_g	C109_3412_g	C11_8051_g	C110_4928_g	C111_7944_g	C112_3135_g	C113_1145_g	C114_6871_g	C115_3727_g	C117_5307_g	C118_2283_g	C119_8773_g	C12_6062_g	C120_7266_g	C121_6171_g	C122_7298_g	C123_4516_g	C124_5334_g	C125_3246_g	C126_3056_g	C127_5240_g	C128_883_g	C129_5827_g	C13_9327_g	C130_3965_g	C131_6325_g	C132_7134_g	C133_5979_g	C134_5757_g	C135_7278_g	C136_1582_g	C137_9227_g	C138_6703_g	C139_9664_g	C14_7002_g
445	ARAF001_336_g	ARAF002_8486_g	ARAF003_8241_g	ARAF004_4953_g	ARAF005_2731_g	ARAF006_7695_g	C1_8120_g	C10_2660_g	C100_3601_g	C103_7100_g	C104_4272_g	C105_4225_g	C106_3767_g	C107_1423_g	C108_3126_g	C109_3413_g	C11_8052_g	C110_4929_g	C111_7943_g	C112_3136_g	C113_1146_g	C114_6870_g	C115_3726_g	C117_5308_g	C118_2282_g	C119_8774_g	C12_6061_g	C120_7265_g	C121_6172_g	C122_7299_g	C123_4517_g	C124_5333_g	C125_3245_g	C126_3055_g	C127_5239_g	C128_884_g	C129_5826_g	C13_9328_g	C130_3966_g	C131_6326_g	C132_7135_g	C133_5980_g	C134_5758_g	C135_7279_g	C136_1583_g	C137_9226_g	C138_6702_g	C139_9663_g	C14_7001_g
446	ARAF001_337_g	ARAF002_8485_g	ARAF003_8242_g	ARAF004_4954_g	ARAF005_2732_g	ARAF006_7696_g	C1_8121_g	C10_2661_g	C100_3600_g	C103_7099_g	C104_4271_g	C105_4226_g	C106_3768_g	C107_1422_g	C108_3125_g	C109_3414_g	C11_8053_g	C110_4930_g	C111_7942_g	C112_3137_g	C113_1147_g	C114_6869_g	C115_3725_g	C117_5309_g	C118_2281_g	C119_8775_g	C12_6060_g	C120_7264_g	C121_6173_g	C122_7300_g	C123_4518_g	C124_5332_g	C125_1604_g	C126_3054_g	C127_5238_g	C128_885_g	C129_5825_g	C13_9329_g	C130_3967_g	C131_6327_g	C132_7136_g	C133_5981_g	C134_5759_g	C135_7280_g	C136_1584_g	C137_9225_g	C138_6701_g	C139_9662_g	C14_7000_g
447	ARAF001_338_g	ARAF002_8484_g	ARAF003_8243_g	ARAF004_4955_g	ARAF005_2733_g	ARAF006_7697_g	C1_8122_g	C10_2662_g	C100_3599_g	C103_7098_g	C104_4270_g	C105_4227_g	C106_3769_g	C107_1421_g	C108_3124_g	C109_3415_g	C11_8054_g	C110_4931_g	C111_7941_g	C112_3138_g	C113_1148_g	C114_6868_g	C115_3724_g	C117_5310_g	C118_2280_g	C119_8776_g	C12_6059_g	C120_7263_g	C121_6174_g	C122_7301_g	C123_4519_g	C124_5331_g	C125_1603_g	C126_3053_g	C127_5237_g	C128_886_g	C129_5824_g	C13_9330_g	C130_3968_g	C131_6328_g	C132_7137_g	C133_5982_g	C134_5760_g	C135_7281_g	C136_1585_g	C137_9224_g	C138_6700_g	C139_9661_g	C14_6999_g
448	ARAF001_339_g	ARAF002_8483_g	ARAF003_8244_g	ARAF004_4956_g	ARAF005_8450_g	ARAF006_7698_g	C1_8123_g	C10_2663_g	C100_3598_g	C103_7097_g	C104_4269_g	C105_4228_g	C106_3770_g	C107_1420_g	C108_3123_g	C109_3416_g	C11_8055_g	C110_4932_g	C111_7940_g	C112_3139_g	C113_1149_g	C114_6867_g	C115_3723_g	C117_5311_g	C118_2279_g	C119_8777_g	C12_6058_g	C120_7262_g	C121_6175_g	C122_7302_g	C123_4520_g	C124_5330_g	C125_1602_g	C126_3052_g	C127_5442_g	C128_887_g	C129_5823_g	C13_9331_g	C130_3969_g	C131_6329_g	C132_7138_g	C133_5983_g	C134_5761_g	C135_7282_g	C136_1586_g	C137_9223_g	C138_6699_g	C139_9660_g	C14_6998_g
449	ARAF001_340_g	ARAF002_8482_g	ARAF003_8245_g	ARAF004_4957_g	ARAF005_8451_g	ARAF006_7699_g	C1_8124_g	C10_2664_g	C100_3597_g	C103_7096_g	C104_4268_g	C105_4229_g	C106_3771_g	C107_1419_g	C108_3122_g	C109_3417_g	C11_8056_g	C110_4933_g	C111_7939_g	C112_3140_g	C113_1150_g	C114_6866_g	C115_3722_g	C117_5312_g	C118_2278_g	C119_8778_g	C12_6057_g	C120_7261_g	C121_6176_g	C122_7303_g	C123_4521_g	C124_5329_g	C125_1601_g	C126_3051_g	C127_5443_g	C128_888_g	C129_5822_g	C13_9332_g	C130_3970_g	C131_6330_g	C132_7139_g	C133_5984_g	C134_5762_g	C135_7283_g	C136_1587_g	C137_9222_g	C138_6698_g	C139_9659_g	C14_6997_g
450	ARAF001_341_g	ARAF002_8481_g	ARAF003_8246_g	ARAF004_4958_g	ARAF005_8452_g	ARAF006_7700_g	C1_8125_g	C10_2665_g	C100_3596_g	C103_7095_g	C104_4267_g	C105_4230_g	C106_3772_g	C107_1418_g	C108_3121_g	C109_3418_g	C11_8057_g	C110_4934_g	C111_7938_g	C112_3141_g	C113_1151_g	C114_6865_g	C115_3721_g	C117_5313_g	C118_2277_g	C119_8779_g	C12_6056_g	C120_7260_g	C121_6177_g	C122_7304_g	C123_4522_g	C124_5328_g	C125_1600_g	C126_3050_g	C127_5444_g	C128_5283_g	C129_5821_g	C13_9333_g	C130_3971_g	C131_6331_g	C132_7140_g	C133_5985_g	C134_5763_g	C135_7284_g	C136_1588_g	C137_9221_g	C138_6697_g	C139_9658_g	C14_6996_g
451	ARAF001_342_g	ARAF002_8480_g	ARAF003_8247_g	ARAF004_4959_g	ARAF005_8453_g	ARAF006_7701_g	C1_8126_g	C10_2666_g	C100_3595_g	C103_7094_g	C104_4266_g	C105_4231_g	C106_3773_g	C107_1417_g	C108_3120_g	C109_3419_g	C11_8058_g	C110_4935_g	C111_7937_g	C112_3142_g	C113_1152_g	C114_6864_g	C115_3720_g	C117_5314_g	C118_2276_g	C119_8780_g	C12_6055_g	C120_7259_g	C121_6178_g	C122_7305_g	C123_4523_g	C124_5327_g	C125_1599_g	C126_3049_g	C127_5445_g	C128_5284_g	C129_5820_g	C13_9334_g	C130_3972_g	C131_6332_g	C132_7141_g	C133_5986_g	C134_5764_g	C135_7285_g	C136_1589_g	C137_9220_g	C138_6696_g	C139_9657_g	C14_6995_g
452	ARAF001_343_g	ARAF002_8479_g	ARAF003_8248_g	ARAF004_4960_g	ARAF005_8454_g	ARAF006_7702_g	C1_8127_g	C10_2667_g	C100_3594_g	C103_7093_g	C104_4265_g	C105_4232_g	C106_3774_g	C107_1416_g	C108_3119_g	C109_3420_g	C11_8059_g	C110_4936_g	C111_7936_g	C112_3143_g	C113_1153_g	C114_6863_g	C115_3719_g	C117_5315_g	C118_2275_g	C119_8781_g	C12_6054_g	C120_7258_g	C121_6179_g	C122_7306_g	C123_4524_g	C124_5326_g	C125_1598_g	C126_3048_g	C127_5446_g	C128_5285_g	C129_5819_g	C13_9335_g	C130_3973_g	C131_6333_g	C132_7142_g	C133_5987_g	C134_5765_g	C135_7286_g	C136_1590_g	C137_9219_g	C138_6695_g	C139_9656_g	C14_6994_g
453	ARAF001_344_g	ARAF002_8478_g	ARAF003_8249_g	ARAF004_4961_g	ARAF005_8455_g	ARAF006_7703_g	C1_8128_g	C10_2668_g	C100_3593_g	C103_7092_g	C104_4264_g	C105_4233_g	C106_3775_g	C107_1415_g	C108_3118_g	C109_3421_g	C11_8060_g	C110_4937_g	C111_7935_g	C112_3144_g	C113_1154_g	C114_6862_g	C115_3718_g	C117_5316_g	C118_2274_g	C119_8782_g	C12_6053_g	C120_7257_g	C121_6180_g	C122_7307_g	C123_4525_g	C124_5325_g	C125_1597_g	C126_3047_g	C127_5447_g	C128_5286_g	C129_5818_g	C13_9336_g	C130_3974_g	C131_6334_g	C132_7143_g	C133_5988_g	C134_5766_g	C135_7287_g	C136_1591_g	C137_9218_g	C138_6694_g	C139_9655_g	C14_6993_g
454	ARAF001_345_g	ARAF002_8477_g	ARAF003_8250_g	ARAF004_4962_g	ARAF005_8456_g	ARAF006_7704_g	C1_8129_g	C10_2669_g	C100_3592_g	C103_7091_g	C104_4263_g	C105_4234_g	C106_3776_g	C107_1414_g	C108_3117_g	C109_3422_g	C11_8061_g	C110_4938_g	C111_7934_g	C112_3145_g	C113_1155_g	C114_6861_g	C115_3717_g	C117_5317_g	C118_2273_g	C119_8783_g	C12_6052_g	C120_7256_g	C121_6181_g	C122_7308_g	C123_4526_g	C124_5324_g	C125_1596_g	C126_3046_g	C127_5448_g	C128_5287_g	C129_5817_g	C13_9337_g	C130_3975_g	C131_6335_g	C132_7144_g	C133_5989_g	C134_5767_g	C135_7288_g	C136_1592_g	C137_9217_g	C138_6693_g	C139_9654_g	C14_6992_g
455	ARAF001_346_g	ARAF002_8476_g	ARAF003_8251_g	ARAF004_4963_g	ARAF005_8457_g	ARAF006_7705_g	C1_8130_g	C10_2670_g	C100_3591_g	C103_7090_g	C104_4262_g	C105_4235_g	C106_3777_g	C107_1413_g	C108_3116_g	C109_3423_g	C11_8062_g	C110_4939_g	C111_7933_g	C112_3146_g	C113_1156_g	C114_6860_g	C115_3716_g	C117_5318_g	C118_2272_g	C119_8784_g	C12_6051_g	C120_7255_g	C121_6182_g	C122_7309_g	C123_4527_g	C124_5323_g	C125_1595_g	C126_3045_g	C127_5449_g	C128_5288_g	C129_5816_g	C13_9338_g	C130_3976_g	C131_6336_g	C132_7145_g	C133_5990_g	C134_5768_g	C135_7289_g	C136_1593_g	C137_9216_g	C138_6692_g	C139_9653_g	C14_6991_g
456	ARAF001_347_g	ARAF002_8475_g	ARAF003_8252_g	ARAF004_4964_g	ARAF005_8458_g	ARAF006_7706_g	C1_8131_g	C10_2671_g	C100_3590_g	C103_7089_g	C104_4261_g	C105_4236_g	C106_3778_g	C107_1412_g	C108_3115_g	C109_3424_g	C11_8063_g	C110_4940_g	C111_7932_g	C112_3147_g	C113_1157_g	C114_6859_g	C115_3715_g	C117_5319_g	C118_2271_g	C119_8785_g	C12_6050_g	C120_7254_g	C121_6183_g	C122_7310_g	C123_4528_g	C124_5322_g	C125_1594_g	C126_3044_g	C127_5450_g	C128_5289_g	C129_5815_g	C13_9339_g	C130_3977_g	C131_6337_g	C132_7146_g	C133_5991_g	C134_5769_g	C135_7290_g	C136_155_g	C137_9215_g	C138_6691_g	C139_9652_g	C14_6990_g
457	ARAF001_348_g	ARAF002_8474_g	ARAF003_8253_g	ARAF004_4965_g	ARAF005_8459_g	ARAF006_7707_g	C1_8132_g	C10_2672_g	C100_3589_g	C103_7088_g	C104_4260_g	C105_4237_g	C106_3779_g	C107_1411_g	C108_3114_g	C109_3425_g	C11_8064_g	C110_4941_g	C111_7931_g	C112_3148_g	C113_1158_g	C114_6858_g	C115_3714_g	C117_5320_g	C118_2270_g	C119_8786_g	C12_6049_g	C120_7253_g	C121_6184_g	C122_7311_g	C123_4529_g	C124_5321_g	C125_1593_g	C126_3043_g	C127_5451_g	C128_5290_g	C129_5814_g	C13_9340_g	C130_3978_g	C131_6338_g	C132_7147_g	C133_5992_g	C134_5770_g	C135_7291_g	C136_154_g	C137_9214_g	C138_6690_g	C139_9651_g	C14_6989_g
458	ARAF001_349_g	ARAF002_8473_g	ARAF003_8254_g	ARAF004_4966_g	ARAF005_8460_g	ARAF006_7708_g	C1_8133_g	C10_2673_g	C100_3588_g	C103_7087_g	C104_4259_g	C105_4238_g	C106_3780_g	C107_1410_g	C108_3113_g	C109_3426_g	C11_8065_g	C110_4942_g	C111_7930_g	C112_3149_g	C113_1159_g	C114_6857_g	C115_3713_g	C117_5321_g	C118_2269_g	C119_8787_g	C12_6048_g	C120_7252_g	C121_6185_g	C122_7312_g	C123_4530_g	C124_5320_g	C125_1592_g	C126_3042_g	C127_5452_g	C128_5291_g	C129_5813_g	C13_9341_g	C130_3979_g	C131_6339_g	C132_7148_g	C133_5993_g	C134_5771_g	C135_7292_g	C136_153_g	C137_9213_g	C138_6689_g	C139_9650_g	C14_6988_g
459	ARAF001_350_g	ARAF002_8472_g	ARAF003_8255_g	ARAF004_4967_g	ARAF005_8461_g	ARAF006_7709_g	C1_8134_g	C10_2674_g	C100_3587_g	C103_7086_g	C104_4258_g	C105_4239_g	C106_3781_g	C107_1409_g	C108_3112_g	C109_3427_g	C11_8066_g	C110_4943_g	C111_7929_g	C112_3150_g	C113_1160_g	C114_6856_g	C115_3712_g	C117_5322_g	C118_2268_g	C119_8788_g	C12_6047_g	C120_7251_g	C121_6186_g	C122_7313_g	C123_4531_g	C124_5319_g	C125_1591_g	C126_3041_g	C127_5453_g	C128_5292_g	C129_5812_g	C13_9342_g	C130_3980_g	C131_6340_g	C132_7149_g	C133_5994_g	C134_5772_g	C135_7293_g	C136_152_g	C137_9212_g	C138_6688_g	C139_9649_g	C14_6987_g
460	ARAF001_351_g	ARAF002_8471_g	ARAF003_8256_g	ARAF004_4968_g	ARAF005_8462_g	ARAF006_7710_g	C1_8135_g	C10_2675_g	C100_3586_g	C103_7085_g	C104_4257_g	C105_4240_g	C106_3782_g	C107_1408_g	C108_3111_g	C109_3428_g	C11_8067_g	C110_4944_g	C111_7928_g	C112_3151_g	C113_1161_g	C114_6855_g	C115_3711_g	C117_5323_g	C118_2267_g	C119_8789_g	C12_6046_g	C120_7250_g	C121_6187_g	C122_7314_g	C123_4532_g	C124_5318_g	C125_1590_g	C126_3040_g	C127_5454_g	C128_5293_g	C129_5811_g	C13_9343_g	C130_3981_g	C131_6341_g	C132_7150_g	C133_5995_g	C134_5773_g	C135_7294_g	C136_151_g	C137_9211_g	C138_6687_g	C139_9648_g	C14_6986_g
461	ARAF001_352_g	ARAF002_8470_g	ARAF003_8257_g	ARAF004_4969_g	ARAF005_8463_g	ARAF006_7711_g	C1_8136_g	C10_2676_g	C100_3585_g	C103_7084_g	C104_4256_g	C105_4241_g	C106_3783_g	C107_1407_g	C108_3110_g	C109_3429_g	C11_8068_g	C110_4945_g	C111_7927_g	C112_3152_g	C113_1162_g	C114_6854_g	C115_3710_g	C117_5324_g	C118_2266_g	C119_8790_g	C12_6045_g	C120_7249_g	C121_6188_g	C122_7315_g	----------	C124_5317_g	C125_1589_g	C126_3039_g	C127_5455_g	C128_5294_g	C129_5810_g	C13_9344_g	C130_3982_g	C131_6342_g	C132_7151_g	C133_5996_g	C134_5774_g	C135_7295_g	C136_150_g	C137_9210_g	C138_6686_g	C139_9647_g	C14_6985_g
462	ARAF001_353_g	ARAF002_5705_g	ARAF003_2138_g	ARAF004_2609_g	ARAF005_3893_g	ARAF006_7238_g	C1_2932_g	C10_9463_g	C100_5262_g	C103_9548_g	C104_2414_g	C105_7528_g	C106_6540_g	C107_8141_g	C108_5547_g	C109_6858_g	C11_4260_g	C110_194_g	C111_8848_g	C112_956_g	C113_4900_g	C114_6318_g	C115_6653_g	C117_2729_g	C118_8167_g	C119_3328_g	C12_7832_g	C120_9086_g	C121_3482_g	C122_4636_g	C123_5978_g	C124_9612_g	C125_4737_g	C126_3287_g	C127_6670_g	C128_3387_g	C129_7025_g	C13_6796_g	C130_2860_g	C131_659_g	C132_1097_g	C133_9020_g	C134_3350_g	C135_6561_g	C136_3364_g	C137_9805_g	C138_8066_g	C139_4397_g	C14_2987_g
463	ARAF001_354_g	ARAF002_5704_g	ARAF003_2139_g	ARAF004_2608_g	ARAF005_3894_g	ARAF006_7239_g	C1_2933_g	C10_9464_g	C100_5263_g	C103_9549_g	C104_2413_g	C105_7527_g	C106_6541_g	C107_8140_g	C108_5546_g	C109_6130_g	C11_4259_g	C110_195_g	C111_8847_g	C112_957_g	C113_4901_g	C114_6319_g	C115_6654_g	C117_2728_g	C118_8166_g	C119_3329_g	C12_7831_g	C120_9087_g	C121_3481_g	C122_4637_g	C123_5979_g	C124_9613_g	C125_4736_g	C126_3286_g	C127_6669_g	C128_3388_g	C129_7024_g	C13_6797_g	C130_2861_g	C131_660_g	C132_1098_g	C133_9019_g	C134_3349_g	C135_6562_g	C136_3365_g	C137_9806_g	C138_8067_g	C139_4396_g	C14_2986_g
464	ARAF001_355_g	ARAF002_5703_g	ARAF003_4007_g	ARAF004_2607_g	ARAF005_4163_g	ARAF006_7240_g	C1_2934_g	C10_9465_g	C100_5264_g	C103_9550_g	C104_2412_g	C105_7526_g	C106_6542_g	C107_8139_g	C108_5545_g	C109_6129_g	C11_4258_g	C110_196_g	C111_8846_g	C112_958_g	C113_4902_g	C114_6320_g	C115_6655_g	C117_2727_g	C118_8165_g	C119_3330_g	C12_7830_g	C120_2863_g	C121_3480_g	C122_4638_g	C123_5980_g	C124_9614_g	C125_4735_g	C126_2915_g	C127_1156_g	C128_5320_g	C129_7023_g	C13_6798_g	C130_3419_g	C131_285_g	C132_7289_g	C133_9018_g	C134_3348_g	C135_5220_g	C136_1712_g	C137_1311_g	C138_8068_g	C139_4395_g	C14_2985_g
465	ARAF001_356_g	ARAF002_5702_g	ARAF003_4006_g	ARAF004_2606_g	ARAF005_4164_g	ARAF006_7241_g	C1_2935_g	C10_9466_g	C100_5265_g	C103_9551_g	C104_2411_g	C105_7525_g	C106_6543_g	C107_8138_g	C108_5544_g	C109_6128_g	C11_4257_g	C110_197_g	C111_8845_g	C112_959_g	C113_4903_g	C114_6321_g	C115_6656_g	C117_2726_g	C118_8164_g	C119_3331_g	C12_7829_g	C120_2862_g	C121_3479_g	C122_4639_g	C123_5981_g	C124_9615_g	C125_4734_g	C126_2916_g	C127_1155_g	C128_5319_g	C129_7022_g	C13_6799_g	C130_3420_g	C131_284_g	C132_7290_g	C133_9017_g	C134_3347_g	C135_5221_g	C136_1711_g	C137_1312_g	C138_8069_g	C139_4394_g	C14_2984_g
466	ARAF001_357_g	ARAF002_5701_g	ARAF003_4005_g	ARAF004_2605_g	ARAF005_4165_g	ARAF006_7242_g	C1_2936_g	C10_9467_g	C100_5266_g	C103_9552_g	C104_2410_g	C105_7524_g	C106_6544_g	C107_8137_g	C108_5543_g	C109_6127_g	C11_4256_g	C110_198_g	C111_8844_g	C112_960_g	C113_4904_g	C114_6322_g	C115_6657_g	C117_2725_g	C118_8163_g	C119_3332_g	C12_7828_g	C120_2861_g	C121_3478_g	C122_4640_g	C123_5982_g	C124_9616_g	C125_4733_g	C126_2917_g	C127_1154_g	C128_5318_g	C129_7021_g	C13_6800_g	C130_3421_g	C131_283_g	C132_7291_g	C133_9016_g	C134_3346_g	C135_5222_g	C136_1710_g	C137_1313_g	C138_8070_g	C139_4393_g	C14_2983_g
467	ARAF001_358_g	ARAF002_5700_g	ARAF003_4004_g	ARAF004_2604_g	ARAF005_4166_g	ARAF006_7243_g	C1_2937_g	C10_9468_g	C100_5267_g	C103_9553_g	C104_2409_g	C105_7523_g	C106_6545_g	C107_8136_g	C108_5542_g	C109_6126_g	C11_4255_g	C110_199_g	C111_8843_g	C112_961_g	C113_4905_g	C114_6323_g	C115_6658_g	C117_2724_g	C118_8162_g	C119_3333_g	C12_7827_g	C120_2860_g	C121_3477_g	C122_4641_g	C123_5983_g	C124_9617_g	C125_4732_g	C126_2918_g	C127_1153_g	C128_5317_g	C129_7020_g	C13_6801_g	C130_3422_g	C131_282_g	C132_7292_g	C133_9015_g	C134_3345_g	C135_5223_g	C136_1709_g	C137_1314_g	C138_8071_g	C139_4392_g	C14_2982_g
468	ARAF001_359_g	ARAF002_5699_g	ARAF003_4003_g	ARAF004_2603_g	ARAF005_4167_g	ARAF006_7244_g	C1_2938_g	C10_9469_g	C100_5268_g	C103_9554_g	C104_2408_g	C105_7522_g	C106_6546_g	C107_8135_g	C108_5541_g	C109_6125_g	C11_4254_g	C110_200_g	C111_8842_g	C112_962_g	C113_4906_g	C114_6324_g	C115_6659_g	C117_2723_g	C118_8161_g	C119_3334_g	C12_7826_g	C120_2859_g	C121_3476_g	C122_4642_g	C123_5984_g	C124_9618_g	C125_4731_g	C126_2919_g	C127_1152_g	C128_5316_g	C129_7019_g	C13_6802_g	C130_3423_g	C131_281_g	C132_7293_g	C133_9014_g	C134_3344_g	C135_5224_g	C136_1708_g	C137_1315_g	C138_8072_g	C139_4391_g	C14_2981_g
469	ARAF001_360_g	ARAF002_5698_g	ARAF003_4002_g	ARAF004_2602_g	ARAF005_4168_g	ARAF006_7245_g	C1_2939_g	C10_9470_g	C100_5269_g	C103_9555_g	C104_2407_g	C105_7521_g	C106_6547_g	C107_8134_g	C108_5540_g	C109_6124_g	C11_4253_g	C110_201_g	C111_8841_g	C112_963_g	C113_4907_g	C114_1783_g	C115_2985_g	C117_2722_g	C118_8160_g	C119_2920_g	C12_7825_g	C120_2858_g	C121_3475_g	C122_4643_g	C123_5985_g	C124_9619_g	C125_4730_g	C126_2920_g	C127_1151_g	----------	C129_7018_g	C13_6803_g	C130_3424_g	C131_280_g	C132_7294_g	C133_9013_g	C134_3343_g	C135_5225_g	C136_1707_g	C137_1316_g	C138_8073_g	C139_4390_g	C14_2980_g
470	ARAF001_361_g	ARAF002_5697_g	ARAF003_2400_g	ARAF004_7645_g	ARAF005_4170_g	ARAF006_6403_g	C1_7646_g	C10_7316_g	C100_5030_g	C103_6345_g	C104_3335_g	C105_4200_g	C106_709_g	C107_167_g	C108_4803_g	C109_466_g	C11_6771_g	C110_4802_g	C111_6228_g	C112_1616_g	C113_3286_g	C114_3358_g	C115_9496_g	C117_4790_g	C118_2732_g	C119_2985_g	C12_6044_g	C120_5180_g	C121_4649_g	C122_5896_g	C123_925_g	C124_4267_g	C125_3254_g	C126_6134_g	C127_1832_g	C128_247_g	C129_8850_g	C13_2638_g	C130_5357_g	C131_8750_g	C132_2180_g	C133_2650_g	C134_727_g	C135_8443_g	C136_2920_g	C137_5138_g	C138_3468_g	C139_6749_g	C14_1460_g
471	ARAF001_362_g	ARAF002_5696_g	ARAF003_2401_g	ARAF004_7644_g	ARAF005_3774_g	ARAF006_6402_g	C1_7647_g	C10_7317_g	C100_5029_g	C103_6344_g	C104_3336_g	C105_4199_g	C106_708_g	C107_166_g	C108_4802_g	C109_467_g	C11_6770_g	C110_4801_g	C111_6229_g	C112_1617_g	C113_3287_g	C114_3357_g	C115_9495_g	C117_4789_g	C118_2731_g	C119_2986_g	C12_6043_g	C120_5179_g	C121_4650_g	C122_5895_g	C123_924_g	C124_4266_g	C125_3253_g	C126_6135_g	C127_1831_g	C128_248_g	C129_8849_g	C13_2637_g	C130_5356_g	C131_8749_g	C132_2179_g	C133_2649_g	C134_728_g	C135_8442_g	C136_2919_g	C137_5139_g	C138_3467_g	C139_6748_g	C14_1459_g
472	ARAF001_363_g	ARAF002_5695_g	ARAF003_2402_g	ARAF004_7643_g	ARAF005_3775_g	ARAF006_6401_g	C1_7648_g	C10_7318_g	C100_5028_g	C103_6343_g	C104_3337_g	C105_4198_g	C106_707_g	C107_165_g	C108_4801_g	C109_468_g	C11_6769_g	C110_4800_g	C111_6230_g	C112_1618_g	C113_3288_g	C114_3356_g	C115_9494_g	C117_4788_g	C118_2730_g	C119_2987_g	C12_6042_g	C120_5178_g	C121_4651_g	C122_5894_g	C123_923_g	C124_4265_g	C125_3252_g	C126_6136_g	C127_4380_g	C128_249_g	C129_8848_g	C13_2636_g	C130_5355_g	C131_8748_g	C132_2178_g	C133_2648_g	C134_729_g	C135_8441_g	C136_2918_g	C137_5140_g	C138_3466_g	C139_6747_g	C14_1458_g
473	ARAF001_364_g	ARAF002_5694_g	ARAF003_2403_g	ARAF004_7642_g	ARAF005_3776_g	ARAF006_6400_g	C1_7649_g	C10_7319_g	C100_5027_g	C103_6342_g	C104_3338_g	C105_4197_g	C106_706_g	C107_164_g	C108_4800_g	C109_469_g	C11_6768_g	C110_4799_g	C111_6231_g	C112_1619_g	C113_3289_g	C114_3355_g	C115_9493_g	C117_4787_g	C118_2729_g	C119_2988_g	C12_6041_g	C120_5177_g	C121_4652_g	C122_5893_g	C123_922_g	C124_4264_g	C125_3251_g	C126_6137_g	C127_4379_g	C128_250_g	C129_8847_g	C13_2635_g	C130_5354_g	C131_8747_g	C132_2177_g	C133_2647_g	C134_730_g	C135_8440_g	C136_2917_g	C137_5141_g	C138_3465_g	C139_6746_g	C14_1457_g
474	ARAF001_365_g	ARAF002_5693_g	ARAF003_2404_g	ARAF004_7641_g	ARAF005_3777_g	ARAF006_6399_g	C1_7650_g	C10_7320_g	C100_5026_g	C103_6341_g	C104_3339_g	C105_4196_g	C106_705_g	C107_163_g	C108_4799_g	C109_470_g	C11_6767_g	C110_4798_g	C111_6232_g	C112_1620_g	C113_3290_g	C114_3354_g	C115_9492_g	C117_4786_g	C118_2728_g	C119_2989_g	C12_6040_g	C120_5176_g	C121_4653_g	C122_5892_g	C123_921_g	C124_4263_g	C125_3250_g	C126_6138_g	C127_4378_g	C128_1029_g	C129_8846_g	C13_2634_g	C130_5353_g	C131_8746_g	C132_2176_g	C133_2646_g	C134_731_g	C135_8439_g	C136_2916_g	C137_5142_g	C138_3464_g	C139_6745_g	C14_1456_g
475	ARAF001_366_g	ARAF002_5692_g	ARAF003_2405_g	ARAF004_7640_g	ARAF005_3778_g	ARAF006_6398_g	C1_7651_g	C10_7321_g	C100_5025_g	C103_6340_g	C104_3340_g	C105_4195_g	C106_704_g	C107_162_g	C108_4798_g	C109_471_g	C11_6766_g	C110_4797_g	C111_6233_g	C112_1621_g	C113_3291_g	C114_3353_g	C115_9491_g	C117_4785_g	C118_2727_g	C119_2990_g	C12_6039_g	C120_5175_g	C121_4654_g	C122_5891_g	C123_2996_g	C124_4262_g	C125_3249_g	C126_6139_g	C127_4377_g	C128_1028_g	C129_8845_g	C13_2633_g	C130_2385_g	C131_8745_g	C132_2175_g	C133_2645_g	C134_732_g	C135_8438_g	C136_2915_g	C137_5143_g	C138_3463_g	C139_6744_g	C14_1455_g
476	ARAF001_367_g	ARAF002_5691_g	ARAF003_2406_g	ARAF004_7639_g	ARAF005_3779_g	ARAF006_6397_g	C1_7652_g	C10_7322_g	C100_5024_g	C103_6339_g	C104_3341_g	C105_4194_g	C106_703_g	C107_161_g	C108_4797_g	C109_4625_g	C11_6765_g	C110_4796_g	C111_6234_g	C112_1622_g	C113_3292_g	C114_3352_g	C115_9490_g	C117_4784_g	C118_2726_g	C119_2471_g	C12_6038_g	C120_5174_g	C121_4655_g	C122_5890_g	C123_2997_g	C124_4261_g	C125_689_g	C126_6140_g	C127_4376_g	C128_1027_g	C129_8844_g	C13_2632_g	C130_2386_g	C131_8744_g	C132_2174_g	C133_2644_g	C134_733_g	C135_8437_g	C136_2914_g	C137_5144_g	C138_3462_g	C139_6743_g	C14_1454_g
477	ARAF001_368_g	ARAF002_5690_g	ARAF003_2407_g	ARAF004_7638_g	ARAF005_3780_g	ARAF006_6396_g	C1_7653_g	C10_7323_g	C100_5023_g	C103_6338_g	C104_3342_g	C105_4193_g	C106_702_g	C107_160_g	C108_4796_g	C109_4624_g	C11_6764_g	C110_4795_g	C111_6235_g	C112_1623_g	C113_3293_g	C114_3351_g	C115_9489_g	C117_4783_g	C118_2725_g	C119_2472_g	C12_6037_g	C120_5173_g	C121_4656_g	C122_5889_g	C123_2998_g	C124_4260_g	C125_690_g	C126_6141_g	C127_4375_g	C128_1026_g	C129_8843_g	C13_2631_g	C130_2387_g	C131_8743_g	C132_2173_g	C133_2643_g	C134_734_g	C135_8436_g	C136_2913_g	C137_5145_g	C138_3461_g	C139_6742_g	C14_1453_g
478	ARAF001_369_g	ARAF002_5689_g	ARAF003_2408_g	ARAF004_7637_g	ARAF005_3781_g	ARAF006_6395_g	C1_7654_g	C10_7324_g	C100_5022_g	C103_6337_g	C104_3343_g	C105_4192_g	C106_701_g	C107_159_g	C108_4795_g	C109_1149_g	C11_6763_g	C110_4794_g	C111_6236_g	C112_1624_g	C113_3294_g	C114_3350_g	C115_9488_g	C117_4782_g	C118_2724_g	C119_2473_g	C12_6036_g	C120_5172_g	C121_6846_g	C122_5888_g	C123_2999_g	C124_4259_g	C125_691_g	C126_6142_g	C127_4374_g	C128_6525_g	C129_8842_g	C13_2630_g	C130_2388_g	C131_8742_g	C132_2172_g	C133_730_g	C134_735_g	C135_8435_g	C136_2912_g	C137_5146_g	C138_3460_g	C139_6741_g	C14_1452_g
479	ARAF001_370_g	ARAF002_5688_g	ARAF003_2409_g	ARAF004_7636_g	ARAF005_3782_g	ARAF006_6394_g	C1_3893_g	C10_7325_g	C100_5021_g	C103_6336_g	C104_3344_g	C105_4191_g	C106_700_g	C107_158_g	C108_4794_g	C109_1150_g	C11_6762_g	C110_4793_g	C111_6237_g	C112_1625_g	C113_3295_g	C114_3349_g	C115_9487_g	C117_4781_g	C118_2723_g	C119_3426_g	C12_6035_g	C120_5171_g	C121_6847_g	C122_5887_g	C123_3000_g	C124_2360_g	C125_692_g	C126_6143_g	----------	C128_6524_g	C129_8841_g	C13_2629_g	C130_2389_g	C131_8741_g	C132_2171_g	C133_731_g	C134_736_g	C135_8434_g	C136_2911_g	C137_5147_g	C138_3459_g	C139_6740_g	C14_1451_g
480	ARAF001_416_g	ARAF002_2224_g	ARAF003_5746_g	ARAF004_9154_g	ARAF005_548_g	ARAF006_785_g	C1_2851_g	C10_5438_g	C100_2062_g	C103_718_g	C104_4083_g	C105_8992_g	C106_2471_g	C107_6601_g	C108_5836_g	C109_9519_g	C11_7253_g	C110_9401_g	C111_3491_g	C112_9451_g	C113_766_g	C114_7288_g	C115_8992_g	C117_9257_g	C118_3018_g	C119_3062_g	C12_3847_g	C120_3012_g	C121_6275_g	C122_9796_g	C123_5347_g	C124_1363_g	C125_2253_g	C126_8443_g	C127_3033_g	C128_3296_g	C129_338_g	C13_4191_g	C130_9264_g	C131_1265_g	C132_63_g	C133_8013_g	C134_4085_g	C135_6311_g	C136_4981_g	C137_5338_g	C138_719_g	C139_8006_g	C14_9292_g
481	ARAF001_417_g	ARAF002_2223_g	ARAF003_5747_g	ARAF004_9155_g	ARAF005_549_g	ARAF006_786_g	C1_2850_g	C10_5437_g	C100_2063_g	C103_717_g	C104_4084_g	C105_8991_g	C106_2472_g	C107_6600_g	C108_5837_g	C109_9518_g	C11_7252_g	C110_9400_g	C111_3490_g	C112_9450_g	C113_767_g	C114_7289_g	C115_8993_g	C117_9258_g	C118_3017_g	C119_2654_g	C12_3848_g	C120_3011_g	C121_6276_g	C122_9795_g	C123_5348_g	C124_1364_g	C125_2254_g	C126_8442_g	C127_3032_g	C128_3297_g	C129_337_g	C13_4190_g	C130_9265_g	C131_1266_g	C132_62_g	C133_8014_g	C134_4084_g	C135_6312_g	C136_4982_g	C137_5339_g	C138_720_g	C139_8005_g	C14_9293_g
482	ARAF001_418_g	ARAF002_2222_g	ARAF003_5748_g	ARAF004_9156_g	ARAF005_550_g	ARAF006_787_g	C1_2849_g	C10_5436_g	C100_2064_g	C103_716_g	C104_4085_g	C105_8990_g	C106_2473_g	C107_6599_g	C108_5838_g	C109_9517_g	C11_7251_g	C110_9399_g	C111_3489_g	C112_9449_g	C113_768_g	C114_7290_g	C115_8994_g	C117_9259_g	C118_3016_g	C119_2655_g	C12_3849_g	C120_3010_g	C121_6277_g	C122_9794_g	C123_5349_g	C124_1365_g	C125_2255_g	C126_8441_g	C127_3031_g	C128_3298_g	C129_336_g	C13_4189_g	C130_9266_g	C131_1267_g	C132_61_g	C133_8015_g	C134_4083_g	C135_6313_g	C136_4983_g	C137_5340_g	C138_721_g	C139_8004_g	C14_9294_g
483	ARAF001_419_g	ARAF002_2221_g	ARAF003_5749_g	ARAF004_9157_g	ARAF005_551_g	ARAF006_788_g	C1_2848_g	C10_5435_g	C100_2065_g	C103_715_g	C104_4086_g	C105_8989_g	C106_2474_g	C107_6598_g	C108_5839_g	C109_9516_g	C11_7250_g	C110_9398_g	C111_3488_g	C112_9448_g	C113_769_g	C114_7291_g	C115_8995_g	C117_9260_g	C118_3015_g	C119_2656_g	C12_3850_g	C120_3009_g	C121_6278_g	C122_9793_g	C123_5350_g	C124_1366_g	C125_2256_g	C126_8440_g	C127_3030_g	C128_3299_g	C129_335_g	C13_4188_g	C130_9267_g	C131_1268_g	C132_60_g	C133_8016_g	C134_4082_g	C135_6314_g	C136_4984_g	C137_5341_g	C138_722_g	C139_8003_g	C14_9295_g
484	ARAF001_420_g	ARAF002_2220_g	ARAF003_5750_g	ARAF004_9158_g	ARAF005_552_g	ARAF006_789_g	C1_2847_g	C10_5434_g	C100_2066_g	C103_714_g	C104_4087_g	C105_8988_g	C106_2475_g	C107_6597_g	C108_5840_g	C109_9515_g	C11_7249_g	C110_9397_g	C111_3487_g	C112_9447_g	C113_770_g	C114_7292_g	C115_8996_g	C117_9261_g	C118_3014_g	C119_2657_g	C12_3851_g	C120_3008_g	C121_6279_g	C122_9792_g	C123_5351_g	C124_1367_g	C125_2672_g	C126_8439_g	C127_3029_g	C128_3300_g	C129_334_g	C13_4187_g	C130_9268_g	C131_1269_g	C132_59_g	C133_8017_g	C134_4081_g	C135_6315_g	C136_4985_g	C137_5342_g	C138_723_g	C139_8002_g	C14_9296_g
485	ARAF001_421_g	ARAF002_2219_g	ARAF003_5751_g	ARAF004_9159_g	ARAF005_553_g	ARAF006_790_g	C1_2846_g	C10_5433_g	C100_2067_g	C103_713_g	C104_4088_g	C105_8987_g	C106_2476_g	C107_6596_g	C108_5841_g	C109_9514_g	C11_7248_g	C110_9396_g	C111_3486_g	C112_9446_g	C113_771_g	C114_7293_g	C115_8997_g	C117_9262_g	C118_3013_g	C119_2658_g	C12_3852_g	C120_3007_g	C121_6280_g	C122_9791_g	C123_5352_g	C124_1368_g	C125_2671_g	C126_8438_g	C127_3028_g	C128_3301_g	C129_333_g	C13_4186_g	C130_9269_g	C131_1270_g	C132_58_g	C133_8018_g	C134_4080_g	C135_6316_g	C136_4986_g	C137_5343_g	C138_724_g	C139_8001_g	C14_9297_g
486	ARAF001_422_g	ARAF002_2218_g	ARAF003_5752_g	ARAF004_9160_g	ARAF005_554_g	ARAF006_791_g	C1_2845_g	C10_5432_g	C100_2068_g	C103_712_g	C104_4089_g	C105_8986_g	C106_2477_g	C107_6595_g	C108_5842_g	C109_9513_g	C11_7247_g	C110_9395_g	C111_3485_g	C112_9445_g	C113_772_g	C114_7294_g	C115_8998_g	C117_9263_g	C118_3012_g	C119_2659_g	C12_3853_g	C120_3006_g	C121_6281_g	C122_9790_g	C123_5353_g	C124_1369_g	C125_2670_g	C126_8437_g	C127_3027_g	C128_3302_g	C129_332_g	C13_4185_g	C130_9270_g	C131_1271_g	C132_57_g	C133_8019_g	C134_4079_g	C135_6317_g	C136_4987_g	C137_5344_g	C138_725_g	C139_8000_g	C14_9298_g
487	ARAF001_423_g	ARAF002_2217_g	ARAF003_5753_g	ARAF004_9161_g	ARAF005_555_g	ARAF006_792_g	C1_2844_g	C10_5431_g	C100_2069_g	C103_711_g	C104_5210_g	C105_8985_g	C106_2478_g	C107_6594_g	C108_5843_g	C109_9512_g	C11_7246_g	C110_9394_g	C111_3484_g	C112_9444_g	C113_773_g	C114_7295_g	C115_8999_g	C117_9264_g	C118_3011_g	C119_2660_g	C12_3854_g	C120_3005_g	C121_6282_g	C122_9789_g	C123_5354_g	C124_1370_g	C125_2669_g	C126_8436_g	C127_3026_g	C128_3303_g	C129_331_g	C13_4184_g	C130_9271_g	C131_1272_g	C132_56_g	C133_8020_g	C134_4078_g	C135_6318_g	C136_4988_g	C137_5345_g	C138_726_g	C139_7999_g	C14_9299_g
488	ARAF001_424_g	ARAF002_2216_g	ARAF003_5754_g	ARAF004_9162_g	ARAF005_556_g	ARAF006_793_g	C1_2843_g	C10_5430_g	C100_2070_g	C103_710_g	C104_5209_g	C105_8984_g	C106_2479_g	C107_6593_g	C108_5844_g	C109_9511_g	C11_7245_g	C110_9393_g	C111_3483_g	C112_7715_g	C113_774_g	C114_7296_g	C115_9000_g	C117_9265_g	C118_3010_g	C119_2661_g	C12_3855_g	C120_3004_g	C121_6283_g	C122_9788_g	C123_5355_g	C124_1371_g	C125_2668_g	C126_8435_g	C127_3025_g	C128_3304_g	C129_330_g	C13_4183_g	C130_9272_g	C131_1273_g	C132_55_g	C133_8021_g	C134_4077_g	C135_6319_g	C136_4989_g	C137_5346_g	C138_727_g	C139_7998_g	C14_9300_g
489	ARAF001_425_g	ARAF002_2215_g	ARAF003_5755_g	ARAF004_9163_g	ARAF005_557_g	ARAF006_794_g	C1_2842_g	C10_5429_g	C100_2071_g	C103_709_g	C104_5208_g	C105_8983_g	C106_2480_g	C107_6592_g	C108_5845_g	C109_9510_g	C11_7244_g	C110_9392_g	C111_3482_g	C112_7716_g	C113_775_g	C114_7297_g	C115_9001_g	C117_9266_g	C118_3009_g	C119_2662_g	C12_3856_g	C120_3003_g	C121_6284_g	C122_9787_g	C123_5356_g	C124_1372_g	C125_2667_g	C126_8434_g	C127_3024_g	C128_3305_g	C129_329_g	C13_4182_g	C130_9273_g	C131_1274_g	C132_54_g	C133_8022_g	C134_4076_g	C135_6320_g	C136_4990_g	C137_5347_g	C138_728_g	C139_7997_g	C14_9301_g
490	ARAF001_426_g	ARAF002_2214_g	ARAF003_5756_g	ARAF004_9164_g	ARAF005_558_g	ARAF006_795_g	C1_2841_g	C10_5428_g	C100_2072_g	C103_708_g	C104_5207_g	C105_8982_g	C106_2481_g	C107_6591_g	C108_5846_g	C109_9509_g	C11_7243_g	C110_9391_g	C111_3481_g	C112_7717_g	C113_776_g	C114_7298_g	C115_9002_g	C117_9267_g	C118_3008_g	C119_2663_g	C12_3857_g	C120_3002_g	C121_6285_g	C122_9786_g	C123_5357_g	C124_1373_g	C125_2666_g	C126_8433_g	C127_3023_g	C128_3306_g	C129_328_g	C13_4181_g	C130_9274_g	C131_1275_g	C132_53_g	C133_8023_g	C134_4075_g	C135_6321_g	C136_4991_g	C137_5348_g	C138_729_g	C139_7996_g	C14_9302_g
491	ARAF001_427_g	ARAF002_2213_g	ARAF003_5757_g	ARAF004_9165_g	ARAF005_559_g	ARAF006_796_g	C1_2840_g	C10_5427_g	C100_2073_g	C103_707_g	C104_5206_g	C105_8981_g	C106_2482_g	C107_6590_g	C108_5847_g	C109_9508_g	C11_7242_g	C110_9390_g	C111_3480_g	C112_7718_g	C113_777_g	C114_7299_g	C115_9003_g	C117_9268_g	C118_3007_g	C119_2664_g	C12_3858_g	C120_3001_g	C121_6286_g	C122_9785_g	C123_5358_g	C124_1374_g	C125_2665_g	C126_8432_g	C127_3022_g	C128_3307_g	C129_327_g	C13_4180_g	C130_9275_g	C131_1276_g	C132_52_g	C133_8024_g	C134_4074_g	C135_6322_g	C136_4992_g	C137_5349_g	C138_730_g	C139_7995_g	C14_9303_g
492	ARAF001_428_g	ARAF002_2212_g	ARAF003_5758_g	ARAF004_9166_g	ARAF005_560_g	ARAF006_797_g	C1_2839_g	C10_5426_g	C100_2074_g	C103_706_g	C104_5205_g	C105_8980_g	C106_2483_g	C107_6589_g	C108_5848_g	C109_9507_g	C11_7241_g	C110_9389_g	C111_3479_g	C112_7719_g	C113_778_g	C114_7300_g	C115_9004_g	C117_9269_g	C118_3006_g	C119_2665_g	C12_3859_g	C120_3000_g	C121_6287_g	C122_9784_g	C123_5359_g	C124_1375_g	C125_2664_g	C126_8431_g	C127_3021_g	C128_3308_g	C129_326_g	C13_4179_g	C130_9276_g	C131_1277_g	C132_51_g	C133_8025_g	C134_4073_g	C135_6323_g	C136_4993_g	C137_5350_g	C138_731_g	C139_7994_g	C14_9304_g
493	ARAF001_593_g	ARAF002_7671_g	----------	----------	ARAF005_1048_g	ARAF006_2667_g	C1_1560_g	C10_4671_g	C100_7366_g	C103_5914_g	----------	----------	C106_5516_g	C107_3335_g	C108_6567_g	C109_4817_g	C11_1768_g	C110_6156_g	----------	C112_5535_g	C113_6073_g	----------	----------	C117_490_g	----------	C119_1696_g	----------	C120_5568_g	C121_5895_g	C122_1075_g	C123_7157_g	C124_6436_g	C125_938_g	C126_6764_g	C127_2533_g	----------	C129_3776_g	C13_1106_g	----------	----------	----------	C133_782_g	C134_9442_g	----------	C136_2819_g	C137_3531_g	----------	C139_2755_g	C14_5535_g
494	ARAF001_676_g	----------	----------	----------	----------	----------	----------	----------	----------	----------	----------	C105_4701_g	----------	----------	----------	----------	----------	----------	C111_7330_g	----------	----------	----------	----------	----------	----------	----------	C12_3342_g	----------	----------	C122_6092_g	----------	----------	----------	----------	----------	----------	----------	----------	----------	----------	----------	----------	----------	----------	----------	----------	----------	----------	----------
495	ARAF001_1206_g	ARAF002_2125_g	ARAF003_2285_g	ARAF004_7052_g	ARAF005_5506_g	ARAF006_7918_g	C1_8216_g	C10_8655_g	C100_8671_g	C103_2554_g	C104_7076_g	C105_8863_g	C106_2138_g	C107_7225_g	C108_8435_g	C109_8677_g	C11_8815_g	C110_7553_g	C111_9594_g	C112_7126_g	C113_5378_g	C114_8382_g	C115_6328_g	C117_3256_g	C118_1003_g	C119_7771_g	C12_6150_g	C120_4347_g	C121_6378_g	C122_6093_g	C123_6039_g	C124_1822_g	C125_7992_g	C126_2690_g	C127_8791_g	C128_9413_g	C129_5906_g	C13_4424_g	C130_442_g	C131_3950_g	C132_6134_g	C133_6439_g	C134_9030_g	C135_647_g	C136_4603_g	C137_8915_g	C138_8568_g	C139_4081_g	C14_4586_g
496	ARAF001_1207_g	ARAF002_2126_g	ARAF003_2284_g	ARAF004_7051_g	ARAF005_5505_g	ARAF006_7917_g	C1_8217_g	C10_8654_g	C100_8672_g	C103_2553_g	C104_7077_g	C105_8862_g	C106_2137_g	C107_7224_g	C108_8434_g	C109_8676_g	C11_8814_g	C110_7552_g	C111_9595_g	C112_7125_g	C113_5379_g	C114_8381_g	C115_6327_g	C117_3255_g	C118_1002_g	C119_7770_g	C12_6149_g	C120_4348_g	C121_6379_g	C122_6094_g	C123_6040_g	C124_1823_g	C125_7991_g	C126_2689_g	C127_8790_g	C128_9412_g	C129_5905_g	C13_4425_g	C130_443_g	C131_3951_g	C132_6133_g	C133_6440_g	C134_9031_g	C135_648_g	C136_4602_g	C137_8916_g	C138_8569_g	C139_4080_g	C14_4587_g
497	ARAF001_1208_g	ARAF002_2127_g	ARAF003_2283_g	ARAF004_7050_g	ARAF005_5504_g	ARAF006_7916_g	C1_8218_g	C10_8653_g	C100_8673_g	C103_2552_g	C104_7078_g	C105_8861_g	C106_2136_g	C107_7223_g	C108_8433_g	C109_8675_g	C11_8813_g	C110_7551_g	C111_9596_g	C112_7124_g	C113_5380_g	C114_8380_g	C115_6326_g	C117_3254_g	C118_1001_g	C119_7769_g	C12_6148_g	C120_4349_g	C121_6380_g	C122_6095_g	C123_6041_g	C124_1824_g	C125_7990_g	C126_2688_g	C127_8789_g	C128_9411_g	C129_5904_g	C13_4426_g	C130_444_g	C131_3952_g	C132_6132_g	C133_6441_g	C134_9032_g	C135_649_g	C136_4601_g	C137_8917_g	C138_8570_g	C139_4079_g	C14_4588_g
498	ARAF001_1209_g	ARAF002_2128_g	ARAF003_2282_g	ARAF004_7049_g	ARAF005_5503_g	ARAF006_7915_g	C1_8219_g	C10_8652_g	C100_8674_g	C103_2551_g	C104_7079_g	C105_8860_g	C106_2135_g	C107_7222_g	C108_8432_g	C109_8674_g	C11_8812_g	C110_7550_g	C111_9597_g	C112_7123_g	C113_5381_g	C114_8379_g	C115_6325_g	C117_3253_g	C118_1000_g	C119_7768_g	C12_6147_g	C120_4350_g	C121_6381_g	C122_6096_g	C123_6042_g	C124_1825_g	C125_7989_g	C126_2687_g	C127_8788_g	C128_9410_g	C129_5903_g	C13_4427_g	C130_445_g	C131_3953_g	C132_6131_g	C133_6442_g	C134_9033_g	C135_650_g	C136_4600_g	C137_8918_g	C138_8571_g	C139_4078_g	C14_4589_g
499	ARAF001_1210_g	ARAF002_2129_g	ARAF003_2281_g	ARAF004_7048_g	ARAF005_5502_g	ARAF006_7914_g	C1_8220_g	C10_8651_g	C100_8675_g	C103_2550_g	C104_7080_g	C105_8859_g	C106_2134_g	C107_7221_g	C108_8431_g	C109_8673_g	C11_8811_g	C110_7549_g	C111_9598_g	C112_7122_g	C113_5382_g	C114_8378_g	C115_6324_g	C117_3252_g	C118_999_g	C119_7767_g	C12_6146_g	C120_4351_g	C121_6382_g	C122_6097_g	C123_6043_g	C124_1826_g	C125_7988_g	C126_2686_g	C127_8787_g	C128_9409_g	C129_5902_g	C13_4428_g	C130_446_g	C131_3954_g	C132_6130_g	C133_6443_g	C134_9034_g	C135_651_g	C136_4599_g	C137_8919_g	C138_8572_g	C139_4077_g	C14_4590_g
500	ARAF001_1211_g	ARAF002_2130_g	ARAF003_2280_g	ARAF004_7047_g	ARAF005_5501_g	ARAF006_7913_g	C1_8221_g	C10_8650_g	C100_8676_g	C103_2549_g	C104_7081_g	C105_8858_g	C106_2133_g	C107_7220_g	C108_8430_g	C109_8672_g	C11_8810_g	C110_7548_g	C111_9599_g	C112_7121_g	C113_5383_g	C114_8377_g	C115_6323_g	C117_3251_g	C118_998_g	C119_7766_g	C12_6145_g	C120_4352_g	C121_6383_g	C122_6098_g	C123_6044_g	C124_1827_g	C125_7987_g	C126_2685_g	C127_8786_g	C128_9408_g	C129_5901_g	C13_4429_g	C130_447_g	C131_3955_g	C132_6129_g	C133_6444_g	C134_9035_g	C135_652_g	C136_4598_g	C137_8920_g	C138_8573_g	C139_4076_g	C14_4591_g
501	ARAF001_1212_g	ARAF002_2131_g	ARAF003_2279_g	ARAF004_7046_g	ARAF005_5500_g	ARAF006_7912_g	C1_8222_g	C10_8649_g	C100_8677_g	C103_2548_g	C104_7082_g	C105_8857_g	C106_2132_g	C107_7219_g	C108_8429_g	C109_8671_g	C11_8809_g	C110_7547_g	C111_9600_g	C112_7120_g	C113_5384_g	C114_8376_g	C115_6322_g	C117_3250_g	C118_997_g	C119_7765_g	C12_6144_g	C120_4353_g	C121_6384_g	C122_6099_g	C123_6045_g	C124_1828_g	C125_7986_g	C126_2684_g	C127_8785_g	C128_9407_g	C129_5900_g	C13_4430_g	C130_448_g	C131_3956_g	C132_6128_g	C133_6445_g	C134_9036_g	C135_653_g	C136_4597_g	C137_8921_g	C138_8574_g	C139_4075_g	C14_4592_g
502	ARAF001_1213_g	ARAF002_2132_g	ARAF003_2278_g	ARAF004_7045_g	ARAF005_5499_g	ARAF006_7911_g	C1_2077_g	C10_431_g	C100_8146_g	C103_9218_g	C104_2564_g	C105_3952_g	C106_2663_g	C107_2036_g	C108_2323_g	C109_1486_g	C11_7063_g	C110_1982_g	C111_3771_g	C112_8615_g	C113_5233_g	C114_7671_g	C115_984_g	C117_8652_g	C118_4292_g	C119_1467_g	C12_1317_g	C120_4396_g	C121_9310_g	C122_2204_g	C123_8783_g	C124_2297_g	C125_4334_g	C126_1709_g	C127_8634_g	C128_6836_g	C129_4698_g	C13_6456_g	C130_2686_g	C131_7597_g	C132_4512_g	C133_1195_g	C134_3161_g	C135_9272_g	C136_10132_g	C137_7675_g	C138_7772_g	C139_780_g	C14_4655_g
503	ARAF001_1214_g	ARAF002_2133_g	ARAF003_2277_g	ARAF004_7044_g	ARAF005_5498_g	ARAF006_7910_g	C1_2078_g	C10_430_g	C100_8145_g	C103_9219_g	C104_2563_g	C105_3951_g	C106_2662_g	C107_2037_g	C108_2322_g	C109_1485_g	C11_7064_g	C110_1983_g	C111_3772_g	C112_8614_g	C113_5232_g	C114_7670_g	C115_983_g	C117_8651_g	C118_4293_g	C119_1466_g	C12_1316_g	C120_4395_g	C121_9309_g	C122_2203_g	C123_8784_g	C124_2296_g	C125_4335_g	C126_1708_g	C127_8633_g	C128_6837_g	C129_4699_g	C13_6457_g	C130_2687_g	C131_7598_g	C132_4513_g	C133_1196_g	C134_3160_g	C135_9271_g	C136_10131_g	C137_7674_g	C138_7771_g	C139_779_g	C14_4656_g
504	ARAF001_1215_g	ARAF002_2134_g	ARAF003_2276_g	ARAF004_7043_g	ARAF005_5497_g	ARAF006_7909_g	C1_2079_g	C10_429_g	C100_8144_g	C103_9220_g	C104_2562_g	C105_3950_g	C106_2661_g	C107_2038_g	C108_2321_g	C109_1484_g	C11_7065_g	C110_1984_g	C111_3773_g	C112_8613_g	C113_5231_g	C114_7669_g	C115_982_g	C117_8650_g	C118_4294_g	C119_1465_g	C12_1315_g	C120_4394_g	C121_9308_g	C122_2202_g	C123_8785_g	C124_2295_g	C125_4336_g	C126_1707_g	C127_8632_g	C128_6838_g	C129_4700_g	C13_6458_g	C130_2688_g	C131_7599_g	C132_4514_g	C133_1197_g	C134_3159_g	C135_9270_g	C136_10130_g	C137_7673_g	C138_7770_g	C139_778_g	C14_4657_g
505	ARAF001_1216_g	ARAF002_2135_g	ARAF003_2275_g	ARAF004_7042_g	ARAF005_5496_g	ARAF006_7908_g	C1_2080_g	C10_428_g	C100_8143_g	C103_9221_g	C104_2561_g	C105_3949_g	C106_2660_g	C107_2039_g	C108_2320_g	C109_1483_g	C11_7066_g	C110_1985_g	C111_3774_g	C112_8612_g	C113_5230_g	C114_7668_g	C115_981_g	C117_8649_g	C118_4295_g	C119_1464_g	C12_1314_g	C120_4393_g	C121_9307_g	C122_2201_g	C123_8786_g	C124_2294_g	C125_4337_g	C126_1706_g	C127_8631_g	C128_6839_g	C129_4701_g	C13_6459_g	C130_2689_g	C131_7600_g	C132_4515_g	C133_1198_g	C134_3158_g	C135_9269_g	C136_10129_g	C137_7672_g	C138_7769_g	C139_777_g	C14_4658_g
506	ARAF001_1217_g	ARAF002_2136_g	ARAF003_2274_g	ARAF004_7041_g	ARAF005_5495_g	ARAF006_7907_g	C1_2081_g	C10_427_g	C100_8142_g	C103_9222_g	C104_2560_g	C105_3948_g	C106_2659_g	C107_2040_g	C108_2319_g	C109_1482_g	C11_7067_g	C110_1986_g	C111_3775_g	C112_8611_g	C113_5229_g	C114_7667_g	C115_980_g	C117_8648_g	C118_4296_g	C119_1463_g	C12_1313_g	C120_4392_g	C121_9306_g	C122_2200_g	C123_8787_g	C124_2293_g	C125_4338_g	C126_1705_g	C127_8630_g	C128_6840_g	C129_4702_g	C13_6460_g	C130_2690_g	C131_7601_g	C132_4516_g	C133_1199_g	C134_3157_g	C135_9268_g	C136_131_g	C137_7671_g	C138_7768_g	C139_776_g	C14_4659_g
507	ARAF001_1218_g	ARAF002_2137_g	ARAF003_2273_g	ARAF004_7040_g	ARAF005_5494_g	ARAF006_7906_g	C1_2082_g	C10_426_g	C100_8141_g	C103_9223_g	C104_2559_g	C105_3947_g	C106_2658_g	C107_2041_g	C108_2318_g	C109_1481_g	C11_7068_g	C110_1987_g	C111_3776_g	C112_8610_g	C113_5228_g	C114_7666_g	C115_979_g	C117_8647_g	C118_4297_g	C119_1462_g	C12_1312_g	C120_4391_g	C121_9305_g	C122_2199_g	C123_8788_g	C124_2292_g	C125_4339_g	C126_1704_g	C127_8629_g	C128_6841_g	C129_4703_g	C13_6461_g	C130_2691_g	C131_7602_g	C132_4517_g	C133_1200_g	C134_3156_g	C135_9267_g	C136_132_g	C137_7670_g	C138_7767_g	C139_775_g	C14_4660_g
508	ARAF001_1219_g	ARAF002_2138_g	ARAF003_2272_g	ARAF004_7039_g	ARAF005_5493_g	ARAF006_7905_g	C1_2083_g	C10_425_g	C100_8140_g	C103_9224_g	C104_2558_g	C105_3946_g	C106_2657_g	C107_2042_g	C108_2317_g	C109_1480_g	C11_7069_g	C110_1988_g	C111_3777_g	C112_8609_g	C113_5227_g	C114_7665_g	C115_978_g	C117_8646_g	C118_4298_g	C119_1461_g	C12_1311_g	C120_4390_g	C121_9304_g	C122_2198_g	C123_8789_g	C124_2291_g	C125_4340_g	C126_1124_g	C127_8628_g	C128_6842_g	C129_4704_g	C13_6462_g	C130_2692_g	C131_7603_g	C132_4518_g	C133_1201_g	C134_3155_g	C135_9266_g	C136_133_g	C137_7669_g	C138_7766_g	C139_774_g	C14_4661_g
509	ARAF001_1220_g	ARAF002_2139_g	ARAF003_2271_g	ARAF004_7038_g	ARAF005_5492_g	ARAF006_7904_g	C1_2084_g	C10_424_g	C100_8139_g	C103_9225_g	C104_2557_g	C105_3945_g	C106_2656_g	C107_2043_g	C108_2316_g	C109_1479_g	C11_7070_g	C110_1989_g	C111_3778_g	C112_8608_g	C113_5226_g	C114_7664_g	C115_977_g	C117_8645_g	C118_4299_g	C119_1460_g	C12_1310_g	C120_4389_g	C121_9303_g	C122_2197_g	C123_8790_g	C124_2290_g	C125_4341_g	C126_1123_g	C127_8627_g	C128_6843_g	----------	C13_6463_g	C130_2693_g	C131_7604_g	C132_3913_g	C133_1202_g	C134_3154_g	C135_9265_g	C136_134_g	C137_7668_g	C138_7765_g	C139_773_g	C14_4662_g
510	ARAF001_1221_g	ARAF002_2140_g	ARAF003_2270_g	ARAF004_7037_g	ARAF005_5491_g	ARAF006_7903_g	C1_2085_g	C10_423_g	C100_8138_g	C103_9226_g	C104_2556_g	C105_3944_g	C106_2655_g	C107_2044_g	C108_2315_g	C109_1478_g	C11_7071_g	C110_1990_g	C111_3779_g	C112_8607_g	C113_5225_g	C114_7663_g	C115_976_g	C117_8644_g	C118_4300_g	C119_1459_g	C12_1309_g	C120_4388_g	C121_9302_g	C122_2196_g	C123_4722_g	C124_2289_g	C125_4342_g	C126_1122_g	C127_8626_g	C128_6844_g	C129_5700_g	C13_6464_g	C130_3952_g	C131_7605_g	C132_3912_g	C133_1203_g	C134_8844_g	C135_9264_g	C136_135_g	C137_7667_g	C138_7764_g	C139_772_g	C14_4663_g
511	ARAF001_1222_g	ARAF002_2141_g	ARAF003_2269_g	ARAF004_7036_g	ARAF005_5490_g	ARAF006_7902_g	C1_2086_g	C10_422_g	C100_8137_g	C103_9227_g	C104_2555_g	C105_3943_g	C106_2654_g	C107_2045_g	C108_2314_g	C109_1477_g	C11_7072_g	C110_1991_g	C111_3780_g	C112_8606_g	C113_5224_g	C114_7662_g	C115_975_g	C117_8643_g	C118_4301_g	C119_1458_g	C12_1308_g	C120_4387_g	C121_9301_g	C122_2195_g	C123_4721_g	C124_2288_g	C125_4343_g	C126_1121_g	C127_8625_g	C128_8129_g	C129_5699_g	C13_6465_g	C130_3951_g	C131_7606_g	C132_3911_g	C133_1204_g	C134_8843_g	C135_9263_g	C136_136_g	C137_7666_g	C138_7763_g	C139_771_g	C14_4664_g
512	ARAF001_1223_g	ARAF002_2142_g	ARAF003_2268_g	ARAF004_7035_g	ARAF005_5489_g	ARAF006_7901_g	C1_2087_g	C10_421_g	C100_8136_g	C103_9228_g	C104_2554_g	C105_3942_g	C106_2653_g	C107_2046_g	C108_2313_g	C109_1476_g	C11_7073_g	C110_1992_g	C111_3781_g	C112_8605_g	C113_5223_g	C114_7661_g	C115_974_g	C117_8642_g	C118_4302_g	C119_1457_g	C12_1307_g	C120_4386_g	C121_9300_g	C122_2194_g	C123_4720_g	C124_2287_g	C125_4344_g	C126_1120_g	C127_8624_g	C128_8128_g	C129_5698_g	C13_6466_g	C130_3950_g	C131_7607_g	C132_3910_g	C133_1205_g	C134_8842_g	C135_9262_g	C136_137_g	C137_7665_g	C138_7762_g	C139_770_g	C14_4665_g
513	ARAF001_1224_g	ARAF002_2143_g	ARAF003_2267_g	ARAF004_7034_g	ARAF005_5488_g	ARAF006_7900_g	C1_2088_g	C10_420_g	C100_8135_g	C103_9229_g	C104_2553_g	C105_3941_g	C106_2652_g	C107_2047_g	C108_2312_g	C109_1475_g	C11_7074_g	C110_1993_g	C111_3782_g	C112_8604_g	C113_5222_g	C114_7660_g	C115_973_g	C117_8641_g	C118_4303_g	C119_1456_g	C12_1306_g	C120_4385_g	C121_9299_g	C122_2193_g	C123_4719_g	C124_2286_g	C125_4345_g	C126_1119_g	C127_8623_g	C128_8127_g	C129_5697_g	C13_6467_g	C130_3949_g	C131_7608_g	C132_3909_g	C133_1206_g	C134_8841_g	C135_9261_g	C136_138_g	C137_7664_g	C138_7761_g	C139_769_g	C14_4666_g
514	ARAF001_1225_g	ARAF002_2144_g	ARAF003_2266_g	ARAF004_7033_g	ARAF005_5487_g	ARAF006_7899_g	C1_2089_g	C10_419_g	C100_8134_g	C103_9230_g	C104_2552_g	C105_3940_g	C106_2651_g	C107_2048_g	C108_2311_g	C109_1474_g	C11_7075_g	C110_1994_g	C111_3783_g	C112_8603_g	C113_5221_g	C114_7659_g	C115_972_g	C117_8640_g	C118_4304_g	C119_1455_g	C12_1305_g	C120_4384_g	C121_9298_g	C122_2192_g	C123_4718_g	C124_2285_g	C125_4346_g	C126_1118_g	C127_8622_g	C128_8126_g	C129_5696_g	C13_6468_g	C130_3948_g	C131_7609_g	C132_3908_g	C133_1207_g	C134_8840_g	C135_9260_g	C136_139_g	C137_7663_g	C138_7760_g	C139_768_g	C14_4667_g
515	ARAF001_1226_g	ARAF002_2145_g	ARAF003_2265_g	ARAF004_7032_g	ARAF005_5486_g	ARAF006_7898_g	C1_2090_g	C10_418_g	C100_8133_g	C103_9231_g	C104_2551_g	C105_3939_g	C106_2650_g	C107_2049_g	C108_2310_g	C109_1473_g	C11_7076_g	C110_1995_g	C111_3784_g	C112_8602_g	C113_5220_g	C114_7658_g	C115_971_g	C117_8639_g	C118_4305_g	C119_1454_g	C12_1304_g	C120_4383_g	C121_9297_g	C122_2191_g	C123_4717_g	C124_2284_g	C125_4347_g	C126_1117_g	C127_8621_g	C128_8125_g	C129_5695_g	C13_6469_g	C130_3947_g	C131_7610_g	C132_3907_g	C133_1208_g	C134_8839_g	C135_9259_g	C136_140_g	C137_7662_g	C138_7759_g	C139_767_g	C14_4668_g
516	ARAF001_1227_g	ARAF002_2146_g	ARAF003_2264_g	ARAF004_7031_g	ARAF005_5485_g	ARAF006_7897_g	C1_2091_g	C10_417_g	C100_8132_g	C103_9232_g	C104_2550_g	C105_3938_g	C106_2649_g	C107_2050_g	C108_2309_g	C109_1472_g	C11_7077_g	C110_1996_g	C111_3785_g	C112_8601_g	C113_5219_g	C114_7657_g	C115_970_g	C117_8638_g	C118_4306_g	C119_1453_g	C12_1303_g	C120_4382_g	C121_9296_g	C122_2190_g	C123_4716_g	C124_2283_g	C125_4348_g	C126_1116_g	C127_8620_g	C128_8124_g	C129_5694_g	C13_6470_g	C130_3946_g	C131_7611_g	C132_3906_g	C133_1209_g	C134_8838_g	C135_9258_g	C136_141_g	C137_7661_g	C138_7758_g	C139_766_g	C14_4669_g
517	ARAF001_1228_g	ARAF002_2147_g	ARAF003_2263_g	ARAF004_7030_g	ARAF005_5484_g	ARAF006_7896_g	C1_2092_g	C10_416_g	C100_8131_g	C103_9233_g	C104_2549_g	C105_3937_g	C106_2648_g	C107_2051_g	C108_2308_g	C109_1471_g	C11_7078_g	C110_1997_g	C111_3786_g	C112_8600_g	C113_5218_g	C114_7656_g	C115_969_g	C117_8637_g	C118_4307_g	C119_1452_g	C12_1302_g	C120_4381_g	C121_9295_g	C122_2189_g	C123_4715_g	C124_2282_g	C125_4349_g	C126_1115_g	C127_8619_g	C128_8123_g	C129_5693_g	C13_6471_g	C130_3945_g	C131_7612_g	C132_3905_g	C133_1210_g	C134_8837_g	C135_9257_g	C136_142_g	C137_7660_g	C138_7757_g	C139_765_g	C14_4670_g
518	ARAF001_1229_g	ARAF002_2148_g	ARAF003_2262_g	ARAF004_7029_g	ARAF005_5483_g	ARAF006_7895_g	C1_2093_g	C10_415_g	C100_8130_g	C103_9234_g	C104_2548_g	C105_3936_g	C106_2647_g	C107_2052_g	C108_2307_g	C109_1470_g	C11_7079_g	C110_1998_g	C111_3787_g	C112_8599_g	C113_5217_g	C114_7655_g	C115_968_g	C117_8636_g	C118_4308_g	C119_1451_g	C12_1301_g	C120_4380_g	C121_9294_g	C122_2188_g	C123_4714_g	C124_2281_g	C125_4350_g	C126_1114_g	C127_8618_g	C128_8122_g	C129_5692_g	C13_6472_g	C130_3944_g	C131_7613_g	C132_3904_g	C133_1211_g	C134_8836_g	C135_9256_g	C136_143_g	C137_7659_g	C138_7756_g	C139_764_g	C14_4671_g
519	ARAF001_1230_g	ARAF002_2149_g	ARAF003_2261_g	ARAF004_7028_g	ARAF005_5482_g	ARAF006_7894_g	C1_2094_g	C10_414_g	C100_8129_g	C103_9235_g	C104_2547_g	C105_3935_g	C106_5400_g	C107_2053_g	C108_2306_g	C109_1469_g	C11_7080_g	C110_2548_g	C111_3788_g	C112_8598_g	C113_7075_g	C114_7654_g	C115_967_g	C117_8635_g	C118_4309_g	C119_1450_g	C12_1300_g	C120_1403_g	C121_9293_g	C122_2187_g	C123_4713_g	C124_2280_g	C125_4351_g	C126_1113_g	C127_8617_g	C128_8121_g	C129_5691_g	C13_6473_g	C130_3943_g	C131_7614_g	C132_3903_g	C133_2515_g	C134_8835_g	C135_9255_g	C136_144_g	C137_7658_g	C138_7755_g	C139_763_g	C14_4672_g
520	ARAF001_1231_g	ARAF002_2150_g	ARAF003_2260_g	ARAF004_7027_g	ARAF005_5481_g	ARAF006_7893_g	C1_2095_g	C10_413_g	C100_8128_g	C103_9236_g	C104_2546_g	C105_3934_g	C106_5401_g	C107_2054_g	C108_2305_g	C109_1468_g	C11_7081_g	C110_2549_g	C111_3789_g	C112_8597_g	C113_7076_g	C114_7653_g	C115_966_g	C117_8634_g	C118_4310_g	C119_1449_g	C12_1299_g	C120_1402_g	C121_9292_g	C122_2186_g	C123_4712_g	C124_2279_g	C125_4352_g	C126_1112_g	C127_8616_g	C128_8120_g	C129_5690_g	C13_6474_g	C130_3942_g	C131_7615_g	C132_3902_g	C133_2514_g	C134_8834_g	C135_9254_g	C136_145_g	C137_7657_g	C138_7754_g	C139_762_g	C14_4673_g
521	ARAF001_1232_g	ARAF002_2151_g	ARAF003_2259_g	ARAF004_7026_g	ARAF005_5480_g	ARAF006_7892_g	C1_2096_g	C10_412_g	C100_8127_g	C103_9237_g	C104_2545_g	C105_3933_g	C106_5402_g	C107_2055_g	C108_2304_g	C109_1467_g	C11_7082_g	C110_2550_g	C111_3790_g	C112_8596_g	C113_7077_g	C114_7652_g	C115_965_g	C117_8633_g	C118_4311_g	C119_1448_g	C12_1298_g	C120_1401_g	C121_9291_g	C122_2185_g	C123_4711_g	C124_2278_g	C125_4353_g	C126_1111_g	C127_8615_g	C128_8119_g	C129_5689_g	C13_6475_g	C130_3941_g	C131_7616_g	C132_3901_g	C133_2513_g	C134_8833_g	C135_9253_g	C136_146_g	C137_7656_g	C138_7753_g	C139_761_g	C14_4674_g
522	ARAF001_1233_g	ARAF002_2152_g	ARAF003_2258_g	ARAF004_7025_g	ARAF005_5479_g	ARAF006_7891_g	C1_2097_g	C10_411_g	C100_8126_g	C103_9238_g	C104_2544_g	C105_3932_g	C106_5403_g	C107_2056_g	C108_2303_g	C109_1466_g	C11_7083_g	C110_2551_g	C111_3791_g	C112_8595_g	C113_7078_g	C114_7651_g	C115_964_g	C117_8632_g	C118_4312_g	C119_1447_g	C12_1297_g	C120_1400_g	C121_9290_g	C122_2184_g	C123_4710_g	C124_2277_g	C125_4354_g	C126_1110_g	C127_8614_g	C128_8118_g	C129_5688_g	C13_6476_g	C130_3940_g	C131_7617_g	C132_3900_g	C133_2512_g	C134_8832_g	C135_9252_g	C136_147_g	C137_7655_g	C138_7752_g	C139_760_g	C14_4675_g
523	ARAF001_1234_g	ARAF002_2153_g	ARAF003_2257_g	ARAF004_7024_g	ARAF005_5478_g	ARAF006_7890_g	C1_2098_g	C10_410_g	C100_8125_g	C103_9239_g	C104_2543_g	C105_3931_g	C106_5404_g	C107_2057_g	C108_2302_g	C109_1465_g	C11_7084_g	C110_2552_g	C111_3792_g	C112_8594_g	C113_7079_g	C114_7650_g	C115_963_g	C117_8631_g	C118_4313_g	C119_1446_g	C12_1296_g	C120_1399_g	C121_9289_g	C122_2183_g	C123_4709_g	C124_2276_g	C125_4355_g	C126_1109_g	C127_8613_g	C128_8117_g	C129_5687_g	C13_6477_g	C130_3939_g	C131_7618_g	C132_3899_g	C133_2511_g	C134_8831_g	C135_9251_g	C136_148_g	C137_7654_g	C138_7751_g	C139_759_g	C14_4676_g
524	ARAF001_1235_g	ARAF002_2154_g	ARAF003_2256_g	ARAF004_7023_g	ARAF005_5477_g	ARAF006_7889_g	C1_2099_g	C10_409_g	C100_8124_g	C103_9240_g	C104_2542_g	C105_3930_g	C106_5405_g	C107_2058_g	C108_2301_g	C109_1464_g	C11_7085_g	C110_2553_g	C111_3793_g	C112_8593_g	C113_7080_g	C114_7649_g	C115_962_g	C117_8630_g	C118_4314_g	C119_1445_g	C12_1295_g	C120_1398_g	C121_9288_g	C122_2182_g	C123_4708_g	C124_2275_g	C125_4356_g	C126_1108_g	C127_8612_g	C128_8116_g	C129_5686_g	C13_6478_g	C130_3938_g	C131_7619_g	C132_3898_g	C133_2510_g	C134_8830_g	C135_9250_g	C136_149_g	C137_7653_g	C138_7750_g	C139_758_g	C14_4677_g
525	ARAF001_1236_g	ARAF002_1578_g	ARAF003_6139_g	ARAF004_4469_g	ARAF005_8958_g	ARAF006_7888_g	C1_6333_g	C10_408_g	C100_2224_g	C103_9241_g	C104_4234_g	C105_3929_g	C106_5406_g	C107_7907_g	C108_2300_g	C109_3628_g	C11_7086_g	C110_7492_g	C111_3794_g	C112_8592_g	C113_1627_g	C114_5566_g	C115_961_g	C117_8629_g	C118_4315_g	C119_8859_g	C12_8554_g	C120_3684_g	C121_9287_g	C122_1431_g	C123_2392_g	C124_228_g	C125_2310_g	C126_2434_g	C127_3332_g	C128_799_g	C129_2197_g	C13_6479_g	C130_3538_g	C131_1351_g	C132_4668_g	C133_7117_g	C134_3614_g	C135_8427_g	C136_8728_g	C137_7080_g	C138_5696_g	C139_7857_g	C14_4678_g
526	ARAF001_1237_g	ARAF002_1577_g	ARAF003_6138_g	ARAF004_4468_g	ARAF005_8957_g	ARAF006_7887_g	C1_6334_g	C10_407_g	C100_2223_g	C103_6099_g	C104_4235_g	C105_3928_g	C106_5408_g	C107_7908_g	C108_2299_g	C109_3629_g	C11_7087_g	C110_7491_g	C111_3796_g	C112_8591_g	C113_1626_g	C114_5567_g	C115_960_g	C117_8628_g	C118_4316_g	C119_8860_g	C12_8555_g	C120_3683_g	C121_9286_g	C122_1432_g	C123_2393_g	C124_229_g	C125_2311_g	C126_2435_g	C127_3333_g	C128_800_g	C129_2198_g	C13_6480_g	C130_3537_g	C131_1350_g	C132_4667_g	C133_7118_g	C134_3615_g	C135_8428_g	C136_8729_g	C137_7081_g	C138_5695_g	C139_7858_g	C14_4679_g
527	ARAF001_1238_g	ARAF002_1576_g	ARAF003_6137_g	ARAF004_4467_g	ARAF005_8956_g	ARAF006_7886_g	C1_6335_g	C10_406_g	C100_2222_g	C103_6098_g	C104_4236_g	C105_3927_g	C106_5409_g	C107_7909_g	C108_2298_g	C109_3630_g	C11_7088_g	C110_7490_g	C111_19_g	C112_8590_g	C113_1625_g	C114_5568_g	C115_959_g	C117_8627_g	C118_4317_g	C119_8861_g	C12_8556_g	C120_3682_g	C121_9285_g	C122_1433_g	C123_2394_g	C124_230_g	C125_2312_g	C126_2436_g	C127_3334_g	C128_801_g	C129_2199_g	C13_6481_g	C130_3536_g	C131_1349_g	C132_4666_g	C133_7119_g	C134_3616_g	C135_8429_g	C136_8730_g	C137_7082_g	C138_5694_g	C139_7859_g	C14_4680_g
528	ARAF001_1239_g	ARAF002_1575_g	ARAF003_6136_g	ARAF004_4466_g	ARAF005_8955_g	ARAF006_7885_g	C1_6336_g	C10_405_g	C100_2221_g	C103_6097_g	C104_4237_g	C105_3926_g	C106_5410_g	C107_7910_g	C108_2297_g	C109_3631_g	C11_7089_g	C110_7489_g	C111_18_g	C112_8589_g	C113_1624_g	C114_5569_g	C115_958_g	C117_8626_g	C118_4318_g	C119_8862_g	C12_8557_g	C120_3681_g	C121_9284_g	C122_1434_g	C123_2395_g	C124_231_g	C125_7778_g	C126_2437_g	C127_3335_g	C128_802_g	C129_2200_g	C13_6482_g	C130_3535_g	C131_1348_g	C132_4665_g	C133_7120_g	C134_3617_g	C135_8430_g	C136_8731_g	C137_7083_g	C138_5693_g	C139_7860_g	C14_4681_g
529	ARAF001_1240_g	ARAF002_1574_g	ARAF003_6135_g	ARAF004_4465_g	ARAF005_8954_g	ARAF006_7884_g	C1_6337_g	C10_404_g	C100_2220_g	C103_7338_g	C104_4238_g	C105_3925_g	C106_5411_g	C107_7911_g	C108_2296_g	C109_3632_g	C11_7090_g	C110_7488_g	C111_17_g	C112_8588_g	C113_1623_g	C114_5570_g	C115_957_g	C117_8625_g	C118_4319_g	C119_8863_g	C12_8558_g	C120_3680_g	C121_9283_g	C122_1435_g	C123_2396_g	C124_232_g	C125_7777_g	C126_2438_g	C127_3336_g	C128_803_g	C129_2201_g	C13_6483_g	C130_3534_g	C131_1347_g	C132_4664_g	C133_7121_g	C134_3618_g	C135_8431_g	C136_8732_g	C137_7084_g	C138_5692_g	C139_7861_g	C14_4682_g
530	ARAF001_1241_g	ARAF002_1573_g	ARAF003_6134_g	ARAF004_4464_g	ARAF005_8953_g	ARAF006_7883_g	C1_6338_g	C10_403_g	C100_2219_g	C103_7339_g	C104_4239_g	C105_3924_g	C106_5412_g	C107_7912_g	C108_2295_g	C109_3633_g	C11_7091_g	C110_7487_g	C111_16_g	C112_8587_g	----------	C114_5571_g	C115_956_g	C117_8624_g	C118_4320_g	C119_8864_g	C12_8559_g	C120_3679_g	----------	C122_1436_g	C123_2397_g	C124_233_g	C125_7776_g	C126_2439_g	C127_3337_g	C128_804_g	C129_4466_g	C13_6484_g	C130_3533_g	C131_1346_g	C132_4663_g	C133_7122_g	C134_3619_g	C135_8432_g	C136_8733_g	C137_7085_g	C138_5691_g	C139_7862_g	C14_4683_g
531	ARAF001_1242_g	ARAF002_1572_g	ARAF003_6133_g	ARAF004_4463_g	ARAF005_8952_g	ARAF006_7882_g	C1_6339_g	C10_402_g	C100_2218_g	C103_7340_g	C104_4240_g	C105_3923_g	C106_5413_g	C107_7913_g	C108_2294_g	C109_3634_g	C11_7092_g	C110_7486_g	C111_15_g	C112_8586_g	C113_1622_g	C114_5572_g	C115_955_g	C117_8623_g	C118_4321_g	C119_8865_g	C12_8560_g	C120_3678_g	C121_7085_g	C122_1437_g	C123_2398_g	C124_234_g	C125_7775_g	C126_2440_g	C127_3338_g	C128_805_g	C129_4467_g	C13_6485_g	C130_3532_g	C131_1345_g	C132_4662_g	C133_7123_g	C134_3620_g	C135_8433_g	C136_8734_g	C137_7086_g	C138_5690_g	C139_7863_g	C14_4684_g
532	ARAF001_1243_g	ARAF002_1571_g	ARAF003_6132_g	ARAF004_4462_g	ARAF005_8951_g	ARAF006_7881_g	C1_5392_g	C10_401_g	C100_2688_g	C103_3614_g	C104_223_g	C105_8573_g	C106_4017_g	C107_7914_g	C108_6165_g	C109_3719_g	C11_1691_g	C110_2296_g	C111_7896_g	C112_4084_g	C113_7022_g	C114_7858_g	C115_5472_g	C117_3133_g	C118_3763_g	C119_4983_g	C12_6717_g	C120_3677_g	C121_3563_g	C122_5089_g	C123_7274_g	C124_8655_g	C125_3174_g	C126_3429_g	C127_7693_g	C128_4786_g	C129_8397_g	C13_6734_g	C130_3074_g	C131_1344_g	C132_4661_g	C133_2994_g	C134_8306_g	C135_1481_g	C136_7732_g	C137_7087_g	C138_5689_g	C139_7618_g	C14_8132_g
533	ARAF001_1244_g	ARAF002_1570_g	ARAF003_6131_g	ARAF004_4461_g	ARAF005_8950_g	ARAF006_7880_g	C1_5393_g	C10_400_g	C100_2689_g	C103_3615_g	C104_224_g	C105_8572_g	C106_4018_g	C107_7915_g	C108_6164_g	C109_3718_g	C11_1692_g	C110_2297_g	C111_7897_g	C112_4085_g	C113_7021_g	C114_7857_g	C115_5473_g	C117_3132_g	C118_3762_g	C119_4984_g	C12_6718_g	C120_3676_g	C121_3564_g	C122_5090_g	C123_7273_g	C124_8656_g	C125_3173_g	C126_3430_g	C127_7692_g	C128_4785_g	C129_8398_g	C13_6733_g	C130_3075_g	C131_1343_g	C132_4660_g	C133_2993_g	C134_8307_g	C135_1480_g	C136_7733_g	C137_7088_g	C138_5688_g	C139_7619_g	C14_8133_g
534	ARAF001_1245_g	ARAF002_1569_g	ARAF003_6130_g	ARAF004_4460_g	ARAF005_8949_g	ARAF006_7879_g	C1_5394_g	C10_399_g	C100_2690_g	C103_3616_g	C104_225_g	C105_8571_g	C106_4019_g	C107_7916_g	C108_6163_g	C109_3717_g	C11_1693_g	C110_2298_g	C111_7898_g	C112_4086_g	C113_7020_g	C114_7856_g	C115_5474_g	C117_3131_g	C118_3761_g	C119_4985_g	C12_6719_g	C120_3675_g	C121_3565_g	C122_5091_g	C123_7272_g	C124_8657_g	C125_3172_g	C126_3431_g	C127_7691_g	C128_4784_g	C129_1775_g	C13_1660_g	C130_3076_g	C131_1342_g	C132_4659_g	C133_2992_g	C134_8308_g	C135_1479_g	C136_7734_g	C137_7089_g	C138_5687_g	C139_7620_g	C14_8134_g
535	ARAF001_1246_g	----------	----------	----------	----------	----------	C1_5395_g	----------	C100_2691_g	C103_3617_g	C104_226_g	----------	C106_4020_g	C107_7917_g	----------	----------	C11_1694_g	C110_2299_g	C111_7899_g	C112_4087_g	----------	----------	C115_5475_g	----------	----------	C119_4986_g	C12_6720_g	----------	C121_3566_g	C122_5092_g	----------	C124_8658_g	----------	C126_3432_g	----------	----------	----------	----------	C130_3077_g	----------	----------	----------	C134_8309_g	----------	C136_7735_g	C137_7090_g	----------	C139_7621_g	C14_8135_g
536	ARAF001_1247_g	ARAF002_1568_g	ARAF003_6129_g	ARAF004_4459_g	ARAF005_8948_g	ARAF006_7878_g	C1_5396_g	C10_398_g	C100_2692_g	C103_3618_g	C104_227_g	C105_8570_g	C106_4021_g	C107_7918_g	C108_6162_g	C109_3716_g	C11_1695_g	C110_2300_g	C111_7900_g	C112_4088_g	C113_7019_g	C114_7855_g	C115_5476_g	C117_3130_g	C118_3760_g	C119_4987_g	C12_6721_g	C120_3674_g	C121_3567_g	C122_5093_g	C123_7271_g	C124_8659_g	C125_3171_g	C126_3433_g	C127_7690_g	C128_4783_g	C129_1774_g	C13_1659_g	C130_3078_g	C131_1341_g	C132_4658_g	C133_2991_g	C134_8310_g	C135_1478_g	C136_7736_g	C137_7091_g	C138_5686_g	C139_7622_g	C14_8136_g
537	ARAF001_1248_g	ARAF002_1567_g	ARAF003_6128_g	ARAF004_4458_g	ARAF005_8947_g	ARAF006_7877_g	C1_5397_g	C10_397_g	C100_2693_g	C103_3619_g	C104_228_g	C105_8569_g	C106_4022_g	C107_7919_g	C108_6161_g	C109_3715_g	C11_1696_g	C110_2301_g	C111_7901_g	C112_4089_g	C113_7018_g	C114_7854_g	C115_5477_g	C117_3129_g	C118_3759_g	C119_4988_g	C12_6722_g	C120_3673_g	C121_3568_g	C122_5094_g	C123_7270_g	C124_8660_g	C125_3170_g	C126_3434_g	C127_7689_g	C128_4782_g	C129_1773_g	C13_1658_g	C130_3079_g	C131_1340_g	C132_4657_g	C133_2990_g	C134_8311_g	C135_1477_g	C136_7737_g	C137_7092_g	C138_5685_g	C139_7623_g	C14_8137_g
538	ARAF001_1249_g	ARAF002_1566_g	ARAF003_6127_g	ARAF004_4457_g	ARAF005_8946_g	ARAF006_7876_g	C1_5398_g	C10_396_g	C100_2694_g	C103_4697_g	C104_229_g	C105_8568_g	C106_4023_g	C107_7920_g	C108_6160_g	C109_3714_g	C11_1697_g	C110_2302_g	C111_7902_g	C112_4090_g	C113_7017_g	C114_7853_g	C115_5478_g	C117_3128_g	C118_3758_g	C119_4989_g	C12_6723_g	C120_3672_g	C121_3569_g	C122_5095_g	C123_7269_g	C124_8661_g	C125_3169_g	C126_3435_g	C127_7688_g	C128_4781_g	C129_1772_g	C13_1657_g	C130_3080_g	C131_3036_g	C132_4656_g	C133_2989_g	C134_8312_g	C135_1476_g	C136_7738_g	C137_7093_g	C138_5684_g	C139_7624_g	C14_8138_g
539	ARAF001_1250_g	ARAF002_1565_g	ARAF003_6126_g	ARAF004_3297_g	ARAF005_8945_g	ARAF006_7875_g	C1_5399_g	C10_395_g	C100_2695_g	C103_4696_g	C104_230_g	C105_8567_g	C106_4024_g	C107_7921_g	C108_6159_g	C109_3713_g	C11_1698_g	C110_2303_g	C111_7903_g	C112_4091_g	C113_7016_g	C114_7852_g	C115_5479_g	C117_3127_g	C118_3757_g	C119_4990_g	C12_6724_g	C120_3671_g	C121_3570_g	C122_5096_g	C123_7268_g	C124_8662_g	C125_3168_g	C126_3436_g	C127_7687_g	C128_4780_g	C129_1771_g	C13_1656_g	C130_3081_g	C131_3037_g	C132_4655_g	C133_2988_g	C134_8313_g	C135_1475_g	C136_7739_g	C137_7094_g	C138_5683_g	C139_7625_g	C14_8139_g
540	ARAF001_1251_g	ARAF002_1564_g	ARAF003_6125_g	ARAF004_3296_g	ARAF005_8944_g	ARAF006_7874_g	C1_5400_g	C10_394_g	C100_2696_g	C103_4695_g	C104_231_g	C105_8566_g	C106_4025_g	C107_7922_g	C108_6158_g	C109_3712_g	C11_1699_g	C110_2304_g	C111_7904_g	C112_4092_g	C113_7015_g	C114_7851_g	C115_5480_g	C117_3126_g	C118_3756_g	C119_4991_g	C12_6725_g	C120_3670_g	C121_3571_g	C122_5097_g	C123_7267_g	C124_8663_g	C125_3167_g	C126_3437_g	C127_7686_g	C128_4779_g	C129_1770_g	C13_1655_g	C130_3082_g	C131_3038_g	C132_4654_g	C133_2987_g	C134_8314_g	C135_1474_g	C136_7740_g	C137_7095_g	C138_5682_g	C139_7626_g	C14_8140_g
541	ARAF001_1252_g	ARAF002_1563_g	ARAF003_6124_g	ARAF004_3295_g	ARAF005_8943_g	ARAF006_7873_g	C1_6454_g	C10_393_g	C100_9046_g	C103_6203_g	C104_5647_g	C105_8565_g	C106_4026_g	C107_6739_g	C108_7040_g	C109_5671_g	C11_7197_g	C110_4403_g	C111_5900_g	C112_2650_g	C113_4128_g	C114_3128_g	C115_9771_g	C117_4557_g	C118_6042_g	C119_1957_g	C12_2092_g	C120_9172_g	C121_8662_g	C122_1565_g	C123_7584_g	C124_1932_g	C125_864_g	C126_5392_g	C127_6272_g	C128_4778_g	C129_9522_g	C13_8248_g	C130_7161_g	C131_9178_g	C132_7565_g	C133_1569_g	C134_5613_g	C135_1524_g	C136_7741_g	C137_9610_g	C138_936_g	C139_7627_g	C14_8141_g
542	ARAF001_1253_g	ARAF002_1562_g	ARAF003_6123_g	ARAF004_3294_g	ARAF005_8942_g	ARAF006_7872_g	C1_6453_g	C10_392_g	C100_9045_g	C103_6202_g	C104_5646_g	C105_8564_g	C106_4027_g	C107_6740_g	C108_7041_g	C109_5672_g	C11_7198_g	C110_4404_g	C111_5899_g	C112_2649_g	C113_4127_g	C114_3129_g	C115_9772_g	C117_4556_g	C118_6041_g	C119_1956_g	C12_2093_g	C120_9171_g	C121_8663_g	C122_1564_g	C123_7585_g	C124_1933_g	C125_865_g	C126_5391_g	C127_6271_g	C128_4777_g	C129_9521_g	C13_8247_g	C130_7160_g	C131_9177_g	C132_7564_g	C133_1568_g	C134_5614_g	C135_1523_g	C136_7742_g	C137_9611_g	C138_935_g	C139_7628_g	C14_8142_g
543	ARAF001_1254_g	ARAF002_1561_g	ARAF003_6122_g	ARAF004_3293_g	ARAF005_8941_g	ARAF006_7871_g	C1_6452_g	C10_391_g	C100_9044_g	C103_6201_g	C104_5645_g	C105_8563_g	C106_4028_g	C107_6741_g	C108_7042_g	C109_5673_g	C11_7199_g	C110_4405_g	C111_5898_g	C112_2648_g	C113_4126_g	C114_3130_g	C115_9773_g	C117_4555_g	C118_6040_g	C119_1955_g	C12_2094_g	C120_9170_g	C121_8664_g	C122_1563_g	C123_7586_g	C124_1934_g	C125_866_g	C126_5390_g	C127_6270_g	C128_4776_g	C129_9520_g	C13_8246_g	C130_7159_g	C131_9176_g	C132_7563_g	C133_1567_g	C134_5615_g	C135_1522_g	C136_7743_g	C137_9612_g	C138_934_g	C139_7629_g	C14_8143_g
544	ARAF001_1255_g	ARAF002_1560_g	ARAF003_6121_g	ARAF004_3292_g	ARAF005_8940_g	ARAF006_7870_g	C1_6451_g	C10_390_g	C100_9043_g	C103_6200_g	C104_5644_g	C105_8562_g	C106_4029_g	C107_6742_g	C108_7043_g	C109_5674_g	C11_7200_g	C110_4406_g	C111_5897_g	C112_5652_g	C113_4125_g	C114_3131_g	C115_9774_g	C117_4554_g	C118_6039_g	C119_1954_g	C12_2095_g	C120_9169_g	C121_8665_g	C122_1562_g	C123_7587_g	C124_1935_g	C125_867_g	C126_5389_g	C127_6269_g	C128_4775_g	C129_9519_g	C13_8245_g	C130_7158_g	C131_9175_g	C132_7562_g	C133_1566_g	C134_5616_g	C135_1521_g	C136_7744_g	C137_9613_g	C138_933_g	C139_7630_g	C14_8144_g
545	ARAF001_1256_g	ARAF002_1559_g	ARAF003_6120_g	ARAF004_3291_g	ARAF005_8939_g	ARAF006_7869_g	C1_6450_g	C10_389_g	C100_9042_g	C103_6199_g	C104_5643_g	C105_8561_g	C106_4030_g	C107_6743_g	C108_7044_g	C109_5675_g	C11_7201_g	C110_4407_g	C111_5896_g	C112_5651_g	C113_4124_g	C114_3132_g	C115_9775_g	C117_4553_g	C118_6038_g	C119_1953_g	C12_2096_g	C120_9168_g	C121_8666_g	C122_1561_g	C123_7588_g	C124_5731_g	C125_868_g	C126_5388_g	C127_6268_g	C128_4774_g	C129_9518_g	C13_8244_g	C130_7157_g	C131_9174_g	C132_7561_g	C133_1565_g	C134_5617_g	C135_1520_g	C136_7745_g	C137_9614_g	C138_932_g	C139_7631_g	C14_8145_g
546	ARAF001_1257_g	ARAF002_1558_g	ARAF003_6119_g	ARAF004_3290_g	ARAF005_8938_g	ARAF006_7868_g	C1_6449_g	C10_388_g	C100_9041_g	C103_6198_g	C104_5642_g	C105_8560_g	C106_4031_g	C107_6744_g	C108_7045_g	C109_5676_g	C11_7202_g	C110_4408_g	C111_5895_g	C112_5650_g	C113_4123_g	C114_3133_g	C115_9776_g	C117_4552_g	C118_6037_g	C119_1952_g	C12_2097_g	C120_9167_g	C121_8667_g	C122_1560_g	C123_7589_g	C124_5730_g	C125_869_g	C126_5387_g	C127_6267_g	C128_4773_g	C129_9517_g	C13_8243_g	C130_7156_g	C131_9173_g	C132_7560_g	C133_1564_g	C134_5618_g	C135_1519_g	C136_7746_g	C137_9615_g	C138_931_g	C139_7632_g	C14_8146_g
547	ARAF001_1258_g	ARAF002_1557_g	ARAF003_6118_g	ARAF004_3289_g	ARAF005_8937_g	ARAF006_7867_g	C1_6448_g	C10_387_g	C100_9040_g	C103_6197_g	C104_5641_g	C105_8559_g	C106_4032_g	C107_6745_g	C108_7046_g	C109_5677_g	C11_7203_g	C110_4409_g	C111_5894_g	C112_5649_g	C113_4122_g	C114_3134_g	C115_9777_g	C117_4551_g	C118_6036_g	C119_1951_g	C12_2098_g	C120_9166_g	C121_8668_g	C122_1559_g	C123_7590_g	C124_5729_g	C125_870_g	C126_5386_g	C127_6266_g	C128_4772_g	C129_4472_g	C13_8242_g	C130_7155_g	C131_9172_g	C132_7559_g	C133_1563_g	C134_5619_g	C135_4231_g	C136_7747_g	C137_9616_g	C138_5701_g	C139_7633_g	C14_8147_g
548	ARAF001_1259_g	ARAF002_1556_g	ARAF003_6117_g	ARAF004_3288_g	ARAF005_8936_g	ARAF006_7866_g	C1_6447_g	C10_386_g	C100_9039_g	C103_6196_g	C104_5640_g	C105_8558_g	C106_4033_g	C107_6746_g	C108_7047_g	C109_5678_g	C11_7204_g	C110_4410_g	C111_5893_g	C112_5648_g	C113_4121_g	C114_3135_g	C115_9778_g	C117_4550_g	C118_6035_g	C119_1950_g	C12_2099_g	C120_9165_g	C121_8669_g	C122_1558_g	C123_7591_g	C124_5728_g	C125_871_g	C126_5385_g	C127_6265_g	C128_4771_g	C129_4471_g	C13_8241_g	C130_7154_g	C131_9171_g	C132_7558_g	C133_1562_g	C134_5620_g	C135_4230_g	C136_7748_g	C137_9617_g	C138_5700_g	C139_7634_g	C14_8148_g
549	ARAF001_1260_g	ARAF002_1555_g	ARAF003_6116_g	ARAF004_3287_g	ARAF005_8935_g	ARAF006_7865_g	C1_6446_g	C10_385_g	C100_9038_g	C103_6195_g	C104_5639_g	C105_8557_g	C106_4034_g	C107_6747_g	C108_7048_g	C109_5679_g	C11_7205_g	C110_4411_g	C111_5892_g	C112_5647_g	C113_4120_g	C114_3136_g	C115_9779_g	C117_4549_g	C118_6034_g	C119_1949_g	C12_2100_g	C120_9164_g	C121_8670_g	C122_1557_g	C123_7592_g	C124_5727_g	C125_872_g	C126_5384_g	C127_6264_g	C128_4770_g	C129_4470_g	C13_8240_g	C130_7153_g	C131_9170_g	C132_7557_g	C133_1561_g	C134_5621_g	C135_4229_g	C136_7749_g	C137_9618_g	C138_5699_g	C139_7635_g	C14_8149_g
550	ARAF001_1261_g	ARAF002_1554_g	ARAF003_6115_g	ARAF004_3286_g	ARAF005_8934_g	ARAF006_7864_g	C1_6445_g	C10_384_g	C100_9037_g	C103_6194_g	C104_5638_g	C105_8556_g	C106_4035_g	C107_6748_g	C108_7049_g	C109_5680_g	C11_7206_g	C110_4412_g	C111_5891_g	C112_5646_g	C113_4119_g	C114_3137_g	C115_9780_g	C117_4548_g	C118_6033_g	C119_1948_g	C12_2101_g	C120_9163_g	C121_8671_g	C122_1556_g	C123_7593_g	C124_5726_g	C125_2467_g	C126_5383_g	C127_6263_g	C128_4769_g	C129_4469_g	C13_8239_g	C130_8403_g	C131_9169_g	C132_7556_g	C133_1560_g	C134_5622_g	C135_4228_g	C136_7750_g	C137_7883_g	C138_5698_g	C139_7636_g	C14_8150_g
551	ARAF001_1262_g	ARAF002_1553_g	ARAF003_6114_g	ARAF004_3285_g	ARAF005_8933_g	ARAF006_7863_g	C1_6444_g	C10_383_g	C100_9036_g	C103_6193_g	C104_5637_g	C105_8555_g	C106_4036_g	C107_6749_g	C108_7050_g	C109_3675_g	C11_7207_g	C110_4413_g	C111_5890_g	C112_5645_g	C113_4118_g	C114_3138_g	C115_9781_g	C117_4547_g	C118_6032_g	C119_1947_g	C12_2102_g	C120_9162_g	C121_8672_g	C122_1555_g	C123_7594_g	C124_6122_g	C125_2466_g	C126_5382_g	C127_6262_g	C128_4768_g	C129_4468_g	C13_8238_g	C130_8404_g	C131_9168_g	C132_7555_g	C133_1559_g	C134_5623_g	C135_4227_g	C136_7751_g	C137_7882_g	C138_5697_g	C139_7637_g	C14_8151_g
552	ARAF001_1263_g	ARAF002_846_g	ARAF003_5562_g	ARAF004_3284_g	ARAF005_979_g	ARAF006_7862_g	C1_5818_g	C10_1337_g	C100_2254_g	C103_9166_g	C104_1531_g	C105_3747_g	C106_541_g	C107_6265_g	C108_8417_g	C109_4346_g	C11_8718_g	C110_4079_g	C111_6154_g	C112_3276_g	C113_2973_g	C114_4561_g	C115_8646_g	C117_4701_g	C118_5139_g	C119_6101_g	C12_9035_g	C120_6968_g	C121_5558_g	C122_9220_g	C123_7105_g	C124_4701_g	C125_2291_g	C126_6962_g	C127_7390_g	C128_7313_g	C129_7615_g	C13_7867_g	C130_2705_g	C131_2880_g	C132_37_g	C133_7887_g	C134_7611_g	C135_7199_g	C136_7041_g	C137_1095_g	C138_4053_g	C139_639_g	C14_4143_g
553	ARAF001_1264_g	ARAF002_847_g	ARAF003_5563_g	ARAF004_3283_g	ARAF005_980_g	ARAF006_7861_g	C1_5817_g	C10_1336_g	C100_2253_g	C103_9165_g	C104_1530_g	C105_3748_g	C106_542_g	C107_6264_g	C108_8416_g	C109_4345_g	C11_8719_g	C110_4080_g	C111_6155_g	C112_3275_g	C113_2972_g	C114_4560_g	C115_8645_g	C117_4702_g	C118_5138_g	C119_6100_g	C12_9034_g	C120_6967_g	C121_5557_g	C122_9221_g	C123_7106_g	C124_4700_g	C125_2290_g	C126_6961_g	C127_7389_g	C128_7312_g	C129_7614_g	C13_7868_g	C130_2706_g	C131_2881_g	C132_38_g	C133_7886_g	C134_7610_g	C135_7200_g	C136_7042_g	C137_1094_g	C138_4052_g	C139_638_g	C14_4142_g
554	ARAF001_1265_g	ARAF002_848_g	ARAF003_5564_g	ARAF004_3282_g	ARAF005_981_g	ARAF006_7860_g	C1_5816_g	C10_1335_g	C100_2252_g	C103_9164_g	C104_1529_g	C105_3749_g	C106_543_g	C107_6263_g	C108_8415_g	C109_4344_g	C11_8720_g	C110_4081_g	C111_6156_g	C112_3274_g	C113_2971_g	C114_4559_g	C115_3901_g	C117_4703_g	C118_5137_g	C119_6099_g	C12_9033_g	C120_6966_g	C121_5556_g	C122_9222_g	C123_7107_g	C124_4699_g	C125_2289_g	C126_6960_g	C127_7388_g	C128_7311_g	C129_7613_g	C13_7869_g	C130_2707_g	C131_2882_g	C132_39_g	C133_7885_g	C134_7609_g	C135_7201_g	C136_7043_g	C137_1093_g	C138_4051_g	C139_637_g	C14_4141_g
555	ARAF001_1266_g	ARAF002_849_g	ARAF003_5565_g	ARAF004_3281_g	ARAF005_982_g	ARAF006_7859_g	C1_5815_g	C10_1334_g	C100_2251_g	C103_9163_g	C104_1528_g	C105_3750_g	C106_544_g	C107_6262_g	C108_8414_g	C109_4343_g	C11_8721_g	C110_4082_g	C111_6157_g	C112_3273_g	C113_2970_g	C114_4558_g	C115_3900_g	C117_4704_g	C118_5136_g	C119_6098_g	C12_9032_g	C120_6965_g	C121_5555_g	C122_9223_g	C123_7108_g	C124_4698_g	C125_2288_g	C126_6959_g	C127_7387_g	C128_7310_g	C129_7612_g	C13_7870_g	C130_2708_g	C131_2883_g	C132_40_g	C133_7884_g	C134_7608_g	C135_7202_g	C136_7044_g	C137_1092_g	C138_4050_g	C139_636_g	C14_4140_g
556	ARAF001_1267_g	ARAF002_850_g	ARAF003_5566_g	ARAF004_3280_g	ARAF005_983_g	ARAF006_7858_g	C1_5814_g	C10_1333_g	C100_2250_g	C103_9162_g	C104_1527_g	C105_3751_g	C106_545_g	C107_6261_g	C108_8413_g	C109_4342_g	C11_8722_g	C110_4083_g	C111_6158_g	C112_3272_g	C113_2969_g	C114_4557_g	C115_3899_g	C117_4705_g	C118_5135_g	C119_6097_g	C12_9031_g	C120_6964_g	C121_5554_g	C122_9224_g	C123_7109_g	C124_4697_g	C125_2287_g	C126_6958_g	C127_7386_g	C128_7309_g	C129_7611_g	C13_7871_g	C130_2709_g	C131_2884_g	C132_41_g	C133_7883_g	C134_7607_g	C135_7203_g	C136_7045_g	C137_1091_g	C138_4049_g	C139_635_g	C14_4139_g
557	ARAF001_1268_g	ARAF002_851_g	ARAF003_5567_g	ARAF004_3279_g	ARAF005_984_g	ARAF006_7857_g	C1_5813_g	C10_1332_g	C100_2249_g	C103_9161_g	C104_1526_g	C105_3752_g	C106_546_g	C107_6260_g	C108_8412_g	C109_4341_g	C11_8723_g	C110_4084_g	C111_6159_g	C112_3271_g	C113_2968_g	C114_4556_g	C115_3898_g	C117_4706_g	C118_5134_g	C119_6096_g	C12_9030_g	C120_6963_g	C121_5553_g	C122_9225_g	C123_7110_g	C124_4696_g	C125_2286_g	C126_6957_g	C127_7385_g	C128_7308_g	C129_7610_g	C13_7872_g	C130_2710_g	C131_2885_g	C132_42_g	C133_7882_g	C134_7606_g	C135_7204_g	C136_7046_g	C137_1090_g	C138_4048_g	C139_634_g	C14_4138_g
558	ARAF001_1269_g	ARAF002_852_g	ARAF003_5568_g	ARAF004_3278_g	ARAF005_985_g	ARAF006_7856_g	C1_5812_g	C10_1331_g	C100_2248_g	C103_9160_g	C104_1525_g	C105_3753_g	C106_547_g	C107_6259_g	C108_8411_g	C109_4340_g	C11_8724_g	C110_4085_g	C111_6160_g	C112_3270_g	C113_2967_g	C114_4555_g	C115_3897_g	C117_4707_g	C118_5133_g	C119_6095_g	C12_9029_g	C120_6962_g	C121_5552_g	C122_9226_g	C123_7111_g	C124_4695_g	C125_521_g	C126_6956_g	C127_7384_g	C128_7307_g	C129_2275_g	C13_7873_g	C130_419_g	C131_2886_g	C132_43_g	C133_7881_g	C134_7605_g	C135_7205_g	C136_7047_g	C137_1089_g	C138_4047_g	C139_633_g	C14_4137_g
559	ARAF001_1270_g	ARAF002_853_g	ARAF003_5569_g	ARAF004_3277_g	ARAF005_986_g	ARAF006_7855_g	C1_5811_g	C10_1330_g	C100_2247_g	C103_9159_g	C104_1524_g	C105_3754_g	C106_548_g	C107_6258_g	C108_8410_g	C109_4339_g	C11_8725_g	C110_4086_g	C111_6161_g	C112_3269_g	C113_2966_g	C114_4554_g	C115_3896_g	C117_4708_g	C118_5132_g	C119_6094_g	C12_9028_g	C120_6961_g	C121_5551_g	C122_9227_g	C123_7112_g	C124_4694_g	C125_520_g	C126_6955_g	C127_7383_g	C128_7306_g	C129_2276_g	C13_7874_g	C130_420_g	C131_2887_g	C132_44_g	C133_7880_g	C134_7604_g	C135_7206_g	C136_7048_g	C137_1088_g	C138_4046_g	C139_632_g	C14_4136_g
560	ARAF001_1271_g	ARAF002_854_g	ARAF003_5570_g	ARAF004_3276_g	ARAF005_987_g	ARAF006_7854_g	C1_5810_g	C10_1329_g	C100_2246_g	C103_9158_g	C104_1523_g	C105_3755_g	C106_549_g	C107_6257_g	C108_8409_g	C109_4338_g	C11_8726_g	C110_4087_g	C111_6162_g	C112_3268_g	C113_2965_g	C114_4553_g	C115_3895_g	C117_4709_g	C118_5131_g	C119_6093_g	C12_9027_g	C120_6960_g	C121_5550_g	C122_9228_g	C123_7113_g	C124_4693_g	C125_519_g	C126_2260_g	C127_7382_g	C128_7305_g	C129_2277_g	C13_7875_g	C130_421_g	C131_2888_g	C132_45_g	C133_7879_g	C134_7603_g	C135_7207_g	C136_7049_g	C137_1087_g	C138_4045_g	C139_631_g	C14_4135_g
561	ARAF001_1272_g	ARAF002_855_g	ARAF003_5571_g	ARAF004_3275_g	ARAF005_988_g	ARAF006_7853_g	C1_5809_g	C10_1328_g	C100_2245_g	C103_9157_g	C104_1522_g	C105_3756_g	C106_550_g	C107_6256_g	C108_8408_g	C109_4337_g	C11_8727_g	C110_4088_g	C111_6163_g	C112_3267_g	C113_2964_g	C114_4552_g	C115_3894_g	C117_4710_g	C118_5130_g	C119_6092_g	C12_9026_g	C120_8686_g	C121_5549_g	C122_9229_g	C123_4439_g	C124_4692_g	C125_518_g	C126_2261_g	C127_4246_g	C128_7304_g	C129_2278_g	C13_7876_g	C130_422_g	C131_2889_g	C132_46_g	C133_7878_g	C134_7440_g	C135_7208_g	C136_7050_g	C137_1086_g	C138_1764_g	C139_630_g	C14_4134_g
562	ARAF001_1273_g	ARAF002_856_g	ARAF003_5572_g	ARAF004_3274_g	ARAF005_989_g	ARAF006_7852_g	C1_5808_g	C10_1327_g	C100_2244_g	C103_9156_g	C104_1521_g	C105_3757_g	C106_551_g	C107_6255_g	C108_8407_g	C109_4336_g	C11_8728_g	C110_4089_g	C111_6164_g	C112_3266_g	C113_2963_g	C114_4551_g	C115_3893_g	C117_4711_g	C118_5129_g	C119_6091_g	C12_9025_g	C120_8685_g	C121_5548_g	C122_9230_g	C123_4440_g	C124_4691_g	C125_517_g	C126_2262_g	C127_4245_g	C128_7303_g	C129_2279_g	C13_7877_g	C130_423_g	C131_2890_g	C132_47_g	C133_7877_g	C134_7441_g	C135_7209_g	C136_7051_g	C137_1085_g	C138_1765_g	C139_629_g	C14_4133_g
563	ARAF001_1274_g	ARAF002_857_g	ARAF003_5573_g	ARAF004_3273_g	ARAF005_990_g	ARAF006_7851_g	C1_5807_g	C10_1326_g	C100_2243_g	C103_9155_g	C104_1520_g	C105_3758_g	C106_552_g	C107_6254_g	C108_8406_g	C109_4335_g	C11_8729_g	C110_4090_g	C111_6165_g	C112_3265_g	C113_2962_g	C114_4550_g	C115_3892_g	C117_4712_g	C118_5128_g	C119_6090_g	C12_9024_g	C120_8684_g	C121_5547_g	C122_9231_g	C123_4441_g	C124_4690_g	C125_516_g	C126_2263_g	C127_4244_g	C128_7302_g	C129_2280_g	C13_7878_g	C130_2344_g	C131_2891_g	C132_48_g	C133_7876_g	C134_7442_g	C135_7210_g	C136_7052_g	C137_1084_g	C138_1766_g	C139_628_g	C14_4132_g
564	ARAF001_1275_g	ARAF002_858_g	ARAF003_5574_g	ARAF004_3272_g	ARAF005_991_g	ARAF006_7850_g	C1_5806_g	C10_1325_g	C100_2242_g	C103_9154_g	C104_1519_g	C105_3759_g	C106_553_g	C107_6253_g	C108_8405_g	C109_4334_g	C11_8730_g	C110_4091_g	C111_6166_g	C112_3264_g	C113_2961_g	C114_4549_g	C115_3891_g	C117_4713_g	C118_5127_g	C119_6089_g	C12_9023_g	C120_8683_g	C121_5546_g	C122_9232_g	C123_4442_g	C124_4689_g	C125_515_g	C126_2264_g	C127_4243_g	C128_7301_g	C129_2281_g	C13_7879_g	C130_2345_g	C131_2892_g	C132_49_g	C133_7875_g	C134_7443_g	C135_7211_g	C136_7053_g	C137_1083_g	C138_1767_g	C139_627_g	C14_4131_g
565	ARAF001_1459_g	----------	ARAF003_2453_g	----------	ARAF005_3294_g	----------	C1_7907_g	C10_105_g	C100_6770_g	----------	----------	C105_2945_g	C106_109_g	----------	C108_1559_g	C109_6571_g	C11_83_g	C110_1957_g	C111_6189_g	C112_408_g	C113_2722_g	----------	----------	C117_6995_g	C118_4726_g	C119_262_g	----------	C120_2130_g	C121_1479_g	----------	C123_1264_g	C124_8432_g	C125_51_g	C126_6619_g	C127_1053_g	C128_698_g	C129_2833_g	C13_3213_g	C130_8041_g	C131_6188_g	----------	C133_113_g	C134_693_g	C135_9407_g	C136_7286_g	C137_34_g	C138_2418_g	----------	C14_8284_g
566	ARAF001_1460_g	ARAF002_4831_g	----------	ARAF004_2298_g	----------	ARAF006_1050_g	----------	----------	----------	C103_9290_g	C104_1494_g	C105_2944_g	C106_108_g	C107_8430_g	----------	----------	C11_82_g	----------	----------	----------	----------	C114_7533_g	C115_6218_g	----------	----------	----------	C12_208_g	----------	----------	C122_6302_g	----------	----------	----------	----------	----------	----------	----------	C13_3212_g	----------	----------	----------	----------	----------	----------	----------	----------	----------	----------	----------
567	ARAF001_1461_g	ARAF002_4832_g	ARAF003_2452_g	ARAF004_2297_g	ARAF005_3295_g	ARAF006_1049_g	C1_7908_g	C10_104_g	C100_6771_g	C103_9289_g	C104_1493_g	C105_2943_g	C106_107_g	C107_8429_g	C108_1558_g	C109_6572_g	C11_81_g	C110_1956_g	C111_6190_g	C112_407_g	C113_2721_g	C114_7532_g	C115_6219_g	C117_6994_g	C118_4727_g	C119_263_g	C12_207_g	C120_2129_g	C121_1480_g	C122_6301_g	C123_1265_g	C124_8433_g	C125_50_g	C126_6620_g	C127_1052_g	C128_697_g	C129_2832_g	C13_3211_g	C130_8042_g	C131_6189_g	C132_4350_g	C133_114_g	C134_692_g	C135_9406_g	C136_7285_g	C137_35_g	C138_2417_g	C139_5629_g	C14_8285_g
568	ARAF001_1462_g	ARAF002_4833_g	----------	ARAF004_2296_g	----------	ARAF006_1048_g	----------	C10_103_g	----------	C103_9288_g	C104_1492_g	C105_2942_g	C106_106_g	C107_8428_g	----------	----------	C11_80_g	----------	----------	----------	----------	C114_7531_g	C115_6220_g	----------	----------	----------	C12_206_g	----------	----------	C122_6300_g	----------	----------	----------	----------	----------	----------	----------	C13_3210_g	----------	----------	----------	----------	----------	----------	----------	----------	----------	----------	C14_8286_g
569	ARAF001_1463_g	ARAF002_4834_g	ARAF003_2451_g	ARAF004_2295_g	ARAF005_3296_g	ARAF006_1047_g	C1_7909_g	C10_102_g	C100_6772_g	C103_9287_g	C104_1491_g	C105_2941_g	C106_105_g	C107_8427_g	C108_1557_g	C109_6573_g	C11_79_g	C110_1955_g	C111_6191_g	C112_406_g	C113_2720_g	C114_7530_g	C115_6221_g	C117_6993_g	C118_4728_g	C119_264_g	C12_205_g	C120_2128_g	C121_1481_g	C122_6299_g	C123_1266_g	C124_5464_g	C125_49_g	C126_6621_g	C127_1051_g	C128_696_g	C129_2831_g	C13_3209_g	C130_8043_g	C131_6190_g	C132_4349_g	C133_115_g	C134_691_g	C135_9405_g	C136_7284_g	C137_36_g	C138_2416_g	C139_5628_g	C14_8287_g
570	ARAF001_1464_g	ARAF002_4835_g	ARAF003_2450_g	ARAF004_2294_g	ARAF005_3297_g	ARAF006_1046_g	C1_7910_g	C10_101_g	C100_6773_g	C103_9286_g	C104_1490_g	C105_2940_g	C106_104_g	C107_8426_g	C108_1556_g	C109_6574_g	C11_78_g	C110_1954_g	C111_6192_g	C112_405_g	C113_2719_g	C114_7529_g	C115_6222_g	C117_6992_g	C118_4729_g	C119_265_g	C12_204_g	C120_2127_g	C121_1482_g	C122_6298_g	C123_1267_g	C124_5465_g	C125_48_g	C126_6622_g	C127_1050_g	C128_695_g	C129_2830_g	C13_3208_g	C130_8044_g	C131_6191_g	C132_4348_g	C133_116_g	C134_690_g	C135_9404_g	C136_7283_g	C137_37_g	C138_2415_g	C139_5627_g	C14_8288_g
571	ARAF001_1465_g	ARAF002_4836_g	ARAF003_2449_g	ARAF004_2292_g	ARAF005_3298_g	ARAF006_1044_g	C1_7911_g	C10_99_g	C100_6774_g	C103_9284_g	C104_1488_g	C105_2938_g	C106_102_g	C107_8424_g	C108_1555_g	C109_6575_g	C11_76_g	C110_1886_g	C111_6193_g	C112_8207_g	C113_2718_g	C114_7527_g	C115_6224_g	C117_6991_g	C118_4730_g	C119_266_g	C12_202_g	C120_2126_g	C121_1483_g	C122_6296_g	C123_1268_g	C124_5466_g	C125_2515_g	C126_6623_g	C127_1049_g	C128_694_g	C129_2829_g	C13_3206_g	C130_8045_g	C131_172_g	C132_4347_g	C133_117_g	C134_689_g	C135_9403_g	C136_7282_g	C137_38_g	C138_2414_g	C139_5626_g	C14_8290_g
572	ARAF001_1466_g	ARAF002_4837_g	ARAF003_2448_g	ARAF004_2291_g	ARAF005_3299_g	ARAF006_1043_g	C1_7912_g	C10_98_g	C100_6775_g	C103_9283_g	C104_1487_g	C105_2937_g	C106_101_g	C107_8423_g	C108_1554_g	C109_6576_g	C11_75_g	C110_1887_g	C111_6194_g	C112_8208_g	C113_2717_g	C114_7526_g	C115_6225_g	C117_6990_g	C118_4731_g	C119_267_g	C12_201_g	C120_2125_g	C121_1484_g	C122_6295_g	C123_1269_g	C124_5467_g	C125_2514_g	C126_6624_g	C127_1048_g	C128_693_g	C129_2828_g	C13_3205_g	C130_8046_g	C131_171_g	C132_4346_g	C133_118_g	C134_688_g	C135_9402_g	C136_7281_g	C137_39_g	C138_2413_g	C139_5625_g	C14_8291_g
573	ARAF001_1467_g	ARAF002_4838_g	ARAF003_2447_g	ARAF004_2290_g	ARAF005_3300_g	ARAF006_1042_g	C1_7913_g	C10_97_g	C100_6776_g	C103_9282_g	C104_1486_g	C105_2936_g	C106_100_g	C107_8422_g	C108_1553_g	C109_6577_g	C11_74_g	C110_1888_g	C111_6195_g	C112_8209_g	C113_2716_g	C114_7525_g	C115_6226_g	C117_6989_g	C118_4732_g	C119_268_g	C12_200_g	C120_2124_g	C121_1485_g	C122_6294_g	C123_1270_g	C124_5468_g	C125_2513_g	C126_6625_g	C127_1047_g	C128_692_g	C129_2827_g	C13_3204_g	C130_8047_g	C131_170_g	C132_4345_g	C133_119_g	C134_687_g	C135_9401_g	C136_7280_g	C137_40_g	C138_2412_g	C139_5624_g	C14_8292_g
574	ARAF001_1468_g	ARAF002_4839_g	ARAF003_2446_g	ARAF004_2289_g	ARAF005_3301_g	ARAF006_1041_g	C1_7914_g	C10_96_g	C100_6777_g	C103_9281_g	C104_1485_g	C105_2935_g	C106_99_g	C107_8421_g	C108_1552_g	C109_6578_g	C11_73_g	C110_1889_g	C111_6196_g	C112_8210_g	C113_2715_g	C114_7524_g	C115_6227_g	C117_6988_g	C118_4733_g	C119_269_g	C12_199_g	C120_2123_g	C121_1486_g	C122_6293_g	C123_1271_g	C124_5469_g	C125_2512_g	C126_6626_g	C127_1046_g	C128_691_g	C129_2826_g	C13_3203_g	C130_8048_g	C131_169_g	C132_4344_g	C133_120_g	C134_686_g	C135_9400_g	C136_7279_g	C137_41_g	C138_2411_g	C139_5623_g	C14_8293_g
575	ARAF001_1469_g	ARAF002_4840_g	ARAF003_2445_g	ARAF004_2288_g	ARAF005_3302_g	ARAF006_1040_g	C1_7915_g	C10_95_g	C100_6778_g	C103_9280_g	C104_1484_g	C105_2934_g	C106_98_g	C107_8420_g	C108_1551_g	C109_6579_g	C11_72_g	C110_1890_g	C111_6197_g	C112_8211_g	C113_2714_g	C114_7523_g	C115_6228_g	C117_6987_g	C118_4734_g	C119_270_g	C12_198_g	C120_2122_g	C121_1487_g	C122_6292_g	C123_1272_g	C124_5470_g	C125_2511_g	C126_6627_g	C127_1045_g	C128_690_g	C129_2825_g	C13_3202_g	C130_8049_g	C131_168_g	C132_4343_g	C133_121_g	C134_685_g	C135_9399_g	C136_7278_g	C137_42_g	C138_2410_g	C139_5622_g	C14_8294_g
576	ARAF001_1470_g	ARAF002_4841_g	ARAF003_2444_g	ARAF004_2287_g	ARAF005_3303_g	ARAF006_1039_g	C1_7916_g	C10_94_g	C100_6779_g	C103_9279_g	C104_1483_g	C105_2933_g	C106_97_g	C107_8419_g	C108_1550_g	C109_6580_g	C11_71_g	C110_1891_g	C111_6198_g	C112_8212_g	C113_2713_g	C114_7522_g	C115_6229_g	C117_6986_g	C118_4735_g	C119_271_g	C12_197_g	C120_2121_g	C121_1488_g	C122_6291_g	C123_1273_g	C124_5471_g	C125_2510_g	C126_6628_g	C127_1044_g	C128_689_g	C129_2824_g	C13_3201_g	C130_8050_g	C131_167_g	C132_4342_g	C133_122_g	C134_684_g	C135_9398_g	C136_7277_g	C137_43_g	C138_2409_g	C139_5621_g	C14_8295_g
577	ARAF001_1471_g	ARAF002_4842_g	ARAF003_2443_g	ARAF004_2286_g	ARAF005_3304_g	ARAF006_1038_g	C1_7917_g	C10_93_g	C100_6780_g	C103_9278_g	C104_1482_g	C105_2932_g	C106_96_g	C107_8418_g	C108_1549_g	C109_6581_g	C11_70_g	C110_1892_g	C111_4105_g	C112_8213_g	C113_2712_g	C114_7521_g	C115_6230_g	C117_6985_g	C118_4736_g	C119_272_g	C12_196_g	C120_2120_g	C121_1489_g	C122_6290_g	C123_1274_g	C124_5472_g	C125_2509_g	C126_6629_g	C127_1043_g	C128_688_g	C129_2823_g	C13_3200_g	C130_8051_g	C131_166_g	C132_4341_g	C133_123_g	C134_683_g	C135_9397_g	C136_7276_g	C137_44_g	C138_2408_g	C139_5620_g	C14_8296_g
578	ARAF001_1472_g	ARAF002_4843_g	ARAF003_2442_g	ARAF004_2285_g	ARAF005_3305_g	ARAF006_1037_g	C1_7918_g	C10_92_g	C100_6781_g	C103_9277_g	C104_1481_g	C105_1595_g	C106_95_g	C107_8417_g	C108_1548_g	C109_6582_g	C11_69_g	C110_1893_g	C111_4106_g	C112_8214_g	C113_2711_g	C114_7520_g	C115_6231_g	C117_6984_g	C118_4737_g	C119_273_g	C12_195_g	C120_2119_g	C121_1490_g	C122_6289_g	C123_1275_g	C124_5473_g	C125_2508_g	C126_6630_g	C127_1042_g	C128_687_g	C129_2822_g	C13_3199_g	C130_8052_g	C131_165_g	C132_4340_g	C133_124_g	C134_682_g	C135_9396_g	C136_7275_g	C137_45_g	C138_2407_g	C139_5619_g	C14_8297_g
579	ARAF001_1473_g	ARAF002_4844_g	ARAF003_2441_g	ARAF004_2284_g	ARAF005_3306_g	ARAF006_1036_g	C1_7919_g	C10_91_g	C100_6782_g	C103_9276_g	C104_1480_g	C105_1594_g	C106_94_g	C107_8416_g	C108_1547_g	C109_6583_g	C11_68_g	C110_1894_g	C111_4107_g	C112_8215_g	C113_9185_g	C114_7519_g	C115_6232_g	C117_6983_g	C118_4738_g	C119_274_g	C12_194_g	C120_2118_g	C121_1491_g	C122_6288_g	C123_1276_g	C124_5474_g	C125_2507_g	C126_6631_g	C127_1041_g	C128_686_g	C129_2821_g	C13_3198_g	C130_8053_g	C131_164_g	C132_1601_g	C133_125_g	C134_681_g	C135_7463_g	C136_7274_g	C137_46_g	C138_2406_g	C139_2613_g	C14_8298_g
580	ARAF001_1474_g	ARAF002_4845_g	ARAF003_2440_g	ARAF004_2283_g	ARAF005_3307_g	ARAF006_1035_g	C1_7920_g	C10_90_g	C100_6783_g	C103_9275_g	C104_1479_g	C105_1593_g	C106_93_g	C107_8415_g	C108_1546_g	C109_6584_g	C11_67_g	C110_1895_g	C111_4108_g	C112_9320_g	C113_9186_g	C114_7518_g	C115_6233_g	C117_3619_g	C118_4739_g	C119_275_g	C12_193_g	C120_2117_g	C121_1492_g	C122_6287_g	C123_1277_g	C124_5475_g	----------	C126_6632_g	C127_1040_g	C128_685_g	----------	C13_3197_g	----------	C131_3588_g	C132_1600_g	C133_126_g	C134_680_g	C135_7464_g	C136_7273_g	C137_47_g	C138_2405_g	C139_2614_g	C14_8299_g
581	ARAF001_1475_g	ARAF002_8558_g	ARAF003_4506_g	ARAF004_2282_g	ARAF005_4418_g	ARAF006_3715_g	C1_929_g	C10_6529_g	C100_2556_g	C103_1405_g	C104_6191_g	C105_2418_g	C106_1487_g	C107_8571_g	C108_6774_g	C109_9719_g	C11_751_g	C110_9376_g	C111_9320_g	C112_1071_g	C113_6199_g	C114_5472_g	C115_6897_g	C117_2246_g	C118_3112_g	C119_699_g	C12_5556_g	C120_4064_g	C121_2817_g	C122_3459_g	C123_8392_g	C124_8990_g	C125_8371_g	C126_2625_g	C127_8958_g	C128_4515_g	C129_9269_g	C13_4009_g	C130_5063_g	C131_1748_g	C132_7873_g	C133_4921_g	C134_3538_g	C135_9781_g	C136_7518_g	C137_9718_g	C138_3154_g	C139_4967_g	C14_3354_g
582	ARAF001_1476_g	ARAF002_8559_g	ARAF003_4505_g	ARAF004_2281_g	ARAF005_4419_g	ARAF006_3716_g	C1_928_g	C10_6530_g	C100_2557_g	C103_1404_g	C104_6192_g	C105_2417_g	C106_1486_g	C107_8570_g	C108_6773_g	C109_9718_g	C11_750_g	C110_9375_g	C111_9319_g	C112_1072_g	C113_6200_g	C114_5473_g	C115_6896_g	C117_2245_g	C118_3111_g	C119_698_g	C12_5557_g	C120_4065_g	C121_2816_g	C122_3458_g	C123_8391_g	C124_8991_g	C125_8372_g	C126_2626_g	C127_8957_g	C128_4516_g	C129_9268_g	C13_4008_g	C130_5062_g	C131_1747_g	C132_7874_g	C133_4922_g	C134_3537_g	C135_9782_g	C136_7519_g	C137_9717_g	C138_3155_g	C139_4966_g	C14_3353_g
583	ARAF001_1477_g	ARAF002_8560_g	ARAF003_4504_g	ARAF004_2280_g	ARAF005_4420_g	ARAF006_3717_g	C1_927_g	C10_6531_g	C100_2558_g	C103_1403_g	C104_6193_g	C105_2416_g	C106_1485_g	C107_8569_g	C108_6772_g	C109_9717_g	C11_749_g	C110_9374_g	C111_9318_g	C112_1073_g	C113_6201_g	C114_5474_g	C115_6895_g	C117_2244_g	C118_3110_g	C119_697_g	C12_5558_g	C120_4066_g	C121_2815_g	C122_3457_g	C123_8390_g	C124_8992_g	C125_1341_g	C126_2627_g	C127_8956_g	C128_4517_g	C129_9267_g	C13_4007_g	C130_5061_g	C131_1746_g	C132_7875_g	C133_4923_g	C134_3536_g	C135_9783_g	C136_7520_g	C137_9716_g	C138_3156_g	C139_4965_g	C14_3352_g
584	ARAF001_1478_g	ARAF002_8561_g	ARAF003_4503_g	ARAF004_2279_g	ARAF005_4421_g	ARAF006_3718_g	C1_926_g	C10_6532_g	C100_2559_g	C103_1402_g	C104_6194_g	C105_2415_g	C106_1484_g	C107_8568_g	C108_6771_g	C109_9716_g	C11_748_g	C110_9373_g	C111_9317_g	C112_1074_g	C113_6202_g	C114_5475_g	C115_6894_g	C117_2243_g	C118_3109_g	C119_696_g	C12_5559_g	C120_4067_g	C121_2814_g	C122_3456_g	C123_8389_g	C124_8993_g	C125_1340_g	C126_2628_g	C127_8955_g	C128_4518_g	C129_9266_g	C13_4006_g	C130_5060_g	C131_1745_g	C132_7876_g	C133_4924_g	C134_3535_g	C135_9784_g	C136_7521_g	C137_9715_g	C138_3157_g	C139_4964_g	C14_3351_g
585	ARAF001_1479_g	ARAF002_8562_g	ARAF003_4502_g	ARAF004_2278_g	ARAF005_4422_g	ARAF006_3719_g	C1_925_g	C10_6533_g	C100_2560_g	C103_1401_g	C104_6195_g	C105_2414_g	C106_1483_g	C107_8567_g	C108_6770_g	C109_9715_g	C11_747_g	C110_9372_g	C111_9316_g	C112_1075_g	C113_6203_g	C114_5476_g	C115_6893_g	C117_2242_g	C118_3108_g	C119_695_g	C12_5560_g	C120_4068_g	C121_2813_g	C122_3455_g	C123_8388_g	C124_8994_g	C125_1339_g	C126_2629_g	C127_8954_g	C128_4519_g	C129_9265_g	C13_4005_g	C130_548_g	C131_1744_g	C132_7877_g	C133_4925_g	C134_3534_g	C135_9785_g	C136_7522_g	C137_9714_g	C138_3158_g	C139_4963_g	C14_3350_g
586	ARAF001_1480_g	ARAF002_8563_g	ARAF003_4501_g	ARAF004_2277_g	ARAF005_4423_g	ARAF006_3720_g	C1_924_g	C10_6534_g	C100_2561_g	C103_1400_g	C104_6196_g	C105_2413_g	C106_1482_g	C107_8566_g	C108_6769_g	C109_9714_g	C11_746_g	C110_9371_g	C111_9315_g	C112_1076_g	C113_6204_g	C114_5477_g	C115_6892_g	C117_2241_g	C118_3107_g	C119_694_g	C12_5561_g	C120_4069_g	C121_2812_g	C122_3454_g	C123_1051_g	C124_8995_g	C125_1338_g	C126_2630_g	C127_8953_g	C128_4520_g	C129_9264_g	C13_4004_g	C130_549_g	C131_1743_g	C132_7878_g	C133_4926_g	C134_3533_g	C135_9786_g	C136_7523_g	C137_9713_g	C138_3159_g	C139_4962_g	C14_3349_g
587	ARAF001_1481_g	ARAF002_8564_g	ARAF003_4500_g	ARAF004_2276_g	ARAF005_4424_g	ARAF006_3721_g	C1_923_g	C10_6535_g	C100_2562_g	C103_1399_g	C104_6197_g	C105_2412_g	C106_1481_g	C107_8565_g	C108_6768_g	C109_9713_g	C11_745_g	C110_9370_g	C111_9314_g	C112_1077_g	C113_6205_g	C114_5478_g	C115_6891_g	C117_2240_g	C118_3106_g	C119_693_g	C12_5562_g	C120_4070_g	C121_2811_g	C122_3453_g	C123_1050_g	C124_8996_g	C125_1337_g	C126_2631_g	C127_8952_g	C128_4521_g	C129_9263_g	C13_4003_g	C130_550_g	C131_1742_g	C132_7879_g	C133_4927_g	C134_3532_g	C135_9787_g	C136_7524_g	C137_9712_g	C138_3160_g	C139_4961_g	C14_3348_g
588	ARAF001_1482_g	ARAF002_8565_g	ARAF003_4499_g	ARAF004_2275_g	ARAF005_4425_g	ARAF006_3722_g	C1_922_g	C10_6536_g	C100_2563_g	C103_1398_g	C104_6198_g	C105_2411_g	C106_1480_g	C107_8564_g	C108_6767_g	C109_9712_g	C11_744_g	C110_9369_g	C111_9313_g	C112_1078_g	C113_6206_g	C114_5479_g	C115_6890_g	C117_2239_g	C118_3105_g	C119_692_g	C12_5563_g	C120_4071_g	C121_2810_g	C122_3452_g	C123_1049_g	C124_8997_g	C125_1336_g	C126_2632_g	C127_8951_g	C128_1189_g	C129_9262_g	C13_4002_g	C130_551_g	C131_1741_g	C132_7880_g	C133_4928_g	C134_3531_g	C135_9788_g	C136_7525_g	C137_9711_g	C138_3161_g	C139_4960_g	C14_3347_g
589	ARAF001_1483_g	ARAF002_8566_g	ARAF003_4498_g	ARAF004_2274_g	ARAF005_4426_g	ARAF006_3723_g	C1_921_g	C10_6537_g	C100_2564_g	C103_1397_g	C104_6199_g	C105_2410_g	C106_1479_g	C107_8563_g	C108_6766_g	C109_9711_g	C11_743_g	C110_9368_g	C111_9312_g	C112_1079_g	C113_6207_g	C114_5480_g	C115_6889_g	C117_5223_g	C118_3104_g	C119_691_g	C12_5564_g	C120_4072_g	C121_2809_g	C122_3451_g	C123_15_g	C124_8998_g	C125_1335_g	C126_2633_g	C127_8950_g	C128_1190_g	C129_9261_g	C13_4001_g	C130_552_g	C131_1740_g	C132_7881_g	C133_4929_g	C134_3530_g	C135_9789_g	C136_7526_g	C137_9710_g	C138_3356_g	C139_4959_g	C14_3346_g
590	ARAF001_1484_g	ARAF002_8567_g	ARAF003_4497_g	ARAF004_2871_g	ARAF005_4427_g	ARAF006_3724_g	C1_920_g	C10_6538_g	C100_2565_g	C103_1396_g	C104_6200_g	C105_2409_g	C106_1478_g	C107_8562_g	C108_6765_g	C109_9710_g	C11_1892_g	C110_9367_g	C111_9311_g	C112_1080_g	C113_6208_g	C114_5481_g	C115_6888_g	C117_5222_g	C118_3103_g	C119_690_g	C12_5565_g	C120_4073_g	C121_2808_g	C122_3450_g	C123_14_g	C124_8999_g	C125_1334_g	C126_2634_g	C127_8949_g	C128_1191_g	C129_9260_g	C13_4000_g	C130_553_g	C131_1739_g	C132_7882_g	C133_4930_g	C134_3529_g	C135_9790_g	C136_7527_g	C137_9709_g	C138_3357_g	C139_4958_g	C14_3345_g
591	ARAF001_1485_g	ARAF002_8568_g	ARAF003_4496_g	ARAF004_2872_g	ARAF005_4428_g	ARAF006_3725_g	C1_919_g	C10_6539_g	C100_2566_g	C103_1395_g	C104_6201_g	C105_2408_g	C106_1477_g	C107_8561_g	C108_6764_g	C109_9709_g	C11_1893_g	C110_9366_g	C111_9310_g	C112_1081_g	C113_6209_g	C114_5482_g	C115_6887_g	C117_5221_g	C118_3102_g	C119_689_g	C12_5566_g	C120_4074_g	C121_2807_g	C122_3449_g	C123_13_g	C124_9000_g	C125_1333_g	C126_2635_g	C127_8948_g	C128_1192_g	C129_9259_g	C13_3999_g	C130_554_g	C131_1738_g	C132_7883_g	C133_4931_g	C134_3528_g	C135_9791_g	C136_7528_g	C137_9708_g	C138_3358_g	C139_4957_g	C14_3344_g
592	ARAF001_1486_g	ARAF002_8569_g	ARAF003_4495_g	ARAF004_2873_g	ARAF005_4429_g	ARAF006_3726_g	C1_918_g	C10_6540_g	C100_2567_g	C103_1394_g	C104_6202_g	C105_2407_g	C106_1476_g	C107_8560_g	C108_6763_g	C109_9708_g	C11_1894_g	C110_9365_g	C111_9309_g	C112_1082_g	C113_6210_g	C114_5483_g	C115_6886_g	C117_5220_g	C118_3101_g	C119_688_g	C12_5567_g	C120_4075_g	C121_2806_g	C122_3448_g	C123_12_g	C124_9001_g	C125_1332_g	C126_2636_g	C127_8947_g	C128_1193_g	C129_9258_g	C13_3998_g	C130_555_g	C131_1737_g	C132_7884_g	C133_4932_g	C134_7660_g	C135_9792_g	C136_7529_g	C137_9707_g	C138_3359_g	C139_4956_g	C14_3343_g
593	ARAF001_1487_g	ARAF002_8570_g	ARAF003_4494_g	ARAF004_2874_g	----------	ARAF006_3727_g	C1_917_g	C10_6541_g	C100_2568_g	C103_1393_g	C104_6203_g	C105_2406_g	C106_1475_g	C107_8559_g	C108_6762_g	C109_9707_g	C11_1895_g	C110_9364_g	C111_9308_g	C112_1083_g	C113_6211_g	C114_5484_g	C115_6885_g	C117_5219_g	C118_3100_g	C119_687_g	C12_5568_g	C120_4076_g	C121_2805_g	C122_3447_g	C123_11_g	C124_9002_g	C125_1331_g	C126_2637_g	C127_8946_g	C128_1194_g	C129_9257_g	C13_3997_g	C130_556_g	C131_1736_g	C132_7885_g	C133_4933_g	C134_7659_g	C135_9793_g	C136_7530_g	C137_9706_g	C138_3360_g	C139_4955_g	C14_3342_g
594	ARAF001_1711_g	ARAF002_3657_g	ARAF003_9095_g	ARAF004_1674_g	ARAF005_4486_g	ARAF006_4441_g	C1_2917_g	C10_6970_g	C100_2122_g	C103_4998_g	C104_7941_g	C105_5753_g	C106_755_g	C107_7641_g	C108_4274_g	C109_8694_g	C11_7221_g	C110_4061_g	C111_6818_g	C112_5093_g	C113_2505_g	C114_5735_g	C115_9084_g	C117_1878_g	C118_4864_g	C119_226_g	C12_1589_g	C120_6332_g	C121_828_g	C122_2124_g	C123_1930_g	C124_9516_g	C125_74_g	C126_4830_g	C127_7597_g	C128_8175_g	C129_5413_g	C13_6533_g	C130_7597_g	C131_5257_g	C132_7107_g	C133_3538_g	C134_7444_g	C135_264_g	C136_8725_g	C137_5605_g	C138_3428_g	C139_3830_g	C14_5045_g
595	ARAF001_1712_g	ARAF002_3658_g	ARAF003_9096_g	ARAF004_1673_g	ARAF005_4485_g	ARAF006_4440_g	C1_2918_g	C10_6971_g	C100_2123_g	C103_4997_g	C104_7942_g	C105_5752_g	C106_754_g	C107_7640_g	C108_4275_g	C109_8693_g	C11_7220_g	C110_4062_g	C111_6817_g	C112_5094_g	C113_2506_g	C114_5736_g	C115_9085_g	C117_1879_g	C118_4865_g	C119_225_g	C12_1590_g	C120_6333_g	C121_829_g	C122_2125_g	C123_1931_g	C124_9515_g	C125_73_g	C126_4831_g	C127_7598_g	C128_8176_g	C129_5412_g	C13_6532_g	C130_7598_g	C131_5258_g	C132_7108_g	C133_3539_g	C134_7445_g	C135_265_g	C136_8726_g	C137_5604_g	C138_3429_g	C139_3829_g	C14_5046_g
596	ARAF001_1713_g	ARAF002_3659_g	ARAF003_9097_g	ARAF004_1672_g	ARAF005_4484_g	ARAF006_4439_g	C1_2919_g	C10_6972_g	C100_2124_g	C103_4996_g	C104_7943_g	C105_5751_g	C106_753_g	C107_7639_g	C108_4276_g	C109_8692_g	C11_7219_g	C110_4063_g	C111_6816_g	C112_5095_g	C113_2507_g	C114_5737_g	C115_9086_g	C117_1880_g	C118_4866_g	C119_224_g	C12_1591_g	C120_6334_g	C121_830_g	C122_2126_g	C123_1932_g	C124_9514_g	C125_72_g	C126_4832_g	C127_7599_g	C128_8177_g	C129_5411_g	C13_6531_g	C130_7599_g	C131_5259_g	C132_7109_g	C133_3540_g	C134_7446_g	C135_266_g	C136_8727_g	C137_5603_g	C138_3430_g	C139_3828_g	C14_5047_g
597	ARAF001_1714_g	ARAF002_3660_g	ARAF003_9098_g	ARAF004_1671_g	ARAF005_4483_g	ARAF006_4438_g	C1_2920_g	C10_6973_g	C100_2125_g	C103_4995_g	C104_7750_g	C105_5750_g	C106_752_g	C107_7638_g	C108_4277_g	C109_8691_g	C11_7218_g	C110_4064_g	C111_6815_g	C112_5096_g	C113_2508_g	C114_2109_g	C115_9087_g	C117_1881_g	C118_4867_g	C119_223_g	C12_1592_g	C120_6335_g	C121_831_g	C122_2127_g	C123_1933_g	C124_9513_g	C125_71_g	C126_4833_g	C127_7600_g	C128_6802_g	C129_5410_g	C13_6530_g	C130_7600_g	C131_2831_g	C132_7110_g	C133_3541_g	C134_7447_g	C135_267_g	C136_2899_g	C137_3561_g	C138_3431_g	C139_3827_g	C14_5048_g
598	ARAF001_1715_g	ARAF002_3661_g	ARAF003_9099_g	ARAF004_1670_g	ARAF005_4482_g	ARAF006_4437_g	C1_2921_g	C10_6974_g	C100_2126_g	C103_4994_g	C104_7751_g	C105_5749_g	C106_751_g	C107_7637_g	C108_4278_g	C109_7781_g	C11_7217_g	C110_4065_g	C111_6814_g	C112_5097_g	C113_2509_g	C114_2110_g	C115_9088_g	C117_1882_g	C118_4868_g	C119_222_g	C12_1593_g	C120_6336_g	C121_832_g	C122_2128_g	C123_1934_g	C124_9512_g	C125_6823_g	C126_4834_g	C127_7601_g	C128_6803_g	C129_5409_g	C13_6529_g	C130_7601_g	C131_2830_g	C132_7111_g	C133_3542_g	C134_7448_g	C135_268_g	C136_2900_g	C137_3560_g	C138_3432_g	C139_3826_g	C14_5049_g
599	ARAF001_1716_g	ARAF002_3662_g	ARAF003_9100_g	ARAF004_1669_g	ARAF005_4481_g	ARAF006_4436_g	C1_2922_g	C10_6975_g	C100_2127_g	C103_4993_g	C104_7752_g	C105_5748_g	C106_750_g	C107_7636_g	C108_4279_g	C109_7780_g	C11_7216_g	C110_4066_g	C111_6813_g	C112_5098_g	C113_2510_g	C114_2111_g	C115_9089_g	C117_1883_g	C118_4869_g	C119_221_g	C12_1594_g	C120_6337_g	C121_833_g	C122_2129_g	C123_1935_g	C124_9511_g	C125_6824_g	C126_4835_g	C127_7602_g	C128_6804_g	C129_5408_g	C13_6528_g	C130_7602_g	C131_2829_g	C132_7112_g	C133_3543_g	C134_7449_g	C135_269_g	C136_2901_g	C137_3559_g	C138_3433_g	C139_3825_g	C14_5050_g
600	ARAF001_1717_g	ARAF002_3663_g	ARAF003_9101_g	ARAF004_1668_g	ARAF005_4480_g	ARAF006_4435_g	C1_2923_g	C10_6976_g	C100_2128_g	C103_4992_g	C104_7753_g	C105_5747_g	C106_749_g	C107_7635_g	C108_4280_g	C109_7779_g	C11_7215_g	C110_4067_g	C111_6812_g	C112_5099_g	C113_2511_g	C114_2112_g	C115_9090_g	C117_1884_g	C118_4870_g	C119_220_g	C12_1595_g	C120_6338_g	C121_834_g	C122_2130_g	C123_1936_g	C124_9510_g	C125_6825_g	C126_4836_g	C127_7603_g	C128_6805_g	C129_5407_g	C13_6527_g	C130_7603_g	C131_2828_g	C132_7113_g	C133_3544_g	C134_7450_g	C135_270_g	C136_2902_g	C137_3558_g	C138_3434_g	C139_3824_g	C14_5051_g
601	ARAF001_1718_g	ARAF002_3664_g	ARAF003_9102_g	ARAF004_1667_g	ARAF005_4479_g	ARAF006_4434_g	C1_2924_g	C10_6977_g	C100_2129_g	C103_4991_g	C104_7754_g	C105_5746_g	C106_748_g	C107_7634_g	C108_4281_g	C109_7778_g	C11_7214_g	C110_4068_g	C111_6811_g	C112_5100_g	C113_2512_g	C114_2113_g	C115_9091_g	C117_1885_g	C118_4871_g	C119_219_g	C12_1596_g	C120_6339_g	C121_835_g	C122_2131_g	C123_1937_g	C124_9509_g	C125_6826_g	C126_4837_g	C127_7604_g	C128_6806_g	C129_5406_g	C13_6526_g	C130_7604_g	C131_2827_g	C132_7114_g	C133_3545_g	C134_7451_g	C135_271_g	C136_2903_g	C137_3557_g	C138_3435_g	C139_3823_g	C14_5052_g
602	ARAF001_1719_g	ARAF002_3665_g	ARAF003_9103_g	ARAF004_1666_g	ARAF005_4478_g	ARAF006_4433_g	C1_2925_g	C10_6978_g	C100_2130_g	C103_4990_g	C104_7755_g	C105_5745_g	C106_747_g	C107_7633_g	C108_4282_g	C109_7777_g	C11_7213_g	C110_4069_g	C111_6810_g	C112_5101_g	C113_2513_g	C114_2114_g	C115_9092_g	C117_1886_g	C118_4872_g	C119_218_g	C12_1597_g	C120_6340_g	C121_836_g	C122_2132_g	C123_1938_g	C124_9508_g	C125_6827_g	C126_4838_g	C127_7605_g	C128_6807_g	C129_5405_g	C13_6525_g	C130_7605_g	C131_2826_g	C132_7115_g	C133_3546_g	C134_7452_g	C135_272_g	C136_2904_g	C137_3556_g	C138_3436_g	C139_3822_g	C14_5053_g
603	ARAF001_1720_g	ARAF002_3666_g	ARAF003_9104_g	ARAF004_1665_g	ARAF005_4477_g	ARAF006_4432_g	C1_2926_g	C10_6979_g	C100_2131_g	C103_4989_g	C104_7756_g	C105_5744_g	C106_746_g	C107_7632_g	C108_4283_g	C109_7776_g	C11_7212_g	C110_4070_g	C111_6809_g	C112_5102_g	C113_2514_g	C114_2115_g	C115_9093_g	C117_1887_g	C118_4873_g	C119_217_g	C12_1598_g	C120_6341_g	C121_837_g	C122_2133_g	C123_1939_g	C124_9507_g	C125_6828_g	C126_4839_g	C127_7606_g	C128_6808_g	C129_5404_g	C13_6524_g	C130_7606_g	C131_2825_g	C132_7116_g	C133_3547_g	C134_7453_g	C135_273_g	C136_2905_g	C137_3555_g	C138_3437_g	C139_3821_g	C14_5054_g
604	ARAF001_1721_g	ARAF002_3667_g	ARAF003_9105_g	ARAF004_1664_g	ARAF005_4476_g	ARAF006_4431_g	C1_2927_g	C10_6980_g	C100_2132_g	C103_4988_g	C104_7757_g	C105_5743_g	C106_745_g	C107_7631_g	C108_4284_g	C109_7775_g	C11_7211_g	C110_4071_g	C111_6808_g	C112_5103_g	C113_2515_g	C114_2116_g	C115_9094_g	C117_1888_g	C118_4874_g	C119_216_g	C12_1599_g	C120_6342_g	C121_838_g	C122_2134_g	C123_1940_g	C124_9506_g	C125_6829_g	C126_4840_g	C127_7607_g	C128_6809_g	C129_5403_g	C13_6523_g	C130_7607_g	C131_2824_g	C132_7117_g	C133_3548_g	C134_7454_g	C135_274_g	C136_2906_g	C137_3554_g	C138_3438_g	C139_3820_g	C14_5055_g
605	ARAF001_1722_g	ARAF002_3668_g	ARAF003_9106_g	ARAF004_1663_g	ARAF005_4475_g	ARAF006_4430_g	C1_2928_g	C10_6981_g	C100_2133_g	C103_4987_g	C104_7758_g	C105_5742_g	C106_744_g	C107_7630_g	C108_4285_g	C109_7774_g	C11_7210_g	C110_4072_g	C111_6807_g	C112_5104_g	C113_2516_g	C114_2117_g	C115_9095_g	C117_1889_g	C118_4875_g	C119_215_g	C12_1600_g	C120_6343_g	C121_839_g	C122_2135_g	C123_1941_g	C124_9505_g	C125_6830_g	C126_4841_g	C127_7608_g	C128_6810_g	C129_5402_g	C13_6522_g	C130_7608_g	C131_2823_g	C132_7118_g	C133_3549_g	C134_7455_g	C135_275_g	C136_2907_g	C137_3553_g	C138_3439_g	C139_3819_g	C14_5056_g
606	ARAF001_1723_g	ARAF002_3669_g	ARAF003_9107_g	ARAF004_1662_g	ARAF005_4474_g	ARAF006_4429_g	C1_2929_g	C10_6982_g	C100_2134_g	C103_4986_g	C104_7759_g	C105_5741_g	C106_743_g	C107_7629_g	C108_4286_g	C109_7773_g	C11_7209_g	C110_4073_g	C111_6806_g	C112_5105_g	C113_2517_g	C114_2118_g	C115_9096_g	C117_1890_g	C118_4876_g	C119_214_g	C12_1601_g	C120_6344_g	C121_840_g	C122_2136_g	C123_1942_g	C124_9504_g	C125_6831_g	C126_4842_g	C127_7609_g	C128_6811_g	C129_5401_g	C13_6521_g	C130_7609_g	C131_2822_g	C132_7119_g	C133_3550_g	C134_7456_g	C135_276_g	C136_2908_g	C137_3552_g	C138_3440_g	C139_3818_g	C14_5057_g
607	ARAF001_1724_g	ARAF002_3670_g	ARAF003_9108_g	ARAF004_1661_g	ARAF005_4473_g	ARAF006_4428_g	C1_5120_g	C10_6983_g	C100_4829_g	C103_625_g	C104_6269_g	C105_8647_g	C106_742_g	C107_7628_g	C108_2645_g	C109_7441_g	C11_4869_g	C110_6158_g	C111_9535_g	C112_1106_g	C113_5271_g	C114_210_g	C115_8615_g	C117_1891_g	C118_2124_g	C119_7854_g	C12_7082_g	C120_7039_g	C121_1103_g	C122_2137_g	C123_719_g	C124_9503_g	C125_3194_g	C126_4843_g	C127_9144_g	C128_6812_g	C129_5400_g	C13_6076_g	C130_9051_g	C131_6107_g	C132_8665_g	C133_8951_g	C134_8845_g	C135_2616_g	C136_1412_g	C137_6713_g	C138_3673_g	C139_3817_g	C14_3535_g
608	ARAF001_1725_g	ARAF002_3671_g	ARAF003_9109_g	ARAF004_1660_g	ARAF005_4472_g	ARAF006_4427_g	C1_5121_g	C10_6984_g	C100_4830_g	C103_626_g	C104_6270_g	C105_8646_g	C106_1960_g	C107_7627_g	C108_2646_g	C109_7442_g	C11_4870_g	C110_6159_g	C111_9534_g	C112_1107_g	C113_5272_g	C114_211_g	C115_8616_g	C117_1892_g	C118_2125_g	C119_7855_g	C12_7081_g	C120_7038_g	C121_1102_g	C122_2138_g	C123_720_g	C124_9502_g	C125_3193_g	C126_4844_g	C127_9145_g	C128_559_g	C129_5399_g	C13_6075_g	C130_9050_g	C131_6108_g	C132_8666_g	C133_8952_g	C134_8846_g	C135_2617_g	C136_1413_g	C137_6714_g	C138_3674_g	C139_3816_g	C14_3534_g
609	ARAF001_1726_g	ARAF002_3672_g	ARAF003_9110_g	ARAF004_1659_g	ARAF005_4471_g	ARAF006_4426_g	C1_5122_g	C10_6985_g	C100_4831_g	C103_627_g	C104_6271_g	C105_8645_g	C106_1961_g	C107_7626_g	C108_2647_g	C109_7443_g	C11_4871_g	C110_6160_g	C111_9533_g	C112_1108_g	C113_5273_g	C114_212_g	C115_8617_g	C117_1893_g	C118_2126_g	C119_7856_g	C12_7080_g	C120_7037_g	C121_1101_g	C122_2139_g	C123_721_g	C124_9501_g	C125_3192_g	C126_4845_g	C127_9146_g	C128_560_g	C129_5398_g	C13_6074_g	C130_9049_g	C131_6109_g	C132_8667_g	C133_8953_g	C134_8847_g	C135_2618_g	C136_1414_g	C137_6715_g	C138_3675_g	C139_3815_g	C14_3533_g
610	ARAF001_1727_g	ARAF002_3673_g	ARAF003_9111_g	ARAF004_1658_g	ARAF005_4470_g	ARAF006_4425_g	C1_5123_g	C10_6986_g	C100_4832_g	C103_628_g	C104_6272_g	C105_8644_g	C106_1962_g	C107_7625_g	C108_2648_g	C109_7444_g	C11_4872_g	C110_6161_g	C111_9532_g	C112_1109_g	C113_5274_g	C114_213_g	C115_8618_g	C117_1894_g	C118_2127_g	C119_7857_g	C12_7079_g	C120_7036_g	C121_1100_g	C122_2140_g	C123_722_g	C124_9500_g	C125_3191_g	C126_4846_g	C127_9147_g	C128_561_g	C129_5397_g	C13_6073_g	C130_9048_g	C131_6110_g	C132_8668_g	C133_8954_g	C134_8848_g	C135_2619_g	C136_1415_g	C137_6716_g	C138_3676_g	C139_3814_g	C14_3532_g
611	ARAF001_1728_g	ARAF002_3674_g	ARAF003_9112_g	ARAF004_1657_g	ARAF005_4469_g	ARAF006_4424_g	C1_5124_g	C10_6987_g	C100_4833_g	C103_629_g	C104_6273_g	C105_8643_g	C106_7186_g	C107_7624_g	C108_2649_g	C109_7445_g	C11_4873_g	C110_6162_g	C111_9531_g	C112_1110_g	C113_5275_g	C114_214_g	C115_8619_g	C117_1895_g	C118_2128_g	C119_7858_g	C12_7078_g	C120_7035_g	C121_1099_g	C122_2141_g	C123_723_g	C124_9499_g	C125_3190_g	C126_4847_g	C127_9148_g	C128_8737_g	C129_3628_g	C13_6072_g	C130_9047_g	C131_6111_g	C132_8669_g	C133_8955_g	C134_8849_g	C135_2620_g	C136_1416_g	C137_6717_g	C138_3677_g	C139_3813_g	C14_3531_g
612	ARAF001_1729_g	ARAF002_3675_g	ARAF003_9113_g	ARAF004_1656_g	ARAF005_4468_g	ARAF006_4423_g	C1_5125_g	C10_6988_g	C100_4834_g	C103_630_g	C104_6274_g	C105_8642_g	C106_7185_g	C107_7623_g	C108_2650_g	C109_7446_g	C11_4874_g	C110_6163_g	C111_9530_g	C112_1111_g	C113_5276_g	C114_215_g	C115_8620_g	C117_1896_g	C118_2129_g	C119_7859_g	C12_7077_g	C120_7034_g	C121_1098_g	C122_2142_g	C123_724_g	C124_9498_g	C125_3189_g	C126_4848_g	C127_9149_g	C128_8736_g	C129_3627_g	C13_6071_g	C130_9046_g	C131_6112_g	C132_8670_g	C133_8956_g	C134_8850_g	C135_2621_g	C136_5456_g	C137_6718_g	C138_3678_g	C139_3812_g	C14_3530_g
613	ARAF001_1730_g	ARAF002_3676_g	ARAF003_9114_g	ARAF004_1655_g	ARAF005_4467_g	ARAF006_4422_g	C1_5126_g	C10_6989_g	C100_4835_g	C103_631_g	C104_6275_g	C105_8641_g	C106_7184_g	C107_7622_g	C108_2651_g	C109_7447_g	C11_4875_g	C110_6164_g	C111_9529_g	C112_1112_g	C113_5277_g	C114_216_g	C115_8621_g	C117_1897_g	C118_2130_g	C119_7860_g	C12_7076_g	C120_7033_g	C121_1097_g	C122_2143_g	C123_725_g	C124_9497_g	C125_3188_g	C126_4849_g	C127_9150_g	C128_8735_g	C129_3626_g	C13_6070_g	C130_9045_g	C131_6113_g	C132_8671_g	C133_8957_g	C134_8851_g	C135_2622_g	C136_5455_g	C137_6719_g	C138_3679_g	C139_3811_g	C14_3529_g
614	ARAF001_1731_g	ARAF002_3678_g	ARAF003_9115_g	ARAF004_1654_g	ARAF005_4466_g	ARAF006_4421_g	C1_5127_g	C10_6990_g	C100_4836_g	C103_632_g	C104_6276_g	C105_8640_g	C106_7183_g	C107_7621_g	C108_2652_g	C109_7448_g	C11_4876_g	C110_6165_g	C111_9528_g	C112_1113_g	C113_5278_g	C114_217_g	C115_8622_g	C117_1899_g	C118_2131_g	C119_7861_g	C12_7075_g	C120_7032_g	C121_1096_g	C122_2144_g	C123_726_g	C124_9496_g	C125_3187_g	C126_4850_g	C127_9151_g	C128_8734_g	C129_3625_g	C13_6069_g	C130_9044_g	C131_6114_g	C132_8673_g	C133_8958_g	C134_8852_g	C135_2623_g	C136_5454_g	C137_6720_g	C138_3680_g	C139_3810_g	C14_3528_g
615	ARAF001_1732_g	ARAF002_3679_g	ARAF003_9116_g	ARAF004_1653_g	ARAF005_4465_g	ARAF006_4420_g	C1_5128_g	C10_6991_g	C100_4837_g	C103_6221_g	C104_3056_g	C105_8639_g	C106_7182_g	C107_7620_g	C108_2653_g	C109_7449_g	C11_4877_g	C110_6166_g	C111_9527_g	C112_1114_g	C113_5279_g	C114_218_g	C115_8623_g	C117_1900_g	C118_2132_g	C119_7862_g	C12_7074_g	C120_7031_g	C121_1095_g	C122_2145_g	C123_727_g	C124_9495_g	C125_3186_g	C126_4851_g	C127_9152_g	C128_8733_g	C129_3624_g	C13_6068_g	C130_9043_g	C131_6115_g	C132_8674_g	C133_4056_g	C134_8853_g	C135_2624_g	C136_5453_g	C137_6721_g	C138_3681_g	C139_3809_g	C14_3527_g
616	ARAF001_1733_g	ARAF002_3680_g	ARAF003_9117_g	ARAF004_1652_g	ARAF005_4464_g	ARAF006_4419_g	C1_5129_g	C10_6992_g	C100_4838_g	C103_6220_g	C104_3055_g	C105_8638_g	C106_7181_g	C107_7619_g	C108_2654_g	C109_7450_g	C11_4878_g	C110_13_g	C111_9526_g	C112_1115_g	C113_5280_g	C114_219_g	C115_8624_g	C117_1901_g	C118_2133_g	C119_7863_g	C12_7073_g	C120_7030_g	C121_1094_g	C122_2146_g	C123_728_g	C124_9494_g	----------	C126_4852_g	C127_9153_g	C128_8732_g	C129_3623_g	C13_6067_g	C130_9042_g	C131_6116_g	C132_8675_g	C133_4057_g	C134_8854_g	C135_2625_g	C136_5452_g	C137_6722_g	C138_3682_g	C139_3808_g	C14_3526_g
617	ARAF001_1734_g	ARAF002_3681_g	ARAF003_9118_g	----------	----------	----------	C1_5130_g	C10_6993_g	C100_4839_g	----------	----------	----------	----------	----------	C108_2655_g	C109_7451_g	C11_4879_g	C110_14_g	----------	C112_1116_g	C113_5281_g	C114_220_g	C115_8625_g	C117_1902_g	C118_2134_g	C119_7864_g	----------	----------	----------	C122_2147_g	C123_729_g	----------	C125_6321_g	C126_4853_g	C127_9154_g	----------	----------	----------	----------	C131_6117_g	C132_8676_g	C133_4058_g	C134_8855_g	C135_2626_g	----------	C137_6723_g	C138_3683_g	----------	----------
618	ARAF001_1735_g	ARAF002_3682_g	ARAF003_9119_g	ARAF004_1651_g	ARAF005_4463_g	ARAF006_4418_g	C1_5131_g	C10_6994_g	C100_4840_g	C103_6219_g	C104_3054_g	C105_8637_g	C106_7180_g	C107_7618_g	C108_2656_g	C109_7452_g	C11_4880_g	C110_15_g	C111_9525_g	C112_1117_g	C113_5282_g	C114_221_g	C115_8626_g	C117_1903_g	C118_2135_g	C119_7865_g	C12_7072_g	C120_7029_g	C121_1093_g	C122_2148_g	C123_730_g	C124_9493_g	C125_6322_g	C126_4854_g	C127_9155_g	C128_8731_g	C129_3622_g	C13_6066_g	C130_9041_g	C131_6118_g	C132_8677_g	C133_4059_g	C134_8856_g	C135_2627_g	C136_5451_g	C137_6724_g	C138_3684_g	C139_3807_g	C14_3525_g
619	ARAF001_1736_g	ARAF002_3683_g	ARAF003_9120_g	ARAF004_1650_g	ARAF005_4462_g	ARAF006_4417_g	C1_5132_g	C10_6995_g	C100_4841_g	C103_6218_g	C104_3053_g	C105_8636_g	C106_7179_g	C107_7617_g	C108_2657_g	C109_7453_g	C11_4881_g	C110_16_g	C111_9524_g	C112_1118_g	C113_5283_g	C114_222_g	C115_8627_g	C117_1904_g	C118_2136_g	C119_7866_g	C12_7071_g	C120_7028_g	C121_1092_g	C122_2149_g	C123_731_g	C124_9492_g	C125_6323_g	C126_4855_g	C127_9156_g	C128_8730_g	C129_3621_g	C13_6065_g	C130_9040_g	C131_6119_g	C132_8678_g	C133_4060_g	C134_8857_g	C135_2628_g	C136_5450_g	C137_6725_g	C138_3685_g	C139_3806_g	C14_3524_g
620	ARAF001_1737_g	ARAF002_3684_g	ARAF003_9121_g	ARAF004_1649_g	ARAF005_4461_g	ARAF006_4416_g	C1_5133_g	C10_6996_g	C100_4842_g	C103_6217_g	C104_3052_g	C105_8635_g	C106_7178_g	C107_7616_g	C108_2658_g	C109_7454_g	C11_4882_g	C110_17_g	C111_9523_g	C112_1119_g	C113_5284_g	C114_223_g	C115_8628_g	C117_1905_g	C118_2137_g	C119_7867_g	C12_7070_g	C120_7027_g	C121_1091_g	C122_2150_g	C123_732_g	C124_9491_g	C125_6324_g	C126_4856_g	C127_9157_g	C128_8729_g	C129_3620_g	C13_6064_g	C130_9039_g	C131_6120_g	C132_8679_g	C133_4061_g	C134_8858_g	C135_2629_g	C136_5449_g	C137_6726_g	C138_3686_g	C139_3805_g	C14_3523_g
621	ARAF001_1738_g	ARAF002_3685_g	ARAF003_9122_g	ARAF004_1648_g	ARAF005_4460_g	ARAF006_4415_g	C1_5134_g	C10_6997_g	C100_4843_g	C103_6216_g	C104_3051_g	C105_8634_g	C106_7177_g	C107_7615_g	C108_2659_g	C109_7455_g	C11_4883_g	C110_18_g	C111_9522_g	C112_1120_g	C113_5285_g	C114_224_g	C115_8629_g	C117_1906_g	C118_2138_g	C119_7868_g	C12_7069_g	C120_7026_g	C121_1090_g	C122_2151_g	C123_733_g	C124_9490_g	C125_6325_g	C126_4857_g	C127_9158_g	C128_8728_g	C129_3619_g	C13_6063_g	C130_9038_g	C131_6121_g	C132_8680_g	C133_4062_g	C134_8859_g	C135_2630_g	C136_5448_g	C137_6727_g	C138_3687_g	C139_3804_g	C14_3522_g
622	ARAF001_1739_g	ARAF002_3686_g	ARAF003_9123_g	ARAF004_1647_g	ARAF005_4459_g	ARAF006_4414_g	C1_5135_g	C10_6998_g	C100_4844_g	C103_6215_g	C104_3050_g	C105_8633_g	C106_7176_g	C107_7614_g	C108_2660_g	C109_7456_g	C11_4884_g	C110_19_g	C111_9521_g	C112_1121_g	C113_5286_g	C114_225_g	C115_8630_g	C117_1907_g	C118_9120_g	C119_7869_g	C12_7068_g	C120_7025_g	C121_1089_g	C122_2152_g	C123_734_g	C124_9489_g	C125_6326_g	C126_4858_g	C127_9159_g	C128_8727_g	C129_3618_g	C13_6062_g	C130_9037_g	C131_6122_g	C132_8681_g	C133_4063_g	C134_8860_g	C135_2631_g	C136_5447_g	C137_6728_g	C138_3688_g	C139_3803_g	C14_3521_g
623	ARAF001_1740_g	ARAF002_3687_g	ARAF003_9124_g	ARAF004_1646_g	ARAF005_4458_g	ARAF006_4413_g	C1_5136_g	C10_6999_g	C100_4845_g	C103_6214_g	C104_3049_g	C105_8632_g	C106_7175_g	C107_7613_g	C108_2661_g	C109_7457_g	C11_4885_g	C110_20_g	C111_9520_g	C112_1122_g	C113_5287_g	C114_226_g	C115_8631_g	C117_1908_g	C118_9119_g	C119_7870_g	C12_7067_g	C120_7024_g	C121_1088_g	C122_2153_g	C123_735_g	C124_9488_g	C125_6327_g	C126_4859_g	C127_9160_g	C128_8726_g	C129_3617_g	C13_6061_g	C130_9036_g	C131_6123_g	C132_8682_g	C133_4064_g	C134_8861_g	C135_2632_g	C136_5446_g	C137_6729_g	C138_3689_g	C139_3802_g	C14_3520_g
624	ARAF001_1741_g	ARAF002_3688_g	ARAF003_9125_g	ARAF004_1645_g	ARAF005_4457_g	ARAF006_4412_g	C1_5137_g	C10_7000_g	C100_4846_g	C103_6213_g	C104_3048_g	C105_8631_g	C106_7174_g	C107_7612_g	C108_2662_g	C109_7458_g	C11_4886_g	C110_21_g	C111_9519_g	C112_1123_g	C113_5288_g	C114_227_g	C115_8632_g	C117_1909_g	C118_9118_g	C119_7871_g	C12_7066_g	C120_7023_g	C121_1087_g	C122_2154_g	C123_736_g	C124_9487_g	C125_6328_g	C126_4860_g	C127_9161_g	C128_8725_g	C129_3616_g	C13_6060_g	C130_9035_g	C131_6124_g	C132_8683_g	C133_4065_g	C134_8862_g	C135_2633_g	C136_5445_g	C137_6730_g	C138_3690_g	C139_3801_g	C14_3519_g
625	ARAF001_1742_g	ARAF002_3689_g	ARAF003_9126_g	ARAF004_1644_g	ARAF005_4456_g	ARAF006_4411_g	C1_5138_g	C10_7001_g	C100_4847_g	C103_6212_g	C104_3047_g	C105_8630_g	C106_7173_g	C107_7611_g	C108_2663_g	C109_7459_g	C11_4887_g	C110_22_g	C111_9518_g	C112_1124_g	C113_5289_g	C114_228_g	C115_8633_g	C117_1910_g	C118_9117_g	C119_7872_g	C12_7065_g	C120_7022_g	C121_1086_g	C122_2155_g	C123_737_g	C124_9486_g	C125_6329_g	C126_4861_g	C127_9162_g	C128_8724_g	C129_3615_g	C13_6059_g	C130_9034_g	C131_6125_g	C132_8684_g	C133_4066_g	C134_8863_g	C135_2634_g	C136_5444_g	C137_6731_g	C138_3691_g	C139_3800_g	C14_3518_g
626	ARAF001_1743_g	ARAF002_3690_g	ARAF003_9127_g	ARAF004_1643_g	ARAF005_4455_g	ARAF006_4410_g	C1_5139_g	C10_7002_g	C100_4848_g	C103_6211_g	C104_3046_g	C105_8629_g	C106_7172_g	C107_7610_g	C108_2664_g	C109_7460_g	C11_4888_g	C110_23_g	C111_9517_g	C112_1125_g	C113_5290_g	C114_229_g	C115_8634_g	C117_1911_g	C118_9116_g	C119_7873_g	C12_7064_g	C120_7021_g	C121_1085_g	C122_2156_g	C123_738_g	C124_9485_g	C125_6330_g	C126_4862_g	C127_9163_g	C128_8723_g	C129_3614_g	C13_6058_g	C130_9033_g	C131_6126_g	C132_8685_g	C133_4067_g	C134_8864_g	C135_2635_g	C136_5443_g	C137_6732_g	C138_3692_g	C139_3799_g	C14_3517_g
627	ARAF001_1744_g	ARAF002_3691_g	ARAF003_9128_g	ARAF004_1642_g	ARAF005_4454_g	ARAF006_4409_g	C1_5140_g	C10_7003_g	C100_4849_g	C103_6210_g	C104_3045_g	C105_8628_g	C106_7171_g	C107_7609_g	C108_2665_g	C109_7461_g	C11_4889_g	C110_24_g	C111_9516_g	C112_1126_g	C113_5291_g	C114_230_g	C115_8635_g	C117_1912_g	C118_9115_g	C119_7874_g	C12_7063_g	C120_7020_g	C121_1084_g	C122_2157_g	C123_739_g	C124_9484_g	C125_6331_g	C126_4863_g	C127_9164_g	C128_8722_g	C129_3613_g	C13_6057_g	C130_9032_g	C131_6127_g	C132_8686_g	C133_4068_g	C134_8865_g	C135_2636_g	C136_5442_g	C137_6733_g	C138_3693_g	C139_3798_g	C14_3516_g
628	ARAF001_1745_g	ARAF002_3692_g	ARAF003_9130_g	ARAF004_1641_g	ARAF005_4452_g	ARAF006_4408_g	C1_5141_g	C10_7005_g	C100_4850_g	C103_6208_g	C104_3043_g	C105_8626_g	C106_7169_g	C107_7607_g	C108_2666_g	C109_7463_g	C11_4891_g	C110_26_g	C111_9514_g	C112_1127_g	C113_5293_g	C114_232_g	C115_8637_g	C117_1914_g	C118_9113_g	C119_7875_g	C12_7061_g	C120_7018_g	C121_1082_g	C122_2159_g	C123_740_g	C124_9482_g	C125_6333_g	C126_4865_g	C127_9166_g	C128_8720_g	C129_3611_g	C13_6055_g	C130_9030_g	C131_6129_g	C132_8688_g	C133_4069_g	C134_8866_g	C135_2638_g	C136_5440_g	C137_6735_g	C138_3695_g	C139_3796_g	C14_3514_g
629	ARAF001_1746_g	ARAF002_3693_g	ARAF003_9131_g	ARAF004_1640_g	ARAF005_4451_g	ARAF006_4407_g	C1_5142_g	C10_7006_g	C100_4851_g	C103_6207_g	C104_3042_g	C105_8625_g	C106_7168_g	C107_7606_g	C108_2667_g	C109_7464_g	C11_4892_g	C110_27_g	C111_9513_g	C112_1128_g	C113_5294_g	C114_233_g	C115_8638_g	C117_1915_g	C118_9112_g	C119_7876_g	C12_7060_g	C120_7017_g	C121_1081_g	C122_2160_g	C123_741_g	C124_9481_g	C125_6334_g	C126_4866_g	C127_9167_g	C128_8719_g	C129_3610_g	C13_6054_g	C130_9029_g	C131_6130_g	C132_8689_g	C133_4070_g	C134_8867_g	C135_2639_g	C136_5439_g	C137_6736_g	C138_3696_g	C139_3795_g	C14_3513_g
630	ARAF001_1747_g	ARAF002_3694_g	ARAF003_9132_g	ARAF004_1639_g	ARAF005_4450_g	ARAF006_4406_g	C1_5143_g	C10_7007_g	C100_4852_g	C103_6206_g	C104_3041_g	C105_8624_g	C106_7167_g	C107_7605_g	C108_2668_g	C109_7465_g	C11_4893_g	C110_28_g	C111_9512_g	C112_1129_g	C113_5295_g	C114_234_g	C115_8639_g	C117_1916_g	C118_9111_g	C119_7877_g	C12_7059_g	C120_7016_g	C121_1080_g	C122_2161_g	C123_742_g	C124_9480_g	C125_6335_g	C126_4867_g	C127_9168_g	C128_8718_g	C129_3609_g	C13_6053_g	C130_9028_g	C131_6131_g	C132_8690_g	C133_4071_g	C134_8868_g	C135_2640_g	C136_5438_g	C137_6737_g	C138_3697_g	C139_3794_g	C14_3512_g
631	ARAF001_1748_g	ARAF002_3695_g	ARAF003_9133_g	ARAF004_1638_g	ARAF005_4449_g	ARAF006_4405_g	C1_5144_g	C10_7008_g	C100_4853_g	C103_6205_g	C104_3040_g	C105_8623_g	C106_7166_g	C107_7604_g	C108_2669_g	C109_7466_g	C11_4894_g	C110_29_g	C111_9511_g	C112_1130_g	C113_5296_g	C114_235_g	C115_8640_g	C117_1917_g	C118_9110_g	C119_7878_g	C12_7058_g	C120_7015_g	C121_1079_g	C122_2162_g	C123_743_g	C124_9479_g	C125_6336_g	C126_4868_g	C127_9169_g	C128_8717_g	C129_3608_g	C13_6052_g	C130_9027_g	C131_6132_g	C132_8691_g	C133_4072_g	C134_8869_g	C135_2641_g	C136_5437_g	C137_6738_g	C138_3698_g	C139_3793_g	C14_3511_g
632	ARAF001_1749_g	ARAF002_3696_g	ARAF003_9134_g	ARAF004_1637_g	ARAF005_4448_g	ARAF006_4404_g	C1_5145_g	C10_7009_g	C100_4854_g	C103_6204_g	C104_3039_g	C105_8622_g	C106_7165_g	C107_7603_g	C108_2670_g	C109_7467_g	C11_4895_g	C110_30_g	C111_9510_g	C112_1131_g	C113_5297_g	C114_236_g	C115_8641_g	C117_1918_g	C118_9109_g	C119_7879_g	C12_7057_g	C120_7014_g	C121_1078_g	C122_2163_g	C123_744_g	C124_9478_g	C125_6337_g	C126_4869_g	C127_9170_g	C128_8716_g	C129_3607_g	C13_6051_g	C130_9026_g	C131_6133_g	C132_8692_g	C133_4073_g	C134_8870_g	C135_2642_g	C136_5436_g	C137_6739_g	C138_3699_g	C139_3792_g	C14_3510_g
633	ARAF001_780_g	ARAF002_9822_g	ARAF003_291_g	ARAF004_61_g	ARAF005_3845_g	ARAF006_8686_g	C1_4109_g	C10_3394_g	C100_1591_g	C103_4706_g	C104_8032_g	C105_6994_g	C106_9569_g	C107_814_g	C108_7785_g	C109_3015_g	C11_6103_g	C110_9064_g	C111_9118_g	C112_9456_g	C113_1305_g	C114_1593_g	C115_1956_g	C117_3271_g	C118_7645_g	C119_4892_g	C12_4126_g	C120_1411_g	C121_4110_g	C122_5233_g	C123_9569_g	C124_1453_g	C125_9351_g	C126_4668_g	C127_8496_g	C128_5966_g	C129_8327_g	C13_1213_g	C130_901_g	C131_3964_g	C132_4871_g	C133_3007_g	C134_4329_g	C135_762_g	C136_3804_g	C137_5858_g	C138_7653_g	C139_5330_g	C14_3135_g
634	ARAF001_781_g	ARAF002_9823_g	ARAF003_290_g	ARAF004_60_g	ARAF005_3846_g	ARAF006_8687_g	C1_4110_g	C10_3395_g	C100_1592_g	C103_4705_g	C104_1290_g	C105_6993_g	C106_9568_g	C107_815_g	C108_7786_g	C109_3014_g	C11_6102_g	C110_9063_g	C111_9117_g	C112_9457_g	C113_1306_g	C114_1592_g	C115_1955_g	C117_3272_g	C118_7644_g	C119_4893_g	C12_4127_g	C120_1410_g	C121_4109_g	C122_5234_g	C123_9570_g	C124_1452_g	C125_9350_g	C126_4667_g	C127_8495_g	C128_5967_g	C129_8326_g	C13_1214_g	C130_900_g	C131_3963_g	C132_4872_g	C133_3006_g	C134_4328_g	C135_763_g	C136_3803_g	C137_5857_g	C138_7654_g	C139_5331_g	C14_3134_g
635	ARAF001_782_g	ARAF002_9824_g	ARAF003_289_g	ARAF004_59_g	ARAF005_3847_g	ARAF006_8688_g	C1_4111_g	C10_3396_g	C100_1593_g	C103_4704_g	C104_1289_g	C105_6992_g	C106_9567_g	C107_816_g	C108_7787_g	C109_3013_g	C11_6101_g	C110_9062_g	C111_9116_g	C112_9458_g	C113_1307_g	C114_1591_g	C115_1954_g	C117_3273_g	C118_7643_g	C119_4894_g	C12_4128_g	C120_1409_g	C121_4108_g	C122_5235_g	C123_9571_g	C124_1451_g	C125_9349_g	C126_4666_g	C127_8494_g	C128_5968_g	C129_8325_g	C13_1215_g	C130_899_g	C131_3962_g	C132_4873_g	C133_3005_g	C134_4327_g	C135_764_g	C136_3802_g	C137_5856_g	C138_7655_g	C139_5332_g	C14_3133_g
636	ARAF001_783_g	ARAF002_9825_g	ARAF003_288_g	ARAF004_58_g	ARAF005_3848_g	ARAF006_8689_g	C1_4112_g	C10_3397_g	C100_1594_g	C103_4703_g	C104_1288_g	C105_6991_g	C106_9566_g	C107_817_g	C108_7788_g	C109_3012_g	C11_6100_g	C110_9061_g	C111_9115_g	C112_9459_g	C113_1308_g	C114_1590_g	C115_1953_g	C117_3274_g	C118_7642_g	C119_4895_g	C12_4129_g	C120_1408_g	C121_4107_g	C122_5236_g	C123_9572_g	C124_1450_g	C125_9348_g	C126_4665_g	C127_8493_g	C128_5969_g	C129_8324_g	C13_1216_g	C130_898_g	C131_3961_g	C132_4874_g	C133_3004_g	C134_4326_g	C135_765_g	C136_3801_g	C137_5855_g	C138_7656_g	C139_5333_g	C14_3132_g
637	ARAF001_784_g	ARAF002_9826_g	ARAF003_287_g	ARAF004_57_g	ARAF005_3849_g	ARAF006_8690_g	C1_4113_g	C10_3398_g	C100_1595_g	C103_4702_g	C104_1287_g	C105_6990_g	C106_9565_g	C107_818_g	C108_7789_g	C109_3011_g	C11_6099_g	C110_9060_g	C111_9114_g	C112_9460_g	C113_1309_g	C114_1589_g	C115_1952_g	C117_3275_g	C118_7641_g	C119_4896_g	C12_4130_g	C120_1407_g	C121_4106_g	C122_5237_g	C123_9573_g	C124_1449_g	C125_9347_g	C126_4664_g	C127_8492_g	C128_5970_g	C129_8323_g	C13_1217_g	C130_897_g	C131_3960_g	C132_4875_g	C133_3003_g	C134_4325_g	C135_766_g	C136_3800_g	C137_5854_g	C138_7657_g	C139_5334_g	C14_3131_g
638	ARAF001_785_g	ARAF002_9827_g	ARAF003_286_g	ARAF004_56_g	ARAF005_3850_g	ARAF006_8691_g	C1_4114_g	C10_3399_g	C100_1596_g	C103_4701_g	C104_1286_g	C105_6989_g	C106_9564_g	C107_819_g	C108_7790_g	C109_3010_g	C11_6098_g	C110_9059_g	C111_9113_g	C112_9461_g	C113_1310_g	C114_1588_g	C115_1951_g	C117_3276_g	C118_7640_g	C119_4897_g	C12_4131_g	C120_1406_g	C121_4105_g	C122_5238_g	C123_9574_g	C124_1448_g	C125_9346_g	C126_4663_g	C127_8491_g	C128_5971_g	C129_8322_g	C13_1218_g	C130_896_g	C131_3959_g	C132_4876_g	C133_3002_g	C134_4324_g	C135_767_g	C136_3799_g	C137_5853_g	C138_7658_g	C139_5335_g	C14_3130_g
639	ARAF001_786_g	ARAF002_9828_g	ARAF003_285_g	ARAF004_55_g	ARAF005_3851_g	ARAF006_8692_g	C1_4115_g	C10_3400_g	C100_1597_g	C103_4700_g	C104_1285_g	C105_6988_g	C106_9563_g	C107_820_g	C108_7791_g	C109_3009_g	C11_6097_g	C110_9058_g	C111_9112_g	C112_9462_g	C113_1311_g	C114_1587_g	C115_1950_g	C117_3277_g	C118_7639_g	C119_4898_g	C12_4132_g	C120_1405_g	C121_4104_g	C122_5239_g	C123_9575_g	C124_1447_g	C125_9345_g	C126_4662_g	C127_8490_g	C128_5972_g	C129_8321_g	C13_1219_g	C130_895_g	C131_3958_g	C132_4877_g	C133_3001_g	C134_4323_g	C135_768_g	C136_3798_g	C137_5852_g	C138_7659_g	C139_5336_g	C14_3129_g
640	ARAF001_787_g	ARAF002_9829_g	ARAF003_284_g	ARAF004_54_g	ARAF005_3852_g	ARAF006_8693_g	C1_4116_g	C10_3401_g	C100_1598_g	C103_4699_g	C104_1284_g	C105_6987_g	C106_9562_g	C107_821_g	C108_7792_g	C109_3008_g	C11_6096_g	C110_9057_g	C111_9111_g	C112_9463_g	C113_1312_g	C114_1586_g	C115_1949_g	C117_3278_g	C118_7638_g	C119_4899_g	C12_4133_g	C120_1404_g	C121_4103_g	C122_5240_g	C123_9576_g	C124_1446_g	C125_9344_g	C126_4661_g	C127_8489_g	C128_5973_g	C129_8320_g	C13_1220_g	C130_894_g	C131_3957_g	C132_4878_g	C133_3000_g	C134_4322_g	C135_1676_g	C136_3797_g	C137_5851_g	C138_7660_g	C139_5337_g	C14_3128_g
641	ARAF001_788_g	ARAF002_9830_g	ARAF003_283_g	ARAF004_53_g	ARAF005_3853_g	ARAF006_8694_g	C1_7684_g	C10_3837_g	C100_1732_g	C103_306_g	C104_700_g	C105_411_g	C106_7086_g	C107_6006_g	C108_1530_g	C109_1454_g	C11_8593_g	C110_5073_g	C111_12_g	C112_9464_g	C113_8911_g	C114_1585_g	C115_3917_g	C117_1260_g	C118_1380_g	C119_2309_g	C12_1797_g	C120_7428_g	C121_7159_g	C122_1781_g	C123_9062_g	C124_243_g	C125_1247_g	C126_2208_g	C127_7044_g	C128_2300_g	C129_2409_g	C13_1221_g	C130_2054_g	C131_5848_g	C132_9773_g	C133_4944_g	C134_1961_g	C135_256_g	C136_8290_g	C137_7470_g	C138_8768_g	C139_5338_g	C14_3077_g
642	ARAF001_789_g	ARAF002_9831_g	ARAF003_282_g	ARAF004_52_g	ARAF005_3854_g	ARAF006_8695_g	C1_7685_g	C10_3836_g	C100_1731_g	C103_307_g	C104_701_g	C105_412_g	C106_7085_g	C107_6005_g	C108_1529_g	C109_1455_g	C11_8592_g	C110_5074_g	C111_13_g	C112_9465_g	C113_8912_g	C114_1584_g	C115_3918_g	C117_1261_g	C118_1381_g	C119_2310_g	C12_1796_g	C120_7429_g	C121_7160_g	C122_1780_g	C123_9063_g	C124_244_g	C125_1248_g	C126_2207_g	C127_7043_g	C128_2301_g	C129_2408_g	C13_1222_g	C130_2055_g	C131_5847_g	C132_9774_g	C133_4943_g	C134_1960_g	C135_255_g	C136_8291_g	C137_7471_g	C138_8769_g	C139_5339_g	C14_3076_g
643	ARAF001_790_g	ARAF002_9832_g	ARAF003_281_g	ARAF004_51_g	ARAF005_3855_g	ARAF006_8696_g	C1_7686_g	C10_3835_g	C100_1730_g	C103_308_g	C104_702_g	C105_413_g	C106_7084_g	C107_6004_g	C108_1528_g	C109_1456_g	C11_8591_g	C110_5075_g	C111_14_g	C112_9466_g	C113_8913_g	C114_1583_g	C115_3919_g	C117_1262_g	C118_1382_g	C119_2311_g	C12_1795_g	C120_7430_g	C121_7161_g	C122_1779_g	C123_9064_g	C124_245_g	C125_1249_g	C126_2206_g	C127_7042_g	C128_2302_g	C129_2407_g	C13_1223_g	C130_2056_g	C131_5846_g	C132_9775_g	C133_4942_g	C134_1959_g	C135_254_g	C136_8292_g	C137_7472_g	C138_8770_g	C139_5340_g	C14_3075_g
644	ARAF001_2220_g	ARAF002_8356_g	ARAF003_5879_g	ARAF004_6424_g	ARAF005_3101_g	ARAF006_5066_g	C1_3773_g	C10_1519_g	C100_8878_g	C103_7915_g	C104_7982_g	----------	C106_6812_g	C107_8312_g	C108_5664_g	C109_8073_g	C11_4098_g	C110_9532_g	C111_641_g	C112_1607_g	C113_6503_g	C114_1746_g	C115_6520_g	C117_576_g	C118_2252_g	C119_4671_g	C12_7682_g	C120_4866_g	C121_6627_g	C122_1500_g	C123_6572_g	C124_4447_g	C125_9326_g	C126_8070_g	C127_4865_g	C128_3518_g	C129_9467_g	C13_49_g	C130_6838_g	C131_4383_g	C132_8222_g	C133_6587_g	C134_9603_g	C135_3875_g	C136_4774_g	C137_2560_g	C138_8367_g	C139_9312_g	C14_1820_g
645	ARAF001_2221_g	ARAF002_8357_g	ARAF003_5878_g	ARAF004_6425_g	ARAF005_3102_g	ARAF006_5065_g	C1_3772_g	C10_1520_g	C100_8877_g	C103_7916_g	C104_7981_g	----------	C106_6813_g	C107_8311_g	C108_5663_g	C109_8072_g	C11_4097_g	C110_9533_g	C111_642_g	C112_1608_g	C113_6502_g	C114_1745_g	C115_6521_g	C117_577_g	C118_2251_g	C119_4672_g	C12_7683_g	C120_4865_g	C121_6626_g	C122_1501_g	C123_6571_g	C124_4446_g	C125_9327_g	C126_8069_g	C127_4864_g	C128_3517_g	C129_9466_g	C13_48_g	C130_6837_g	C131_4382_g	C132_8223_g	C133_6588_g	C134_9604_g	C135_3874_g	C136_4773_g	C137_2561_g	C138_8366_g	C139_9311_g	C14_1819_g
646	ARAF001_2222_g	ARAF002_8358_g	ARAF003_5877_g	ARAF004_6426_g	ARAF005_3103_g	ARAF006_5064_g	C1_3771_g	C10_1521_g	C100_8876_g	C103_7917_g	C104_7980_g	----------	C106_6814_g	C107_8310_g	C108_5662_g	C109_8071_g	C11_4096_g	C110_9534_g	C111_643_g	C112_1609_g	C113_6501_g	C114_1744_g	C115_6522_g	C117_578_g	C118_2250_g	C119_4673_g	C12_7684_g	C120_4864_g	C121_6625_g	C122_1502_g	C123_6570_g	C124_4445_g	C125_9328_g	C126_8068_g	C127_4863_g	C128_3516_g	C129_9465_g	C13_47_g	C130_6836_g	C131_4381_g	C132_8224_g	C133_6589_g	C134_9605_g	C135_3873_g	C136_4772_g	C137_2562_g	C138_8365_g	C139_9310_g	C14_1818_g
647	ARAF001_2223_g	ARAF002_8359_g	ARAF003_5876_g	ARAF004_6427_g	ARAF005_7867_g	ARAF006_5063_g	C1_8696_g	C10_7127_g	C100_5664_g	C103_6925_g	C104_9193_g	C105_9453_g	C106_2840_g	C107_742_g	C108_7114_g	C109_6863_g	C11_8027_g	C110_7493_g	C111_2755_g	C112_8889_g	C113_609_g	C114_5492_g	C115_9352_g	C117_7265_g	C118_7041_g	C119_4370_g	C12_4164_g	C120_7955_g	C121_6489_g	C122_9191_g	C123_3773_g	C124_9297_g	C125_9185_g	C126_4689_g	C127_3569_g	C128_9137_g	C129_6308_g	C13_110_g	C130_2829_g	C131_7190_g	C132_3580_g	C133_8233_g	C134_5994_g	C135_9623_g	C136_1263_g	C137_429_g	C138_8542_g	C139_4861_g	C14_8533_g
648	ARAF001_2224_g	ARAF002_8360_g	ARAF003_5875_g	ARAF004_6428_g	ARAF005_7868_g	ARAF006_5062_g	C1_8697_g	C10_7128_g	C100_5663_g	C103_6924_g	C104_9194_g	C105_9454_g	C106_2841_g	C107_743_g	C108_7115_g	C109_6864_g	C11_8028_g	C110_7494_g	C111_2756_g	C112_8890_g	C113_608_g	C114_5493_g	C115_9351_g	C117_7266_g	C118_7040_g	C119_4369_g	C12_4163_g	C120_7954_g	C121_6490_g	C122_9190_g	C123_3772_g	C124_9298_g	C125_9184_g	C126_4688_g	C127_3570_g	C128_9138_g	C129_6307_g	C13_111_g	C130_2830_g	C131_7191_g	C132_3581_g	C133_8232_g	C134_5993_g	C135_9624_g	C136_1264_g	C137_428_g	C138_8543_g	C139_4860_g	C14_8534_g
649	ARAF001_2225_g	ARAF002_8361_g	ARAF003_5874_g	ARAF004_6429_g	ARAF005_7869_g	ARAF006_5061_g	C1_8698_g	C10_7129_g	C100_5662_g	C103_6923_g	C104_9195_g	C105_9455_g	C106_2842_g	C107_98_g	C108_7116_g	C109_6865_g	C11_8029_g	C110_7495_g	C111_2757_g	C112_8891_g	C113_607_g	C114_5494_g	C115_9350_g	C117_7267_g	C118_7039_g	C119_4368_g	C12_4162_g	C120_7953_g	C121_6491_g	C122_9189_g	C123_3771_g	C124_9299_g	C125_9095_g	C126_4687_g	C127_3243_g	C128_9139_g	C129_6306_g	C13_112_g	C130_2831_g	C131_7192_g	C132_3582_g	C133_8231_g	C134_5992_g	C135_9625_g	C136_1265_g	C137_427_g	C138_8544_g	C139_4859_g	C14_8535_g
650	ARAF001_2226_g	ARAF002_8362_g	ARAF003_5873_g	ARAF004_6430_g	ARAF005_7870_g	ARAF006_5060_g	C1_8699_g	C10_7130_g	C100_5661_g	C103_6922_g	C104_9196_g	C105_9456_g	C106_2843_g	C107_99_g	C108_7117_g	C109_6866_g	C11_8030_g	C110_7496_g	C111_2758_g	C112_8892_g	C113_606_g	C114_5495_g	C115_9349_g	C117_7268_g	C118_7038_g	C119_4367_g	C12_4161_g	C120_7952_g	C121_6492_g	C122_9188_g	C123_3770_g	C124_9300_g	C125_9094_g	C126_4686_g	C127_3242_g	C128_9140_g	C129_6305_g	C13_113_g	C130_2832_g	C131_7193_g	C132_3583_g	C133_3766_g	C134_5991_g	C135_9626_g	C136_1266_g	C137_426_g	C138_8545_g	C139_4858_g	C14_8536_g
651	ARAF001_2227_g	ARAF002_8363_g	ARAF003_5872_g	ARAF004_6431_g	ARAF005_7871_g	ARAF006_5059_g	C1_8700_g	C10_7131_g	C100_5660_g	C103_6921_g	C104_9197_g	C105_9457_g	C106_2844_g	C107_100_g	C108_7118_g	C109_6867_g	C11_8031_g	C110_7497_g	C111_2759_g	C112_8893_g	C113_605_g	C114_5496_g	C115_9348_g	C117_7269_g	C118_7037_g	C119_4366_g	C12_4160_g	C120_7951_g	C121_6493_g	C122_9187_g	C123_3769_g	C124_9301_g	C125_9093_g	C126_4685_g	C127_3241_g	C128_9141_g	C129_6304_g	C13_114_g	C130_2833_g	C131_7194_g	C132_3584_g	C133_3767_g	C134_5990_g	C135_9627_g	C136_1267_g	C137_425_g	C138_8546_g	C139_4857_g	C14_8537_g
652	ARAF001_2228_g	ARAF002_1848_g	ARAF003_5871_g	ARAF004_6432_g	ARAF005_7872_g	ARAF006_5058_g	C1_6009_g	C10_3154_g	C100_6506_g	C103_1264_g	C104_8364_g	C105_7933_g	C106_4438_g	C107_4720_g	C108_6898_g	C109_2587_g	C11_8332_g	C110_7498_g	C111_3744_g	C112_607_g	C113_3625_g	C114_6357_g	C115_8976_g	C117_157_g	C118_47_g	C119_8579_g	C12_7127_g	C120_2251_g	C121_6979_g	C122_1640_g	C123_3775_g	C124_8595_g	C125_4907_g	C126_9264_g	C127_6979_g	C128_9377_g	C129_3095_g	C13_3485_g	C130_4227_g	C131_3247_g	C132_4929_g	C133_7238_g	C134_9814_g	C135_3998_g	C136_6923_g	C137_8272_g	C138_314_g	C139_8065_g	C14_748_g
653	ARAF001_2229_g	ARAF002_1847_g	ARAF003_5870_g	ARAF004_6433_g	ARAF005_7873_g	ARAF006_5057_g	C1_6010_g	C10_3155_g	C100_6505_g	C103_1263_g	C104_8363_g	C105_7934_g	C106_4437_g	C107_4721_g	C108_6897_g	C109_2588_g	C11_8333_g	C110_7499_g	C111_3743_g	C112_606_g	C113_3624_g	C114_6358_g	C115_8977_g	C117_158_g	C118_48_g	C119_8578_g	C12_7128_g	C120_2250_g	C121_6978_g	C122_1639_g	C123_3774_g	C124_8594_g	C125_4906_g	C126_9265_g	C127_6978_g	C128_9378_g	C129_3096_g	C13_3486_g	C130_4228_g	C131_3248_g	C132_4930_g	C133_7239_g	C134_9815_g	C135_3997_g	C136_6924_g	C137_8271_g	C138_315_g	C139_8066_g	C14_747_g
654	ARAF001_2230_g	ARAF002_1846_g	ARAF003_5869_g	ARAF004_6434_g	ARAF005_7874_g	ARAF006_5056_g	C1_6011_g	C10_3156_g	C100_6504_g	C103_1262_g	C104_8362_g	C105_7935_g	C106_4436_g	C107_4722_g	C108_6896_g	C109_2589_g	C11_8334_g	C110_7500_g	C111_3742_g	C112_605_g	C113_3623_g	C114_6359_g	C115_8978_g	C117_920_g	C118_5704_g	C119_8577_g	C12_7129_g	C120_2249_g	C121_6977_g	C122_1638_g	C123_6892_g	C124_8593_g	C125_4905_g	C126_9266_g	C127_6977_g	C128_9379_g	C129_3097_g	C13_3487_g	C130_4229_g	C131_3249_g	C132_4931_g	C133_7240_g	C134_9816_g	C135_3996_g	C136_6925_g	C137_8270_g	C138_316_g	C139_8067_g	C14_746_g
655	ARAF001_2231_g	ARAF002_1845_g	ARAF003_5868_g	ARAF004_6435_g	ARAF005_7875_g	ARAF006_5055_g	C1_6012_g	C10_3157_g	C100_6503_g	C103_1261_g	C104_8361_g	C105_7936_g	C106_4435_g	C107_4723_g	C108_6895_g	C109_2590_g	C11_8335_g	C110_7501_g	C111_3741_g	C112_604_g	C113_3622_g	C114_6360_g	C115_8979_g	C117_919_g	C118_5703_g	C119_8576_g	C12_7130_g	C120_2248_g	C121_6976_g	C122_1637_g	C123_6893_g	C124_8592_g	C125_4904_g	C126_9267_g	C127_6976_g	C128_9380_g	C129_3098_g	C13_3488_g	C130_4230_g	C131_3250_g	C132_4932_g	C133_7241_g	C134_9817_g	C135_3995_g	C136_6926_g	C137_8269_g	C138_317_g	C139_8068_g	C14_745_g
656	ARAF001_2232_g	ARAF002_1844_g	ARAF003_5867_g	ARAF004_6436_g	ARAF005_7876_g	ARAF006_5054_g	C1_6013_g	C10_3158_g	C100_6502_g	C103_1260_g	C104_8360_g	C105_7937_g	C106_4434_g	C107_4724_g	C108_6894_g	C109_2591_g	C11_8336_g	C110_7502_g	C111_3740_g	C112_603_g	C113_3621_g	C114_6361_g	C115_8980_g	C117_918_g	C118_5702_g	C119_8575_g	C12_7131_g	C120_2247_g	C121_6975_g	C122_1636_g	C123_6894_g	C124_8591_g	C125_4903_g	C126_9268_g	C127_6975_g	C128_9381_g	C129_3099_g	C13_3489_g	C130_4231_g	C131_3251_g	C132_4933_g	C133_7242_g	C134_9818_g	C135_3994_g	C136_6927_g	C137_8268_g	C138_318_g	C139_8069_g	C14_744_g
657	ARAF001_2233_g	ARAF002_1843_g	ARAF003_5866_g	ARAF004_6437_g	ARAF005_7877_g	ARAF006_5053_g	C1_6014_g	C10_3159_g	C100_6501_g	C103_1259_g	C104_8359_g	C105_7938_g	C106_4433_g	C107_4725_g	C108_6893_g	C109_2592_g	C11_8337_g	C110_7503_g	C111_3739_g	C112_602_g	C113_3620_g	C114_6362_g	C115_8981_g	C117_6213_g	C118_4612_g	C119_8574_g	C12_7132_g	C120_2246_g	C121_6974_g	C122_1635_g	C123_6895_g	C124_8590_g	C125_4902_g	C126_9269_g	C127_7175_g	C128_9382_g	C129_3100_g	C13_3490_g	C130_4232_g	C131_2670_g	C132_1615_g	C133_7243_g	C134_9819_g	C135_5338_g	C136_6928_g	C137_8267_g	C138_319_g	C139_8070_g	C14_743_g
658	ARAF001_2234_g	ARAF002_1842_g	ARAF003_5865_g	ARAF004_6438_g	ARAF005_7878_g	ARAF006_5052_g	C1_6015_g	C10_3160_g	C100_6500_g	C103_1258_g	C104_8358_g	C105_7939_g	C106_4432_g	C107_4726_g	C108_6892_g	C109_2593_g	C11_8338_g	C110_7504_g	C111_3738_g	C112_601_g	C113_3619_g	C114_6363_g	C115_8982_g	C117_6214_g	C118_4613_g	C119_8573_g	C12_7133_g	C120_2245_g	C121_6973_g	C122_1634_g	C123_6896_g	C124_8589_g	C125_4901_g	C126_9270_g	C127_7174_g	C128_9383_g	C129_3101_g	C13_3491_g	C130_4233_g	C131_2671_g	C132_1616_g	C133_7244_g	C134_9820_g	C135_5337_g	C136_6929_g	C137_8266_g	C138_320_g	C139_8071_g	C14_742_g
659	ARAF001_2235_g	ARAF002_1841_g	ARAF003_5864_g	ARAF004_6439_g	ARAF005_7879_g	ARAF006_5051_g	C1_6016_g	C10_3161_g	C100_6499_g	C103_1257_g	C104_8357_g	C105_7940_g	C106_4431_g	C107_4727_g	C108_6891_g	C109_2594_g	C11_8339_g	C110_7505_g	C111_3737_g	C112_600_g	C113_3618_g	C114_6364_g	C115_8983_g	C117_6215_g	C118_4614_g	C119_8572_g	C12_7134_g	C120_2244_g	C121_6972_g	C122_1633_g	C123_8403_g	C124_8588_g	C125_3464_g	C126_9271_g	C127_7173_g	C128_9384_g	C129_4732_g	C13_3492_g	C130_4234_g	C131_2672_g	C132_1617_g	C133_7245_g	C134_9821_g	C135_5336_g	C136_6930_g	C137_8265_g	C138_321_g	C139_8072_g	C14_741_g
660	ARAF001_2236_g	ARAF002_1840_g	ARAF003_5863_g	ARAF004_6440_g	ARAF005_7880_g	ARAF006_5050_g	C1_6017_g	C10_3162_g	C100_6498_g	C103_1256_g	C104_8356_g	C105_7941_g	C106_4430_g	C107_4728_g	C108_6890_g	C109_2595_g	C11_8340_g	C110_7506_g	C111_3736_g	C112_599_g	C113_3617_g	C114_6365_g	C115_8984_g	C117_6216_g	C118_4615_g	C119_8571_g	C12_7135_g	C120_2243_g	C121_6971_g	C122_1632_g	C123_8402_g	C124_8587_g	C125_3465_g	C126_9272_g	C127_7172_g	C128_9385_g	C129_4733_g	C13_3493_g	C130_4235_g	C131_2673_g	C132_1618_g	C133_7246_g	C134_9822_g	C135_5335_g	C136_6931_g	C137_8264_g	C138_322_g	C139_8073_g	C14_740_g
661	ARAF001_2237_g	ARAF002_1839_g	ARAF003_5862_g	ARAF004_6441_g	ARAF005_7881_g	ARAF006_5049_g	C1_6018_g	C10_3163_g	C100_6497_g	C103_1255_g	C104_8355_g	C105_7942_g	C106_4429_g	C107_4729_g	C108_6889_g	C109_2596_g	C11_8341_g	C110_7507_g	C111_3735_g	C112_598_g	C113_3616_g	C114_6366_g	C115_8985_g	C117_6217_g	C118_4616_g	C119_8570_g	C12_7136_g	C120_2242_g	C121_6970_g	C122_1631_g	C123_8401_g	C124_8586_g	C125_3466_g	C126_9273_g	C127_7171_g	C128_9386_g	C129_4734_g	C13_3494_g	C130_4236_g	C131_2674_g	C132_1619_g	C133_7247_g	C134_9823_g	C135_5334_g	C136_6932_g	C137_8263_g	C138_323_g	C139_8074_g	C14_739_g
662	ARAF001_2238_g	ARAF002_1838_g	ARAF003_5861_g	ARAF004_6442_g	ARAF005_7882_g	ARAF006_5048_g	C1_6019_g	C10_3164_g	C100_6496_g	C103_1254_g	C104_8354_g	C105_7943_g	C106_4428_g	C107_4730_g	C108_6888_g	C109_2597_g	C11_8342_g	C110_7508_g	C111_3734_g	C112_597_g	C113_3615_g	C114_6367_g	C115_8986_g	C117_6218_g	C118_4617_g	C119_8569_g	C12_7137_g	C120_2241_g	C121_6969_g	C122_1630_g	C123_8400_g	C124_8585_g	C125_3467_g	C126_9274_g	C127_7170_g	C128_9387_g	C129_4735_g	C13_3495_g	C130_4237_g	C131_2675_g	C132_1620_g	C133_7248_g	C134_9824_g	C135_5333_g	C136_6933_g	C137_8262_g	C138_324_g	C139_8075_g	C14_738_g
663	ARAF001_2239_g	ARAF002_1837_g	ARAF003_5860_g	ARAF004_6443_g	ARAF005_7883_g	ARAF006_5047_g	C1_6020_g	C10_3165_g	C100_6495_g	C103_1253_g	C104_8353_g	C105_7944_g	C106_4427_g	C107_4731_g	C108_6887_g	C109_2598_g	C11_8343_g	C110_7509_g	C111_3733_g	C112_596_g	C113_3614_g	C114_6368_g	C115_8987_g	C117_6219_g	C118_4618_g	C119_8568_g	C12_7138_g	C120_2240_g	C121_6968_g	C122_1629_g	C123_8399_g	C124_8584_g	C125_3468_g	C126_9275_g	C127_7169_g	C128_9388_g	C129_4736_g	C13_3496_g	C130_4238_g	C131_2676_g	C132_1621_g	C133_7249_g	C134_9825_g	C135_5332_g	C136_6934_g	C137_8261_g	C138_325_g	C139_8076_g	C14_737_g
664	ARAF001_2240_g	ARAF002_1836_g	ARAF003_5859_g	ARAF004_6444_g	ARAF005_7884_g	ARAF006_5046_g	C1_6021_g	C10_3166_g	C100_6494_g	C103_1252_g	C104_8352_g	C105_7945_g	C106_4426_g	C107_4732_g	C108_6886_g	C109_2599_g	C11_8344_g	C110_7510_g	C111_3732_g	C112_595_g	C113_3613_g	C114_6369_g	C115_8988_g	C117_6220_g	C118_4619_g	C119_8567_g	C12_7139_g	C120_2239_g	C121_6967_g	C122_1628_g	C123_8398_g	C124_8583_g	C125_3469_g	C126_9276_g	C127_7168_g	C128_9389_g	C129_4737_g	C13_3497_g	C130_4239_g	C131_2677_g	C132_1622_g	C133_7250_g	C134_9826_g	C135_5331_g	C136_6935_g	C137_8260_g	C138_326_g	C139_8077_g	C14_736_g
[truncated: 12,542 more rows]
[truncated: 169 more columns]
