# Supplementary material for: Population genomics confirms acquisition of drug-resistant Aspergillus fumigatus infection by humans from the environment
Source: Nat Microbiol. 2022 Apr 25;7(5):663–74. doi: 10.1038/s41564-022-01091-2 (PMC9064804; doi:10.1038/s41564-022-01091-2)
Supplement: Source Data Extended Data Fig. 4 — Newick file for phylogeny and associated metadata for isolates. [file 41564_2022_1091_MOESM10_ESM.zip]

Archive with 6 entries (5 files):
- Source Data Figure S3/
- __MACOSX/._Source Data Figure S3
- Source Data Figure S3/RAxML_bestTree.nwk
- __MACOSX/Source Data Figure S3/._RAxML_bestTree.nwk
- Source Data Figure S3/metadata.csv
- __MACOSX/Source Data Figure S3/._metadata.csv
