# Supplementary material for: Population genomics confirms acquisition of drug-resistant Aspergillus fumigatus infection by humans from the environment
Source: Nat Microbiol. 2022 Apr 25;7(5):663–74. doi: 10.1038/s41564-022-01091-2 (PMC9064804; doi:10.1038/s41564-022-01091-2)
Supplement: Source Data Extended Data Fig. 4 — Newick file for phylogeny and associated metadata for isolates. [file 41564_2022_1091_MOESM10_ESM.zip › Source Data Figure S3/RAxML_bestTree.nwk]

(((((C27:0.02650817348089740122,((C99:0.00374626893403351858,C359:0.01816576151983118059):0.02807570655867544160,((C155:0.00379256756007251934,C157:0.00361098587408296805):0.00055887775908204879,(C156:0.00389269202092390248,C158:0.00321649841562041171):0.00079257702977326917):0.02393418486275561766):0.00487226172217453905):0.01019936354003877013,(((C342:0.00359178241852554838,C80:0.00305968984716190138):0.00113721441409698142,C6:0.00340792701286908540):0.00138703484849584248,(C85:0.00738256275761769130,(C30:0.03617372482508016823,C356:0.02847166027092529889):0.00470680553502863218):0.00130086150420792449):0.02044786199793973899):0.01647533767092899601,(((C2:0.03815383077726817312,C365:0.04857216436971673046):0.01395399509893574530,(C106:0.06939891163799767615,C92:0.06007877509316503217):0.03557319062817027727):0.02193153743676757791,(((((((C10:0.02760841018555902984,(((C60:0.00216591445926394167,((C59:0.00314583863048343605,(C61:0.00351096924609256003,C63:0.00330699727761415638):0.00101071653359799678):0.00072257190160139421,(C62:0.00302892979989802334,C58:0.00378841938608653938):0.00105391074308819051):0.00092262200267881908):0.11648211070225361619,(((C14:0.00253595412190827079,C15:0.00280404377401647763):0.01883477681593150391,10-01-02-27:0.00828372935044554073):0.00131529501899813701,C29:0.00395247668796961608):0.05327075135300910619):0.01273874860138435143,(Afu_591_12:0.00176515090184628867,(Afu_218_E11:0.00198510131271217383,(Afu_166_E11:0.00145592335306510214,((Afu_942_09:0.00204526819878392231,Afu_124_E11:0.00217196431462003551):0.00083359882291355800,Afu_257_E11:0.00190509012883998048):0.00072677160592358200):0.00100824827861060941):0.00112770743120288561):0.05096359123992566520):0.01199803436767599152):0.02491783593072633904,((C220:0.02806137244684999560,(C11:0.00381180776700866964,C19:0.00351146375040306069):0.03263410458035213846):0.01183461602850899991,((C142:0.06167596380919684873,C362:0.04114168898342671771):0.01576290893510049265,((C28:0.02262397204966104525,C86:0.00648603453868227663):0.00353074811056909967,(C369:0.00242249353907573323,(C366:0.00287405357774296599,C364:0.00801424491364307635):0.00133226506091079096):0.00393889865820734510):0.01625747020370406706):0.01276755364784819095):0.00609134445439784514):0.01122130368596240685,C13:0.05165879870496496024):0.00817239646695318289,C7:0.00311335627878366527):0.01867559471584144537,(C105:0.01613500333528650188,C82:0.00378979576827436545):0.00076101708106666305):0.00050853497111804898,C25:0.01711565232129130809):0.01275935364238822874,((((C36:0.00956694520091006494,C35:0.00610537376937799608):0.01046782574372747548,C38:0.00342133691868244834):0.03334557735500006531,(C177:0.00472090505091340030,ARAF004:0.01522541000316620166):0.01596850489831812270):0.01360889343360642025,((C186:0.02981403810506179711,(C246:0.00334641224488307172,C221:0.00287183601785109908):0.02319267205221414024):0.01755494621405601779,(ARAF006:0.05988111559503069004,C223:0.01898516141846211952):0.00625378806759008862):0.00583597689157408592):0.00607615955905035053):0.00537309577352060221):0.00599036826296300926):0.00931805377662822155,(((C26:0.02103034704191795654,(C188:0.00249221843631046349,((C162:0.00277585398721145495,C163:0.00250807538390227652):0.00095608897019542401,C121:0.00212963097858162977):0.01139231488676401352):0.05778926564204127370):0.06661730793483580659,(((((((C115:0.00459007624927577559,C161:0.00486434674642618851):0.08717715853730928499,(C103:0.01859223338813631443,(C119:0.00361622607812771887,(C108:0.00476759942156095625,((C110:0.00465920032675187865,C3:0.00442283451234370007):0.00098347465424694766,((C125:0.00477569729326084332,C133:0.00508082287835191684):0.00177641915006693306,(((C70:0.00478401973358494152,C69:0.00418538224148282904):0.00125103965343639919,(C123:0.00571600286163327642,C84:0.00414598349532421546):0.00105849211542182993):0.00063381611610032395,(((C8:0.00521319273032009277,C21:0.00442369439032682353):0.00118947782663218521,((C20:0.00389243918974978547,C22:0.00487638625838391487):0.00114871481503699786,(((((((C182:0.02888224591601767921,(C183:0.04608222492875961585,(((C178:0.05640114070999438511,((C185:0.03114332778543055236,(C120:0.00257800284448004907,C361:0.00414735490678425512):0.04235252908991485321):0.04105435667672889533,08-19-02-30:0.07736328391077669508):0.02574809352256923062):0.02201464193129398089,((((((ARAF003:0.00549240409243719613,(C153:0.00204223148594240723,(C147:0.00281035949471094507,((C152:0.00268998364646398039,C154:0.00269179294147857667):0.00072352409089060875,(C148:0.00249680932635313246,C146:0.00214691015799255104):0.00061923353806072256):0.00045832817596490035):0.00082096270754033530):0.00248784975244026405):0.06495529160368816723,(((IFM59361-1:0.00306299939027623912,(DRX13575:0.00865289781884966309,IFM59361-2:0.00289419624065407775):0.00207661759770126717):0.00383236555732290388,IFM60237:0.00451157533935883908):0.05608522603799608042,(C184:0.06162206333812752374,(C128:0.00204219173480720429,(C137:0.00318231243083293711,C136:0.00301621944200565267):0.00137294536652395266):0.04353026539511841569):0.01042906634926972498):0.02030027971701095502):0.00455411811198721140,((C145:0.04773012274726489562,((C76:0.00206138638854062037,C77:0.00167793920561585207):0.06038217595801895210,DRX15837:0.06978975275989529603):0.01639525172545481038):0.00489626058730383441,((C51:0.01580824870386486961,C52:0.03039889572002347010):0.01588125250289428719,(((C91:0.00223461755870564115,C87:0.00353923645972317562):0.10150617218954785526,C95:0.05154703250745014398):0.01244397519894433098,(((Afu_1042_09:0.11696480976178671995,(Afu_343_P_11:0.05805840877408622452,C4:0.03790712191985006613):0.01886240614356340592):0.02417571788628401427,(DRX13574:0.03474139902577916966,DRX15831:0.05653570064260093203):0.01981343088720043458):0.00778704109431067361,(((DRX13573:0.04282570164789164385,((C173:0.00202168136340361449,C174:0.00203020794124202184):0.04122075963413830008,(DRX15835:0.07094074568424676985,((((C138:0.00342403889792229545,C190:0.00307671261937942980):0.00252123923005867631,C167:0.00570775587747365809):0.02753136523377248610,((C180:0.00730656576953491853,C127:0.00940822624000684123):0.03926854337008033741,(((C275:0.01027716327953181151,C191:0.01177392801494564142):0.04625630428542107375,(C131:0.00176134249799997323,(C132:0.00274368479118180120,(C135:0.00215681899601126046,C130:0.00287145427684621334):0.00096033220852848478):0.00099449513348276518):0.03585570572080924029):0.01330192826129271422,((C164:0.03800971413870950222,C272:0.03807673877999809969):0.00973792587590947313,((((((C179:0.05611684020248251803,((((((C71:0.00871288284075240164,C72:0.00313102380761663994):0.00640264171494879693,(C56:0.00340135433059480683,C57:0.00241086527679948946):0.00694463886270215488):0.03935018515953085660,((C117:0.03505767882133161567,((C124:0.00191064316220988231,(C126:0.00381818106839010166,C140:0.00348105727125301362):0.00165544934886413574):0.03762951669583514819,((C345:0.02352771603688092947,C343:0.03367029460112508366):0.01473555679838758903,((C187:0.00268677809794298306,C139:0.00267246145079682012):0.00095284114382209752,C129:0.00259913030857114981):0.00265543581590041693):0.01515894793921783446):0.01904906739163672591):0.01097050010002353741,((C168:0.00271455320253418753,C176:0.00446401553098881194):0.00450824292216303428,C172:0.00434264235219638910):0.05447323705513031078):0.00943117632896700239):0.01523559010710797551,C346:0.03801421083929767269):0.00637419006811364760,((C37:0.04263716148469025996,C189:0.05952843932706324004):0.00841956335540468628,(((C53:0.00293196447223440567,C55:0.00389852165529356968):0.05717759794681682994,C34:0.05627061572705823606):0.03727055175375212914,C54:0.02366781324824535418):0.03523763357515070915):0.00400840737560651927):0.01140810060075011720,((((C181:0.01634795025441814278,C165:0.00229264485170619465):0.02868062010977053336,(C41:0.00242360491362563456,C40:0.00198089247663330763):0.01703899956882674524):0.02767815910132749926,((C73:0.00224707479683388311,C74:0.00369280196667740902):0.04318237546263591076,C344:0.07930119973537366751):0.01401096818894033424):0.01372644665536053646,(C367:0.06836737763421774083,(C118:0.03409707461727261302,C222:0.02676674457387388101):0.00955653025200327993):0.00833225208352609582):0.00509206799008594946):0.02955567968892193823):0.01808494132987241432,DRX13579:0.06621163275884235644):0.01415050799921149620,C166:0.06763472135939647967):0.02159860696467784738,(DRX13578:0.02632685778571444354,DRX13576:0.05525007901339520217):0.03080372104861358457):0.01292067844419759852,(C169:0.00203613595151103327,C170:0.00235417532543515107):0.07028877099805232176):0.01280009204338326996,(((((C45:0.01431589558416919601,(C47:0.00278585270291842628,C46:0.00339447599182339911):0.00120329150613518389):0.00695863460235983822,(((C43:0.00366909268742048175,C48:0.00292439138572950794):0.00084646690645627640,(C96:0.00326208395478542633,C44:0.00306628598872288761):0.00080901272127202552):0.00120455900231989971,C42:0.00287346204953190226):0.00834969650334301851):0.03875765421549923900,DRX15832:0.02964569412291991751):0.01827309612055290008,DRX15829:0.05477926453180077121):0.00798411302801079262,DRX15834:0.04640929566262262662):0.01468745682378690479):0.00773678357030558716):0.00934549433174943628):0.01188032742519708716):0.01860240274920228407):0.01267997205947891254,((C113:0.05945358204018592885,C81:0.01723655680917073052):0.02307852087590458318,C39:0.03471404854487562808):0.02003280518738904600):0.01776231053534307186):0.01521408075944718011):0.00604835392713004572):0.00872450550755204252,(C67:0.00144196008570767549,(C50:0.00203015252539361828,C49:0.00196453917611617715):0.00110914527187847803):0.08852741615775062967):0.00782664665969431787,DRX15830:0.06097436218106675604):0.00653804116083706987):0.00369758180848206571):0.00491108536467227495):0.00512300892410296350):0.00479380631132281677):0.00827573465864016311,DRX15836:0.07224199750010196208):0.00571251290357694709,(((DRX15833:0.02855353744509737252,DRX13577:0.05564417006958009143):0.03215198465049604049,((IFM59356-2:0.00350836901859309051,(DRX13572:0.01316940508489588060,((IFM59356-1:0.00336451353969550743,IFM59355-2:0.00252285580330739896):0.00170828896514238103,IFM59356-3:0.00379325816368717827):0.00089039820467319846):0.00145873160691863232):0.00296074510940188976,IFM59355-1:0.00686979066604054365):0.03107412874093132271):0.01266851420675096235,C363:0.06367886063699691734):0.00507723916159647914):0.00874011563722880760,ARAF005:0.05198577134991087811):0.02266464403352195373):0.01348008890457854866,C175:0.06513358781653587337):0.01082174135284570508):0.01358671885716290773):0.06504693468311026350,(C109:0.00240365582099190530,(C141:0.00352984633730043205,C134:0.00447807713683408184):0.00128612882317034167):0.01862860991838952152):0.03752798206935388514,(((C24:0.01055988766430163324,C16:0.01553214181048816547):0.00512226919410339009,C18:0.00552328140754968378):0.00412976450627415299,C31:0.00514911239147705473):0.00694864061543582195):0.00944198133275259838,C32:0.00355025802146604133):0.00201685718218494459,C1:0.00493372264159629061):0.00125729352338631284,(C33:0.00423172034232265418,C5:0.00420413908221304016):0.00128029585486180925):0.00051183975730746580,(C17:0.00523441147226494374,C23:0.00440600296171894928):0.00151946949842940871):0.00035261572484026840):0.00055634658371995604):0.00063120485360731754,(((C143:0.00451735568734352565,C68:0.00454170741448505031):0.00128762740658998928,(C100:0.00475063602236020562,C83:0.00425720397518613430):0.00113858259644136674):0.00037995172059406468,(C112:0.00495588073115353026,C368:0.00594597398886774747):0.00331922129021802520):0.00036357689174649897):0.00057022823381741171):0.00056447955667956486):0.00041613019033730561):0.00829772941615873269):0.00089490100352058912):0.05894452501595373595):0.02273778836751070426):0.06160353159376986271,((C114:0.00484788931963717369,((C357:0.00411019811232963064,(C355:0.00486521823625826830,C354:0.00428014246796470845):0.00184866881594747032):0.00255666925491376124,C104:0.00543445562459368963):0.00142492251290602919):0.00372012645205992100,(C12:0.00573400351126691736,C78:0.00518646973585346841):0.00403893732090810330):0.04278041433263225779):0.03219630722349701990,(C122:0.00289444307373421580,C107:0.00319330538964289652):0.04236658656017815855):0.02278209214180209816,(C341:0.02345925737580784390,(C111:0.08160755587723562965,(C171:0.01307783981931375482,(ARAF002:0.02174281699768747592,(C151:0.00310116973912464731,(C150:0.00365794682709972077,C149:0.00395873832909209630):0.00132644264860044456):0.00227010629155615339):0.00521785646007743610):0.01355577744184389977):0.01898600833493667428):0.06420479944647414228):0.02861037446578787447,08-19-02-10:0.04257682866383783599):0.01825302084230225746,((08-19-02-46:0.02309916094256794783,08-19-02-61:0.02631715870967066620):0.03995247990386777137,(C144:0.07316881086441284765,(ARAF001:0.04790729590761017703,(C160:0.00595207794110176169,C159:0.00469350763787411331):0.05849960618734901391):0.02446186226835627905):0.01085415599298632412):0.01251403730645022153):0.02167194108842547887):0.01162702372824362361,((C79:0.06195246345654046444,((C93:0.02402622204062757061,(C358:0.00529164465315160818,C360:0.00411370349176226786):0.02721323765950882378):0.03650876622614336597,C89:0.04958422990251412643):0.00971009593346836182):0.01300287602329938501,((C88:0.04948081262228558319,08-31-08-91:0.03122189061109287636):0.05501987917092647506,(C66:0.00249350770704685927,(C64:0.00356828995247282336,(C75:0.00341629469946224795,C65:0.00372729679370751785):0.00142152577380927955):0.00142882753752714880):0.06714698556779628846):0.01265030564492932233):0.00615906228178200819):0.00665185991299993996):0.01765440355108010076,08-36-03-25:0.07161270293467945913,08-12-12-13:0.03470187873137485501):0.0;
