# Supplementary material for: Population genomics confirms acquisition of drug-resistant Aspergillus fumigatus infection by humans from the environment
Source: Nat Microbiol. 2022 Apr 25;7(5):663–74. doi: 10.1038/s41564-022-01091-2 (PMC9064804; doi:10.1038/s41564-022-01091-2)
Supplement: Source Data Extended Data Fig. 4 — Newick file for phylogeny and associated metadata for isolates. [file 41564_2022_1091_MOESM10_ESM.zip › Source Data Figure S3/metadata.csv]

label	source	susceptibility
ARAF001	Clinical	Resistant
ARAF002	Clinical	Resistant
ARAF003	Clinical	Susceptible
ARAF004	Clinical	Susceptible
ARAF005	Clinical	Susceptible
ARAF006	Clinical	Susceptible
C1	Environmental	Resistant
C10	Environmental	Resistant
C100	Clinical	Resistant
C103	Clinical	Susceptible
C104	Clinical	Resistant
C105	Clinical	Resistant
C106	Clinical	Resistant
C107	Clinical	Susceptible
C108	Clinical	Resistant
C109	Clinical	Resistant
C11	Environmental	Resistant
C110	Clinical	Resistant
C111	Clinical	Resistant
C112	Clinical	Resistant
C113	Clinical	Susceptible
C114	Clinical	Resistant
C115	Clinical	Resistant
C117	Clinical	Susceptible
C118	Clinical	Resistant
C119	Clinical	Resistant
C12	Environmental	Resistant
C120	Clinical	Resistant
C121	Clinical	Resistant
C122	Clinical	Resistant
C123	Clinical	Resistant
C124	Clinical	Resistant
C125	Clinical	Resistant
C126	Clinical	Resistant
C127	Clinical	Resistant
C128	Clinical	Resistant
C129	Clinical	Resistant
C13	Environmental	Resistant
C130	Clinical	Resistant
C131	Clinical	Resistant
C132	Clinical	Resistant
C133	Clinical	Resistant
C134	Clinical	Resistant
C135	Clinical	Resistant
C136	Clinical	Resistant
C137	Clinical	Resistant
C138	Clinical	Resistant
C139	Clinical	Resistant
C14	Environmental	Resistant
C140	Clinical	Resistant
C141	Clinical	Resistant
C142	Clinical	Resistant
C143	Clinical	Resistant
C144	Clinical	Resistant
C145	Clinical	Resistant
C146	Clinical	Susceptible
C147	Clinical	Susceptible
C148	Clinical	Susceptible
C149	Clinical	Resistant
C15	Environmental	Resistant
C150	Clinical	Resistant
C151	Clinical	Resistant
C152	Clinical	Susceptible
C153	Clinical	Susceptible
C154	Clinical	Susceptible
C155	Clinical	Resistant
C156	Clinical	Resistant
C157	Clinical	Resistant
C158	Clinical	Resistant
C159	Clinical	Resistant
C16	Environmental	Resistant
C160	Clinical	Resistant
C161	Clinical	Resistant
C162	Clinical	Resistant
C163	Clinical	Resistant
C164	Clinical	Resistant
C165	Clinical	Resistant
C166	Clinical	Susceptible
C167	Clinical	Susceptible
C168	Clinical	Resistant
C169	Clinical	Susceptible
C17	Environmental	Resistant
C170	Clinical	Susceptible
C171	Clinical	Resistant
C172	Clinical	Susceptible
C173	Clinical	Susceptible
C174	Clinical	Susceptible
C175	Clinical	Susceptible
C176	Clinical	Susceptible
C177	Clinical	Susceptible
C178	Clinical	Susceptible
C179	Clinical	Susceptible
C18	Environmental	Resistant
C180	Clinical	Susceptible
C181	Clinical	Susceptible
C182	Clinical	Susceptible
C183	Clinical	Susceptible
C184	Clinical	Susceptible
C185	Clinical	Susceptible
C186	Clinical	Susceptible
C187	Clinical	Susceptible
C188	Clinical	Susceptible
C189	Clinical	Resistant
C19	Environmental	Resistant
C190	Clinical	Susceptible
C191	Clinical	Susceptible
C2	Environmental	Resistant
C20	Environmental	Resistant
C21	Environmental	Resistant
C22	Environmental	Resistant
C220	Environmental	Susceptible
C221	Environmental	Susceptible
C222	Environmental	Susceptible
C223	Environmental	Susceptible
C23	Environmental	Resistant
C24	Environmental	Resistant
C246	Environmental	Susceptible
C25	Environmental	Resistant
C26	Environmental	Resistant
C27	Environmental	Resistant
C272	Environmental	Susceptible
C275	Environmental	Susceptible
C28	Environmental	Resistant
C29	Environmental	Resistant
C3	Environmental	Resistant
C30	Environmental	Resistant
C31	Environmental	Resistant
C32	Clinical	Resistant
C33	Clinical	Resistant
C34	Clinical	Susceptible
C341	Environmental	Resistant
C342	Environmental	Resistant
C343	Environmental	Susceptible
C344	Environmental	Susceptible
C345	Environmental	Susceptible
C346	Environmental	Susceptible
C35	Clinical	Susceptible
C354	Clinical	Resistant
C355	Clinical	Resistant
C356	Clinical	Susceptible
C357	Environmental	Unknown
C358	Environmental	Unknown
C359	Clinical	Resistant
C36	Clinical	Susceptible
C360	Environmental	Unknown
C361	Clinical	Unknown
C362	Clinical	Susceptible
C363	Clinical	Susceptible
C364	Environmental	Resistant
C365	Environmental	Resistant
C366	Environmental	Resistant
C367	Environmental	Susceptible
C368	Environmental	Resistant
C369	Environmental	Susceptible
C37	Clinical	Susceptible
C38	Clinical	Susceptible
C39	Clinical	Susceptible
C4	Environmental	Resistant
C40	Clinical	Susceptible
C41	Clinical	Susceptible
C42	Clinical	Susceptible
C43	Clinical	Susceptible
C44	Clinical	Susceptible
C45	Clinical	Susceptible
C46	Clinical	Susceptible
C47	Clinical	Susceptible
C48	Clinical	Susceptible
C49	Clinical	Susceptible
C5	Environmental	Resistant
C50	Clinical	Susceptible
C51	Clinical	Susceptible
C52	Clinical	Susceptible
C53	Clinical	Susceptible
C54	Clinical	Susceptible
C55	Clinical	Susceptible
C56	Clinical	Susceptible
C57	Clinical	Susceptible
C58	Clinical	Susceptible
C59	Clinical	Susceptible
C6	Environmental	Resistant
C60	Clinical	Susceptible
C61	Clinical	Susceptible
C62	Clinical	Susceptible
C63	Clinical	Susceptible
C64	Clinical	Susceptible
C65	Clinical	Susceptible
C66	Clinical	Susceptible
C67	Clinical	Susceptible
C68	Clinical	Susceptible
C69	Clinical	Susceptible
C7	Environmental	Resistant
C70	Clinical	Susceptible
C71	Clinical	Susceptible
C72	Clinical	Susceptible
C73	Clinical	Susceptible
C74	Clinical	Susceptible
C75	Clinical	Susceptible
C76	Clinical	Susceptible
C77	Clinical	Susceptible
C78	Environmental	Unknown
C79	Environmental	Unknown
C8	Environmental	Resistant
C80	Environmental	Unknown
C81	Clinical	Susceptible
C82	Clinical	Resistant
C83	Clinical	Resistant
C84	Clinical	Resistant
C85	Environmental	Unknown
C86	Environmental	Unknown
C87	Environmental	Unknown
C88	Environmental	Unknown
C89	Environmental	Unknown
C91	Environmental	Unknown
C92	Environmental	Unknown
C93	Environmental	Unknown
C95	Environmental	Unknown
C96	Environmental	Unknown
C99	Clinical	Resistant
DRX13572	Clinical	Unknown
DRX13573	Clinical	Unknown
DRX13574	Clinical	Unknown
DRX13575	Clinical	Unknown
DRX13576	Clinical	Unknown
DRX13577	Clinical	Unknown
DRX13578	Clinical	Unknown
DRX13579	Clinical	Unknown
DRX15829	Clinical	Unknown
DRX15830	Clinical	Unknown
DRX15831	Clinical	Unknown
DRX15832	Clinical	Unknown
DRX15833	Clinical	Unknown
DRX15834	Clinical	Unknown
DRX15835	Clinical	Unknown
DRX15836	Clinical	Unknown
DRX15837	Clinical	Unknown
IFM59355-1	Clinical	Susceptible
IFM59355-2	Clinical	Susceptible
IFM59356-1	Clinical	Susceptible
IFM59356-2	Clinical	Susceptible
IFM59356-3	Clinical	Susceptible
IFM59361-1	Clinical	Susceptible
IFM59361-2	Clinical	Susceptible
IFM60237	Clinical	Resistant
08-12-12-13	Clinical	Resistant
08-36-03-25	Clinical	Resistant
08-31-08-91	Clinical	Resistant
10-01-02-27	Clinical	Resistant
Afu_942_09	Clinical	Resistant
Afu_1042_09	Clinical	Resistant
Afu_343_P_11	Clinical	Resistant
Afu_591_12	Clinical	Resistant
08-19-02-61	Environmental	Resistant
08-19-02-30	Environmental	Susceptible
08-19-02-46	Environmental	Resistant
08-19-02-10	Environmental	Resistant
Afu_124_E11	Environmental	Resistant
Afu_166_E11	Environmental	Resistant
Afu_257_E11	Environmental	Resistant
Afu_218_E11	Environmental	Resistant
