# Supplementary material for: Population genomics confirms acquisition of drug-resistant Aspergillus fumigatus infection by humans from the environment
Source: Nat Microbiol. 2022 Apr 25;7(5):663–74. doi: 10.1038/s41564-022-01091-2 (PMC9064804; doi:10.1038/s41564-022-01091-2)
Supplement: Source Data Extended Data Fig. 5 — CSV files for FST and Tajima’s D analyses for clusters 1, 2 and 3. [file 41564_2022_1091_MOESM11_ESM.zip]

Archive with 14 entries (13 files):
- Source Data Figure S5/
- __MACOSX/._Source Data Figure S5
- Source Data Figure S5/Cluster1.TajD.sorted.pruned.csv
- __MACOSX/Source Data Figure S5/._Cluster1.TajD.sorted.pruned.csv
- Source Data Figure S5/Cluster2_Cluster3_fst.sorted.csv
- __MACOSX/Source Data Figure S5/._Cluster2_Cluster3_fst.sorted.csv
- Source Data Figure S5/Cluster3.TajD.sorted.pruned.csv
- __MACOSX/Source Data Figure S5/._Cluster3.TajD.sorted.pruned.csv
- Source Data Figure S5/Cluster2_TajD_sorted.pruned.csv
- __MACOSX/Source Data Figure S5/._Cluster2_TajD_sorted.pruned.csv
- Source Data Figure S5/Cluster1_Cluster3.fst.sorted.csv
- __MACOSX/Source Data Figure S5/._Cluster1_Cluster3.fst.sorted.csv
- Source Data Figure S5/Clsuter1_Cluster2_fst.sorted.csv
- __MACOSX/Source Data Figure S5/._Clsuter1_Cluster2_fst.sorted.csv
