# Supplementary material for: Population genomics confirms acquisition of drug-resistant Aspergillus fumigatus infection by humans from the environment
Source: Nat Microbiol. 2022 Apr 25;7(5):663–74. doi: 10.1038/s41564-022-01091-2 (PMC9064804; doi:10.1038/s41564-022-01091-2)
Supplement: Source Data Extended Data Fig. 5 — CSV files for FST and Tajima’s D analyses for clusters 1, 2 and 3. [file 41564_2022_1091_MOESM11_ESM.zip › Source Data Figure S5/Cluster1.TajD.sorted.pruned.csv]

CHROM	BIN_START	N_SNPS	TajimaD
I	10000	9	-1.65055
I	100000	5	-1.35104
I	140000	4	0.148469		-2.40694
I	150000	1	-0.48301		4.68301
I	270000	6	1.73757		-0.089151998
I	390000	23	-0.798007
I	400000	53	0.184389
I	410000	99	0.217903
I	420000	59	0.698981
I	430000	120	1.08331
I	440000	74	0.306678
I	450000	76	0.465376
I	460000	63	1.77637
I	470000	34	1.19118
I	480000	48	0.313169
I	490000	47	1.12967
I	500000	42	1.33941
I	510000	40	-0.169276
I	520000	52	0.226325
I	530000	16	-0.493972
I	540000	41	0.569947
I	550000	31	0.738296
I	560000	20	-0.116572
I	570000	29	-1.16185
I	580000	21	-1.7729
I	590000	23	-1.12568
I	600000	19	-0.523857
I	610000	22	-0.72703
I	620000	28	0.0311519
I	630000	33	-1.28957
I	640000	28	-0.681632
I	650000	47	-1.06551
I	660000	23	-1.09149
I	670000	40	-0.690374
I	680000	41	0.380735
I	690000	57	1.26523
I	700000	85	1.33801
I	710000	70	2.05688
I	720000	56	2.43024
I	730000	85	1.36037
I	740000	58	0.321776
I	750000	77	1.13089
I	760000	91	0.721715
I	770000	55	-1.58516
I	780000	75	-0.556126
I	790000	30	2.20707
I	800000	33	0.65191
I	810000	35	0.382935
I	820000	53	0.871937
I	830000	35	0.762578
I	840000	32	0.443355
I	850000	25	-0.0447487
I	860000	18	0.533925
I	870000	28	0.502762
I	880000	25	-0.659691
I	890000	35	-0.927647
I	900000	28	-0.462892
I	910000	37	-0.715722
I	920000	48	-1.39483
I	930000	68	-0.572597
I	940000	61	-0.332559
I	950000	45	-0.410616
I	960000	232	0.29643
I	970000	35	0.336711
I	980000	26	-0.817563
I	990000	30	-0.949214
I	1000000	19	-0.453122
I	1010000	49	2.93219
I	1020000	39	2.31989
I	1030000	25	-0.575223
I	1040000	33	-0.0690049
I	1050000	45	-0.331764
I	1060000	42	-0.354291
I	1070000	25	-1.15374
I	1080000	21	-0.241205
I	1090000	34	0.139224
I	1100000	48	-0.50435
I	1110000	26	-0.0364767
I	1120000	16	-0.705802
I	1130000	23	0.0387085
I	1140000	35	0.145733
I	1150000	25	0.203128
I	1160000	31	-0.648994
I	1170000	478	1.3957
I	1180000	552	1.2921
I	1190000	29	-1.05561
I	1200000	20	-0.535529
I	1210000	25	-0.745415
I	1220000	29	-0.348622
I	1230000	17	-1.34801
I	1240000	21	-0.528649
I	1250000	25	-0.955002
I	1260000	61	-0.41978
I	1270000	43	-0.345347
I	1280000	33	-0.828856
I	1290000	30	-0.478346
I	1300000	16	0.0330723
I	1310000	21	0.143806
I	1320000	36	0.00256843
I	1330000	19	-0.198401
I	1340000	36	-0.255426
I	1350000	21	0.43382
I	1360000	17	-0.482097
I	1370000	23	-0.665575
I	1380000	38	-0.245989
I	1390000	30	-0.411727
I	1400000	30	-0.252545
I	1410000	45	-0.248756
I	1420000	27	-0.714307
I	1430000	31	-1.39183
I	1440000	21	-0.231804
I	1450000	28	-0.434087
I	1460000	35	-0.867209
I	1470000	37	0.688966
I	1480000	32	-0.451715
I	1490000	37	-1.07333
I	1500000	23	-0.443002
I	1510000	21	-0.497295
I	1520000	31	0.989306
I	1530000	22	0.381975
I	1540000	23	-0.441328
I	1550000	22	-0.477891
I	1560000	68	0.0579083
I	1570000	9	0.789172
I	1580000	24	0.301017
I	1590000	28	-0.131755
I	1600000	30	-0.679186
I	1610000	19	-0.707462
I	1620000	20	-0.929594
I	1630000	26	-0.92794
I	1640000	16	-0.283756
I	1650000	18	-0.733188
I	1660000	24	-0.0701214
I	1670000	26	-0.445594
I	1680000	12	-0.149156
I	1690000	33	0.69238
I	1700000	26	-0.154089
I	1710000	28	-1.48652
I	1720000	19	-1.49628
I	1730000	45	-0.104175
I	1740000	30	1.13077
I	1750000	30	0.786507
I	1760000	47	1.59907
I	1770000	30	1.63863
I	1780000	24	-0.82255
I	1790000	26	-0.118252
I	1800000	23	0.327551
I	1810000	19	2.29981
I	1820000	36	1.45888
I	1830000	71	-0.047512
I	1840000	37	0.930048
I	1850000	41	0.506456
I	1860000	38	-0.130055
I	1870000	26	0.0312644
I	1880000	32	-0.272709
I	1890000	63	-1.06231
I	1900000	73	-0.492481
I	1910000	43	-0.345625
I	1920000	40	0.781072
I	1930000	27	0.263157
I	1940000	37	0.0734526
I	1950000	34	0.517509
I	1960000	46	0.204983
I	1970000	37	1.01684
I	1980000	25	-0.381063
I	1990000	29	-0.41621
I	2000000	32	0.588565
I	2010000	34	0.294842
I	2020000	36	0.646591
I	2030000	55	0.526465
I	2040000	136	-0.138398
I	2050000	22	0.0249879
I	2060000	26	-0.273838
I	2070000	17	-0.418911
I	2080000	19	0.435414
I	2090000	38	0.428456
I	2100000	35	-0.143514
I	2110000	18	0.831185
I	2120000	26	0.222688
I	2130000	24	-0.781371
I	2140000	45	-0.655276
I	2150000	26	-0.645078
I	2160000	24	-0.350623
I	2170000	37	-0.781439
I	2180000	53	-0.773182
I	2190000	992	0.82967
I	2200000	271	1.43558
I	2240000	107	-0.0905481
I	2250000	64	1.3768
I	2260000	32	-0.265028
I	2270000	29	-1.01013
I	2280000	41	-0.911
I	2290000	21	-1.50484
I	2300000	25	0.354125
I	2310000	22	-0.0952608
I	2320000	30	0.655283
I	2330000	17	-0.391432
I	2340000	20	0.227283
I	2350000	26	0.419598
I	2360000	27	-0.482403
I	2370000	34	-0.348921
I	2380000	20	0.606073
I	2390000	17	0.648631
I	2400000	24	0.320123
I	2410000	24	0.410292
I	2420000	35	0.149948
I	2430000	28	-0.24092
I	2440000	21	0.455774
I	2450000	27	-0.610383
I	2460000	36	0.0736051
I	2470000	38	-0.734807
I	2480000	19	-0.53339
I	2490000	18	-0.0741616
I	2500000	28	-0.541114
I	2510000	23	-0.75966
I	2520000	16	-0.99902
I	2530000	30	-1.20991
I	2540000	20	-0.359706
I	2550000	25	-0.316845
I	2560000	22	0.326087
I	2570000	16	0.686159
I	2580000	26	0.203312
I	2590000	19	-0.210476
I	2600000	28	-0.24447
I	2610000	14	0.858556
I	2620000	23	0.0560995
I	2630000	47	1.24
I	2640000	41	1.95323
I	2650000	18	0.175484
I	2660000	29	0.796857
I	2670000	26	-0.60356
I	2680000	17	0.715165
I	2690000	34	-0.0615022
I	2700000	26	-0.236204
I	2710000	37	0.169083
I	2720000	31	0.0518871
I	2730000	28	1.12786
I	2740000	19	0.163915
I	2750000	28	0.985975
I	2760000	35	1.34193
I	2770000	22	0.280692
I	2780000	18	0.751117
I	2790000	13	-0.500342
I	2800000	23	0.133117
I	2810000	35	1.46363
I	2820000	52	2.6636
I	2830000	43	0.632065
I	2840000	17	0.937781
I	2850000	20	1.34935
I	2860000	17	0.590048
I	2870000	36	1.46684
I	2880000	43	2.58547
I	2890000	573	0.389682
I	2900000	614	0.677756
I	2910000	37	-0.0720338
I	2920000	22	0.0734128
I	2930000	22	0.576628
I	2940000	35	1.43706
I	2950000	40	1.84873
I	2960000	48	0.796765
I	2970000	43	0.586164
I	2980000	40	0.160324
I	2990000	36	0.854572
I	3000000	36	0.682127
I	3010000	33	0.703432
I	3020000	33	0.972526
I	3030000	25	-0.0107304
I	3040000	25	0.194284
I	3050000	40	0.455704
I	3060000	55	1.64401
I	3070000	63	2.71699
I	3080000	76	2.82536
I	3090000	63	0.944664
I	3100000	41	-0.58624
I	3110000	28	-0.450697
I	3120000	29	-0.958905
I	3130000	18	-0.678457
I	3140000	41	0.0891104
I	3150000	45	-1.21885
I	3160000	38	-0.40207
I	3170000	30	-0.0673744
I	3180000	50	-1.01109
I	3190000	42	-0.304483
I	3200000	36	-0.575255
I	3210000	39	-0.16335
I	3220000	34	-0.322615
I	3230000	39	0.468971
I	3240000	26	0.0982286
I	3250000	27	0.786491
I	3260000	41	1.24465
I	3270000	28	0.437963
I	3280000	28	-0.664432
I	3290000	35	-0.180337
I	3300000	60	0.122542
I	3310000	28	-0.309723
I	3320000	32	0.445296
I	3330000	24	-0.336827
I	3340000	25	-0.87566
I	3350000	18	0.0552496
I	3360000	36	1.13166
I	3370000	26	0.947154
I	3380000	18	-0.448164
I	3390000	20	0.964657
I	3400000	21	-0.271508
I	3410000	28	-0.11733
I	3420000	20	-0.607647
I	3430000	24	-1.19817
I	3440000	21	-0.805059
I	3450000	22	-1.03144
I	3460000	14	-1.16237
I	3470000	19	-1.58233
I	3480000	21	-1.01175
I	3490000	30	0.0211649
I	3500000	19	0.434652
I	3510000	37	-0.662283
I	3520000	23	-0.832627
I	3530000	25	-0.769685
I	3540000	33	-0.495025
I	3550000	20	-0.77282
I	3560000	39	-1.47975
I	3570000	24	-1.25491
I	3580000	22	-0.76036
I	3590000	29	-0.0997522
I	3600000	31	0.219726
I	3610000	26	-0.716947
I	3620000	26	-0.849661
I	3630000	31	-1.32501
I	3640000	19	-1.0216
I	3650000	27	0.122539
I	3660000	26	0.836874
I	3670000	41	0.624095
I	3680000	53	-0.697553
I	3690000	128	-1.0401
I	3700000	58	-0.582633
I	3710000	35	-0.273307
I	3720000	54	-0.257435
I	3730000	59	-1.2367
I	3740000	40	0.324876
I	3750000	61	-0.99645
I	3760000	74	-1.27249
I	3770000	27	0.397432
I	3780000	38	-0.606922
I	3790000	26	0.128287
I	3800000	59	-0.799022
I	3810000	37	-1.19593
I	3820000	30	-0.950584
I	3830000	11	-0.971102
I	3840000	21	-1.14511
I	3850000	31	2.28186
I	3860000	19	2.13896
I	3870000	17	-0.723544
I	3880000	23	0.450855
I	3890000	24	-1.26402
I	3900000	27	-0.839843
I	3910000	24	-1.16198
I	3920000	14	-0.910337
I	3930000	10	-1.33786
I	3940000	12	-0.131222
I	3950000	18	1.36905
I	3960000	21	-1.06057
I	3970000	15	-0.902595
I	3980000	5	-0.921563
I	3990000	22	-1.12481
I	4000000	17	-0.90313
I	4010000	19	-1.42606
I	4020000	17	-0.843221
I	4030000	10	-1.94809
I	4040000	17	-1.30164
I	4050000	17	-1.2842
I	4060000	7	-1.30606
I	4070000	22	-1.44027
I	4080000	20	-1.01577
I	4090000	20	-0.83301
I	4100000	39	-0.708282
I	4110000	39	0.325591
I	4120000	25	0.359903
I	4130000	20	0.156017
I	4140000	33	1.67181
I	4150000	25	2.12504
I	4160000	34	0.617413
I	4170000	20	1.40564
I	4180000	34	0.228406
I	4190000	24	0.886853
I	4200000	21	0.853631
I	4210000	18	-0.79244
I	4220000	17	-0.499393
I	4230000	29	-0.797301
I	4240000	16	-1.09735
I	4250000	19	-0.558048
I	4260000	15	-0.22072
I	4270000	15	-1.18204
I	4280000	21	-0.633164
I	4290000	37	-1.60181
I	4300000	24	-1.5364
I	4310000	39	-0.240385
I	4320000	32	-1.23517
I	4330000	28	-0.828248
I	4340000	8	-1.21274
I	4400000	37	-0.678286
I	4410000	21	-0.127465
I	4420000	38	-0.275744
I	4430000	22	-0.879487
I	4440000	31	-0.412123
I	4450000	38	0.734348
I	4460000	52	0.175405
I	4470000	41	-0.739859
I	4480000	80	-0.836661
I	4490000	71	-0.863511
I	4500000	195	-0.522845
I	4510000	82	-0.70751
I	4520000	33	0.337193
I	4530000	44	-0.0555628
I	4540000	74	0.126344
I	4550000	32	-0.558521
I	4560000	32	-0.352025
I	4570000	34	-0.21647
I	4580000	16	-0.744443
I	4590000	25	-0.529999
I	4600000	78	-1.08457
I	4610000	31	-0.934312
I	4620000	64	-0.537271
I	4630000	18	-0.485804
I	4640000	36	-0.763268
I	4650000	44	-0.545286
I	4660000	38	-0.902631
I	4670000	31	-0.701683
I	4680000	22	-0.287614
I	4690000	27	1.0307
I	4700000	36	2.63664
I	4710000	35	1.31977
I	4720000	37	0.95911
I	4730000	35	1.07234
I	4740000	96	0.88931
I	4750000	41	1.40613
I	4760000	25	-0.0557531
I	4770000	33	-0.17256
I	4780000	40	2.63039
I	4790000	27	0.107552
I	4800000	165	0.637303
I	4810000	132	0.503906
I	4820000	44	-0.213642
I	4830000	25	-0.866816
I	4840000	24	-0.690629
I	4850000	163	1.56666
I	4860000	603	1.42382
I	4870000	121	2.82797
I	4880000	189	2.08805
I	4890000	125	-0.794198
I	4900000	19	-0.0741547
I	4910000	24	-1.63527
II	4918980	188	1.35714
II	4928980	70	-0.649384
II	4938980	35	0.727583
II	4948980	49	1.07161
II	4958980	42	0.425754
II	4968980	46	0.309287
II	4978980	64	-1.45166
II	4988980	73	-0.582786
II	4998980	85	1.04943
II	5008980	56	-0.277485
II	5018980	66	0.379784
II	5028980	30	0.542725
II	5038980	64	-0.0291654
II	5048980	94	-1.13644
II	5058980	57	-0.68864
II	5068980	53	0.141406
II	5078980	37	1.22038
II	5088980	36	-0.431945
II	5098980	52	1.17284
II	5108980	63	0.996879
II	5118980	149	1.92201
II	5128980	90	1.0162
II	5138980	46	-0.268182
II	5148980	41	-0.870947
II	5158980	21	-0.224389
II	5168980	38	0.684088
II	5178980	28	-1.25586
II	5188980	22	-0.790268
II	5198980	10	-1.43671
II	5208980	32	-0.188179
II	5218980	26	0.219337
II	5228980	15	-1.17122
II	5238980	25	-0.717628
II	5248980	21	-1.00451
II	5258980	32	-1.23836
II	5268980	27	-1.39132
II	5278980	35	-0.553227
II	5288980	29	-0.996141
II	5298980	62	-1.97911
II	5308980	20	-1.64646
II	5318980	26	-1.37265
II	5328980	37	0.695176
II	5338980	34	0.260379
II	5348980	30	0.283614
II	5358980	24	-0.899235
II	5368980	19	-1.4115
II	5378980	47	2.04896
II	5388980	27	-1.19033
II	5398980	119	2.76811
II	5408980	59	2.31011
II	5418980	65	-1.59495
II	5428980	60	1.17151
II	5438980	19	-0.665644
II	5448980	21	0.55083
II	5458980	23	-0.280866
II	5468980	28	-0.160423
II	5478980	16	-1.08627
II	5488980	19	-0.422108
II	5498980	15	-0.288282
II	5508980	18	-0.329326
II	5518980	31	-0.524113
II	5528980	29	-1.46229
II	5538980	25	-1.36729
II	5548980	35	-0.493274
II	5558980	17	-0.642085
II	5568980	34	-0.216776
II	5578980	20	-0.956555
II	5588980	44	0.0945151
II	5598980	24	-1.24945
II	5608980	31	-0.400479
II	5618980	32	-0.783168
II	5628980	22	-0.570083
II	5638980	21	0.253868
II	5648980	21	-0.349164
II	5658980	57	-0.859211
II	5668980	75	0.122101
II	5678980	77	1.49548
II	5688980	52	1.12039
II	5698980	16	-0.474982
II	5708980	31	-0.350702
II	5718980	24	-0.48572
II	5728980	35	0.357118
II	5738980	22	1.00213
II	5748980	27	-0.32069
II	5758980	26	-0.960281
II	5768980	30	0.364062
II	5778980	36	0.752437
II	5788980	26	0.703091
II	5798980	33	0.734581
II	5808980	15	1.12316
II	5818980	17	0.599393
II	5828980	29	0.074249
II	5838980	40	-0.427758
II	5848980	36	0.244013
II	5858980	26	1.5424
II	5868980	27	-1.225
II	5878980	22	1.52913
II	5888980	32	1.79686
II	5898980	32	1.40557
II	5908980	39	1.84319
II	5918980	19	0.761569
II	5928980	25	-0.527336
II	5938980	32	-0.821653
II	5948980	17	0.0759092
II	5958980	29	-0.185253
II	5968980	33	-0.766597
II	5978980	24	-1.13861
II	5988980	21	-0.363528
II	5998980	32	-1.0923
II	6008980	21	-0.683495
II	6018980	24	-0.662204
II	6028980	63	-1.84401
II	6038980	24	-0.533147
II	6048980	22	-0.889362
II	6058980	26	-0.881323
II	6068980	27	-1.0219
II	6078980	37	-0.20322
II	6088980	43	-0.306689
II	6098980	38	-1.32539
II	6108980	58	-0.174068
II	6118980	42	-0.258026
II	6128980	46	-1.58131
II	6138980	73	-2.2208
II	6148980	68	-1.92392
II	6158980	74	-1.66901
II	6168980	29	0.753136
II	6178980	15	0.982319
II	6188980	18	1.45098
II	6198980	52	1.59342
II	6208980	34	2.63723
II	6218980	82	3.50361
II	6228980	40	1.62321
II	6238980	55	0.0268499
II	6248980	66	0.147323
II	6258980	58	0.175919
II	6268980	51	0.139698
II	6278980	58	0.270709
II	6288980	36	-0.00623386
II	6298980	42	0.633146
II	6308980	51	-1.55925
II	6318980	64	-1.84259
II	6328980	90	-1.91474
II	6338980	65	-2.06592
II	6348980	62	-2.27632
II	6358980	61	0.0219633
II	6368980	84	-1.31767
II	6378980	90	-1.72012
II	6388980	83	-1.7315
II	6398980	72	-0.790628
II	6408980	64	-1.47304
II	6418980	49	-1.5056
II	6428980	39	-1.84531
II	6438980	62	-1.52892
II	6448980	56	-1.43434
II	6458980	56	-1.85854
II	6468980	59	-1.64854
II	6478980	67	-1.98544
II	6488980	80	-2.40694
II	6498980	62	-2.08203
II	6508980	100	-1.82562
II	6518980	84	-1.96425
II	6528980	77	-1.5199
II	6538980	57	-1.84724
II	6548980	69	-1.35554
II	6558980	75	-0.905991
II	6568980	94	-0.0954131
II	6578980	61	-1.4917
II	6588980	59	-1.75314
II	6598980	81	-1.58403
II	6608980	83	-1.35552
II	6618980	42	-1.89775
II	6628980	54	-1.46705
II	6638980	49	-1.72305
II	6648980	63	-1.45537
II	6658980	69	-1.56772
II	6668980	63	-1.7062
II	6678980	372	0.682287
II	6688980	1196	0.841385
II	6698980	945	0.788791
II	6708980	59	-1.79571
II	6718980	62	-1.68908
II	6728980	56	-1.82937
II	6738980	209	1.11903
II	6748980	188	1.35232
II	6758980	1190	1.10172
II	6768980	521	2.12408
II	6778980	95	-0.0784108
II	6788980	297	-0.732318
II	6798980	67	-2.07659
II	6808980	467	0.532552
II	6818980	409	0.585178
II	6828980	63	-1.44193
II	6838980	57	-1.98127
II	6848980	44	-1.0518
II	6858980	63	-1.951
II	6868980	50	-1.581
II	6878980	56	-1.45049
II	6888980	46	-2.09643
II	6898980	65	-1.81747
II	6908980	70	-1.97982
II	6918980	71	-1.70121
II	6928980	86	-1.62286
II	6938980	68	-1.11576
II	6948980	32	0.994038
II	6958980	22	0.310712
II	6968980	36	0.312104
II	6978980	301	-1.34648
II	6988980	29	-0.535285
II	6998980	17	-0.187437
II	7008980	41	0.199799
II	7018980	32	1.80801
II	7028980	33	0.777057
II	7038980	37	0.73247
II	7048980	35	0.748998
II	7058980	37	0.304386
II	7068980	15	0.646213
II	7078980	28	0.0420275
II	7088980	12	0.0225138
II	7098980	19	-0.559764
II	7108980	21	-0.288733
II	7118980	24	-0.53929
II	7128980	37	-0.721329
II	7138980	17	-1.04275
II	7148980	34	-0.451352
II	7158980	20	-0.0848038
II	7168980	32	0.918239
II	7178980	37	-0.884486
II	7188980	17	-1.11542
II	7198980	58	-1.39805
II	7208980	45	-1.53146
II	7218980	48	-0.879118
II	7228980	22	-0.802613
II	7238980	19	-1.09367
II	7248980	26	-0.191529
II	7258980	26	1.26566
II	7268980	22	0.502784
II	7278980	37	-0.0503883
II	7288980	26	0.559742
II	7298980	26	0.582468
II	7308980	46	0.582718
II	7318980	60	0.37155
II	7328980	42	-0.446128
II	7338980	25	0.437688
II	7348980	30	-0.324772
II	7358980	23	-0.184189
II	7368980	29	0.918623
II	7378980	414	1.6073
II	7388980	447	1.63195
II	7398980	25	0.670289
II	7408980	22	0.250672
II	7418980	22	1.12821
II	7428980	39	1.92172
II	7438980	77	1.46845
II	7448980	41	0.661951
II	7458980	40	-0.778452
II	7468980	25	-0.741647
II	7478980	26	-0.369161
II	7488980	26	-0.189829
II	7498980	35	-0.377993
II	7508980	32	1.04813
II	7518980	20	-0.754623
II	7528980	35	-0.73152
II	7538980	15	-0.665435
II	7548980	30	-1.57083
II	7558980	17	-0.627509
II	7568980	33	0.0968881
II	7578980	227	0.757222
II	7588980	23	-0.870757
II	7598980	35	-1.51681
II	7608980	44	-1.95863
II	7618980	32	-1.6685
II	7628980	22	-1.18597
II	7638980	15	-1.20337
II	7648980	29	-0.493946
II	7658980	24	-0.254415
II	7668980	32	0.319773
II	7678980	30	-0.46974
II	7688980	28	-0.387991
II	7698980	100	-1.42433
II	7708980	33	1.07254
II	7718980	33	-0.280992
II	7728980	25	-0.5806
II	7738980	27	0.330529
II	7748980	32	-0.67903
II	7758980	43	1.78475
II	7768980	62	1.47349
II	7778980	46	-0.0961461
II	7788980	43	-0.130545
II	7798980	34	0.494649
II	7808980	19	0.62118
II	7818980	18	-0.798359
II	7828980	34	-0.846907
II	7838980	28	0.199201
II	7848980	28	1.03294
II	7858980	32	-0.159921
II	7868980	35	-0.511741
II	7878980	25	0.277646
II	7888980	30	-0.289151
II	7898980	28	-0.0847938
II	7908980	28	0.589721
II	7918980	22	0.208924
II	7928980	15	-0.313791
II	7938980	35	1.00623
II	7948980	55	-0.272352
II	7958980	34	0.387087
II	7968980	56	-0.392162
II	7978980	25	0.254984
II	7988980	22	-0.93992
II	7998980	24	-0.264775
II	8008980	38	0.175699
II	8018980	26	0.2324
II	8028980	24	-0.0739739
II	8038980	20	-0.334693
II	8048980	33	-0.502223
II	8058980	32	-0.263048
II	8068980	31	-0.482403
II	8078980	52	-0.175241
II	8088980	43	0.0654082
II	8098980	30	-0.196715
II	8108980	32	0.451845
II	8118980	27	-0.278453
II	8128980	30	-0.61762
II	8138980	35	0.236614
II	8148980	40	-0.0528627
II	8158980	39	0.260904
II	8168980	35	-0.758643
II	8178980	45	-0.666082
II	8188980	54	-0.622669
II	8198980	47	-0.0447612
II	8208980	43	-0.3347
II	8218980	15	-1.38967
II	8228980	22	-0.543711
II	8238980	25	-1.15665
II	8248980	29	-1.39197
II	8258980	22	-0.986886
II	8268980	17	-1.45779
II	8278980	29	-1.36775
II	8288980	39	-1.24899
II	8298980	43	-1.32325
II	8308980	37	-1.61742
II	8318980	32	-1.78937
II	8328980	25	-1.02555
II	8338980	22	-1.18131
II	8348980	18	-1.11876
II	8358980	18	-0.327198
II	8368980	34	-0.444574
II	8378980	21	-0.477326
II	8388980	19	-0.666088
II	8398980	28	-1.32416
II	8408980	25	-0.707628
II	8418980	24	-0.535333
II	8428980	24	-1.06151
II	8438980	18	-0.815383
II	8448980	31	-0.743892
II	8458980	19	-0.350039
II	8468980	28	-0.34731
II	8478980	19	-0.629164
II	8488980	27	-1.10938
II	8498980	35	-0.944473
II	8508980	22	-0.779046
II	8518980	30	-0.821628
II	8528980	40	-0.796438
II	8538980	36	-0.90956
II	8548980	45	-0.271943
II	8558980	38	-1.41628
II	8568980	21	-1.33493
II	8578980	27	-1.27401
II	8588980	18	-1.27231
II	8598980	15	-1.53214
II	8608980	17	-0.98145
II	8618980	49	-1.64833
II	8628980	19	-1.01887
II	8638980	24	-0.602491
II	8648980	22	-0.282283
II	8658980	27	0.232525
II	8668980	38	0.591915
II	8678980	27	0.236894
II	8688980	25	0.547682
II	8698980	30	0.174182
II	8708980	34	0.0224719
II	8718980	49	-0.840162
II	8728980	36	-1.354
II	8738980	21	-1.4475
II	8748980	26	-1.49056
II	8758980	31	-1.92396
II	8768980	34	-1.33325
II	8778980	44	-0.929239
II	8788980	31	0.0485603
II	8798980	21	-1.24945
II	8808980	112	-1.71497
II	8818980	42	-1.2288
II	8828980	33	-1.52684
II	8838980	19	-1.6858
II	8848980	27	-1.3403
II	8858980	22	-2.20093
II	8868980	22	-1.34881
II	8878980	31	-0.98226
II	8888980	28	-0.416068
II	8898980	27	-0.177207
II	8908980	49	-0.804891
II	8918980	24	-0.366553
II	8928980	41	-0.2876
II	8938980	40	-0.567844
II	8948980	30	-0.566114
II	8958980	39	-0.104719
II	8968980	19	0.142434
II	8978980	25	-0.613915
II	8988980	41	-0.524462
II	8998980	27	0.166797
II	9008980	38	-0.654827
II	9018980	21	-0.411406
II	9028980	28	-0.0886162
II	9038980	19	-1.08452
II	9048980	14	-0.136252
II	9058980	29	-1.29363
II	9068980	24	-0.120151
II	9078980	23	-1.08037
II	9088980	44	-1.42936
II	9098980	33	-1.26679
II	9108980	32	-1.35625
II	9118980	24	-1.52
II	9128980	22	-1.46816
II	9138980	23	-1.61836
II	9148980	22	-0.737747
II	9158980	14	-0.905678
II	9168980	38	-0.858709
II	9178980	20	-1.58572
II	9188980	17	-1.77539
II	9198980	25	-1.55547
II	9208980	28	-1.3926
II	9218980	32	-1.33563
II	9228980	20	-1.288
II	9238980	23	-0.194613
II	9248980	31	-1.26504
II	9258980	29	-1.32063
II	9268980	20	-1.81218
II	9278980	28	-0.784928
II	9288980	20	-1.73902
II	9298980	784	0.606647
II	9308980	941	0.372868
II	9318980	404	0.58247
II	9328980	19	-0.722206
II	9338980	33	-0.0380131
II	9348980	23	1.39888
II	9358980	26	1.4294
II	9368980	17	0.690058
II	9378980	22	-0.729723
II	9388980	25	-0.852043
II	9398980	21	-1.17833
II	9408980	17	-1.56679
II	9418980	26	-1.56145
II	9428980	23	-1.04235
II	9438980	23	-1.07421
II	9448980	31	-0.533386
II	9458980	87	-0.280651
II	9468980	29	-1.10935
II	9478980	22	-1.46109
II	9488980	37	1.74804
II	9498980	31	-0.568277
II	9508980	27	0.698353
II	9518980	53	0.283832
II	9528980	24	0.700529
II	9538980	67	2.67006
II	9548980	71	-0.885771
II	9558980	39	-0.59843
II	9568980	69	2.91194
II	9578980	67	-0.117552
II	9588980	50	0.897234
II	9598980	53	0.771652
II	9608980	53	0.124943
II	9618980	84	1.95006
II	9628980	159	0.740505
II	9638980	55	1.27682
II	9648980	57	-1.0118
II	9658980	73	-1.33194
II	9668980	100	-0.443996
II	9678980	107	1.23877
II	9688980	133	2.85891
II	9698980	82	2.6055
II	9708980	61	2.17113
II	9718980	487	0.548835
II	9758980	10	-0.917016
III	9783353	56	1.41219
III	9793353	61	-0.212855
III	9803353	47	-0.922056
III	9813353	118	-1.0254
III	9823353	75	-0.89617
III	9833353	43	-1.01625
III	9843353	66	-1.21643
III	9853353	109	-1.37827
III	9863353	111	-1.48825
III	9873353	91	-1.63332
III	9883353	107	-1.3368
III	9893353	103	-0.328219
III	9903353	68	-1.58434
III	9913353	56	0.792534
III	9923353	70	0.318018
III	9933353	51	-0.546215
III	9943353	79	2.4959
III	9953353	96	0.674284
III	9963353	39	-0.244174
III	9973353	22	-0.344792
III	9983353	65	0.588044
III	9993353	44	-0.571259
III	10003353	35	-0.987414
III	10013353	50	0.392821
III	10023353	59	-0.811494
III	10033353	37	0.536206
III	10043353	36	-0.0748336
III	10053353	37	0.575239
III	10063353	48	-0.194318
III	10073353	246	1.92749
III	10083353	34	0.668418
III	10093353	39	-0.87071
III	10103353	63	-0.734053
III	10113353	70	-0.0618695
III	10123353	90	-0.401981
III	10133353	49	-0.775109
III	10143353	26	-0.263154
III	10153353	35	0.199195
III	10163353	70	1.76853
III	10173353	56	1.44551
III	10183353	58	-0.0123695
III	10193353	107	2.25232
III	10203353	76	1.13978
III	10213353	80	2.39575
III	10223353	84	2.54073
III	10233353	59	1.44907
III	10243353	77	-0.0913702
III	10253353	100	-0.305456
III	10263353	49	-0.674208
III	10273353	60	1.27725
III	10283353	166	2.68643
III	10293353	58	0.384907
III	10303353	75	0.43948
III	10313353	50	0.61837
III	10323353	48	1.8436
III	10333353	70	2.74362
III	10343353	34	1.06807
III	10353353	27	0.512773
III	10363353	813	0.0377949
III	10373353	183	0.999709
III	10393353	74	1.87286
III	10433353	15	1.91805
III	10443353	13	1.32471
III	10453353	41	0.589376
III	10463353	66	0.828117
III	10473353	84	-0.0414014
III	10483353	90	1.29431
III	10493353	86	3.8114
III	10503353	94	3.45989
III	10513353	74	1.74384
III	10523353	3	0.155139
III	10533353	48	2.06845
III	10543353	50	2.58521
III	10553353	99	2.17028
III	10563353	73	0.658105
III	10573353	87	-0.18629
III	10583353	33	-0.812613
III	10593353	27	0.366753
III	10603353	32	0.528007
III	10613353	64	1.67464
III	10623353	42	0.640452
III	10633353	131	0.664931
III	10643353	86	0.970205
III	10653353	66	0.899138
III	10663353	58	-0.357546
III	10673353	51	-0.959175
III	10683353	36	-0.265247
III	10693353	73	2.7629
III	10703353	64	0.892924
III	10713353	65	0.47183
III	10723353	28	0.915853
III	10733353	42	0.196984
III	10743353	70	0.0161772
III	10753353	27	1.08784
III	10763353	50	-0.371893
III	10773353	15	0.283052
III	10783353	49	2.10072
III	10793353	6	-0.482537
III	10843353	5	-1.35983
III	10853353	80	-0.0217299
III	10863353	28	0.437144
III	10873353	34	-0.166116
III	10883353	32	-0.130936
III	10893353	27	-0.0242799
III	10903353	39	0.0634604
III	10913353	37	-0.102302
III	10923353	17	-0.239464
III	10933353	31	-1.01124
III	10943353	20	0.0988091
III	10953353	26	-0.465747
III	10963353	117	-0.206698
III	10973353	104	0.0406425
III	10983353	441	0.863353
III	10993353	65	-1.32002
III	11003353	352	1.25784
III	11013353	315	3.07028
III	11023353	271	1.29032
III	11033353	109	1.13272
III	11043353	216	1.96405
III	11053353	31	-1.24753
III	11063353	28	-0.788887
III	11073353	33	-0.304512
III	11083353	27	-0.755604
III	11093353	15	-0.263004
III	11103353	50	-2.12922
III	11113353	63	-1.48235
III	11123353	57	-0.342822
III	11133353	45	-1.58306
III	11143353	66	-1.52351
III	11153353	51	-0.738093
III	11163353	106	-1.25937
III	11173353	74	-1.67705
III	11183353	73	-1.69938
III	11193353	28	-1.22801
III	11203353	38	-0.252502
III	11213353	34	-0.627227
III	11223353	33	-0.718654
III	11233353	33	-0.955144
III	11243353	65	-1.33875
III	11253353	88	-1.5734
III	11263353	47	-1.24104
III	11273353	25	0.0605724
III	11283353	51	1.84293
III	11293353	59	-0.684093
III	11303353	49	-0.375209
III	11313353	59	-0.296508
III	11323353	26	-0.996652
III	11333353	29	-0.648403
III	11343353	68	-0.915311
III	11353353	21	-0.537991
III	11363353	28	-0.905151
III	11373353	27	-0.370539
III	11383353	23	-0.872972
III	11393353	14	-1.79814
III	11403353	9	-1.17528
III	11413353	13	-0.215775
III	11423353	11	-0.409985
III	11433353	8	0.80774
III	11443353	11	2.88061
III	11453353	17	1.52076
III	11463353	33	2.65545
III	11473353	23	0.260741
III	11483353	11	-0.736066
III	11493353	11	0.18468
III	11503353	6	-0.259379
III	11513353	16	0.0835184
III	11523353	12	-1.09783
III	11533353	13	-0.518475
III	11543353	15	-1.08425
III	11553353	17	-1.38379
III	11563353	8	-0.853462
III	11573353	10	-0.3315
III	11583353	24	-0.529659
III	11593353	48	-0.393117
III	11603353	57	0.0916317
III	11613353	56	-0.383044
III	11623353	78	0.519858
III	11633353	160	1.09269
III	11643353	79	0.927846
III	11653353	47	-0.241151
III	11663353	40	1.03407
III	11673353	30	-0.46426
III	11683353	44	-0.345899
III	11693353	19	-0.442191
III	11703353	45	-1.44715
III	11713353	39	-0.445238
III	11723353	56	0.0444055
III	11733353	64	2.56005
III	11743353	26	1.58882
III	11753353	37	-0.516335
III	11763353	101	0.462901
III	11773353	35	0.188972
III	11783353	22	-0.900697
III	11793353	39	0.10619
III	11803353	33	0.668075
III	11813353	24	-0.457711
III	11823353	34	-0.746965
III	11833353	34	0.575751
III	11843353	284	1.19014
III	11853353	29	0.667238
III	11863353	29	2.16945
III	11873353	23	0.610885
III	11883353	19	0.223592
III	11893353	19	-0.326651
III	11903353	14	-0.57917
III	11913353	17	-0.0991433
III	11923353	23	1.26364
III	11933353	22	0.812356
III	11943353	35	0.258887
III	11953353	42	1.85985
III	11963353	23	0.0741927
III	11973353	26	-0.0172955
III	11983353	19	-0.0205795
III	11993353	19	-0.555443
III	12003353	24	1.13414
III	12013353	11	-0.652839
III	12023353	20	0.615688
III	12033353	31	1.00203
III	12043353	25	-0.199766
III	12053353	65	-0.315602
III	12063353	26	-0.430152
III	12073353	28	-0.441459
III	12083353	15	0.641652
III	12093353	73	-0.186989
III	12103353	108	1.48059
III	12113353	108	-0.417041
III	12123353	52	-1.31219
III	12133353	37	0.585458
III	12143353	410	0.839238
III	12153353	179	-0.0713782
III	12163353	309	0.83097
III	12173353	59	-0.629816
III	12183353	38	-0.0159209
III	12193353	49	-0.73045
III	12203353	53	-0.0378004
III	12213353	33	-0.394223
III	12223353	33	-0.40669
III	12233353	31	-0.477703
III	12243353	20	-1.03999
III	12253353	30	-0.953838
III	12263353	19	-0.568979
III	12273353	25	-1.15876
III	12283353	19	-1.10994
III	12293353	22	-1.09563
III	12303353	23	-0.676323
III	12313353	20	-0.738373
III	12323353	29	-0.499196
III	12333353	16	-1.05621
III	12343353	32	-1.86242
III	12353353	14	-0.858426
III	12363353	23	-1.23111
III	12373353	30	-0.750429
III	12383353	61	-1.97537
III	12393353	26	-0.738119
III	12403353	17	-0.789729
III	12413353	23	-0.56528
III	12423353	32	0.133208
III	12433353	22	-0.507125
III	12443353	23	0.0611224
III	12453353	19	0.503861
III	12463353	19	-1.17401
III	12473353	27	-0.883255
III	12483353	32	-0.0134578
III	12493353	32	-0.389055
III	12503353	19	1.2508
III	12513353	24	-0.134208
III	12523353	20	-0.0157892
III	12533353	25	-0.498293
III	12543353	32	-0.325101
III	12553353	23	-0.466874
III	12563353	21	-0.0789442
III	12573353	19	0.933035
III	12583353	29	-0.351357
III	12593353	35	-0.353519
III	12603353	46	-1.71392
III	12613353	45	-0.760045
III	12623353	24	-1.32113
III	12633353	19	-1.55246
III	12643353	22	-1.52899
III	12653353	21	-1.56194
III	12663353	18	-1.25376
III	12673353	25	-1.73823
III	12683353	22	-0.63854
III	12693353	16	-1.34591
III	12703353	20	-1.54549
III	12713353	34	-1.25544
III	12723353	33	-1.35544
III	12733353	24	-1.7626
III	12743353	23	0.946014
III	12753353	33	-1.00616
III	12763353	23	1.39262
III	12773353	25	0.0438396
III	12783353	36	0.139259
III	12793353	21	-1.29704
III	12803353	21	-0.715375
III	12813353	46	-0.879459
III	12823353	60	-1.34145
III	12833353	61	-0.607809
III	12843353	60	-1.04454
III	12853353	52	-0.967618
III	12863353	88	-1.61612
III	12873353	59	-1.88195
III	12883353	103	-1.87172
III	12893353	55	-1.59569
III	12903353	69	-1.63906
III	12913353	44	0.0633297
III	12923353	72	2.79567
III	12933353	37	0.550009
III	12943353	70	1.85041
III	12953353	33	1.83361
III	12963353	25	1.02454
III	12973353	39	0.0938754
III	12983353	33	0.954946
III	12993353	36	-0.159874
III	13003353	35	-0.350161
III	13013353	29	0.485296
III	13023353	29	-0.0228987
III	13033353	31	-0.440817
III	13043353	27	-0.0165748
III	13053353	26	0.65322
III	13063353	38	0.772693
III	13073353	68	-1.26089
III	13083353	56	-1.37435
III	13093353	74	-1.23442
III	13103353	68	-0.895076
III	13113353	50	-0.995385
III	13123353	79	-1.07629
III	13133353	79	-1.62232
III	13143353	80	-1.91814
III	13153353	65	-1.06226
III	13163353	53	-1.60619
III	13173353	77	-1.91191
III	13183353	51	-1.8726
III	13193353	56	-2.22988
III	13203353	48	-1.95441
III	13213353	71	-2.16939
III	13223353	55	-2.0065
III	13233353	80	-1.98946
III	13243353	76	-1.72034
III	13253353	27	-0.730892
III	13263353	32	-1.00616
III	13273353	23	-0.605139
III	13283353	22	-0.970164
III	13293353	35	-0.665001
III	13303353	30	-1.08245
III	13313353	35	-0.55804
III	13323353	35	-0.0235697
III	13333353	55	0.500498
III	13343353	47	0.994752
III	13353353	55	-0.0659709
III	13363353	59	1.08629
III	13373353	52	-0.0832993
III	13383353	73	0.392633
III	13393353	41	-0.236587
III	13403353	33	-0.270019
III	13413353	16	-0.570081
III	13423353	25	0.221971
III	13433353	29	-1.08914
III	13443353	40	0.74639
III	13453353	20	1.62084
III	13463353	26	-0.0909124
III	13473353	11	-0.840373
III	13483353	22	-1.60508
III	13493353	20	-1.38762
III	13503353	27	-0.173542
III	13513353	32	-0.165095
III	13523353	25	0.626723
III	13533353	35	0.0117607
III	13543353	30	-0.852411
III	13553353	41	-1.29654
III	13563353	38	-0.945063
III	13573353	20	-1.02593
III	13583353	48	0.185039
III	13593353	32	0.0155681
III	13603353	35	-0.442834
III	13613353	95	-0.887664
III	13623353	37	-0.131293
III	13633353	29	-0.0976345
III	13643353	148	1.02444
III	13653353	57	0.550105
III	13663353	51	-0.212477
III	13673353	62	0.687416
III	13683353	73	0.983578
III	13693353	232	1.55776
III	13703353	70	1.45961
III	13713353	69	-0.596083
III	13723353	88	0.409788
III	13733353	83	-0.590959
III	13743353	126	-0.545493
III	13753353	34	1.81828
III	13763353	102	-0.674852
III	13773353	52	-0.599358
III	13783353	186	0.818905
III	13793353	235	0.0761015
III	13803353	1090	0.492456
III	13813353	146	-0.0852583
III	13823353	10	0.71459
III	13833353	5	0.208831
IV	13842521	216	-0.435365
IV	13852521	1062	1.04486
IV	13862521	51	-0.562165
IV	13872521	82	1.71781
IV	13882521	97	1.06456
IV	13892521	71	-1.4979
IV	13902521	66	0.448664
IV	13912521	53	1.55581
IV	13922521	78	-0.247479
IV	13932521	146	-1.33184
IV	13942521	88	-1.1689
IV	13952521	77	2.06512
IV	13962521	87	-0.523232
IV	13972521	334	0.731747
IV	13982521	681	2.16031
IV	13992521	220	1.57403
IV	14002521	86	0.905279
IV	14012521	336	-0.499807
IV	14022521	137	1.57825
IV	14032521	101	0.238339
IV	14042521	90	-0.425652
IV	14052521	46	-0.460381
IV	14072521	95	0.114245
IV	14082521	56	-0.717957
IV	14092521	42	0.432585
IV	14102521	45	1.39386
IV	14112521	78	0.133162
IV	14122521	90	2.04103
IV	14132521	152	-1.30015
IV	14142521	76	-0.660381
IV	14152521	45	-0.221057
IV	14162521	49	0.601086
IV	14172521	52	0.041013
IV	14182521	50	-0.178189
IV	14192521	47	-0.766313
IV	14202521	35	0.496537
IV	14212521	49	0.828004
IV	14222521	66	0.25373
IV	14232521	82	0.626941
IV	14242521	63	0.949181
IV	14252521	42	0.399222
IV	14262521	80	0.107774
IV	14272521	71	-0.208709
IV	14282521	4	-1.18966
IV	14552521	54	-0.34202
IV	14562521	10	0.431791
IV	14572521	166	-1.86888
IV	14582521	41	-0.805516
IV	14592521	66	0.309948
IV	14602521	34	-0.722114
IV	14612521	40	-0.384281
IV	14622521	44	0.614029
IV	14632521	45	1.06435
IV	14642521	30	0.672494
IV	14652521	29	0.529193
IV	14662521	38	0.0606994
IV	14672521	28	0.244842
IV	14682521	19	-0.111969
IV	14692521	31	0.389852
IV	14702521	49	1.66922
IV	14712521	66	1.26135
IV	14722521	58	0.940925
IV	14732521	63	1.17248
IV	14742521	35	1.147
IV	14752521	54	1.84304
IV	14762521	57	1.63665
IV	14772521	45	0.51408
IV	14782521	52	-1.06052
IV	14792521	21	-0.656811
IV	14802521	35	0.795894
IV	14812521	53	1.56763
IV	14822521	56	0.889533
IV	14832521	29	1.37979
IV	14842521	66	2.92393
IV	14852521	31	-1.41816
IV	14862521	55	-1.92828
IV	14872521	10	-0.562426
IV	14882521	16	-0.978049
IV	14892521	12	-1.37682
IV	14902521	10	-1.03312
IV	14912521	7	-0.347486
IV	14922521	7	-0.253059
IV	14932521	15	-1.20647
IV	14942521	15	-1.52626
IV	14952521	11	-0.966946
IV	14962521	18	0.299841
IV	14972521	25	-0.726019
IV	14982521	12	-0.406061
IV	14992521	23	-1.16786
IV	15002521	19	-0.0805736
IV	15012521	12	-1.26108
IV	15022521	20	-1.67403
IV	15032521	33	-1.46718
IV	15042521	19	-1.44214
IV	15052521	22	-1.38377
IV	15062521	39	-1.81652
IV	15072521	25	-1.38629
IV	15082521	29	-0.760816
IV	15092521	22	-2.00617
IV	15102521	15	-0.350973
IV	15112521	26	-1.20381
IV	15122521	23	-1.04823
IV	15132521	25	-0.443321
IV	15142521	23	0.0779734
IV	15152521	22	-1.3827
IV	15162521	25	-0.963193
IV	15172521	25	-1.35624
IV	15182521	15	-1.25609
IV	15192521	23	-0.885232
IV	15202521	930	0.836689
IV	15212521	144	2.21108
IV	15292521	307	1.32582
IV	15302521	1142	0.983717
IV	15312521	1229	0.955608
IV	15322521	611	0.835622
IV	15332521	32	-1.1276
IV	15342521	28	-0.23546
IV	15352521	22	0.418335
IV	15362521	21	0.813518
IV	15372521	35	0.0123576
IV	15382521	27	0.769907
IV	15392521	34	-0.176531
IV	15402521	37	0.434649
IV	15412521	28	-0.130025
IV	15422521	38	-0.0669433
IV	15432521	35	-0.646049
IV	15442521	24	-0.844207
IV	15452521	33	1.12096
IV	15462521	21	-0.796534
IV	15472521	26	-0.714713
IV	15482521	31	0.0430294
IV	15492521	23	-0.0706067
IV	15502521	120	-1.72674
IV	15512521	107	-1.74159
IV	15522521	20	-1.28465
IV	15532521	31	-1.38007
IV	15542521	26	-0.81295
IV	15552521	24	0.214753
IV	15562521	34	-0.236496
IV	15572521	15	-0.248162
IV	15582521	11	-0.813158
IV	15592521	20	-0.585799
IV	15602521	16	-0.400339
IV	15612521	22	-0.699086
IV	15622521	30	-0.48678
IV	15632521	39	-1.18589
IV	15642521	28	-0.627254
IV	15652521	30	-0.163663
IV	15662521	24	0.287325
IV	15672521	30	0.499568
IV	15682521	25	-0.280415
IV	15692521	9	-0.364343
IV	15702521	17	-0.839804
IV	15712521	16	-0.318657
IV	15722521	26	-0.784445
IV	15732521	79	-0.645136
IV	15742521	66	-0.879887
IV	15752521	58	-0.896103
IV	15762521	63	-0.376498
IV	15772521	63	-0.716807
IV	15782521	81	-0.30813
IV	15792521	47	-0.412811
IV	15802521	59	0.0980063
IV	15812521	61	0.501182
IV	15822521	57	0.218982
IV	15832521	64	-0.674239
IV	15842521	67	-0.800111
IV	15852521	62	-1.55121
IV	15862521	65	-1.58685
IV	15872521	57	-0.703166
IV	15882521	30	-0.790973
IV	15892521	23	-0.77273
IV	15902521	23	-0.857255
IV	15912521	28	0.253852
IV	15922521	20	-0.324347
IV	15932521	27	-0.771531
IV	15942521	20	0.664254
IV	15952521	46	-0.236498
IV	15962521	37	-0.228804
IV	15972521	58	-0.785683
IV	15982521	30	-0.249676
IV	15992521	26	-0.311229
IV	16002521	26	-0.247664
IV	16012521	30	-0.135491
IV	16022521	45	0.403789
IV	16032521	25	0.651446
IV	16042521	19	0.425945
IV	16052521	28	-0.452972
IV	16062521	24	0.350683
IV	16072521	32	-0.403123
IV	16082521	36	-0.563943
IV	16092521	65	-0.00842438
IV	16102521	40	-0.0110056
IV	16112521	17	-0.195318
IV	16122521	19	-0.2134
IV	16132521	22	0.561646
IV	16142521	24	0.906792
IV	16152521	18	-0.255577
IV	16162521	28	-0.142994
IV	16172521	29	-0.105752
IV	16182521	55	0.542223
IV	16192521	45	0.0621081
IV	16202521	54	-0.219908
IV	16212521	64	3.00214
IV	16222521	35	3.7128
IV	16232521	30	0.426228
IV	16242521	43	0.206268
IV	16252521	47	-0.742781
IV	16262521	196	-2.07206
IV	16272521	94	1.5352
IV	16282521	54	-0.361185
IV	16292521	44	-0.50813
IV	16302521	78	-1.20634
IV	16312521	42	-0.550393
IV	16322521	83	0.793053
IV	16332521	85	0.3712
IV	16342521	106	-0.455235
IV	16352521	43	-1.104
IV	16362521	67	-1.01313
IV	16372521	75	-1.18753
IV	16382521	91	-0.952497
IV	16392521	69	-1.49927
IV	16402521	42	-0.198193
IV	16412521	69	-0.085851
IV	16422521	76	0.62467
IV	16432521	66	0.727469
IV	16442521	69	1.16516
IV	16452521	72	2.19853
IV	16462521	161	0.18421
IV	16472521	158	0.483873
IV	16482521	71	-0.248707
IV	16492521	23	0.367842
IV	16502521	34	-0.31419
IV	16512521	50	-0.84853
IV	16522521	38	-0.540901
IV	16532521	29	0.232853
IV	16542521	40	-0.513126
IV	16552521	45	0.296763
IV	16562521	37	0.173554
IV	16572521	29	0.828181
IV	16582521	24	1.48003
IV	16592521	41	-0.189099
IV	16602521	50	-1.20692
IV	16612521	41	-0.194174
IV	16622521	31	1.11593
IV	16632521	31	0.504129
IV	16642521	31	-0.0176438
IV	16652521	20	-0.335727
IV	16662521	35	-1.04483
IV	16672521	28	0.112651
IV	16682521	50	-0.550107
IV	16692521	20	0.0398972
IV	16702521	24	-0.522787
IV	16712521	29	-0.2374
IV	16722521	33	-0.218891
IV	16732521	43	0.606283
IV	16742521	32	1.95488
IV	16752521	22	0.382816
IV	16762521	23	0.216562
IV	16772521	21	0.834071
IV	16782521	27	0.311737
IV	16792521	29	-0.0498107
IV	16802521	26	0.0644794
IV	16812521	15	-0.387691
IV	16822521	36	1.27454
IV	16832521	40	0.367428
IV	16842521	29	0.624885
IV	16852521	83	0.478023
IV	16862521	68	0.0670452
IV	16872521	19	0.212406
IV	16882521	48	1.2974
IV	16892521	59	3.57253
IV	16902521	49	-0.0252108
IV	16912521	52	0.697387
IV	16922521	45	0.439801
IV	16932521	33	-0.440239
IV	16942521	34	-0.202072
IV	16952521	28	-0.00825507
IV	16962521	26	-0.541597
IV	16972521	25	-0.480806
IV	16982521	36	-0.655712
IV	16992521	32	-0.237013
IV	17002521	32	-0.519308
IV	17012521	31	0.385402
IV	17022521	26	0.198116
IV	17032521	37	1.22134
IV	17042521	42	1.6653
IV	17052521	24	0.352973
IV	17062521	34	-0.197592
IV	17072521	27	-0.682312
IV	17082521	26	-0.900261
IV	17092521	57	-1.66985
IV	17102521	58	-0.4866
IV	17112521	99	1.27888
IV	17122521	89	-0.822944
IV	17132521	28	-0.0120775
IV	17142521	19	-0.292587
IV	17152521	33	-0.0340014
IV	17162521	29	0.948932
IV	17172521	22	-0.144359
IV	17182521	25	-0.190872
IV	17192521	28	-0.2973
IV	17202521	23	-0.82728
IV	17212521	26	-0.434765
IV	17222521	30	0.806502
IV	17232521	22	-0.305514
IV	17242521	29	0.827519
IV	17252521	28	0.392049
IV	17262521	33	0.937916
IV	17272521	39	-0.0140827
IV	17282521	14	-1.33143
IV	17292521	28	-1.32643
IV	17302521	53	-1.69604
IV	17312521	35	-1.82993
IV	17322521	36	-1.2028
IV	17332521	31	-0.956809
IV	17342521	34	-1.53046
IV	17352521	32	-0.624011
IV	17362521	17	-0.616769
IV	17372521	37	-1.04839
IV	17382521	16	-0.662835
IV	17392521	36	0.182433
IV	17402521	43	-1.02033
IV	17412521	13	-0.0598705
IV	17422521	27	-1.64131
IV	17432521	40	0.127394
IV	17442521	57	1.14893
IV	17452521	46	0.292296
IV	17462521	40	-0.476228
IV	17472521	73	1.76619
IV	17482521	104	-1.0662
IV	17492521	86	0.0857077
IV	17502521	101	-1.29882
IV	17512521	53	-1.73874
IV	17522521	110	-0.747879
IV	17532521	50	1.29806
IV	17542521	69	1.73638
IV	17552521	44	1.25383
IV	17562521	34	-0.782424
IV	17572521	84	-1.13241
IV	17582521	678	-0.151628
IV	17592521	635	-0.00787108
IV	17602521	359	-0.533651
IV	17612521	3	0.196369
IV	17622521	16	1.37077
IV	17632521	214	0.211382
IV	17652521	28	-1.57143
IV	17662521	76	0.195246
IV	17672521	47	0.0106902
IV	17682521	58	0.548507
IV	17692521	58	-0.187187
IV	17702521	34	-0.3727
IV	17712521	32	-0.543118
IV	17722521	35	0.823875
IV	17732521	4	0.545398
IV	17752521	23	0.0409229
IV	17762521	16	-0.749136
V	17779746	3	0.79225
V	17849746	165	-0.125317
V	17859746	282	-0.0584445
V	17869746	379	0.0184256
V	17879746	344	0.0324413
V	17889746	227	3.51207
V	17899746	255	3.60289
V	17909746	33	-1.10389
V	17919746	131	1.88757
V	17929746	163	3.01443
V	17939746	104	1.33009
V	17949746	170	0.225857
V	17959746	49	-0.0407468
V	17969746	35	1.78432
V	17979746	36	1.65747
V	17989746	116	2.14359
V	17999746	129	1.78293
V	18009746	97	1.46027
V	18019746	94	1.82435
V	18029746	95	1.48244
V	18039746	98	0.795711
V	18049746	61	0.279975
V	18059746	43	0.0263476
V	18069746	59	0.171084
V	18079746	53	-1.3982
V	18089746	62	0.291094
V	18099746	101	0.659289
V	18109746	99	-0.0624966
V	18119746	75	1.30824
V	18129746	97	1.05517
V	18139746	84	1.42338
V	18149746	22	0.484604
V	18159746	49	0.365439
V	18169746	50	-1.429
V	18179746	51	0.0753413
V	18189746	45	-0.148678
V	18199746	42	0.019635
V	18209746	33	-0.424389
V	18219746	22	-0.477666
V	18229746	24	0.177478
V	18239746	36	0.322688
V	18249746	81	1.3601
V	18259746	74	0.297365
V	18269746	62	0.671056
V	18279746	44	0.555962
V	18289746	27	0.169428
V	18299746	27	-0.103351
V	18309746	33	-0.175589
V	18319746	34	-0.131193
V	18329746	38	0.101192
V	18339746	68	-0.577367
V	18349746	81	1.06814
V	18359746	28	0.78034
V	18369746	21	0.349566
V	18379746	37	-0.0314041
V	18389746	30	1.4297
V	18399746	22	1.12529
V	18409746	31	0.923601
V	18419746	32	1.65027
V	18429746	20	-0.362079
V	18439746	23	1.17604
V	18449746	27	-0.662157
V	18459746	63	0.791407
V	18469746	56	0.89414
V	18479746	24	1.59706
V	18489746	23	-0.110412
V	18499746	24	0.296488
V	18509746	45	1.19343
V	18519746	42	2.22056
V	18529746	31	-0.551642
V	18539746	33	-0.906887
V	18549746	26	0.990372
V	18559746	40	1.63316
V	18569746	39	1.35578
V	18579746	36	-0.180898
V	18589746	45	-0.772158
V	18599746	25	1.38709
V	18609746	25	0.286741
V	18619746	20	-0.66589
V	18629746	18	-0.662697
V	18639746	27	0.244505
V	18649746	42	-0.659149
V	18659746	19	0.434143
V	18669746	20	0.52233
V	18679746	25	-0.00575579
V	18689746	17	0.142164
V	18699746	25	-0.275993
V	18709746	26	-0.21105
V	18719746	30	-1.49548
V	18729746	20	-1.14285
V	18739746	24	0.60708
V	18749746	21	0.120451
V	18759746	20	-0.999095
V	18769746	22	-0.914613
V	18779746	40	1.71615
V	18789746	25	-0.466385
V	18799746	18	-0.306849
V	18809746	27	0.885718
V	18819746	23	-0.343571
V	18829746	29	1.13595
V	18839746	34	-1.14057
V	18849746	16	-0.536426
V	18859746	115	0.581709
V	18869746	31	-0.441774
V	18879746	20	-0.216382
V	18889746	25	-0.911939
V	18899746	26	-0.353767
V	18909746	48	-0.0857147
V	18919746	33	0.333929
V	18929746	22	0.732284
V	18939746	77	-1.40971
V	18949746	28	0.250075
V	18959746	54	0.0688683
V	18969746	89	2.82594
V	19029746	93	-0.0584007
V	19039746	22	-0.945194
V	19049746	25	-0.671801
V	19059746	26	-0.960912
V	19069746	23	-1.128
V	19079746	31	-1.02222
V	19089746	19	-1.57782
V	19099746	21	-0.668839
V	19109746	30	-1.0089
V	19119746	19	1.06497
V	19129746	46	-0.907361
V	19139746	26	0.829881
V	19149746	28	0.143184
V	19159746	22	0.230359
V	19169746	36	-0.828957
V	19179746	32	-0.341676
V	19189746	23	-0.0973955
V	19199746	51	-0.932935
V	19209746	87	-0.0643753
V	19219746	52	-0.111747
V	19229746	19	-0.891067
V	19239746	68	3.46586
V	19249746	29	-0.43699
V	19259746	58	1.07427
V	19269746	30	0.313713
V	19279746	20	-0.868369
V	19289746	27	0.780995
V	19299746	26	1.28445
V	19309746	18	1.05543
V	19319746	23	0.0400587
V	19329746	43	-1.29589
V	19339746	38	-1.09962
V	19349746	22	-0.99794
V	19359746	19	-1.36543
V	19369746	35	-0.988496
V	19379746	34	-1.27306
V	19389746	42	-1.55545
V	19399746	34	-1.21455
V	19409746	26	-0.218868
V	19419746	34	0.590647
V	19429746	23	-0.334659
V	19439746	65	1.71914
V	19449746	60	1.11562
V	19459746	75	-1.84204
V	19469746	43	-1.80959
V	19479746	96	-1.83538
V	19489746	90	-1.2722
V	19499746	79	-1.38693
V	19509746	39	-1.90526
V	19519746	40	1.75318
V	19529746	124	4.25137
V	19539746	21	0.303907
V	19549746	31	-0.218834
V	19559746	38	-0.789051
V	19569746	35	-0.762486
V	19579746	45	0.994909
V	19589746	31	-0.600755
V	19599746	28	-0.811093
V	19609746	28	-1.28279
V	19619746	37	-1.38166
V	19629746	20	-0.36141
V	19639746	22	-0.649651
V	19649746	37	-0.676015
V	19659746	34	-1.20413
V	19669746	46	-0.587146
V	19679746	33	-1.062
V	19689746	21	1.09501
V	19699746	22	-0.40068
V	19709746	18	-0.484607
V	19719746	38	-0.834358
V	19729746	16	-0.711448
V	19739746	22	-0.971735
V	19749746	30	-1.17716
V	19759746	28	-1.2271
V	19769746	24	-1.34794
V	19779746	199	-2.1238
V	19789746	99	-1.76486
V	19799746	20	-0.934889
V	19809746	21	-0.946008
V	19819746	23	-1.11034
V	19829746	13	-1.48783
V	19839746	28	-1.74357
V	19849746	21	-1.46338
V	19859746	22	-1.62084
V	19869746	12	-1.02248
V	19879746	28	-1.66053
V	19889746	21	-1.71416
V	19899746	25	-1.14007
V	19909746	30	-0.973532
V	19919746	21	-1.47074
V	19929746	27	-1.76591
V	19939746	19	-1.79435
V	19949746	20	-1.5167
V	19959746	24	-1.80988
V	19969746	20	-1.51847
V	19979746	15	-0.970311
V	19989746	32	-1.90289
V	19999746	34	-1.48757
V	20009746	29	-1.59712
V	20019746	27	-1.51996
V	20029746	26	-1.38824
V	20039746	32	-2.05016
V	20049746	27	-2.12034
V	20059746	21	-0.997564
V	20069746	27	-2.04094
V	20079746	26	-1.21182
V	20089746	14	-0.961104
V	20099746	22	0.285069
V	20109746	20	-1.21168
V	20119746	16	-1.9965
V	20129746	36	-1.08321
V	20139746	23	-1.43802
V	20149746	21	-0.626041
V	20159746	28	0.392777
V	20169746	32	-0.107933
V	20179746	31	0.795393
V	20189746	13	-1.55793
V	20199746	30	-0.136605
V	20209746	22	-0.00890394
V	20219746	15	1.44566
V	20229746	25	-0.48372
V	20239746	20	-0.764421
V	20249746	20	-0.698389
V	20259746	24	1.21869
V	20269746	33	1.72207
V	20279746	15	0.976831
V	20289746	26	1.32631
V	20299746	76	0.71962
V	20309746	37	-1.1201
V	20319746	43	2.17165
V	20329746	100	3.90685
V	20339746	55	1.12894
V	20349746	51	0.922951
V	20359746	44	-0.130784
V	20369746	47	-0.334825
V	20379746	39	0.052059
V	20389746	58	-0.0164765
V	20399746	36	-0.755265
V	20409746	55	1.31081
V	20419746	105	3.24131
V	20429746	87	4.04852
V	20439746	38	2.46759
V	20449746	44	1.42788
V	20459746	72	0.819078
V	20469746	33	-1.13645
V	20479746	33	-1.06763
V	20489746	30	-0.478174
V	20499746	36	-0.732751
V	20509746	41	-1.38114
V	20519746	53	-1.83826
V	20529746	29	-0.107164
V	20539746	37	2.27739
V	20549746	94	3.15139
V	20559746	75	1.65676
V	20569746	86	2.00127
V	20579746	114	2.95903
V	20589746	54	2.56373
V	20599746	55	2.22074
V	20609746	55	3.06942
V	20619746	56	0.567278
V	20629746	44	-0.310744
V	20639746	37	-0.0226394
V	20649746	31	-0.442148
V	20659746	39	-0.920138
V	20669746	32	-0.490646
V	20679746	29	-0.852449
V	20689746	20	-0.775072
V	20699746	32	-0.415372
V	20709746	24	-0.188819
V	20719746	25	0.187299
V	20729746	23	-0.451968
V	20739746	42	-0.818093
V	20749746	22	-1.04418
V	20759746	22	-0.336937
V	20769746	31	-0.470967
V	20779746	22	-0.931896
V	20789746	26	0.678666
V	20799746	23	0.350235
V	20809746	13	0.194418
V	20819746	19	-0.196939
V	20829746	13	-0.204497
V	20839746	20	-0.192342
V	20849746	29	0.119646
V	20859746	27	-0.242653
V	20869746	24	0.0375395
V	20879746	29	-0.0543989
V	20889746	29	-0.0631784
V	20899746	22	-0.00261936
V	20909746	36	-1.04654
V	20919746	15	0.562264
V	20929746	38	0.228488
V	20939746	36	-0.413213
V	20949746	31	-0.173256
V	20959746	21	0.0973295
V	20969746	26	0.240218
V	20979746	25	0.581701
V	20989746	31	2.07365
V	20999746	58	1.52365
[truncated: 773 more rows]
