# Supplementary material for: Population genomics confirms acquisition of drug-resistant Aspergillus fumigatus infection by humans from the environment
Source: Nat Microbiol. 2022 Apr 25;7(5):663–74. doi: 10.1038/s41564-022-01091-2 (PMC9064804; doi:10.1038/s41564-022-01091-2)
Supplement: Source Data Extended Data Fig. 5 — CSV files for FST and Tajima’s D analyses for clusters 1, 2 and 3. [file 41564_2022_1091_MOESM11_ESM.zip › Source Data Figure S5/Cluster2_Cluster3_fst.sorted.csv]

CHROM	BIN_START	BIN_END	N_VARIANTS	WEIGHTED_FST	MEAN_FST
I	1	10000	82	0.193013	0.15737
I	150001	160000	1	-0.0080353	-0.0080353		-0.0428081
I	390001	400000	42	0.462643	0.190056		1
I	400001	410000	85	0.32958	0.265459		0.142403005
I	410001	420000	122	0.349594	0.37009
I	420001	430000	73	0.302757	0.230004
I	430001	440000	156	0.251243	0.268835
I	440001	450000	103	0.189535	0.130775
I	450001	460000	79	0.129185	0.0417008
I	460001	470000	73	0.136013	0.0215317
I	470001	480000	50	0.0776411	0.00762588
I	480001	490000	62	0.150696	0.0662609
I	490001	500000	70	0.109235	0.0381176
I	500001	510000	74	0.117018	0.0489637
I	510001	520000	62	0.196982	0.0652776
I	520001	530000	68	0.15057	0.0518229
I	530001	540000	23	0.327338	0.129944
I	540001	550000	45	0.284785	0.14613
I	550001	560000	37	0.39732	0.221529
I	560001	570000	32	0.255203	0.0770604
I	570001	580000	25	0.302413	0.0848647
I	580001	590000	23	0.446751	0.184656
I	590001	600000	21	0.423233	0.131801
I	600001	610000	19	0.406114	0.129274
I	610001	620000	12	0.391548	0.086547
I	620001	630000	26	0.409477	0.128738
I	630001	640000	17	0.51445	0.15923
I	640001	650000	29	0.314185	0.0250092
I	650001	660000	39	0.44025	0.110169
I	660001	670000	24	0.41786	0.0609355
I	670001	680000	46	0.404941	0.0801708
I	680001	690000	44	0.180574	0.0344186
I	690001	700000	68	0.158291	0.013761
I	700001	710000	86	0.180462	0.0313007
I	710001	720000	61	0.119856	0.0201176
I	720001	730000	61	0.0721792	0.00808618
I	730001	740000	83	0.121206	0.00120361
I	740001	750000	72	0.101949	-0.010892
I	750001	760000	88	0.514437	0.0602719
I	760001	770000	100	0.659963	0.139337
I	770001	780000	68	0.252162	0.0316622
I	780001	790000	87	0.596545	0.153358
I	790001	800000	33	0.678057	0.285536
I	800001	810000	54	0.715868	0.285152
I	810001	820000	73	0.691893	0.206954
I	820001	830000	57	0.457188	0.235312
I	830001	840000	45	0.484604	0.267522
I	840001	850000	45	0.403431	0.175951
I	850001	860000	28	0.334467	0.14958
I	860001	870000	26	0.266979	0.106231
I	870001	880000	35	0.49105	0.306158
I	880001	890000	24	0.352923	0.191442
I	890001	900000	42	0.382003	0.165805
I	900001	910000	33	0.43002	0.172296
I	910001	920000	68	0.529679	0.209928
I	920001	930000	153	0.419718	0.120558
I	930001	940000	135	0.386379	0.144948
I	940001	950000	87	0.406169	0.131692
I	950001	960000	63	0.588439	0.201782
I	960001	970000	252	0.0231924	0.00731208
I	970001	980000	49	0.10991	0.012704
I	980001	990000	22	0.0914526	0.0282548
I	990001	1000000	29	0.0482277	-0.00261957
I	1000001	1010000	27	0.134429	0.0290052
I	1010001	1020000	62	0.16809	0.0155498
I	1020001	1030000	47	0.0655782	0.00448885
I	1030001	1040000	36	0.17283	0.0645698
I	1040001	1050000	47	0.350736	0.0508481
I	1050001	1060000	66	0.271736	0.0440036
I	1060001	1070000	55	0.21108	0.0950417
I	1070001	1080000	41	0.126342	0.0373012
I	1080001	1090000	31	0.154707	0.0276028
I	1090001	1100000	39	0.0803886	0.0297645
I	1100001	1110000	49	0.133547	0.0587268
I	1110001	1120000	24	0.0707268	0.0154195
I	1120001	1130000	24	0.0509954	0.0157024
I	1130001	1140000	23	0.0297115	0.0304395
I	1140001	1150000	30	0.0477918	0.0338487
I	1150001	1160000	29	0.0540722	0.0174153
I	1160001	1170000	34	0.106782	0.0775106
I	1170001	1180000	273	0.134844	0.105364
I	1180001	1190000	646	0.102472	0.0872932
I	1190001	1200000	46	0.0332182	0.00792755
I	1200001	1210000	26	0.113849	0.0839656
I	1210001	1220000	28	0.148885	0.0620801
I	1220001	1230000	48	0.14677	0.0543888
I	1230001	1240000	28	0.156508	0.0525459
I	1240001	1250000	30	0.103937	0.0515401
I	1250001	1260000	30	0.131543	0.0870067
I	1260001	1270000	36	0.165634	0.0767219
I	1270001	1280000	40	0.0974568	0.0230331
I	1280001	1290000	42	0.0766307	0.0286115
I	1290001	1300000	46	0.155321	0.00841237
I	1300001	1310000	38	0.223314	0.0281943
I	1310001	1320000	28	0.0352844	-0.0114721
I	1320001	1330000	43	0.0410588	-0.0170912
I	1330001	1340000	40	0.0939006	0.0108638
I	1340001	1350000	42	0.270057	0.0383387
I	1350001	1360000	30	0.242855	0.0395722
I	1360001	1370000	30	0.212737	0.0160666
I	1370001	1380000	25	0.202994	0.0548636
I	1380001	1390000	50	0.175089	0.0260631
I	1390001	1400000	40	0.10904	0.00424107
I	1400001	1410000	54	0.217189	0.0627807
I	1410001	1420000	42	0.292385	0.0822112
I	1420001	1430000	21	0.193034	0.0428159
I	1430001	1440000	33	0.269698	0.0370345
I	1440001	1450000	21	0.153096	0.0276039
I	1450001	1460000	28	0.239851	0.0720526
I	1460001	1470000	37	0.264446	0.0653062
I	1470001	1480000	40	0.308518	0.0299005
I	1480001	1490000	38	0.279567	0.0639661
I	1490001	1500000	48	0.14236	0.0290418
I	1500001	1510000	32	0.0902082	-0.00362178
I	1510001	1520000	30	0.155911	0.0219188
I	1520001	1530000	31	0.314652	0.0251645
I	1530001	1540000	40	0.0541833	-0.0119974
I	1540001	1550000	38	0.218552	0.0461543
I	1550001	1560000	28	0.258663	0.0125498
I	1560001	1570000	32	0.0260553	-0.0140074
I	1570001	1580000	30	0.120719	-0.0109595
I	1580001	1590000	39	0.182048	0.00928743
I	1590001	1600000	43	0.126558	0.0242882
I	1600001	1610000	45	0.0936332	0.06637
I	1610001	1620000	29	0.126511	0.105043
I	1620001	1630000	28	0.07312	0.0920845
I	1630001	1640000	38	0.0668865	0.0271935
I	1640001	1650000	51	0.0434688	-0.00395724
I	1650001	1660000	47	0.0678409	0.0453194
I	1660001	1670000	50	0.0803825	0.0790733
I	1670001	1680000	51	0.186429	0.0814709
I	1680001	1690000	27	0.114304	0.0938861
I	1690001	1700000	46	0.256152	0.146433
I	1700001	1710000	53	0.270713	0.0861759
I	1710001	1720000	35	0.312657	0.133664
I	1720001	1730000	27	0.214361	0.0344692
I	1730001	1740000	34	0.387031	0.14136
I	1740001	1750000	41	0.377476	0.168887
I	1750001	1760000	43	0.273762	0.0702617
I	1760001	1770000	54	0.302034	0.147781
I	1770001	1780000	56	0.308481	0.144244
I	1780001	1790000	33	0.298318	0.0697319
I	1790001	1800000	30	0.395728	0.186345
I	1800001	1810000	30	0.374964	0.0980948
I	1810001	1820000	35	0.311077	0.0602187
I	1820001	1830000	44	0.438377	0.133675
I	1830001	1840000	94	0.131753	0.0465205
I	1840001	1850000	37	0.442442	0.142061
I	1850001	1860000	48	0.246599	0.113472
I	1860001	1870000	49	0.306646	0.131019
I	1870001	1880000	35	0.227664	0.0828295
I	1880001	1890000	47	0.189449	0.066979
I	1890001	1900000	69	0.309012	0.234615
I	1900001	1910000	80	0.284037	0.226073
I	1910001	1920000	53	0.277259	0.138591
I	1920001	1930000	50	0.235712	0.106037
I	1930001	1940000	38	0.217761	0.0954767
I	1940001	1950000	46	0.0795416	0.0776702
I	1950001	1960000	45	0.165302	0.0918197
I	1960001	1970000	62	0.170981	0.122382
I	1970001	1980000	45	0.131036	0.13607
I	1980001	1990000	36	0.0570454	0.0456893
I	1990001	2000000	39	0.0522024	0.0216735
I	2000001	2010000	42	0.11891	0.0331421
I	2010001	2020000	53	0.136475	0.0161243
I	2020001	2030000	46	0.124761	0.0274078
I	2030001	2040000	91	0.180887	0.0661546
I	2040001	2050000	179	0.192561	0.102307
I	2050001	2060000	39	0.318593	0.0910114
I	2060001	2070000	27	0.305461	0.131167
I	2070001	2080000	26	0.233947	0.0361097
I	2080001	2090000	27	0.0974884	0.00951235
I	2090001	2100000	50	0.204719	0.0729753
I	2100001	2110000	36	0.306031	0.115354
I	2110001	2120000	32	0.226751	0.117985
I	2120001	2130000	39	0.129554	0.0563763
I	2130001	2140000	39	0.248713	0.0346064
I	2140001	2150000	47	0.340918	0.175767
I	2150001	2160000	39	0.145763	0.0656186
I	2160001	2170000	27	0.259131	0.0555207
I	2170001	2180000	42	0.189445	0.0528095
I	2180001	2190000	64	0.197092	0.0817874
I	2190001	2200000	1125	0.0988043	0.0700644
I	2200001	2210000	358	0.0486525	0.0398368
I	2240001	2250000	165	0.144694	0.0842705
I	2250001	2260000	72	0.0960671	0.0564113
I	2260001	2270000	53	0.161432	0.0937774
I	2270001	2280000	33	0.153284	0.0406919
I	2280001	2290000	50	0.298071	0.0773285
I	2290001	2300000	28	0.359914	0.0849365
I	2300001	2310000	43	0.381776	0.140252
I	2310001	2320000	20	0.0638692	0.0561013
I	2320001	2330000	51	0.218541	0.0868416
I	2330001	2340000	24	0.155357	0.0495401
I	2340001	2350000	31	0.342851	0.0909099
I	2350001	2360000	32	0.168324	0.0810117
I	2360001	2370000	37	0.157397	0.027013
I	2370001	2380000	41	0.270476	0.110277
I	2380001	2390000	24	0.435894	0.21423
I	2390001	2400000	30	0.107649	0.101434
I	2400001	2410000	27	0.270492	0.125329
I	2410001	2420000	37	0.29416	0.163713
I	2420001	2430000	37	0.418178	0.188937
I	2430001	2440000	38	0.297406	0.0888262
I	2440001	2450000	29	0.34227	0.153727
I	2450001	2460000	33	0.38048	0.149915
I	2460001	2470000	41	0.275122	0.180067
I	2470001	2480000	37	0.215322	0.0968942
I	2480001	2490000	34	0.254531	0.0776353
I	2490001	2500000	28	0.170501	0.0986396
I	2500001	2510000	31	0.246259	0.0997742
I	2510001	2520000	24	0.193775	0.0929434
I	2520001	2530000	34	0.229716	0.04656
I	2530001	2540000	40	0.173906	0.0183524
I	2540001	2550000	27	0.18574	0.0401834
I	2550001	2560000	25	0.117983	0.0511585
I	2560001	2570000	46	0.13824	0.0333921
I	2570001	2580000	24	0.177347	0.0561539
I	2580001	2590000	30	0.0503073	0.0242816
I	2590001	2600000	35	0.236005	0.108059
I	2600001	2610000	53	0.157762	0.0645195
I	2610001	2620000	61	0.0453368	0.0162841
I	2620001	2630000	37	0.157482	0.0209964
I	2630001	2640000	54	0.0624333	0.030329
I	2640001	2650000	59	0.0807098	0.0500204
I	2650001	2660000	19	0.152975	0.0235647
I	2660001	2670000	33	0.115504	0.0518263
I	2670001	2680000	29	0.130615	0.0700214
I	2680001	2690000	25	0.0652528	0.0226119
I	2690001	2700000	44	0.034612	0.0315368
I	2700001	2710000	33	0.193174	0.0696239
I	2710001	2720000	39	0.0652025	0.0695667
I	2720001	2730000	38	0.188657	0.0633579
I	2730001	2740000	50	0.0578198	0.0169799
I	2740001	2750000	27	0.126784	0.0332667
I	2750001	2760000	29	0.166818	0.0913898
I	2760001	2770000	40	0.217761	0.108184
I	2770001	2780000	28	0.153115	0.0208064
I	2780001	2790000	21	0.297849	0.0829389
I	2790001	2800000	22	0.276114	0.0167632
I	2800001	2810000	35	0.295203	0.0630719
I	2810001	2820000	39	0.180213	0.082952
I	2820001	2830000	58	0.15663	0.105476
I	2830001	2840000	35	0.246817	0.0820784
I	2840001	2850000	26	0.184913	0.0581468
I	2850001	2860000	30	0.202843	0.0648527
I	2860001	2870000	19	0.249216	0.111343
I	2870001	2880000	45	0.118508	0.0607932
I	2880001	2890000	55	0.165544	0.118959
I	2890001	2900000	774	0.0999867	0.0668447
I	2900001	2910000	1006	0.0572812	0.0389766
I	2910001	2920000	43	0.242075	0.0751802
I	2920001	2930000	30	0.276062	0.120436
I	2930001	2940000	32	0.123992	0.00945567
I	2940001	2950000	48	0.34751	0.0507766
I	2950001	2960000	63	0.42875	0.0982756
I	2960001	2970000	65	0.459355	0.202524
I	2970001	2980000	65	0.650671	0.293103
I	2980001	2990000	57	0.472373	0.232165
I	2990001	3000000	47	0.474942	0.224204
I	3000001	3010000	42	0.109347	0.0227546
I	3010001	3020000	38	0.118712	0.026179
I	3020001	3030000	37	0.192359	0.0559059
I	3030001	3040000	27	0.102127	0.0302742
I	3040001	3050000	26	0.0225389	-0.0118115
I	3050001	3060000	39	0.107395	0.0294917
I	3060001	3070000	71	0.113447	0.020303
I	3070001	3080000	65	0.027612	0.00744346
I	3080001	3090000	85	0.0321282	0.00876599
I	3090001	3100000	69	0.0779544	0.0162574
I	3100001	3110000	51	0.0690014	0.0269562
I	3110001	3120000	35	0.0635194	0.0134131
I	3120001	3130000	29	0.0702178	0.0253572
I	3130001	3140000	30	0.119051	0.0630531
I	3140001	3150000	48	0.16286	0.143738
I	3150001	3160000	41	0.0532266	0.0126687
I	3160001	3170000	29	0.102049	0.0261402
I	3170001	3180000	36	0.0576133	-0.00577295
I	3180001	3190000	35	0.0288694	0.00816815
I	3190001	3200000	45	0.0106625	-0.0134009
I	3200001	3210000	34	0.012742	-0.0142423
I	3210001	3220000	35	0.0371992	0.00467017
I	3220001	3230000	41	0.0513092	0.00882255
I	3230001	3240000	45	0.154302	0.0542778
I	3240001	3250000	38	0.301981	0.141556
I	3250001	3260000	34	0.356275	0.209585
I	3260001	3270000	51	0.498727	0.273155
I	3270001	3280000	44	0.230085	0.109219
I	3280001	3290000	45	0.377196	0.190514
I	3290001	3300000	45	0.262512	0.124734
I	3300001	3310000	69	0.164032	0.100612
I	3310001	3320000	41	0.210358	0.0850504
I	3320001	3330000	74	0.213596	0.106712
I	3330001	3340000	65	0.29908	0.127631
I	3340001	3350000	37	0.386679	0.1116
I	3350001	3360000	31	0.172159	0.0707612
I	3360001	3370000	42	0.333671	0.181019
I	3370001	3380000	51	0.320856	0.121823
I	3380001	3390000	34	0.158959	0.0688005
I	3390001	3400000	43	0.224701	0.107956
I	3400001	3410000	44	0.124032	0.0689992
I	3410001	3420000	29	0.187197	0.0823913
I	3420001	3430000	32	0.248433	0.110216
I	3430001	3440000	32	0.168344	0.061839
I	3440001	3450000	35	0.345187	0.112252
I	3450001	3460000	36	0.361213	0.191325
I	3460001	3470000	24	0.389961	0.158471
I	3470001	3480000	31	0.287125	0.126987
I	3480001	3490000	28	0.296448	0.107477
I	3490001	3500000	35	0.223948	0.104555
I	3500001	3510000	35	0.276119	0.145154
I	3510001	3520000	38	0.292514	0.0883708
I	3520001	3530000	43	0.325938	0.0786499
I	3530001	3540000	21	0.206202	0.101322
I	3540001	3550000	41	0.201404	0.0920257
I	3550001	3560000	26	0.281216	0.0993234
I	3560001	3570000	52	0.188487	0.0893479
I	3570001	3580000	35	0.117071	0.0338053
I	3580001	3590000	42	0.198602	0.0968311
I	3590001	3600000	43	0.187722	0.118032
I	3600001	3610000	45	0.256242	0.128557
I	3610001	3620000	35	0.244835	0.0724432
I	3620001	3630000	40	0.321497	0.135505
I	3630001	3640000	38	0.267063	0.105487
I	3640001	3650000	27	0.320602	0.131712
I	3650001	3660000	40	0.281987	0.112255
I	3660001	3670000	49	0.232071	0.0804809
I	3670001	3680000	76	0.502326	0.191612
I	3680001	3690000	67	0.378386	0.14395
I	3690001	3700000	121	0.179255	0.0337085
I	3700001	3710000	67	0.123886	0.0121633
I	3710001	3720000	31	0.137642	0.0294383
I	3720001	3730000	35	0.177896	0.0476325
I	3730001	3740000	264	0.12924	-0.00939566
I	3740001	3750000	141	0.11666	-0.00899895
I	3750001	3760000	33	0.0978834	0.00593734
I	3760001	3770000	33	0.0939522	0.0203532
I	3770001	3780000	38	0.0124669	-0.00293058
I	3780001	3790000	50	0.0580269	0.0226074
I	3790001	3800000	39	0.142671	0.0815753
I	3800001	3810000	91	-0.0248056	-0.0128644
I	3810001	3820000	64	0.0831724	0.0603125
I	3820001	3830000	66	0.276959	0.190566
I	3830001	3840000	27	0.543961	0.236425
I	3840001	3850000	38	0.469944	0.219467
I	3850001	3860000	60	0.436616	0.181329
I	3860001	3870000	42	0.209268	0.153341
I	3870001	3880000	49	0.529483	0.207522
I	3880001	3890000	9	0.440201	0.167468
I	3890001	3900000	3	0.556884	0.229854
I	3900001	3910000	4	-0.00981456	-0.0199482
I	3910001	3920000	1	-0.0428081	-0.0428081
I	3920001	3930000	1	-0.0363181	-0.0363181
I	3930001	3940000	1	-0.00297934	-0.00297934
I	3940001	3950000	1	-0.0363181	-0.0363181
I	3950001	3960000	3	0.551661	0.187178
I	3970001	3980000	2	0.377924	0.224541
I	3990001	4000000	1	-0.0428081	-0.0428081
I	4030001	4040000	1	0.890927	0.890927
I	4080001	4090000	2	0.0142203	0.0328882
I	4100001	4110000	1	-0.00297934	-0.00297934
I	4110001	4120000	3	0.186311	0.076568
I	4160001	4170000	4	0.321064	0.186502
I	4270001	4280000	1	-0.0363181	-0.0363181
I	4290001	4300000	3	-0.0311538	-0.0261355
I	4300001	4310000	1	-0.0428081	-0.0428081
I	4420001	4430000	2	-0.0141435	-0.0155035
I	4440001	4450000	2	0.218446	0.0992201
I	4450001	4460000	1	1	1
I	4460001	4470000	4	0.946367	0.217894
I	4500001	4510000	137	0.168805	0.13946
I	4510001	4520000	26	0.262691	0.188168
I	4530001	4540000	1	0.239002	0.239002
I	4540001	4550000	2	0.0395215	0.0378349
I	4550001	4560000	1	-0.0428081	-0.0428081
I	4560001	4570000	1	-0.0428081	-0.0428081
I	4600001	4610000	1	0.953368	0.953368
I	4610001	4620000	2	0.953368	0.953368
I	4630001	4640000	1	0.928968	0.928968
I	4640001	4650000	1	0.169322	0.169322
I	4650001	4660000	1	-0.0428081	-0.0428081
I	4720001	4730000	3	-0.0428081	-0.0428081
I	4730001	4740000	5	0.722518	0.175706
I	4740001	4750000	1	-0.0428081	-0.0428081
I	4760001	4770000	3	0.954249	0.365227
I	4770001	4780000	3	0.883196	0.310147
I	4790001	4800000	2	0.684556	0.328003
I	4840001	4850000	3	0.915707	0.311343
I	4850001	4860000	113	0.164354	0.10348
I	4860001	4870000	58	0.176556	0.0994625
I	4880001	4890000	72	0.207977	0.130123
I	4890001	4900000	3	0.0713445	0.0209392
I	4910001	4920000	10	0.158195	0.0807385
II	4918981	10000	220	0.179688	0.135167
II	4928981	20000	84	0.107064	0.056259
II	4938981	30000	3	0.00266426	-0.0123231
II	4948981	40000	8	0.00278857	-0.000263785
II	4958981	50000	1	-0.0178133	-0.0178133
II	4968981	60000	6	0.101663	0.0455688
II	4988981	80000	69	0.283672	0.191409
II	4998981	90000	110	0.351113	0.172831
II	5008981	100000	67	0.451162	0.221976
II	5018981	110000	55	0.291717	0.161726
II	5028981	120000	43	0.335806	0.155445
II	5038981	130000	119	0.285054	0.111562
II	5048981	140000	91	0.275805	0.090606
II	5058981	150000	67	0.347817	0.159468
II	5068981	160000	56	0.380629	0.144538
II	5078981	170000	48	0.186196	0.0877665
II	5088981	180000	61	0.477247	0.166072
II	5098981	190000	63	0.650054	0.255372
II	5108981	200000	100	0.50654	0.127043
II	5118981	210000	191	0.513823	0.31238
II	5128981	220000	58	0.422872	0.220553
II	5138981	230000	71	0.582506	0.176033
II	5148981	240000	58	0.624416	0.170217
II	5158981	250000	39	0.552038	0.197815
II	5168981	260000	48	0.435517	0.192633
II	5178981	270000	34	0.298792	0.120738
II	5188981	280000	44	0.46548	0.144141
II	5198981	290000	25	0.273047	0.044926
II	5208981	300000	48	0.467977	0.179777
II	5218981	310000	49	0.53382	0.160612
II	5228981	320000	24	0.468945	0.110617
II	5238981	330000	59	0.550839	0.159943
II	5248981	340000	130	0.320901	0.0300672
II	5258981	350000	52	0.478697	0.169414
II	5268981	360000	38	0.452367	0.178394
II	5278981	370000	48	0.470068	0.251156
II	5288981	380000	54	0.342586	0.132578
II	5298981	390000	79	0.242917	0.160976
II	5308981	400000	36	0.183882	0.0707157
II	5318981	410000	28	0.395149	0.114102
II	5328981	420000	53	0.316186	0.0949019
II	5338981	430000	42	0.282274	0.154037
II	5348981	440000	51	0.234346	0.125275
II	5358981	450000	44	0.0882373	0.0347968
II	5368981	460000	45	0.106137	0.0276289
II	5378981	470000	69	-0.0118958	-0.000642831
II	5388981	480000	86	-0.0134463	-0.0092491
II	5398981	490000	146	0.164624	0.1405
II	5408981	500000	89	-0.00597331	0.0138938
II	5418981	510000	97	0.021023	0.0186571
II	5428981	520000	105	0.0343	0.0233559
II	5438981	530000	30	0.112912	0.0508728
II	5448981	540000	43	0.112349	0.0667489
II	5458981	550000	44	0.143255	0.0497726
II	5468981	560000	54	0.143381	0.0816779
II	5478981	570000	40	0.151911	0.0707886
II	5488981	580000	37	0.121858	0.063434
II	5498981	590000	30	0.204338	0.126946
II	5508981	600000	35	0.174737	0.0784464
II	5518981	610000	51	0.184722	0.0889465
II	5528981	620000	46	0.230107	0.116462
II	5538981	630000	31	0.202617	0.106803
II	5548981	640000	50	0.124364	0.0558526
II	5558981	650000	19	0.076173	0.0270532
II	5568981	660000	50	0.0816071	0.040125
II	5578981	670000	20	0.110434	0.0362743
II	5588981	680000	41	0.122138	0.0673849
II	5598981	690000	25	0.268972	0.0866067
II	5608981	700000	41	0.0856441	0.0217249
II	5618981	710000	52	0.144936	0.0604722
II	5628981	720000	56	0.16895	0.0714558
II	5638981	730000	34	0.237538	0.155902
II	5648981	740000	23	0.118008	0.0516156
II	5658981	750000	63	0.139694	0.0438497
II	5668981	760000	87	0.0779775	0.0254425
II	5678981	770000	87	0.177347	0.0778828
II	5688981	780000	58	0.104079	0.038185
II	5698981	790000	19	0.164074	0.0876767
II	5708981	800000	48	0.0856557	0.037976
II	5718981	810000	28	0.249752	0.110761
II	5728981	820000	39	0.181109	0.10696
II	5738981	830000	37	0.141687	0.0643593
II	5748981	840000	38	0.101598	0.0567745
II	5758981	850000	19	0.223921	0.0942929
II	5768981	860000	36	0.0392247	-0.00720865
II	5778981	870000	64	0.048973	0.00162995
II	5788981	880000	33	0.136145	0.0524567
II	5798981	890000	45	0.065922	0.000635188
II	5808981	900000	21	0.0942806	0.0671448
II	5818981	910000	33	0.0372388	-0.00346722
II	5828981	920000	47	0.00360495	-0.00867023
II	5838981	930000	62	0.0639748	0.0169263
II	5848981	940000	47	0.0742853	0.0383623
II	5858981	950000	52	0.0484493	0.0130226
II	5868981	960000	84	0.0939638	0.0219046
II	5878981	970000	31	0.100125	0.0270823
II	5888981	980000	34	0.0189224	0.0032343
II	5898981	990000	41	0.0782954	0.0224146
II	5908981	1000000	35	0.129562	0.0476978
II	5918981	1010000	41	0.167838	0.0876167
II	5928981	1020000	39	0.187848	0.100601
II	5938981	1030000	60	0.126172	0.069722
II	5948981	1040000	32	0.105035	0.0731493
II	5958981	1050000	54	0.126607	0.063857
II	5968981	1060000	45	0.19313	0.14454
II	5978981	1070000	44	0.158892	0.10494
II	5988981	1080000	30	0.049338	0.0389951
II	5998981	1090000	49	0.0916252	0.0485576
II	6008981	1100000	43	0.105657	0.077227
II	6018981	1110000	35	0.061413	0.0162579
II	6028981	1120000	88	0.213247	0.0853039
II	6038981	1130000	41	0.0451006	0.0301406
II	6048981	1140000	42	0.284862	0.0829394
II	6058981	1150000	35	0.279319	0.0693217
II	6068981	1160000	41	0.194876	0.0713829
II	6078981	1170000	47	0.213494	0.111222
II	6088981	1180000	51	0.242086	0.186273
II	6098981	1190000	60	0.139685	0.0833766
II	6108981	1200000	72	0.235605	0.130888
II	6118981	1210000	63	0.242679	0.113102
II	6128981	1220000	62	0.2133	0.0985226
II	6138981	1230000	55	0.282216	0.105633
II	6148981	1240000	55	0.206459	0.154409
II	6158981	1250000	56	0.322412	0.147114
II	6168981	1260000	48	0.15315	0.0296911
II	6178981	1270000	30	0.207524	0.0551184
II	6188981	1280000	37	0.247955	0.0955473
II	6198981	1290000	44	0.18416	0.0700361
II	6208981	1300000	55	0.321323	0.294132
II	6218981	1310000	92	0.222861	0.2069
II	6228981	1320000	56	0.203739	0.165795
II	6238981	1330000	64	0.165093	0.139827
II	6248981	1340000	83	0.205073	0.153192
II	6258981	1350000	73	0.213361	0.175676
II	6268981	1360000	66	0.183278	0.158337
II	6278981	1370000	80	0.189772	0.140803
II	6288981	1380000	64	0.159482	0.110067
II	6298981	1390000	56	0.129476	0.0941045
II	6308981	1400000	34	0.086981	0.0446987
II	6318981	1410000	52	0.118821	0.0445031
II	6328981	1420000	75	0.232262	0.111208
II	6338981	1430000	112	0.285965	0.204893
II	6348981	1440000	105	0.321797	0.280272
II	6358981	1450000	76	0.268087	0.135064
II	6368981	1460000	60	0.213516	0.111668
II	6378981	1470000	40	0.24095	0.0450159
II	6388981	1480000	53	0.416189	0.105058
II	6398981	1490000	49	0.45903	0.169656
II	6408981	1500000	37	0.490284	0.099639
II	6418981	1510000	38	0.65777	0.270199
II	6428981	1520000	28	0.393484	0.1382
II	6438981	1530000	25	0.304516	0.0885829
II	6448981	1540000	28	0.301577	0.0626443
II	6458981	1550000	25	0.237154	0.0398889
II	6468981	1560000	38	0.33527	0.0616499
II	6478981	1570000	30	0.411923	0.0794802
II	6488981	1580000	45	0.301801	0.135581
II	6498981	1590000	30	0.35109	0.115175
II	6508981	1600000	70	0.356057	0.163199
II	6518981	1610000	40	0.391522	0.111464
II	6528981	1620000	45	0.308626	0.0810317
II	6538981	1630000	29	0.42792	0.141506
II	6548981	1640000	53	0.194815	0.00694189
II	6558981	1650000	79	0.148148	0.00248653
II	6568981	1660000	102	0.265833	0.0519908
II	6578981	1670000	32	0.38436	0.0546145
II	6588981	1680000	30	0.145202	0.0190067
II	6598981	1690000	45	0.151254	0.0227296
II	6608981	1700000	53	0.325073	0.0911703
II	6618981	1710000	20	0.403785	0.0904813
II	6628981	1720000	23	0.420948	0.143103
II	6638981	1730000	27	0.218562	0.0324991
II	6648981	1740000	50	0.232367	0.0469301
II	6658981	1750000	38	0.328558	0.0896208
II	6668981	1760000	37	0.556058	0.222428
II	6678981	1770000	478	0.172137	0.106612
II	6688981	1780000	1376	0.100534	0.0660996
II	6698981	1790000	1244	0.124648	0.0904721
II	6708981	1800000	37	0.389027	0.0466422
II	6718981	1810000	29	0.46099	0.133968
II	6728981	1820000	34	0.112487	-0.00728686
II	6738981	1830000	221	0.171423	0.109952
II	6758981	1850000	817	0.100039	0.0647439
II	6768981	1860000	787	0.0733191	0.0530398
II	6778981	1870000	104	0.0298425	0.0354165
II	6788981	1880000	236	0.100242	0.0333577
II	6798981	1890000	22	0.453492	0.121609
II	6808981	1900000	643	0.136719	0.0841065
II	6818981	1910000	518	0.132589	0.0784852
II	6828981	1920000	36	0.525743	0.153938
II	6838981	1930000	30	0.579985	0.18559
II	6848981	1940000	34	0.246609	0.0599978
II	6858981	1950000	30	0.391004	0.0976861
II	6868981	1960000	34	0.373511	0.0982238
II	6878981	1970000	32	0.336689	0.0422176
II	6888981	1980000	29	0.214929	0.0219935
II	6898981	1990000	39	0.343312	0.0311618
II	6908981	2000000	39	0.490461	0.0787929
II	6918981	2010000	38	0.222021	0.0168013
II	6928981	2020000	52	0.328317	0.0654001
II	6938981	2030000	54	0.291001	0.0465987
II	6948981	2040000	33	0.278356	0.0302584
II	6958981	2050000	26	0.312351	0.0395751
II	6968981	2060000	58	0.318742	0.0512994
II	6978981	2070000	412	0.099002	0.0174872
II	6988981	2080000	37	0.292518	0.10004
II	6998981	2090000	34	0.164214	0.0337612
II	7008981	2100000	59	0.395059	0.165407
II	7018981	2110000	56	0.262695	0.0716521
II	7028981	2120000	51	0.380356	0.0875409
II	7038981	2130000	48	0.49193	0.158993
II	7048981	2140000	49	0.285617	0.0605644
II	7058981	2150000	54	0.397285	0.0770315
II	7068981	2160000	33	0.340434	0.0706887
II	7078981	2170000	38	0.269935	0.0770959
II	7088981	2180000	28	0.265574	0.0648033
II	7098981	2190000	33	0.197949	0.0333861
II	7108981	2200000	33	0.280536	0.0757254
II	7118981	2210000	34	0.362193	0.113315
II	7128981	2220000	42	0.404484	0.080851
II	7138981	2230000	31	0.301778	0.0479072
II	7148981	2240000	44	0.368561	0.0741826
II	7158981	2250000	31	0.2205	0.0296731
II	7168981	2260000	35	0.443868	0.0943831
II	7178981	2270000	34	0.409017	0.195106
II	7188981	2280000	26	0.142559	0.0315764
II	7198981	2290000	64	0.244896	0.156373
II	7208981	2300000	57	0.221824	0.126995
II	7218981	2310000	54	0.145899	0.0841684
II	7228981	2320000	37	0.183295	0.0787973
II	7238981	2330000	23	0.101765	0.0301912
II	7248981	2340000	36	0.225988	0.042568
II	7258981	2350000	31	0.411084	0.0537628
II	7268981	2360000	33	0.248507	0.0207127
II	7278981	2370000	41	0.28707	0.0789249
II	7288981	2380000	30	0.255289	0.0425641
II	7298981	2390000	35	0.426769	0.0726827
II	7308981	2400000	49	0.087789	0.0144502
II	7318981	2410000	60	0.239949	0.098102
II	7328981	2420000	49	0.209976	0.0396561
II	7338981	2430000	39	0.132199	0.0201599
II	7348981	2440000	33	0.232979	0.0664521
II	7358981	2450000	38	0.251269	0.0381108
II	7368981	2460000	36	0.231302	0.0341263
II	7378981	2470000	436	0.141562	0.112559
II	7388981	2480000	94	0.181457	0.0985501
II	7398981	2490000	36	0.206563	0.0462839
II	7408981	2500000	35	0.238776	0.0415934
II	7418981	2510000	30	0.322955	0.0678476
II	7428981	2520000	51	0.225021	0.0246369
II	7438981	2530000	78	0.208617	0.0960216
II	7448981	2540000	38	0.227741	0.0587186
II	7458981	2550000	54	0.222591	0.0571116
II	7468981	2560000	32	0.195156	0.0731434
II	7478981	2570000	25	0.184605	0.0419195
II	7488981	2580000	33	0.115893	0.0029706
II	7498981	2590000	30	0.456632	0.0689876
II	7508981	2600000	34	0.259022	0.146913
II	7518981	2610000	29	0.241599	0.0655589
II	7528981	2620000	43	0.242658	0.0742631
II	7538981	2630000	22	0.324146	0.162706
II	7548981	2640000	34	0.430637	0.275443
II	7558981	2650000	27	0.371845	0.112393
II	7568981	2660000	77	0.229282	0.138993
II	7578981	2670000	359	0.159966	0.116253
II	7588981	2680000	27	0.369301	0.133571
II	7598981	2690000	27	0.268334	0.128921
II	7608981	2700000	65	0.127062	0.0559615
II	7618981	2710000	42	0.263285	0.198005
II	7628981	2720000	32	0.197958	0.102024
II	7638981	2730000	22	0.106653	0.0782449
II	7648981	2740000	34	0.282485	0.134836
II	7658981	2750000	33	0.188116	0.116401
II	7668981	2760000	51	0.154289	0.0948067
II	7678981	2770000	47	0.239467	0.162523
II	7688981	2780000	42	0.162059	0.0737177
II	7698981	2790000	85	0.222234	0.0953433
II	7708981	2800000	44	0.136816	0.0449578
II	7718981	2810000	35	0.226664	0.114803
II	7728981	2820000	41	0.331894	0.116835
II	7738981	2830000	33	0.326824	0.136603
II	7748981	2840000	43	0.284633	0.115114
II	7758981	2850000	42	0.160503	0.112051
II	7768981	2860000	71	0.137538	0.0802584
II	7778981	2870000	62	0.200804	0.0768799
II	7788981	2880000	64	0.251334	0.0572847
II	7798981	2890000	51	0.542458	0.27507
II	7808981	2900000	24	0.447903	0.193017
II	7818981	2910000	30	0.283876	0.112069
II	7828981	2920000	45	0.371699	0.20322
II	7838981	2930000	38	0.467776	0.271988
II	7848981	2940000	34	0.473789	0.252142
II	7858981	2950000	34	0.46162	0.240275
II	7868981	2960000	43	0.340732	0.109866
II	7878981	2970000	46	0.40908	0.152563
II	7888981	2980000	60	0.444514	0.217341
II	7898981	2990000	51	0.451846	0.198044
II	7908981	3000000	46	0.577373	0.226409
II	7918981	3010000	25	0.416373	0.223808
II	7928981	3020000	23	0.525533	0.283625
II	7938981	3030000	50	0.452995	0.211554
II	7948981	3040000	73	0.303286	0.143143
II	7958981	3050000	53	0.547531	0.320947
II	7968981	3060000	73	0.572074	0.29695
II	7978981	3070000	45	0.498205	0.206761
II	7988981	3080000	31	0.352932	0.11106
II	7998981	3090000	48	0.510871	0.144586
II	8008981	3100000	53	0.451384	0.22067
II	8018981	3110000	43	0.561506	0.199624
II	8028981	3120000	38	0.410697	0.137311
II	8038981	3130000	28	0.549459	0.224119
II	8048981	3140000	33	0.705833	0.358027
II	8058981	3150000	33	0.318369	0.19315
II	8068981	3160000	36	0.128044	0.110721
II	8078981	3170000	59	0.155426	0.11465
II	8088981	3180000	48	0.138238	0.116641
II	8098981	3190000	26	0.33947	0.033617
II	8108981	3200000	39	0.337818	0.0592437
II	8118981	3210000	37	0.269964	0.0534367
II	8128981	3220000	50	0.273491	0.0585086
II	8138981	3230000	38	0.227804	0.0690055
II	8148981	3240000	34	0.461767	0.157426
II	8158981	3250000	50	0.229282	0.0332306
II	8168981	3260000	47	0.33008	0.0882244
II	8178981	3270000	44	0.367716	0.0960922
II	8188981	3280000	68	0.171367	0.0439872
II	8198981	3290000	60	0.145391	0.0446572
II	8208981	3300000	56	0.273983	0.0851532
II	8218981	3310000	38	0.306388	0.0806781
II	8228981	3320000	37	0.395324	0.0754409
II	8238981	3330000	39	0.401894	0.0746566
II	8248981	3340000	39	0.488702	0.132772
II	8258981	3350000	26	0.392982	0.103348
II	8268981	3360000	28	0.288994	0.0941265
II	8278981	3370000	38	0.515451	0.18021
II	8288981	3380000	41	0.366405	0.119412
II	8298981	3390000	51	0.458014	0.146556
II	8308981	3400000	59	0.283646	0.0801686
II	8318981	3410000	50	0.397197	0.121318
II	8328981	3420000	38	0.278025	0.0568781
II	8338981	3430000	41	0.34479	0.0695723
II	8348981	3440000	45	0.411019	0.0999603
II	8358981	3450000	47	0.212679	0.0318489
II	8368981	3460000	67	0.15253	0.0155865
II	8378981	3470000	28	0.3933	0.0712605
II	8388981	3480000	26	0.414479	0.13988
II	8398981	3490000	34	0.312061	0.0859841
II	8408981	3500000	34	0.490727	0.144139
II	8418981	3510000	33	0.191569	0.024498
II	8428981	3520000	37	0.269073	0.0509689
II	8438981	3530000	28	0.390296	0.0909554
II	8448981	3540000	40	0.386055	0.118091
II	8458981	3550000	28	0.203097	0.0184579
II	8468981	3560000	35	0.197678	0.0451935
II	8478981	3570000	29	0.183252	0.0267289
II	8488981	3580000	30	0.266384	0.0632904
II	8498981	3590000	51	0.151299	0.0246634
II	8508981	3600000	46	0.0775393	0.00299472
II	8518981	3610000	30	0.199393	0.0294982
II	8528981	3620000	44	0.137197	0.044177
II	8538981	3630000	43	0.162956	0.0334162
II	8548981	3640000	53	0.253142	0.0690993
II	8558981	3650000	54	0.248271	0.0760936
II	8568981	3660000	33	0.263341	0.0468566
II	8578981	3670000	40	0.222607	0.0799235
II	8588981	3680000	18	0.310988	0.127552
II	8598981	3690000	21	0.176094	0.0184415
II	8608981	3700000	26	0.216146	0.0620164
II	8618981	3710000	67	0.366917	0.180087
II	8628981	3720000	26	0.26013	0.0974451
II	8638981	3730000	37	0.278628	0.0814999
II	8648981	3740000	37	0.171014	0.00404795
II	8658981	3750000	47	0.259218	0.0615775
II	8668981	3760000	46	0.335973	0.0480322
II	8678981	3770000	54	0.318977	0.0722903
II	8688981	3780000	44	0.307249	0.0949329
II	8698981	3790000	55	0.311913	0.0734165
II	8708981	3800000	46	0.335835	0.0738191
II	8718981	3810000	66	0.306554	0.0371508
II	8728981	3820000	49	0.251305	0.0950487
II	8738981	3830000	45	0.202673	0.0616778
II	8748981	3840000	40	0.329402	0.0969191
II	8758981	3850000	60	0.308186	0.0670776
II	8768981	3860000	54	0.307614	0.061096
II	8778981	3870000	67	0.364648	0.112443
II	8788981	3880000	53	0.260424	0.0222491
II	8798981	3890000	37	0.202511	0.0452594
II	8808981	3900000	164	0.129953	0.034176
II	8818981	3910000	54	0.329404	0.0537195
II	8828981	3920000	56	0.229634	0.0365745
II	8838981	3930000	36	0.375858	0.097624
II	8848981	3940000	40	0.393173	0.0747003
II	8858981	3950000	33	0.252451	0.0464914
II	8868981	3960000	28	0.229659	0.0384948
II	8878981	3970000	33	0.327999	0.0714094
II	8888981	3980000	49	0.356394	0.0856382
II	8898981	3990000	41	0.426306	0.117895
II	8908981	4000000	85	0.375806	0.083372
II	8918981	4010000	31	0.372515	0.0675785
II	8928981	4020000	47	0.391012	0.0714798
II	8938981	4030000	30	0.234662	0.00355609
II	8948981	4040000	32	0.254262	0.0452087
II	8958981	4050000	41	0.513114	0.098588
II	8968981	4060000	35	0.397215	0.0435735
II	8978981	4070000	41	0.455315	0.0934659
II	8988981	4080000	48	0.251501	0.0254923
II	8998981	4090000	35	0.272416	0.040344
II	9008981	4100000	36	0.438551	0.077301
II	9018981	4110000	29	0.480935	0.177465
II	9028981	4120000	34	0.26529	0.027661
II	9038981	4130000	38	0.383299	0.131491
II	9048981	4140000	28	0.421697	0.0823269
II	9058981	4150000	38	0.244585	0.0489492
II	9068981	4160000	41	0.0988227	0.0100871
II	9078981	4170000	26	0.00501908	-0.0113539
II	9088981	4180000	64	0.14428	0.048931
II	9098981	4190000	46	0.241393	0.0519347
II	9108981	4200000	40	0.286349	0.0482868
II	9118981	4210000	33	0.36984	0.0908878
II	9128981	4220000	35	0.306138	0.0604942
II	9138981	4230000	23	0.335763	0.0713287
II	9148981	4240000	25	0.290198	0.0724774
II	9158981	4250000	25	0.261499	0.0916031
II	9168981	4260000	43	0.272117	0.115755
II	9178981	4270000	35	0.244621	0.0753319
II	9188981	4280000	25	0.306575	0.0932753
II	9198981	4290000	47	0.162849	0.0558546
II	9208981	4300000	54	0.332081	0.113227
II	9218981	4310000	41	0.213589	0.0826791
II	9228981	4320000	76	0.225878	0.0117243
II	9238981	4330000	72	0.0536826	-0.0185479
II	9248981	4340000	74	0.189875	0.00854806
II	9258981	4350000	74	0.0910985	-0.00577583
II	9268981	4360000	73	0.158639	0.011363
II	9278981	4370000	75	0.155694	0.00233957
II	9288981	4380000	54	0.189471	0.0176483
II	9298981	4390000	1236	0.128254	0.0932275
II	9308981	4400000	1234	0.120183	0.0904692
II	9318981	4410000	193	0.12881	0.0667067
II	9328981	4420000	88	0.11608	-0.00733757
II	9338981	4430000	133	0.285102	0.0187649
II	9348981	4440000	65	0.267071	0.0390131
II	9358981	4450000	91	0.467441	0.083292
II	9368981	4460000	78	0.326284	0.0190448
II	9378981	4470000	78	0.497996	0.103989
II	9388981	4480000	84	0.502161	0.0667176
II	9398981	4490000	92	0.302151	0.0193378
II	9408981	4500000	72	0.0170797	-0.0227516
II	9418981	4510000	69	0.22106	0.00960646
II	9428981	4520000	83	0.333554	0.0129533
II	9438981	4530000	59	0.347426	0.0473616
II	9448981	4540000	96	0.477644	0.0782756
II	9458981	4550000	105	0.42118	0.0944889
II	9468981	4560000	97	0.415241	0.0676832
II	9478981	4570000	76	0.396584	0.0670489
II	9488981	4580000	95	0.577131	0.127241
II	9498981	4590000	92	0.466878	0.0942632
II	9508981	4600000	87	0.290142	0.0350859
II	9518981	4610000	101	0.119847	0.0275192
II	9528981	4620000	80	0.328844	0.0312714
II	9538981	4630000	109	0.271903	0.0973431
II	9548981	4640000	99	0.360818	0.12799
II	9558981	4650000	128	0.202227	0.0343824
II	9568981	4660000	105	0.302096	0.0790503
II	9578981	4670000	125	0.65285	0.249362
II	9588981	4680000	86	0.562482	0.282484
II	9598981	4690000	73	0.626868	0.37985
II	9608981	4700000	92	0.446907	0.178156
II	9618981	4710000	111	0.738975	0.39307
II	9628981	4720000	181	0.478144	0.163245
II	9638981	4730000	120	0.36682	0.0886209
II	9648981	4740000	126	0.327724	0.113854
II	9658981	4750000	104	0.306208	0.132204
II	9668981	4760000	109	0.402557	0.248971
II	9678981	4770000	128	0.411063	0.217828
II	9688981	4780000	161	0.6618	0.279009
II	9698981	4790000	107	0.589483	0.251611
II	9708981	4800000	82	0.464628	0.116332
II	9718981	4810000	680	0.12413	0.0699968
II	9738981	4830000	39	0.180304	0.143009
III	9773354	20000	85	0.337896	0.0984194
III	9783354	30000	128	0.455692	0.159924
III	9793354	40000	36	0.843258	0.52946
III	9803354	50000	62	0.577943	0.333933
III	9813354	60000	123	0.382482	0.153461
III	9823354	70000	59	0.567269	0.233045
III	9833354	80000	48	0.79765	0.327941
III	9843354	90000	57	0.517854	0.250393
III	9853354	100000	91	0.527099	0.308502
III	9863354	110000	104	0.305267	0.343997
III	9873354	120000	114	0.325016	0.263263
III	9883354	130000	123	0.446799	0.28792
III	9893354	140000	104	0.492079	0.349902
III	9903354	150000	87	0.332985	0.22448
III	9913354	160000	72	0.252495	0.171166
III	9923354	170000	82	0.284608	0.201486
III	9933354	180000	69	0.28946	0.153718
III	9943354	190000	76	0.266496	0.138085
III	9993354	240000	2	-0.0384878	-0.0395631
III	10003354	250000	44	0.167334	0.0396395
III	10013354	260000	89	0.0352958	0.0206397
III	10023354	270000	60	0.247306	0.10039
III	10033354	280000	54	0.157659	0.0359298
III	10043354	290000	62	0.10638	0.0174235
III	10053354	300000	50	0.125949	-0.0010404
III	10063354	310000	50	0.259022	0.0809928
III	10073354	320000	152	0.182801	0.120939
III	10083354	330000	46	0.0936485	-0.00206963
III	10093354	340000	53	0.103719	0.00953737
III	10103354	350000	86	0.163085	0.0790193
III	10113354	360000	103	0.088789	0.0672988
III	10123354	370000	106	0.0932554	0.0744672
III	10133354	380000	73	0.0768654	0.0449354
III	10143354	390000	83	0.0152556	0.0141329
III	10153354	400000	83	0.049757	0.0162485
III	10163354	410000	107	0.0722055	0.0798544
III	10173354	420000	61	0.117276	0.0826232
III	10183354	430000	54	0.256807	0.109603
III	10193354	440000	87	0.587238	0.327815
III	10203354	450000	91	0.374827	0.165221
III	10213354	460000	76	0.66568	0.487494
III	10223354	470000	96	0.4318	0.147198
III	10233354	480000	51	0.180735	0.136141
III	10243354	490000	88	0.468747	0.370755
III	10253354	500000	106	0.519722	0.368749
III	10263354	510000	76	0.403433	0.261386
III	10273354	520000	85	0.434209	0.245446
III	10283354	530000	191	0.238003	0.130954
III	10293354	540000	163	0.175757	0.101024
III	10303354	550000	137	0.204609	0.091954
III	10313354	560000	73	0.287891	0.176075
III	10323354	570000	58	0.285724	0.190535
III	10333354	580000	84	0.383945	0.259285
III	10343354	590000	45	0.253491	0.132778
III	10353354	600000	42	0.280904	0.111538
III	10363354	610000	1107	0.0912166	0.065039
III	10373354	620000	283	0.179067	0.125873
III	10393354	640000	89	0.223467	0.170349
III	10453354	700000	49	0.149105	0.0989591
III	10463354	710000	86	0.121353	0.0826756
III	10473354	720000	64	0.191363	0.0728629
III	10483354	730000	152	0.117454	0.0339406
III	10493354	740000	121	0.230532	0.164057
III	10503354	750000	110	0.351553	0.253341
III	10513354	760000	147	0.431365	0.270497
III	10523354	770000	145	0.409614	0.155609
III	10533354	780000	61	0.723413	0.342658
III	10543354	790000	66	0.491345	0.310933
III	10553354	800000	112	0.408158	0.220007
III	10563354	810000	107	0.588966	0.197933
III	10573354	820000	174	0.443423	0.0928227
III	10583354	830000	98	0.406119	0.0726619
III	10593354	840000	30	0.289788	0.0529217
III	10603354	850000	79	0.217183	0.0572397
III	10613354	860000	97	0.248177	0.0964111
III	10623354	870000	98	0.325115	0.0629861
III	10633354	880000	188	0.351134	0.12115
III	10643354	890000	107	0.382692	0.134049
III	10653354	900000	94	0.215425	0.074555
III	10663354	910000	42	0.455574	0.278481
III	10673354	920000	37	0.394281	0.139058
III	10683354	930000	57	0.278605	0.128956
III	10693354	940000	95	0.494321	0.352322
III	10703354	950000	110	0.384041	0.207533
III	10713354	960000	84	0.519134	0.238007
III	10723354	970000	53	0.374647	0.160068
III	10733354	980000	53	0.482291	0.147195
III	10743354	990000	93	0.444106	0.187276
III	10753354	1000000	47	0.535279	0.213706
III	10763354	1010000	95	0.246311	0.0632142
III	10773354	1020000	37	0.250635	0.0488286
III	10783354	1030000	181	0.226043	0.183003
III	10843354	1090000	9	0.107609	-0.00366784
III	10853354	1100000	93	0.375121	0.1313
III	10863354	1110000	51	0.365134	0.178279
III	10873354	1120000	59	0.201435	0.0804949
III	10883354	1130000	53	0.34514	0.152645
III	10893354	1140000	26	0.395433	0.189155
III	10903354	1150000	40	0.328079	0.18373
III	10913354	1160000	31	0.338368	0.154398
III	10923354	1170000	19	0.234051	0.103168
III	10933354	1180000	30	0.134135	0.0326967
III	10943354	1190000	22	0.390745	0.210357
III	10953354	1200000	21	0.501654	0.223712
III	10963354	1210000	106	0.152423	0.0434157
III	10973354	1220000	37	0.156342	0.0878147
III	10983354	1230000	71	0.130691	0.074953
III	10993354	1240000	73	0.170382	0.0776219
III	11003354	1250000	547	0.0468827	0.0365805
III	11013354	1260000	360	0.0247426	0.0283554
III	11023354	1270000	433	0.0332213	0.0282202
III	11033354	1280000	156	0.0316765	0.0364582
III	11043354	1290000	259	0.0347747	0.0363916
III	11053354	1300000	47	0.191967	0.0311009
III	11063354	1310000	27	0.188258	0.084691
III	11073354	1320000	40	0.327687	0.18811
III	11083354	1330000	27	0.063126	0.0081176
III	11093354	1340000	22	0.282509	0.111141
III	11103354	1350000	60	0.261382	0.153826
III	11113354	1360000	76	0.244232	0.139715
III	11123354	1370000	53	0.336228	0.186948
III	11133354	1380000	53	0.261185	0.162745
III	11143354	1390000	79	0.300526	0.166582
III	11153354	1400000	59	0.31333	0.149322
III	11163354	1410000	132	0.245108	0.130388
III	11173354	1420000	96	0.22845	0.147941
III	11183354	1430000	81	0.240276	0.142414
III	11193354	1440000	59	0.197952	0.0866583
III	11203354	1450000	77	0.450501	0.17991
III	11213354	1460000	103	0.309775	0.102715
III	11223354	1470000	83	0.311182	0.0867413
III	11233354	1480000	83	0.204348	0.0637745
III	11243354	1490000	97	0.317674	0.165125
III	11253354	1500000	120	0.265185	0.143095
III	11263354	1510000	69	0.218566	0.114745
III	11273354	1520000	42	0.450052	0.252863
III	11283354	1530000	95	0.263604	0.210097
III	11293354	1540000	86	0.225251	0.165612
III	11303354	1550000	92	0.479341	0.341642
III	11313354	1560000	71	0.267102	0.132856
III	11323354	1570000	75	0.149872	0.118962
III	11333354	1580000	73	0.114313	0.0665904
III	11343354	1590000	150	0.103386	0.0485566
III	11353354	1600000	35	0.135108	0.0655566
III	11363354	1610000	44	0.305645	0.145865
III	11373354	1620000	38	0.366022	0.22149
III	11383354	1630000	39	0.255709	0.181405
III	11393354	1640000	45	0.374664	0.166056
III	11403354	1650000	30	0.235228	0.0734032
III	11413354	1660000	31	0.273924	0.134681
III	11423354	1670000	34	0.267041	0.106103
III	11433354	1680000	32	0.233537	0.0958884
III	11443354	1690000	34	0.193984	0.0639225
III	11453354	1700000	33	0.14028	0.047338
III	11463354	1710000	56	0.484404	0.260164
III	11473354	1720000	46	0.319817	0.157697
III	11483354	1730000	56	0.321986	0.129423
III	11493354	1740000	69	0.296799	0.151578
III	11503354	1750000	40	0.396619	0.152372
III	11513354	1760000	38	0.502	0.290329
III	11523354	1770000	28	0.176737	0.0517389
III	11533354	1780000	40	0.160525	0.0268225
III	11543354	1790000	30	0.215664	0.0794141
III	11553354	1800000	33	0.258353	0.100472
III	11563354	1810000	38	0.181631	0.0266661
III	11573354	1820000	26	0.200244	0.0658673
III	11583354	1830000	34	0.165356	0.0459164
III	11593354	1840000	44	0.208432	0.0786801
III	11603354	1850000	37	0.315205	0.133347
III	11613354	1860000	48	0.420723	0.134433
III	11623354	1870000	140	0.140855	0.00829831
III	11633354	1880000	369	0.0687523	-0.0189539
III	11643354	1890000	108	0.0779064	0.0611753
III	11653354	1900000	140	0.175002	0.0485751
III	11663354	1910000	58	0.404609	0.140852
III	11673354	1920000	80	0.477178	0.0810481
III	11683354	1930000	86	0.483642	0.131227
III	11693354	1940000	183	0.441347	0.0202993
III	11703354	1950000	51	0.488573	0.241039
III	11713354	1960000	61	0.569088	0.240979
III	11723354	1970000	62	0.834933	0.468188
III	11733354	1980000	69	0.792622	0.358832
III	11743354	1990000	53	0.622924	0.162895
III	11753354	2000000	73	0.556773	0.197743
III	11763354	2010000	135	0.784753	0.460357
III	11773354	2020000	52	0.720845	0.323283
III	11783354	2030000	25	0.568334	0.1648
III	11793354	2040000	53	0.669005	0.266454
III	11803354	2050000	51	0.693844	0.205166
III	11813354	2060000	36	0.714121	0.224363
III	11823354	2070000	47	0.513366	0.198569
III	11833354	2080000	54	0.711982	0.231128
III	11843354	2090000	40	0.177358	0.10905
III	11853354	2100000	40	0.664281	0.245452
III	11863354	2110000	55	0.259047	0.0323123
III	11873354	2120000	37	0.611151	0.136351
III	11883354	2130000	48	0.396298	0.162752
III	11893354	2140000	56	0.361586	0.105067
III	11903354	2150000	41	0.228898	0.0434192
III	11913354	2160000	45	0.357731	0.0944094
III	11923354	2170000	49	0.351003	0.156301
III	11933354	2180000	41	0.335181	0.120708
III	11943354	2190000	52	0.412623	0.19396
III	11953354	2200000	62	0.36423	0.158128
III	11963354	2210000	42	0.245463	0.103549
III	11973354	2220000	37	0.308131	0.118482
III	11983354	2230000	74	0.277762	0.0438498
III	11993354	2240000	61	0.198639	0.0312676
III	12003354	2250000	87	0.25095	0.0233952
III	12013354	2260000	70	0.264354	0.0252639
III	12023354	2270000	72	0.4239	0.0298297
III	12033354	2280000	83	0.510543	0.0503304
III	12043354	2290000	72	0.387167	0.0301329
III	12053354	2300000	104	0.284644	0.0808748
III	12063354	2310000	76	0.473005	0.0500528
III	12073354	2320000	76	0.409041	0.0321835
III	12083354	2330000	73	0.529192	0.045059
III	12093354	2340000	79	0.613435	0.161088
III	12103354	2350000	112	0.703441	0.166294
III	12113354	2360000	94	0.812166	0.476013
III	12123354	2370000	62	0.769579	0.459164
III	12133354	2380000	39	0.699538	0.316702
III	12143354	2390000	593	0.120553	0.0896939
III	12153354	2400000	312	0.170959	0.114655
III	12163354	2410000	371	0.11525	0.0797698
III	12173354	2420000	60	0.235914	0.126723
III	12183354	2430000	111	0.216461	0.0736352
III	12193354	2440000	49	0.351208	0.244457
III	12203354	2450000	52	0.377341	0.214786
III	12213354	2460000	51	0.247979	0.0395038
III	12223354	2470000	74	0.449959	0.22979
III	12233354	2480000	47	0.495542	0.185397
III	12243354	2490000	30	0.655184	0.382324
III	12253354	2500000	41	0.655223	0.311574
III	12263354	2510000	29	0.514152	0.290721
III	12273354	2520000	36	0.417824	0.146992
III	12283354	2530000	31	0.357562	0.142045
III	12293354	2540000	36	0.463482	0.231339
III	12303354	2550000	31	0.54949	0.269409
III	12313354	2560000	38	0.474261	0.183825
III	12323354	2570000	43	0.506417	0.263987
III	12333354	2580000	37	0.306341	0.129786
III	12343354	2590000	84	0.369508	0.0994832
III	12353354	2600000	20	0.651483	0.295653
III	12363354	2610000	37	0.470487	0.137415
III	12373354	2620000	52	0.545664	0.242106
III	12383354	2630000	73	0.391954	0.0788599
III	12393354	2640000	29	0.720324	0.330564
III	12403354	2650000	25	0.644591	0.318082
III	12413354	2660000	45	0.569063	0.188796
III	12423354	2670000	45	0.695548	0.353226
III	12433354	2680000	31	0.408689	0.21936
III	12443354	2690000	38	0.601499	0.299761
III	12453354	2700000	28	0.531681	0.243393
III	12463354	2710000	25	0.687054	0.400366
III	12473354	2720000	31	0.654535	0.345868
III	12483354	2730000	55	0.430182	0.184324
III	12493354	2740000	34	0.517359	0.23606
III	12503354	2750000	33	0.581982	0.23291
III	12513354	2760000	33	0.450438	0.133768
III	12523354	2770000	27	0.560489	0.284511
III	12533354	2780000	28	0.603328	0.305873
III	12543354	2790000	53	0.567005	0.149434
III	12553354	2800000	41	0.607233	0.223912
III	12563354	2810000	31	0.431393	0.146956
III	12573354	2820000	36	0.542925	0.20894
III	12583354	2830000	45	0.492924	0.185271
III	12593354	2840000	48	0.689293	0.256092
III	12603354	2850000	50	0.697605	0.317046
III	12613354	2860000	93	0.643596	0.357889
III	12623354	2870000	61	0.708302	0.434317
III	12633354	2880000	59	0.591822	0.359439
III	12643354	2890000	67	0.702016	0.424343
III	12653354	2900000	62	0.537991	0.344686
III	12663354	2910000	83	0.486184	0.326158
III	12673354	2920000	84	0.474485	0.349572
III	12683354	2930000	98	0.500299	0.341808
III	12693354	2940000	77	0.534685	0.396193
III	12703354	2950000	80	0.438401	0.328154
III	12713354	2960000	115	0.348537	0.302518
III	12723354	2970000	92	0.438907	0.339498
III	12733354	2980000	83	0.5522	0.372939
III	12743354	2990000	95	0.521396	0.345756
III	12753354	3000000	70	0.435038	0.296305
III	12763354	3010000	63	0.23991	0.265961
III	12773354	3020000	79	0.312811	0.302277
III	12783354	3030000	126	0.369183	0.341847
III	12793354	3040000	134	0.223309	0.201462
III	12803354	3050000	41	0.552676	0.178996
III	12813354	3060000	41	0.25507	0.0799196
III	12823354	3070000	43	0.0354044	-0.0109232
III	12833354	3080000	49	0.149815	0.0144436
III	12843354	3090000	68	0.173025	0.114066
III	12853354	3100000	59	0.262	0.170742
III	12863354	3110000	99	0.217017	0.187952
III	12873354	3120000	82	0.300427	0.125333
III	12883354	3130000	130	0.139225	0.00986825
III	12893354	3140000	71	0.0452809	0.00818207
III	12903354	3150000	85	0.17431	0.00634816
III	12913354	3160000	55	0.245973	0.116054
III	12923354	3170000	77	0.192076	0.18997
III	12933354	3180000	37	0.428263	0.176987
III	12943354	3190000	91	0.387694	0.280103
III	12953354	3200000	48	0.408788	0.127939
III	12963354	3210000	29	0.31002	0.107878
III	12973354	3220000	46	0.516766	0.205777
III	12983354	3230000	49	0.335181	0.129258
III	12993354	3240000	64	0.222119	0.107004
III	13003354	3250000	51	0.210471	0.0979575
III	13013354	3260000	46	0.215764	0.130035
III	13023354	3270000	45	0.228995	0.0777411
III	13033354	3280000	32	0.251647	0.0873753
III	13043354	3290000	31	0.164199	0.0484356
III	13053354	3300000	39	0.211548	0.0610764
III	13063354	3310000	61	0.181345	0.0522008
III	13073354	3320000	79	0.301015	0.0497241
III	13083354	3330000	56	0.285068	0.0090375
III	13093354	3340000	78	0.280898	0.00977041
III	13103354	3350000	79	0.16556	0.0274571
III	13113354	3360000	70	0.110968	0.00776538
III	13123354	3370000	104	0.285942	0.0417102
III	13133354	3380000	92	0.308196	0.0465724
III	13143354	3390000	87	0.228229	0.00947637
III	13153354	3400000	85	0.17819	0.0434671
III	13163354	3410000	53	0.256652	0.0308015
III	13173354	3420000	63	0.121894	-0.0184264
III	13183354	3430000	63	0.150297	0.0175247
III	13193354	3440000	60	0.296568	0.00698425
III	13203354	3450000	57	0.0977037	-0.0117418
III	13213354	3460000	75	0.286328	0.0254608
III	13223354	3470000	55	0.21954	-0.00386279
III	13233354	3480000	77	0.178302	-0.00153887
III	13243354	3490000	97	0.102219	-0.000622623
III	13253354	3500000	70	0.153723	0.00293438
III	13263354	3510000	87	0.192274	0.00288943
III	13273354	3520000	52	0.16579	0.0416909
III	13283354	3530000	75	0.21822	0.0483012
III	13293354	3540000	76	0.284891	0.0470884
III	13303354	3550000	83	0.204472	0.0165396
III	13313354	3560000	83	0.243333	0.0241898
III	13323354	3570000	78	0.128663	0.0596498
III	13333354	3580000	120	0.21801	0.179564
III	13343354	3590000	160	0.150132	0.158015
III	13353354	3600000	136	0.169437	0.0118067
III	13363354	3610000	130	0.133653	0.0163384
III	13373354	3620000	120	0.120075	0.0368937
III	13383354	3630000	120	0.141184	0.0812219
III	13393354	3640000	78	0.310008	0.103657
III	13403354	3650000	47	0.185716	0.0785613
III	13413354	3660000	50	0.19882	0.0792538
III	13423354	3670000	65	0.20963	0.0724344
III	13433354	3680000	42	0.193979	0.0700446
III	13443354	3690000	68	0.0939114	0.0622484
III	13453354	3700000	51	0.145176	0.0227707
III	13463354	3710000	56	0.203065	0.06047
III	13473354	3720000	23	0.18913	0.0239853
III	13483354	3730000	35	0.215481	0.0739462
III	13493354	3740000	26	0.11052	0.072311
III	13503354	3750000	42	0.523692	0.14486
III	13513354	3760000	52	0.545722	0.233307
III	13523354	3770000	41	0.6405	0.25592
III	13533354	3780000	51	0.42826	0.121011
III	13543354	3790000	43	0.30637	0.134465
III	13553354	3800000	52	0.338723	0.169718
III	13563354	3810000	38	0.376913	0.136121
III	13573354	3820000	24	0.137806	0.0457793
III	13583354	3830000	63	0.548121	0.25096
III	13593354	3840000	41	0.578523	0.211008
III	13603354	3850000	40	0.665227	0.318311
III	13613354	3860000	107	0.478099	0.14611
III	13623354	3870000	40	0.685472	0.190209
III	13633354	3880000	42	0.501891	0.138771
III	13643354	3890000	25	0.57638	0.235214
III	13653354	3900000	64	0.488448	0.257326
III	13663354	3910000	65	0.466349	0.199822
III	13673354	3920000	84	0.521018	0.236648
III	13683354	3930000	65	0.508234	0.250312
III	13693354	3940000	285	0.361381	0.217066
III	13703354	3950000	77	0.585132	0.222013
III	13713354	3960000	77	0.410647	0.0940483
III	13723354	3970000	86	0.600799	0.0892594
III	13733354	3980000	109	0.663318	0.156543
III	13743354	3990000	149	0.572183	0.330021
III	13753354	4000000	58	0.362728	0.251575
III	13763354	4010000	139	0.504312	0.233673
III	13773354	4020000	86	0.569879	0.161644
III	13783354	4030000	227	0.325927	0.141921
III	13793354	4040000	303	0.344426	0.104309
III	13803354	4050000	1602	0.137733	0.0926165
III	13813354	4060000	200	0.137094	0.0578684
III	13823354	4070000	36	0.414004	0.256999
IV	13842522	10000	261	0.112051	0.0723662
IV	13852522	20000	1014	0.116598	0.0662245
IV	13862522	30000	275	0.0901243	0.0459893
IV	13872522	40000	123	0.16496	0.0243715
IV	13882522	50000	91	0.159491	0.0480707
IV	13892522	60000	65	0.539465	0.198523
IV	13902522	70000	114	0.535827	0.245556
IV	13912522	80000	95	0.533698	0.225808
IV	13922522	90000	108	0.547297	0.258818
IV	13932522	100000	156	0.514976	0.308074
IV	13942522	110000	143	0.415388	0.206804
IV	13952522	120000	119	0.220704	0.0419705
IV	13962522	130000	114	0.0748942	-6.77E-05
IV	13972522	140000	491	0.249354	0.0741046
IV	13982522	150000	741	0.174278	0.125468
IV	13992522	160000	310	0.151445	0.0749998
IV	14002522	170000	84	0.221983	0.0360536
IV	14012522	180000	324	0.135888	0.0293214
IV	14022522	190000	115	0.503268	0.268092
IV	14032522	200000	110	0.366618	0.152546
IV	14042522	210000	105	0.338759	0.160742
IV	14052522	220000	40	0.202903	0.0858962
IV	14072522	240000	109	0.503686	0.267642
IV	14082522	250000	69	0.52264	0.137232
IV	14092522	260000	54	0.17485	0.0269526
IV	14102522	270000	56	0.212369	0.072476
IV	14112522	280000	88	0.564814	0.318616
IV	14122522	290000	104	0.661585	0.439997
IV	14132522	300000	174	0.330993	0.0891796
IV	14142522	310000	71	0.16597	0.0872619
IV	14152522	320000	113	0.174082	0.0365785
IV	14162522	330000	94	0.148479	0.0433028
IV	14172522	340000	81	0.417104	0.240283
IV	14182522	350000	94	0.573551	0.234978
IV	14192522	360000	79	0.525811	0.322739
IV	14202522	370000	65	0.641719	0.292014
IV	14212522	380000	93	0.352258	0.133119
IV	14222522	390000	117	0.0780656	0.0555254
IV	14232522	400000	102	0.0225922	0.0318263
IV	14242522	410000	14	0.0216723	0.0374545
IV	14252522	420000	40	-0.0382781	-0.0283452
IV	14262522	430000	2	0.0197298	0.0203888
IV	14272522	440000	6	0.0247498	0.00879686
IV	14282522	450000	1	0.136323	0.136323
IV	14552522	720000	170	-0.00475138	-0.00378502
IV	14562522	730000	59	0.0157604	-0.015907
IV	14572522	740000	261	0.039993	0.0133386
IV	14582522	750000	128	-0.00751787	-0.00591975
IV	14592522	760000	130	0.0826627	0.0622719
IV	14602522	770000	81	0.0766215	0.00471562
IV	14612522	780000	119	0.19956	0.0420949
IV	14622522	790000	120	0.103208	0.0457479
IV	14632522	800000	202	0.193338	0.0509431
IV	14642522	810000	89	0.363367	0.160317
IV	14652522	820000	80	0.337722	0.184522
IV	14662522	830000	89	0.362623	0.19884
IV	14672522	840000	70	0.382379	0.199516
IV	14682522	850000	69	0.280434	0.162006
IV	14692522	860000	67	0.322852	0.167223
IV	14702522	870000	73	0.370327	0.17176
IV	14712522	880000	78	0.515602	0.287661
IV	14722522	890000	71	0.39783	0.257953
IV	14732522	900000	69	0.311833	0.251727
IV	14742522	910000	84	0.32943	0.208769
IV	14752522	920000	91	0.440226	0.221372
IV	14762522	930000	139	0.358492	0.0961388
IV	14772522	940000	103	0.433953	0.232127
IV	14782522	950000	70	0.440317	0.269223
IV	14792522	960000	26	0.338892	0.133355
IV	14802522	970000	51	0.509337	0.322091
IV	14812522	980000	99	0.687378	0.339601
IV	14822522	990000	76	0.501258	0.176115
IV	14832522	1000000	64	0.573866	0.2339
IV	14842522	1010000	87	0.719106	0.380468
IV	14852522	1020000	52	0.634343	0.24017
IV	14862522	1030000	46	0.631354	0.213655
IV	14872522	1040000	50	0.29085	0.16608
IV	14882522	1050000	35	0.761996	0.342651
IV	14892522	1060000	29	0.527973	0.128785
IV	14902522	1070000	30	0.634652	0.271799
IV	14912522	1080000	25	0.553163	0.140796
IV	14922522	1090000	21	0.716139	0.397551
IV	14932522	1100000	26	0.702568	0.227018
IV	14942522	1110000	44	0.454777	0.125902
IV	14952522	1120000	37	0.703877	0.316027
IV	14962522	1130000	34	0.712289	0.261651
IV	14972522	1140000	46	0.662973	0.315644
IV	14982522	1150000	33	0.580299	0.155525
IV	14992522	1160000	28	0.837693	0.361356
IV	15002522	1170000	40	0.6913	0.280074
IV	15012522	1180000	31	0.793598	0.32734
IV	15022522	1190000	41	0.709169	0.343612
IV	15032522	1200000	49	0.601569	0.255054
IV	15042522	1210000	33	0.645047	0.282402
IV	15052522	1220000	30	0.616202	0.296553
IV	15062522	1230000	59	0.688059	0.349741
IV	15072522	1240000	27	0.857348	0.545832
IV	15082522	1250000	42	0.811791	0.316868
IV	15092522	1260000	33	0.343596	0.135211
IV	15102522	1270000	32	0.543274	0.196742
IV	15112522	1280000	26	0.778305	0.442542
IV	15122522	1290000	34	0.725093	0.30626
IV	15132522	1300000	33	0.701073	0.31797
IV	15142522	1310000	29	0.719719	0.361376
IV	15152522	1320000	27	0.558774	0.179629
IV	15162522	1330000	35	0.539408	0.204229
IV	15172522	1340000	34	0.526013	0.221844
IV	15182522	1350000	21	0.645744	0.135202
IV	15192522	1360000	27	0.665886	0.252096
IV	15202522	1370000	1107	0.106116	0.0613509
IV	15212522	1380000	159	0.0604961	0.0517032
IV	15292522	1460000	416	0.100968	0.0607885
IV	15302522	1470000	1555	0.140056	0.0922599
IV	15312522	1480000	1472	0.128381	0.0807917
IV	15322522	1490000	775	0.179876	0.109584
IV	15332522	1500000	32	0.574989	0.160961
IV	15342522	1510000	41	0.75178	0.209095
IV	15352522	1520000	33	0.753417	0.29705
IV	15362522	1530000	32	0.73967	0.17865
IV	15372522	1540000	39	0.794995	0.324012
IV	15382522	1550000	47	0.770857	0.230684
IV	15392522	1560000	36	0.836057	0.395607
IV	15402522	1570000	48	0.842402	0.381292
IV	15412522	1580000	36	0.747172	0.280193
IV	15422522	1590000	45	0.831768	0.378023
IV	15432522	1600000	51	0.460242	0.168254
IV	15442522	1610000	40	0.445641	0.145134
IV	15452522	1620000	38	0.712062	0.372324
IV	15462522	1630000	31	0.639806	0.322082
IV	15472522	1640000	46	0.646747	0.285942
IV	15482522	1650000	113	0.234407	0.0895239
IV	15492522	1660000	43	0.445888	0.115409
IV	15502522	1670000	33	0.570942	0.211914
IV	15512522	1680000	53	0.515717	0.109718
IV	15522522	1690000	37	0.325096	0.123573
IV	15532522	1700000	41	0.283818	0.120386
IV	15542522	1710000	41	0.221178	0.0846017
IV	15552522	1720000	42	0.434485	0.1225
IV	15562522	1730000	69	0.534474	0.160756
IV	15572522	1740000	25	0.381418	0.181002
IV	15582522	1750000	21	0.231112	0.048381
IV	15592522	1760000	42	0.445516	0.120288
IV	15602522	1770000	26	0.40916	0.134886
IV	15612522	1780000	38	0.403101	0.142286
IV	15622522	1790000	49	0.363268	0.123931
IV	15632522	1800000	52	0.272221	0.137466
IV	15642522	1810000	50	0.177343	0.0668856
IV	15652522	1820000	52	0.241672	0.0954062
IV	15662522	1830000	35	0.482183	0.138388
IV	15672522	1840000	49	0.397329	0.134052
IV	15682522	1850000	42	0.450808	0.211407
IV	15692522	1860000	31	0.181626	0.0340025
IV	15702522	1870000	32	0.531215	0.189008
IV	15712522	1880000	29	0.714466	0.344495
IV	15722522	1890000	56	0.641183	0.267355
IV	15732522	1900000	90	0.805724	0.616938
IV	15742522	1910000	76	0.807147	0.578449
IV	15752522	1920000	68	0.79245	0.59731
IV	15762522	1930000	81	0.731838	0.502474
IV	15772522	1940000	82	0.398867	0.269061
IV	15782522	1950000	93	0.426019	0.300957
IV	15792522	1960000	60	0.446983	0.323375
IV	15802522	1970000	67	0.328506	0.25659
IV	15812522	1980000	74	0.788992	0.614323
IV	15822522	1990000	77	0.82588	0.541374
IV	15832522	2000000	78	0.471447	0.234456
IV	15842522	2010000	86	0.283089	0.1683
IV	15852522	2020000	57	0.130253	0.115756
IV	15862522	2030000	81	0.110636	0.0362822
IV	15872522	2040000	70	0.398525	0.113055
IV	15882522	2050000	41	0.555526	0.21507
IV	15892522	2060000	45	0.686952	0.213404
IV	15902522	2070000	30	0.528044	0.283704
IV	15912522	2080000	42	0.528084	0.245063
IV	15922522	2090000	35	0.586339	0.215454
IV	15932522	2100000	32	0.509072	0.19538
IV	15942522	2110000	34	0.69756	0.289381
IV	15952522	2120000	58	0.573084	0.330105
IV	15962522	2130000	47	0.627136	0.330497
IV	15972522	2140000	79	0.37486	0.197131
IV	15982522	2150000	39	0.577871	0.224823
IV	15992522	2160000	28	0.537098	0.192802
IV	16002522	2170000	42	0.370449	0.15195
IV	16012522	2180000	44	0.282973	0.115062
IV	16022522	2190000	41	0.238597	0.125909
IV	16032522	2200000	23	0.422358	0.178866
IV	16042522	2210000	33	0.377848	0.127373
IV	16052522	2220000	38	0.56755	0.238955
IV	16062522	2230000	58	0.419191	0.11174
IV	16072522	2240000	49	0.586507	0.255577
IV	16082522	2250000	57	0.55362	0.270661
IV	16092522	2260000	72	0.688386	0.355816
IV	16102522	2270000	40	0.624992	0.26583
IV	16112522	2280000	40	0.554306	0.195243
IV	16122522	2290000	65	0.451243	0.147829
IV	16132522	2300000	36	0.521468	0.231809
IV	16142522	2310000	44	0.622453	0.256783
IV	16152522	2320000	38	0.38444	0.11908
IV	16162522	2330000	41	0.594728	0.275517
IV	16172522	2340000	44	0.665088	0.31093
IV	16182522	2350000	68	0.810097	0.576988
IV	16192522	2360000	51	0.815379	0.580148
IV	16202522	2370000	68	0.795736	0.434114
IV	16212522	2380000	85	0.491964	0.16637
IV	16222522	2390000	45	0.538926	0.199353
IV	16232522	2400000	53	0.375488	0.131034
IV	16242522	2410000	66	0.576763	0.242343
IV	16252522	2420000	97	0.372923	0.143087
IV	16262522	2430000	255	0.300771	0.088864
IV	16272522	2440000	148	0.361006	0.191277
IV	16282522	2450000	81	0.678864	0.396384
IV	16292522	2460000	63	0.563986	0.2298
IV	16302522	2470000	112	0.379435	0.0877803
IV	16312522	2480000	60	0.469591	0.182835
IV	16322522	2490000	87	0.441309	0.142436
IV	16332522	2500000	83	0.507885	0.199056
IV	16342522	2510000	118	0.294543	0.107791
IV	16352522	2520000	64	0.426928	0.158964
IV	16362522	2530000	87	0.530783	0.216772
IV	16372522	2540000	66	0.363381	0.165288
IV	16382522	2550000	86	0.540407	0.23628
IV	16392522	2560000	35	0.778565	0.273159
IV	16402522	2570000	31	0.776245	0.394878
IV	16412522	2580000	39	0.716078	0.264974
IV	16422522	2590000	54	0.750148	0.249976
IV	16432522	2600000	35	0.725076	0.273941
IV	16442522	2610000	64	0.912438	0.489426
IV	16452522	2620000	63	0.958608	0.716221
IV	16462522	2630000	261	0.245314	0.0959234
IV	16472522	2640000	253	0.268438	0.127557
IV	16482522	2650000	50	0.778991	0.283458
IV	16492522	2660000	36	0.546722	0.121723
IV	16502522	2670000	29	0.382931	0.102206
IV	16512522	2680000	66	0.576636	0.13204
IV	16522522	2690000	50	0.625096	0.194927
IV	16532522	2700000	36	0.579049	0.162135
IV	16542522	2710000	40	0.653404	0.229017
IV	16552522	2720000	53	0.704072	0.254421
IV	16562522	2730000	39	0.764824	0.317816
IV	16572522	2740000	39	0.690105	0.269446
IV	16582522	2750000	34	0.817059	0.264121
IV	16592522	2760000	33	0.69439	0.324507
IV	16602522	2770000	54	0.49895	0.224588
IV	16612522	2780000	43	0.677753	0.339441
IV	16622522	2790000	39	0.770256	0.422632
IV	16632522	2800000	35	0.676705	0.396475
IV	16642522	2810000	40	0.736692	0.25113
IV	16652522	2820000	35	0.593964	0.179235
IV	16662522	2830000	76	0.545207	0.100951
IV	16672522	2840000	41	0.764895	0.33236
IV	16682522	2850000	76	0.699934	0.235736
IV	16692522	2860000	24	0.663535	0.220665
IV	16702522	2870000	40	0.546508	0.14796
IV	16712522	2880000	30	0.669243	0.275245
IV	16722522	2890000	31	0.568778	0.193778
IV	16732522	2900000	40	0.691608	0.320931
IV	16742522	2910000	37	0.442755	0.0832469
IV	16752522	2920000	38	0.683246	0.198916
IV	16762522	2930000	42	0.674803	0.237095
IV	16772522	2940000	23	0.669299	0.23814
IV	16782522	2950000	38	0.580985	0.219629
IV	16792522	2960000	28	0.787332	0.289038
IV	16802522	2970000	28	0.690595	0.271511
IV	16812522	2980000	29	0.60723	0.135565
IV	16822522	2990000	35	0.537466	0.149042
IV	16832522	3000000	28	0.573591	0.132784
IV	16842522	3010000	42	0.396592	0.183256
IV	16852522	3020000	94	0.157999	0.142908
IV	16862522	3030000	77	0.136586	0.117608
IV	16872522	3040000	31	0.0998754	0.0527449
IV	16882522	3050000	58	0.02558	0.0254645
IV	16892522	3060000	56	0.0406162	0.037183
IV	16902522	3070000	58	0.00531802	-0.00882382
IV	16912522	3080000	75	0.034673	0.0202107
IV	16922522	3090000	50	0.00377469	0.000389971
IV	16932522	3100000	47	0.0569277	0.0303863
IV	16942522	3110000	55	0.184082	0.0619701
IV	16952522	3120000	32	0.199586	0.118465
IV	16962522	3130000	40	0.0913509	0.0705817
IV	16972522	3140000	39	0.0908272	0.0925191
IV	16982522	3150000	36	0.0335353	0.0850027
IV	16992522	3160000	37	0.181304	0.145019
IV	17002522	3170000	43	0.0991593	0.0824974
IV	17012522	3180000	41	0.111793	0.119064
IV	17022522	3190000	36	0.2978	0.140724
IV	17032522	3200000	43	0.24012	0.12225
IV	17042522	3210000	34	0.210697	0.159417
IV	17052522	3220000	42	0.0379652	0.0440361
IV	17062522	3230000	63	0.024301	0.0238032
IV	17072522	3240000	64	0.111257	0.0186721
IV	17082522	3250000	32	0.0982771	0.0661554
IV	17092522	3260000	54	0.0773339	0.0424578
IV	17102522	3270000	58	0.296986	0.143212
IV	17112522	3280000	105	0.109369	0.0186275
IV	17122522	3290000	89	0.125843	0.0272984
IV	17132522	3300000	78	0.194321	0.0230891
IV	17142522	3310000	82	0.12908	0.0128284
IV	17152522	3320000	80	0.166844	0.0285243
IV	17162522	3330000	79	0.218501	0.0404157
IV	17172522	3340000	91	0.143139	0.00370011
IV	17182522	3350000	86	0.141211	0.00202112
IV	17192522	3360000	91	0.132815	0.0116179
IV	17202522	3370000	71	0.166169	0.014839
IV	17212522	3380000	84	0.138709	0.0185406
IV	17222522	3390000	91	0.134956	0.0534366
IV	17232522	3400000	71	0.188999	0.00620256
IV	17242522	3410000	99	0.0547984	-0.00994544
IV	17252522	3420000	82	0.0948803	0.013828
IV	17262522	3430000	96	0.228976	0.035367
IV	17272522	3440000	83	0.173296	0.0366854
IV	17282522	3450000	46	0.183105	0.00543733
IV	17292522	3460000	69	0.215487	0.0181743
IV	17302522	3470000	125	0.0810503	0.00533225
IV	17312522	3480000	71	0.22102	0.0345637
IV	17322522	3490000	66	0.140249	-0.000940531
IV	17332522	3500000	68	0.228876	0.037362
IV	17342522	3510000	101	0.342585	0.0242549
IV	17352522	3520000	82	0.350313	0.0581419
IV	17362522	3530000	63	0.344646	0.00985315
IV	17372522	3540000	76	0.415821	0.148964
IV	17382522	3550000	53	0.336755	0.23809
IV	17392522	3560000	75	0.45677	0.244447
IV	17402522	3570000	67	0.293818	0.127011
IV	17412522	3580000	65	0.235186	0.16671
IV	17422522	3590000	69	0.323788	0.0705214
IV	17432522	3600000	69	0.399828	0.0840422
IV	17442522	3610000	93	0.258128	0.0886663
IV	17452522	3620000	89	0.155398	0.0550802
IV	17462522	3630000	113	0.143065	0.013104
IV	17472522	3640000	122	0.175337	0.0893418
IV	17482522	3650000	155	0.0904474	0.0399667
IV	17492522	3660000	97	0.344492	0.162009
IV	17502522	3670000	5	0.124314	0.0607331
IV	17512522	3680000	5	-0.0406561	-0.0343327
IV	17532522	3700000	5	0.487396	0.286554
IV	17542522	3710000	1	0.913599	0.913599
IV	17562522	3730000	4	0.222161	0.191948
IV	17572522	3740000	2	-0.0354712	-0.0319261
IV	17582522	3750000	1052	0.0777031	0.0522487
IV	17592522	3760000	1280	0.126772	0.0701458
IV	17602522	3770000	726	0.141678	0.0579076
IV	17612522	3780000	45	0.108967	0.079693
IV	17622522	3790000	41	0.150489	0.105231
IV	17632522	3800000	124	0.157192	0.10766
IV	17652522	3820000	72	0.112226	0.000780366
IV	17662522	3830000	104	0.308923	0.160632
IV	17672522	3840000	75	0.225112	0.0939696
IV	17682522	3850000	89	0.489949	0.17546
IV	17692522	3860000	92	0.41401	0.235416
IV	17702522	3870000	81	0.411368	0.183301
IV	17712522	3880000	99	0.358202	0.243238
IV	17722522	3890000	154	0.75868	0.50335
IV	17732522	3900000	186	0.755061	0.376795
IV	17742522	3910000	77	0.530964	0.24597
IV	17752522	3920000	58	0.196484	0.105734
IV	17762522	3930000	25	0.122277	0.0482663
V	17789747	30000	77	0.136101	0.0773896
V	17849747	90000	158	0.0707234	0.04407
V	17859747	100000	193	0.0336951	0.0238067
V	17869747	110000	59	0.0636794	0.0508786
V	17879747	120000	141	0.060581	0.0410658
V	17889747	130000	148	0.0771213	0.0385274
V	17899747	140000	279	0.26875	0.154998
V	17909747	150000	123	0.00544311	0.00890732
V	17919747	160000	164	0.187207	0.129763
V	17929747	170000	186	0.256873	0.155832
V	17939747	180000	145	0.262273	0.126144
V	17949747	190000	296	0.450406	0.281469
V	17959747	200000	84	0.70947	0.452094
V	17969747	210000	65	0.458726	0.195817
V	17979747	220000	66	0.689682	0.389719
V	17989747	230000	118	0.544306	0.249652
V	17999747	240000	154	0.373213	0.191513
V	18009747	250000	130	0.355186	0.143808
V	18019747	260000	75	0.33924	0.153223
V	18029747	270000	99	0.217616	0.103577
V	18039747	280000	108	0.241391	0.106816
V	18049747	290000	66	0.416877	0.225891
V	18059747	300000	69	0.415783	0.19552
V	18069747	310000	122	0.309146	0.142057
V	18079747	320000	87	0.219745	0.11357
V	18089747	330000	75	0.460313	0.226952
V	18099747	340000	119	0.58611	0.435985
V	18109747	350000	101	0.586818	0.456374
V	18119747	360000	91	0.622696	0.342551
V	18129747	370000	212	0.479309	0.346854
V	18139747	380000	111	0.452198	0.325035
V	18149747	390000	50	0.518363	0.1845
V	18159747	400000	88	0.319831	0.167926
V	18169747	410000	78	0.597223	0.344335
V	18179747	420000	81	0.422587	0.167283
V	18189747	430000	58	0.319491	0.0855407
V	18199747	440000	47	0.245513	0.0822285
V	18209747	450000	49	0.134177	0.0471322
V	18219747	460000	28	0.0751566	0.052621
V	18229747	470000	30	0.152674	0.0646466
V	18239747	480000	36	0.138168	0.038607
V	18249747	490000	88	0.0248587	0.00883166
V	18259747	500000	75	0.220133	0.132851
V	18269747	510000	70	0.255862	0.150096
V	18279747	520000	56	0.383576	0.16614
V	18289747	530000	46	0.301954	0.062523
V	18299747	540000	41	0.519029	0.18406
V	18309747	550000	47	0.609308	0.293588
V	18319747	560000	58	0.572996	0.252314
V	18329747	570000	49	0.411695	0.200637
V	18339747	580000	89	0.240567	0.13343
V	18349747	590000	98	0.420762	0.2407
V	18359747	600000	35	0.617745	0.303604
V	18369747	610000	38	0.592641	0.188989
V	18379747	620000	40	0.710591	0.313564
V	18389747	630000	37	0.724634	0.231861
V	18399747	640000	34	0.6494	0.25406
V	18409747	650000	39	0.483086	0.226632
V	18419747	660000	47	0.600035	0.23953
V	18429747	670000	26	0.508097	0.178798
V	18439747	680000	36	0.664901	0.250422
V	18449747	690000	35	0.375213	0.134699
V	18459747	700000	37	0.713089	0.204274
V	18469747	710000	46	0.500991	0.209252
V	18479747	720000	42	0.502457	0.236989
V	18489747	730000	45	0.535554	0.183153
V	18499747	740000	47	0.591373	0.232823
V	18509747	750000	55	0.594103	0.37266
V	18519747	760000	54	0.739863	0.458052
V	18529747	770000	72	0.416568	0.286003
V	18539747	780000	92	0.319672	0.240513
V	18549747	790000	92	0.408982	0.269269
V	18559747	800000	63	0.214938	0.114707
V	18569747	810000	67	0.461671	0.256694
V	18579747	820000	69	0.352201	0.130163
V	18589747	830000	60	0.370802	0.163608
V	18599747	840000	46	0.300579	0.234859
V	18609747	850000	44	0.311472	0.194066
V	18619747	860000	53	0.400295	0.205159
V	18629747	870000	47	0.13519	0.0557748
V	18639747	880000	45	0.136482	0.0922087
V	18649747	890000	58	0.235444	0.14858
V	18659747	900000	33	0.484432	0.23505
V	18669747	910000	47	0.405917	0.154468
V	18679747	920000	34	0.316651	0.173149
V	18689747	930000	39	0.377568	0.133914
V	18699747	940000	46	0.288751	0.184152
V	18709747	950000	36	0.133069	0.0898661
V	18719747	960000	39	0.286412	0.173846
V	18729747	970000	33	0.252171	0.103216
V	18739747	980000	38	0.166725	0.0733854
V	18749747	990000	40	0.22181	0.116424
V	18759747	1000000	60	0.180332	0.0845576
V	18769747	1010000	48	0.179996	0.066371
V	18779747	1020000	49	0.350782	0.188842
V	18789747	1030000	45	0.140469	0.0443823
V	18799747	1040000	32	0.145445	0.0579215
V	18809747	1050000	41	0.157875	0.0642316
V	18819747	1060000	41	0.20841	0.080024
V	18829747	1070000	32	0.487046	0.340648
V	18839747	1080000	41	0.413146	0.190153
V	18849747	1090000	28	0.298713	0.0810087
V	18859747	1100000	31	0.399856	0.176095
V	18869747	1110000	38	0.422259	0.277568
V	18879747	1120000	30	0.316601	0.119331
V	18889747	1130000	27	0.397253	0.208064
V	18899747	1140000	28	0.152571	0.0714885
V	18909747	1150000	31	0.285789	0.145474
V	18919747	1160000	34	0.258155	0.120069
V	18929747	1170000	29	0.318853	0.16004
V	18939747	1180000	78	0.186383	0.0876675
V	18949747	1190000	32	0.283667	0.155398
V	18959747	1200000	45	0.374222	0.19884
V	18969747	1210000	107	0.0373044	0.0335721
V	19029747	1270000	80	0.133847	0.0736534
V	19039747	1280000	21	0.38756	0.144437
V	19049747	1290000	32	0.408052	0.169059
V	19059747	1300000	29	0.24415	0.0907717
V	19069747	1310000	29	0.383977	0.105485
V	19079747	1320000	36	0.467479	0.167399
V	19089747	1330000	26	0.157502	0.0585269
V	19099747	1340000	25	0.359749	0.123351
V	19109747	1350000	30	0.365735	0.170429
V	19119747	1360000	37	0.385405	0.176867
V	19129747	1370000	64	0.446622	0.131289
V	19139747	1380000	35	0.454121	0.208672
V	19149747	1390000	29	0.402634	0.193949
V	19159747	1400000	25	0.469598	0.260349
V	19169747	1410000	37	0.147321	0.056244
V	19179747	1420000	44	0.452376	0.235862
V	19189747	1430000	37	0.451903	0.216795
V	19199747	1440000	64	0.377013	0.142458
V	19209747	1450000	85	0.690915	0.48972
V	19219747	1460000	53	0.640792	0.478074
V	19229747	1470000	29	0.377008	0.170067
V	19239747	1480000	114	0.102686	0.0594292
V	19249747	1490000	36	0.484812	0.258382
V	19259747	1500000	64	0.239764	0.175594
V	19269747	1510000	41	0.172723	0.0798619
V	19279747	1520000	33	0.136524	0.0258451
V	19289747	1530000	38	0.488683	0.12331
V	19299747	1540000	46	0.427286	0.210006
V	19309747	1550000	36	0.354231	0.127965
V	19319747	1560000	36	0.461601	0.192691
V	19329747	1570000	96	0.273733	0.085252
V	19339747	1580000	64	0.473737	0.165606
V	19349747	1590000	48	0.340592	0.114044
V	19359747	1600000	29	0.297574	0.147071
V	19369747	1610000	50	0.403754	0.198754
V	19379747	1620000	41	0.62484	0.366643
V	19389747	1630000	47	0.421521	0.216338
V	19399747	1640000	66	0.417066	0.153563
V	19409747	1650000	37	0.423564	0.206749
V	19419747	1660000	60	0.274986	0.182238
V	19429747	1670000	42	0.502263	0.302674
V	19439747	1680000	113	0.366435	0.198899
V	19449747	1690000	91	0.441986	0.272972
V	19459747	1700000	83	0.336549	0.146181
V	19469747	1710000	67	0.388674	0.216331
V	19479747	1720000	49	0.550489	0.195008
V	19489747	1730000	73	0.4425	0.142428
V	19499747	1740000	42	0.520909	0.184653
V	19509747	1750000	25	0.597362	0.178889
V	19519747	1760000	38	0.792481	0.443926
V	19529747	1770000	132	0.884147	0.746837
V	19539747	1780000	33	0.649913	0.226469
V	19549747	1790000	36	0.437761	0.197981
V	19559747	1800000	56	0.477219	0.220954
V	19569747	1810000	55	0.329422	0.118226
V	19579747	1820000	48	0.433498	0.138249
V	19589747	1830000	45	0.456294	0.18476
V	19599747	1840000	35	0.672101	0.29137
V	19609747	1850000	23	0.569952	0.250969
V	19619747	1860000	35	0.710744	0.265949
V	19629747	1870000	30	0.700671	0.208146
V	19639747	1880000	44	0.51484	0.158825
V	19649747	1890000	53	0.56605	0.275056
V	19659747	1900000	58	0.429434	0.177188
V	19669747	1910000	53	0.460734	0.158437
V	19679747	1920000	45	0.309364	0.0946443
V	19689747	1930000	40	0.520983	0.226908
V	19699747	1940000	30	0.529709	0.232765
V	19709747	1950000	39	0.461701	0.121623
V	19719747	1960000	62	0.467049	0.216895
V	19729747	1970000	45	0.313615	0.0943189
V	19739747	1980000	33	0.549105	0.232244
V	19749747	1990000	42	0.471248	0.253768
V	19759747	2000000	36	0.586037	0.222457
V	19769747	2010000	32	0.599452	0.231513
V	19779747	2020000	281	0.246151	0.0265868
V	19789747	2030000	119	0.523456	0.109072
V	19799747	2040000	36	0.570103	0.264433
V	19809747	2050000	35	0.666959	0.347135
V	19819747	2060000	25	0.639479	0.305684
V	19829747	2070000	44	0.424165	0.180598
V	19839747	2080000	67	0.378355	0.170592
V	19849747	2090000	89	0.337463	0.218886
V	19859747	2100000	111	0.255633	0.172652
V	19869747	2110000	47	0.220497	0.123271
V	19879747	2120000	62	0.540439	0.158852
V	19889747	2130000	34	0.781746	0.383529
V	19899747	2140000	42	0.720559	0.291344
V	19909747	2150000	50	0.509543	0.162594
V	19919747	2160000	67	0.308108	0.149543
V	19929747	2170000	62	0.344667	0.24166
V	19939747	2180000	67	0.373311	0.219923
V	19949747	2190000	85	0.295685	0.170231
V	19959747	2200000	75	0.406638	0.26492
V	19969747	2210000	33	0.584266	0.33901
V	19979747	2220000	24	0.465268	0.18223
V	19989747	2230000	50	0.764141	0.367368
V	19999747	2240000	53	0.801518	0.330246
V	20009747	2250000	43	0.694012	0.286286
V	20019747	2260000	39	0.74446	0.318778
V	20029747	2270000	36	0.748178	0.362796
V	20039747	2280000	47	0.713	0.273238
V	20049747	2290000	43	0.693022	0.371055
V	20059747	2300000	40	0.49583	0.226186
V	20069747	2310000	41	0.670853	0.327914
V	20079747	2320000	48	0.578957	0.194492
V	20089747	2330000	33	0.662378	0.214572
V	20099747	2340000	30	0.651602	0.206449
V	20109747	2350000	38	0.545803	0.237316
V	20119747	2360000	22	0.788694	0.423838
V	20129747	2370000	61	0.675366	0.243051
V	20139747	2380000	26	0.76973	0.386721
V	20149747	2390000	26	0.606203	0.186548
V	20159747	2400000	36	0.408134	0.188004
V	20169747	2410000	44	0.655413	0.200317
V	20179747	2420000	47	0.526711	0.188208
V	20189747	2430000	40	0.544963	0.210516
V	20199747	2440000	56	0.645703	0.16061
V	20209747	2450000	40	0.608162	0.154651
V	20219747	2460000	45	0.57813	0.166249
V	20229747	2470000	43	0.502761	0.154351
V	20239747	2480000	36	0.597016	0.281836
V	20249747	2490000	41	0.498702	0.131063
V	20259747	2500000	30	0.598265	0.257567
V	20269747	2510000	65	0.547598	0.230917
V	20279747	2520000	29	0.349957	0.0825567
V	20289747	2530000	57	0.426333	0.185953
V	20299747	2540000	35	0.479893	0.158234
V	20309747	2550000	29	0.236644	0.0484585
V	20319747	2560000	79	0.388624	0.160258
V	20329747	2570000	121	0.609249	0.332008
V	20339747	2580000	77	0.632478	0.306423
V	20349747	2590000	84	0.527122	0.291144
V	20359747	2600000	55	0.436463	0.165866
V	20369747	2610000	79	0.535079	0.21892
V	20379747	2620000	62	0.404552	0.142275
V	20389747	2630000	80	0.0609788	-0.00952315
V	20399747	2640000	90	0.139826	0.00487223
V	20409747	2650000	212	0.162844	-0.00177811
V	20419747	2660000	97	0.157543	0.020814
V	20429747	2670000	105	0.118473	0.00910302
V	20439747	2680000	48	0.240202	0.040731
V	20449747	2690000	48	0.277703	0.069827
V	20459747	2700000	95	0.317658	0.14586
V	20469747	2710000	34	0.193478	0.0371632
V	20479747	2720000	42	0.156495	0.0116727
V	20489747	2730000	45	0.525658	0.100113
V	20499747	2740000	56	0.58056	0.220523
V	20509747	2750000	49	0.490433	0.160609
V	20519747	2760000	70	0.462107	0.108303
V	20529747	2770000	35	0.429793	0.0860684
V	20539747	2780000	65	0.650465	0.244447
V	20549747	2790000	117	0.806623	0.424864
V	20559747	2800000	99	0.561997	0.213267
V	20569747	2810000	124	0.504387	0.287496
V	20579747	2820000	144	0.639666	0.478691
V	20589747	2830000	69	0.626612	0.423432
V	20599747	2840000	60	0.672333	0.323659
V	20609747	2850000	94	0.647248	0.26473
V	20619747	2860000	71	0.490008	0.181601
V	20629747	2870000	43	0.461348	0.181237
V	20639747	2880000	45	0.626869	0.259859
V	20649747	2890000	44	0.550562	0.173432
V	20659747	2900000	42	0.420284	0.138807
V	20669747	2910000	46	0.711041	0.220128
V	20679747	2920000	35	0.764942	0.325544
V	20689747	2930000	28	0.698575	0.287435
V	20699747	2940000	33	0.707378	0.290707
V	20709747	2950000	38	0.612647	0.171889
V	20719747	2960000	39	0.600799	0.242563
V	20729747	2970000	26	0.696189	0.219812
V	20739747	2980000	59	0.61632	0.198353
V	20749747	2990000	35	0.492905	0.145945
V	20759747	3000000	27	0.713009	0.34341
V	20769747	3010000	42	0.651218	0.233228
V	20779747	3020000	22	0.659787	0.219995
V	20789747	3030000	54	0.571684	0.179988
V	20799747	3040000	32	0.759692	0.203113
V	20809747	3050000	19	0.536637	0.203577
V	20819747	3060000	35	0.748425	0.171174
V	20829747	3070000	23	0.691695	0.17159
V	20839747	3080000	27	0.79124	0.4817
V	20849747	3090000	32	0.888627	0.453184
V	20859747	3100000	32	0.749141	0.248755
V	20869747	3110000	37	0.808583	0.365014
V	20879747	3120000	31	0.855697	0.520017
V	20889747	3130000	38	0.785536	0.30332
V	20899747	3140000	28	0.662776	0.314023
V	20909747	3150000	39	0.6874	0.237879
V	20919747	3160000	51	0.686001	0.143411
V	20929747	3170000	75	0.681294	0.126932
V	20939747	3180000	94	0.738915	0.11054
V	20949747	3190000	72	0.527927	0.102403
V	20959747	3200000	68	0.601499	0.0892731
V	20969747	3210000	81	0.606191	0.075064
V	20979747	3220000	58	0.589475	0.100132
V	20989747	3230000	67	0.70221	0.141103
V	20999747	3240000	68	0.408551	0.0966006
V	21009747	3250000	75	0.659311	0.14691
V	21019747	3260000	87	0.606056	0.103024
V	21029747	3270000	80	0.657939	0.0920661
V	21039747	3280000	76	0.547286	0.114264
V	21049747	3290000	76	0.638284	0.13684
V	21059747	3300000	83	0.56329	0.176761
V	21069747	3310000	118	0.585749	0.285013
V	21079747	3320000	81	0.536639	0.0782563
V	21089747	3330000	92	0.666942	0.182951
V	21099747	3340000	76	0.562732	0.138243
V	21109747	3350000	116	0.579549	0.120877
V	21119747	3360000	70	0.770914	0.266679
V	21129747	3370000	93	0.84876	0.524407
V	21139747	3380000	105	0.846935	0.512936
V	21149747	3390000	82	0.811307	0.466923
V	21159747	3400000	128	0.819625	0.331022
V	21169747	3410000	88	0.632192	0.0724426
V	21179747	3420000	80	0.575584	0.103242
V	21189747	3430000	81	0.673534	0.10189
V	21199747	3440000	100	0.563261	0.0778497
V	21209747	3450000	73	0.517195	0.112587
V	21219747	3460000	82	0.472524	0.0611969
V	21229747	3470000	48	0.663363	0.344264
V	21239747	3480000	39	0.565665	0.175282
V	21249747	3490000	49	0.58175	0.230491
V	21259747	3500000	35	0.646173	0.19559
V	21269747	3510000	75	0.607827	0.39389
V	21279747	3520000	72	0.586977	0.359433
V	21289747	3530000	67	0.628691	0.397412
V	21299747	3540000	86	0.589729	0.235585
V	21309747	3550000	71	0.286929	0.0291807
V	21319747	3560000	81	0.393944	0.213057
V	21329747	3570000	85	0.44659	0.177492
V	21339747	3580000	100	0.361455	0.177754
V	21349747	3590000	120	0.390639	0.246557
V	21359747	3600000	137	0.433965	0.101848
V	21369747	3610000	114	0.476236	0.104067
V	21379747	3620000	120	0.25208	0.0894566
V	21389747	3630000	79	0.132379	0.0722187
V	21399747	3640000	88	0.574206	0.174716
V	21409747	3650000	89	0.47176	0.16822
V	21419747	3660000	83	0.366794	0.161004
V	21429747	3670000	95	0.254328	0.107789
V	21439747	3680000	82	0.22038	0.0815341
V	21449747	3690000	129	0.447275	0.214897
V	21459747	3700000	95	0.363138	0.141737
V	21469747	3710000	125	0.439303	0.117935
V	21479747	3720000	153	0.269634	0.134226
V	21489747	3730000	67	0.35461	0.139347
V	21499747	3740000	106	0.311527	0.104457
V	21509747	3750000	71	0.524359	0.227072
V	21519747	3760000	170	0.232872	0.153768
V	21529747	3770000	97	0.542113	0.296878
V	21539747	3780000	93	0.206997	0.0834407
V	21549747	3790000	229	0.245108	0.110201
V	21559747	3800000	107	0.449729	0.173074
V	21569747	3810000	71	0.605056	0.236911
V	21579747	3820000	114	0.628353	0.339257
V	21589747	3830000	129	0.456653	0.127822
V	21599747	3840000	177	0.099822	0.00847663
V	21669747	3910000	22	0.21572	0.0733439
V	21689747	3930000	14	0.0988112	0.0806316
VI	21738189	30000	106	0.256754	0.154787
VI	21748189	40000	70	0.123564	0.0775845
VI	21758189	50000	115	0.557973	0.108026
VI	21768189	60000	120	0.630751	0.147253
VI	21778189	70000	115	0.867192	0.391243
[truncated: 699 more rows]
