# Supplementary material for: Population genomics confirms acquisition of drug-resistant Aspergillus fumigatus infection by humans from the environment
Source: Nat Microbiol. 2022 Apr 25;7(5):663–74. doi: 10.1038/s41564-022-01091-2 (PMC9064804; doi:10.1038/s41564-022-01091-2)
Supplement: Source Data Extended Data Fig. 5 — CSV files for FST and Tajima’s D analyses for clusters 1, 2 and 3. [file 41564_2022_1091_MOESM11_ESM.zip › Source Data Figure S5/Cluster3.TajD.sorted.pruned.csv]

CHROM	BIN_START	N_SNPS	TajimaD
I	0	58	-0.993224
I	10000	42	0.958647		-2.62465
I	30000	10	1.87081		4.901
I	150000	1	0.538573		0.01772619
I	260000	1	-1.05267
I	270000	14	-2.13082
I	280000	5	-1.93881
I	390000	10	-0.891905
I	400000	40	-0.974555
I	410000	86	-0.313135
I	420000	32	-0.509565
I	430000	88	-0.212574
I	440000	39	0.253757
I	450000	26	0.973321
I	460000	16	0.787594
I	470000	9	1.05198
I	480000	12	1.29341
I	490000	26	0.482023
I	500000	26	0.982598
I	510000	19	0.782291
I	520000	20	-0.803572
I	530000	4	-1.08047
I	540000	16	-1.55146
I	550000	13	-1.45722
I	560000	8	-1.83114
I	570000	7	0.936477
I	610000	1	-0.907665
I	640000	5	-1.72932
I	670000	3	-0.0342137
I	680000	6	1.38354
I	690000	1	-1.05267
I	700000	1	0.438768
I	730000	4	-0.837848
I	750000	1	-0.365325
I	770000	1	-0.76643
I	790000	1	-0.365325
I	800000	6	-1.52853
I	810000	1	-0.907665
I	820000	30	0.0354232
I	830000	18	0.903738
I	840000	14	0.20462
I	850000	5	0.99195
I	860000	3	0.838737
I	870000	15	1.19663
I	880000	6	1.04542
I	890000	13	0.875273
I	900000	7	1.08938
I	910000	5	0.259434
I	920000	8	-0.899328
I	930000	18	-1.05381
I	940000	8	-1.42603
I	960000	186	4.77462
I	980000	4	-1.08775
I	1030000	3	-1.34413
I	1040000	1	-1.05267
I	1050000	8	-0.94806
I	1060000	12	-0.0873968
I	1070000	7	-1.43655
I	1080000	8	-1.31527
I	1090000	16	-1.31444
I	1100000	17	-1.52394
I	1110000	7	-1.39465
I	1120000	5	-1.10918
I	1130000	8	-1.31527
I	1140000	13	-1.50689
I	1150000	9	-1.35196
I	1160000	13	-1.45722
I	1170000	347	1.45004
I	1180000	445	1.83413
I	1190000	19	-1.44596
I	1200000	7	-1.27221
I	1210000	7	-0.563191
I	1220000	24	-1.75957
I	1230000	8	-1.31527
I	1240000	11	-1.46812
I	1250000	16	-1.64694
I	1260000	12	-1.48862
I	1270000	7	-1.27221
I	1280000	5	-1.36514
I	1290000	7	-1.61611
I	1300000	1	-0.907665
I	1320000	5	0.0131803
I	1330000	1	-1.05267
I	1350000	1	-0.628963
I	1380000	3	-1.34999
I	1400000	2	-1.40764
I	1430000	10	-1.88986
I	1440000	2	-1.40764
I	1460000	1	-0.76643
I	1470000	4	-0.44723
I	1480000	9	-1.96273
I	1490000	5	-1.77857
I	1510000	2	-1.21374
I	1530000	1	-0.907665
I	1550000	1	-0.628963
I	1560000	102	1.36072
I	1570000	1	-0.907665
I	1580000	4	1.04569
I	1590000	7	-1.59761
I	1600000	15	-1.17486
I	1610000	11	-1.41127
I	1620000	10	-1.38363
I	1630000	8	-1.31527
I	1640000	3	-0.979503
I	1650000	11	-1.41127
I	1660000	18	-1.36622
I	1670000	15	-1.53806
I	1680000	10	-1.38363
I	1690000	20	-1.55997
I	1700000	11	-1.41127
I	1710000	12	-1.15551
I	1720000	4	-1.20016
I	1730000	72	1.57073
I	1740000	18	-1.59451
I	1750000	6	-1.22087
I	1760000	20	-1.52728
I	1770000	17	-1.52394
I	1780000	8	-1.49888
I	1790000	7	-1.27221
I	1800000	6	-1.22087
I	1810000	5	-1.20907
I	1820000	12	-1.48862
I	1830000	35	-0.0493967
I	1840000	11	-1.4977
I	1850000	12	-1.43561
I	1860000	15	-1.53806
I	1870000	8	-1.0913
I	1880000	7	-1.27221
I	1890000	36	-1.61306
I	1900000	37	-1.66728
I	1910000	19	-1.58557
I	1920000	14	-1.47654
I	1930000	10	-1.47684
I	1940000	15	-1.53806
I	1950000	18	-1.53699
I	1960000	28	-1.59463
I	1970000	19	-1.37322
I	1980000	9	-1.35196
I	1990000	7	-1.27221
I	2000000	14	-1.47654
I	2010000	13	-1.45722
I	2020000	10	-1.50626
I	2030000	29	0.0816216
I	2040000	117	1.05754
I	2050000	10	-1.38363
I	2060000	9	-1.35196
I	2070000	4	-1.08047
I	2080000	4	-1.08047
I	2090000	20	-1.49108
I	2100000	15	-1.49392
I	2110000	11	-1.4977
I	2120000	12	-1.43561
I	2130000	7	-1.27221
I	2140000	24	-1.4439
I	2150000	12	-1.5162
I	2160000	8	-1.42603
I	2170000	14	-1.80747
I	2180000	19	-0.990494
I	2190000	760	1.67115
I	2200000	195	1.87176
I	2240000	103	1.67715
I	2250000	51	1.12495
I	2260000	22	-1.83709
I	2270000	8	-1.64754
I	2280000	10	-1.53815
I	2290000	6	-1.35795
I	2300000	14	-1.54759
I	2310000	4	-1.08047
I	2320000	15	-1.42683
I	2330000	6	-1.35795
I	2340000	9	-1.25706
I	2350000	11	-1.46812
I	2360000	4	-1.08047
I	2370000	16	-1.74214
I	2380000	12	-1.43561
I	2390000	11	-1.46812
I	2400000	9	-1.35196
I	2410000	19	-1.64
I	2420000	27	-1.90043
I	2430000	9	-1.35196
I	2440000	13	-1.45722
I	2450000	11	-1.44085
I	2460000	14	-1.45412
I	2470000	9	-1.55435
I	2480000	9	-1.51972
I	2490000	11	-1.01178
I	2500000	10	-1.38363
I	2510000	8	-1.31527
I	2520000	7	-1.43328
I	2530000	7	-1.0083
I	2540000	4	-0.967246
I	2550000	9	-1.35196
I	2560000	8	-1.46196
I	2570000	5	-1.15843
I	2580000	4	-1.20016
I	2590000	6	-0.875447
I	2600000	11	-1.46812
I	2610000	10	-1.38363
I	2620000	8	-1.46098
I	2630000	14	-1.59432
I	2640000	13	-1.48575
I	2650000	1	-0.628963
I	2660000	3	-0.979503
I	2670000	5	-1.31451
I	2680000	2	-0.841056
I	2690000	12	-1.05808
I	2700000	7	-1.39465
I	2710000	13	-1.45722
I	2720000	8	-1.24636
I	2730000	6	-1.22087
I	2740000	5	-1.26109
I	2750000	9	-1.45136
I	2760000	11	-1.41127
I	2770000	3	-0.979503
I	2780000	6	-1.22087
I	2790000	1	-0.628963
I	2800000	3	-0.71361
I	2810000	12	-1.5162
I	2820000	33	-1.65061
I	2830000	6	-1.22087
I	2840000	5	-1.15843
I	2850000	7	-1.23358
I	2860000	6	-1.22087
I	2870000	15	-1.60515
I	2880000	22	-1.02624
I	2890000	484	1.81069
I	2900000	572	1.88265
I	2910000	12	-1.43561
I	2920000	13	-1.45722
I	2930000	7	-1.39465
I	2940000	9	-1.45316
I	2950000	11	-1.4977
I	2960000	24	-1.58232
I	2970000	6	-1.31104
I	2980000	26	-1.33437
I	2990000	13	-1.38775
I	3000000	12	0.860007
I	3010000	11	0.134444
I	3020000	7	0.821662
I	3030000	8	1.12625
I	3040000	6	1.01313
I	3050000	10	1.16283
I	3060000	10	0.812782
I	3070000	4	0.925193
I	3080000	10	0.834738
I	3090000	14	0.425975
I	3100000	22	1.32977
I	3110000	7	0.629578
I	3120000	10	0.985944
I	3130000	8	0.845674
I	3140000	26	0.361239
I	3150000	18	0.255144
I	3160000	8	1.12625
I	3170000	3	0.0127086
I	3180000	13	0.410117
I	3190000	9	1.15767
I	3200000	4	0.198949
I	3210000	6	1.04542
I	3220000	13	0.448712
I	3230000	9	1.13383
I	3240000	13	0.323529
I	3250000	18	0.719923
I	3260000	24	1.00317
I	3270000	18	0.907317
I	3280000	18	1.40303
I	3290000	20	1.42686
I	3300000	16	1.6992
I	3310000	14	1.82831
I	3320000	17	0.885164
I	3330000	13	1.81297
I	3340000	8	1.25522
I	3350000	10	0.0778819
I	3360000	22	0.12597
I	3370000	16	0.784769
I	3380000	8	0.988425
I	3390000	16	0.672901
I	3400000	13	0.688003
I	3410000	9	0.214984
I	3420000	11	0.0787461
I	3430000	9	0.599974
I	3440000	7	-0.533807
I	3450000	17	0.561749
I	3460000	7	0.600738
I	3470000	7	0.292207
I	3480000	3	0.838737
I	3490000	6	0.225412
I	3500000	8	0.626626
I	3510000	6	0.0304615
I	3520000	7	1.06054
I	3530000	5	0.405798
I	3540000	16	0.032205
I	3550000	4	0.304085
I	3560000	8	1.10902
I	3570000	3	0.0879798
I	3580000	6	0.53063
I	3590000	22	0.977016
I	3600000	7	1.11713
I	3610000	5	0.955186
I	3620000	8	1.12625
I	3630000	11	1.20845
I	3640000	8	1.10016
I	3650000	11	1.28221
I	3660000	12	1.21031
I	3670000	23	1.05674
I	3680000	26	0.477199
I	3690000	20	1.32341
I	3700000	5	0.99195
I	3710000	2	0.961927
I	3720000	2	-0.343725
I	3730000	4	0.925193
I	3740000	1	0.538573
I	3750000	7	0.921241
I	3760000	11	0.603843
I	3770000	8	0.588723
I	3780000	15	1.01742
I	3790000	15	0.688816
I	3800000	52	1.28602
I	3810000	34	1.03874
I	3820000	10	1.47312
I	3830000	10	1.7863
I	3840000	12	1.75619
I	3850000	19	1.33441
I	3860000	17	0.184119
I	3870000	19	0.454486
I	3880000	16	0.971779
I	3890000	26	1.49375
I	3900000	16	1.35371
I	3910000	23	0.725306
I	3920000	12	1.2293
I	3930000	3	0.869041
I	3940000	7	1.16774
I	3950000	98	1.31801
I	3960000	5	1.42064
I	3970000	3	-0.796701
I	3980000	1	-0.365325
I	3990000	1	-0.365325
I	4000000	6	-1.37622
I	4020000	4	-0.120501
I	4050000	1	-0.365325
I	4060000	2	-0.488517
I	4070000	2	-0.488517
I	4080000	3	-0.261005
I	4090000	9	-0.707014
I	4110000	3	-0.00586483
I	4130000	1	0.538573
I	4160000	2	2.41111
I	4170000	2	-1.40764
I	4180000	7	-0.617606
I	4200000	1	-0.628963
I	4230000	5	-1.00721
I	4240000	1	-1.05267
I	4250000	2	-1.31069
I	4290000	2	-1.31069
I	4300000	3	-1.48881
I	4310000	4	0.390619
I	4320000	1	0.116754
I	4350000	110	1.35908
I	4360000	177	-0.755142
I	4400000	4	-1.74606
I	4420000	5	-0.519559
I	4440000	1	-0.365325
I	4450000	3	-1.34413
I	4460000	1	1.81156
I	4490000	3	-0.484864
I	4500000	107	1.75542
I	4510000	27	1.56172
I	4520000	1	-0.628963
I	4530000	1	-1.05267
I	4540000	3	0.49855
I	4550000	6	-0.70913
I	4560000	5	-0.67286
I	4570000	6	-0.70913
I	4580000	3	-0.568933
I	4590000	4	-0.627577
I	4600000	1	-0.365325
I	4610000	2	-1.03495
I	4620000	1	-0.365325
I	4630000	9	-0.785272
I	4640000	3	-0.568933
I	4650000	1	-0.907665
I	4660000	1	-1.05267
I	4670000	9	-0.560844
I	4680000	6	-0.70913
I	4690000	10	-0.803667
I	4700000	5	-0.872638
I	4710000	2	-0.488517
I	4720000	2	-1.21374
I	4740000	2	-0.863719
I	4760000	1	-1.05267
I	4780000	1	-0.907665
I	4790000	1	0.116754
I	4800000	14	0.440185
I	4810000	4	-1.80833
I	4820000	1	0.538573
I	4840000	4	0.827336
I	4850000	146	1.98469
I	4860000	598	2.46028
I	4870000	150	2.4244
I	4880000	240	1.88926
I	4890000	106	2.85993
I	4900000	1	-0.907665
I	4910000	98	0.33459
II	4918980	186	1.8096
II	4928980	97	0.521468
II	4938980	15	1.1194
II	4948980	24	-0.0491916
II	4958980	21	0.320118
II	4968980	20	1.04224
II	4978980	9	1.08211
II	4988980	45	1.29748
II	4998980	53	0.626938
II	5008980	29	2.10026
II	5018980	38	1.38079
II	5028980	15	0.977164
II	5038980	44	1.36151
II	5048980	23	1.46426
II	5058980	23	2.14594
II	5068980	15	2.26683
II	5078980	15	2.12489
II	5088980	8	0.95446
II	5108980	3	-1.19945
II	5118980	1	1.69104
II	5128980	9	-0.0211379
II	5138980	6	-0.747511
II	5148980	1	-0.907665
II	5158980	5	-0.187984
II	5168980	14	-0.857632
II	5178980	4	-0.627577
II	5188980	10	-0.761827
II	5208980	4	-0.107561
II	5218980	6	-0.905299
II	5238980	6	2.02931
II	5248980	11	2.34316
II	5258980	14	1.63317
II	5268980	10	1.99799
II	5278980	20	1.78556
II	5288980	5	1.19658
II	5298980	13	1.24277
II	5308980	7	1.57911
II	5318980	6	1.3153
II	5328980	20	0.441837
II	5338980	22	0.621464
II	5348980	16	-0.340687
II	5358980	12	-0.106381
II	5368980	11	0.689119
II	5378980	50	1.13006
II	5388980	62	1.111
II	5398980	103	2.78669
II	5408980	67	1.16175
II	5418980	51	1.28478
II	5428980	70	0.835407
II	5438980	8	0.509472
II	5448980	18	0.00357988
II	5458980	17	0.847589
II	5468980	26	1.31953
II	5478980	19	1.01002
II	5488980	15	0.439232
II	5498980	13	1.42333
II	5508980	12	0.806279
II	5518980	18	1.72413
II	5528980	24	1.89221
II	5538980	14	0.161675
II	5548980	22	-0.123389
II	5558980	7	0.404846
II	5568980	19	0.0949496
II	5578980	9	1.19005
II	5588980	25	0.0549426
II	5598980	7	0.276971
II	5608980	13	-0.454752
II	5618980	22	-0.499792
II	5628980	14	0.297456
II	5638980	19	0.291682
II	5648980	7	-0.378725
II	5658980	11	0.603075
II	5668980	14	-0.343873
II	5678980	22	-0.202496
II	5688980	14	-0.257036
II	5698980	12	-0.182316
II	5708980	13	-0.127196
II	5718980	12	0.647244
II	5728980	19	-0.13571
II	5738980	10	-0.092794
II	5748980	12	-0.742878
II	5758980	7	1.31792
II	5768980	5	0.99195
II	5778980	8	-0.483382
II	5788980	8	0.527193
II	5798980	9	0.214084
II	5808980	9	1.06592
II	5818980	9	0.6445
II	5828980	5	-0.543144
II	5838980	15	-0.0471131
II	5848980	21	1.63663
II	5858980	15	1.65852
II	5868980	44	1.48387
II	5878980	3	0.639317
II	5888980	7	-0.47776
II	5898980	12	0.53549
II	5908980	11	0.112165
II	5918980	19	0.00610284
II	5928980	16	-0.200852
II	5938980	18	-0.277895
II	5948980	9	0.394436
II	5958980	14	-0.792899
II	5968980	20	-0.254312
II	5978980	18	-0.119134
II	5988980	9	-0.429515
II	5998980	22	-0.613294
II	6008980	15	-0.519742
II	6018980	13	-0.139278
II	6028980	34	-0.531245
II	6038980	13	-0.823924
II	6048980	13	-0.807479
II	6058980	9	-1.11359
II	6068980	14	-0.890156
II	6078980	12	-0.833858
II	6088980	32	-0.988795
II	6098980	25	-1.03448
II	6108980	17	-0.885162
II	6118980	17	-0.922738
II	6128980	24	-1.11509
II	6138980	17	-1.25635
II	6148980	28	-0.608708
II	6158980	21	-0.384588
II	6168980	10	-0.703002
II	6178980	3	-0.568933
II	6188980	8	-1.04749
II	6198980	9	-0.572987
II	6208980	27	-0.9521
II	6218980	65	-1.00535
II	6228980	31	-0.953099
II	6238980	48	-0.994864
II	6248980	60	-1.00107
II	6258980	55	-0.996089
II	6268980	49	-0.988901
II	6278980	55	-0.996089
II	6288980	34	-0.961343
II	6298980	32	-0.955994
II	6308980	10	-0.922975
II	6318980	16	-1.49552
II	6328980	18	-0.468613
II	6338980	21	-0.841482
II	6348980	4	-0.627577
II	6358980	16	-0.87686
II	6368980	23	-1.26846
II	6378980	1	0.00188342
II	6388980	7	-1.9241
II	6398980	2	0.290845
II	6408980	1	-1.05267
II	6418980	1	0.335196
II	6458980	1	0.335196
II	6488980	1	-0.907665
II	6498980	1	-0.495261
II	6508980	8	-1.02977
II	6528980	1	-1.05267
II	6538980	1	1.69104
II	6578980	1	-1.05267
II	6598980	3	-1.56408
II	6608980	3	1.33338
II	6648980	2	-1.40764
II	6658980	3	-1.56408
II	6678980	303	1.24755
II	6688980	971	1.87837
II	6698980	716	1.75229
II	6708980	9	-2.22809
II	6718980	1	-1.05267
II	6728980	4	-1.80833
II	6738980	132	2.56043
II	6748980	166	2.5353
II	6758980	975	2.14539
II	6768980	594	2.81097
II	6778980	85	4.56178
II	6788980	137	1.82322
II	6798980	6	-1.90625
II	6808980	356	2.01858
II	6818980	308	1.82841
II	6828980	2	-1.40764
II	6848980	1	-1.05267
II	6878980	1	-0.495261
II	6888980	3	-1.4194
II	6898980	2	-0.313507
II	6908980	2	-1.40764
II	6918980	1	-0.495261
II	6928980	4	-1.39021
II	6968980	2	-1.40764
II	6978980	34	-1.35879
II	7008980	2	-1.31069
II	7018980	4	-0.627577
II	7048980	2	-1.31069
II	7068980	1	0.634612
II	7088980	1	-0.116753
II	7108980	3	-1.03229
II	7138980	2	-1.21626
II	7148980	3	-1.63935
II	7168980	1	-1.05267
II	7178980	3	0.45456
II	7198980	1	-1.05267
II	7208980	1	-0.365325
II	7218980	2	-0.948076
II	7318980	6	3.51641
II	7328980	4	-1.03033
II	7338980	6	-1.95072
II	7348980	1	0.538573
II	7358980	1	-0.365325
II	7378980	315	1.53506
II	7388980	332	1.15287
II	7398980	2	-1.12435
II	7418980	2	-1.0274
II	7438980	1	-1.05267
II	7448980	5	-0.207407
II	7458980	1	0.438768
II	7488980	2	-1.40764
II	7498980	1	-0.365325
II	7508980	14	-0.857632
II	7518980	8	-0.940184
II	7528980	11	-0.959925
II	7538980	7	-0.73895
II	7548980	15	-0.867728
II	7558980	3	-0.568933
II	7568980	42	1.01964
II	7578980	205	2.35409
II	7588980	4	-0.627577
II	7598980	9	-0.919299
II	7608980	26	-1.90582
II	7618980	16	-0.354812
II	7628980	6	-0.70913
II	7638980	7	-0.933211
II	7648980	8	-0.763961
II	7658980	6	-0.70913
II	7668980	12	-0.833858
II	7678980	19	-1.14817
II	7688980	7	-0.73895
II	7698980	19	-0.899695
II	7708980	12	-0.833858
II	7718980	13	-0.846409
II	7728980	11	-0.930347
II	7738980	6	-0.70913
II	7748980	12	-1.02405
II	7758980	28	-1.00676
II	7768980	39	-0.972601
II	7778980	24	-1.11031
II	7788980	22	-1.46068
II	7798980	14	-0.972888
II	7808980	4	-0.627577
II	7818980	5	-0.872638
II	7828980	14	-0.86521
II	7838980	15	-0.953606
II	7848980	12	-0.833858
II	7858980	4	-0.973716
II	7868980	4	-1.09503
II	7878980	8	-0.905727
II	7888980	6	-1.10695
II	7898980	4	-0.627577
II	7908980	9	-0.627857
II	7918980	8	-0.763961
II	7928980	9	-0.949432
II	7938980	12	-0.833858
II	7948980	25	-1.27615
II	7958980	19	-1.05908
II	7968980	22	-1.36696
II	7978980	5	0.463373
II	7988980	2	0.143534
II	7998980	1	-0.76643
II	8008980	2	0.411715
II	8018980	1	-0.365325
II	8038980	1	-0.365325
II	8048980	3	-0.568933
II	8058980	10	-0.954873
II	8068980	12	-0.833858
II	8078980	19	-0.899695
II	8088980	18	-0.892744
II	8128980	4	-1.56894
II	8138980	3	0.0625636
II	8148980	6	-1.55168
II	8158980	1	-1.05267
II	8168980	2	0.754181
II	8178980	1	-0.907665
II	8188980	9	2.29015
II	8198980	1	-0.365325
II	8208980	4	-1.26567
II	8218980	1	-0.365325
II	8238980	1	-0.365325
II	8268980	1	-1.05267
II	8298980	2	0.426824
II	8308980	9	-1.98567
II	8318980	1	-1.05267
II	8328980	2	0.290845
II	8338980	1	-1.05267
II	8348980	4	-1.80833
II	8358980	3	0.532764
II	8368980	12	-1.36863
II	8388980	1	-1.05267
II	8418980	6	-1.26535
II	8428980	15	-1.53806
II	8438980	8	-1.24636
II	8448980	11	-1.41127
II	8458980	9	-1.35196
II	8468980	14	-1.47654
II	8478980	12	-1.43561
II	8488980	12	-1.43561
II	8498980	18	-1.54287
II	8508980	4	-1.08047
II	8518980	4	-1.08047
II	8528980	13	-1.5824
II	8538980	11	-1.41127
II	8548980	14	-1.28076
II	8558980	17	-1.22871
II	8568980	5	-1.15843
II	8578980	13	-1.53273
II	8588980	2	-0.841056
II	8598980	2	-0.841056
II	8608980	8	-1.31527
II	8618980	28	1.28984
II	8628980	10	-1.35422
II	8638980	13	-1.65792
II	8648980	4	-0.967246
II	8658980	10	-0.33058
II	8668980	7	-1.27657
II	8678980	13	-1.00381
II	8688980	13	-1.45722
II	8698980	15	-0.305046
II	8708980	11	-1.4977
II	8718980	8	-1.49888
II	8728980	18	-1.5012
II	8738980	12	-1.48791
II	8748980	9	-1.38659
II	8758980	11	-1.23649
II	8768980	7	-1.27221
II	8778980	19	-1.73349
II	8788980	4	-1.08047
II	8798980	6	-1.22087
II	8808980	2	-0.841056
II	8828980	7	-1.84248
II	8848980	1	0.335196
II	8878980	1	-1.05267
II	8908980	12	-1.53017
II	8918980	1	-0.628963
II	8928980	2	2.03843
II	8938980	1	-1.05267
II	8948980	1	-0.907665
II	8988980	8	-2.01377
II	9008980	1	1.80403
II	9018980	2	-1.21374
II	9038980	3	-0.993189
II	9058980	1	-0.628963
II	9078980	2	-1.40764
II	9088980	3	-0.662777
II	9108980	3	-1.41549
II	9138980	4	-1.02305
II	9148980	6	-1.22087
II	9158980	7	-1.27221
II	9168980	20	-1.59453
II	9178980	9	-1.35196
II	9188980	6	-1.22087
II	9198980	11	-1.43931
II	9208980	16	-1.57321
II	9218980	13	-1.50689
II	9228980	10	-1.63136
II	9238980	3	-1.12418
II	9248980	10	-1.47684
II	9258980	6	-1.26535
II	9268980	7	-1.35275
II	9278980	8	-1.31527
II	9288980	7	-1.35275
II	9298980	800	1.65324
II	9308980	984	1.74533
II	9318980	478	2.07645
II	9328980	8	-1.31527
II	9338980	17	-1.58433
II	9348980	6	-1.22087
II	9358980	12	-1.43561
II	9368980	12	-1.33818
II	9378980	16	-1.55146
II	9388980	10	-1.38363
II	9398980	14	-1.47654
II	9408980	10	-1.38363
II	9418980	13	-1.50689
II	9428980	6	-1.22087
II	9438980	6	-1.22087
II	9448980	14	-1.47654
II	9458980	119	0.45679
II	9468980	16	-1.20823
II	9478980	11	-1.41127
II	9488980	22	-1.61138
II	9498980	16	-1.34947
II	9508980	9	-1.35196
II	9518980	33	-1.46761
II	9528980	11	-1.41127
II	9538980	45	-1.69265
II	9548980	22	-1.57956
II	9558980	6	-1.22087
II	9568980	47	-1.71358
II	9578980	4	-1.08047
II	9588980	3	-0.842646
II	9598980	20	-0.906091
II	9608980	15	-1.29831
II	9618980	3	-0.987323
II	9628980	46	-0.984678
II	9638980	23	-0.922551
II	9648980	20	-0.66976
II	9658980	38	-1.54826
II	9668980	65	-1.68142
II	9678980	66	-1.63893
II	9688980	65	-0.964288
II	9698980	42	-1.21833
II	9708980	20	-1.3603
II	9718980	380	0.781571
II	9728980	196	-1.72677
II	9738980	415	1.47185
II	9748980	5	0.314234
II	9758980	37	1.2454
III	9773353	4	-0.922765
III	9783353	30	2.8671
III	9793353	29	-0.246545
III	9803353	8	-0.378042
III	9813353	37	-1.43266
III	9823353	19	-1.48647
III	9833353	6	-1.31591
III	9843353	11	-0.600001
III	9853353	47	-1.73586
III	9863353	82	-1.73272
III	9873353	66	-1.79892
III	9883353	23	-1.81202
III	9893353	42	-1.92089
III	9903353	22	-1.23755
III	9913353	22	-1.59783
III	9923353	44	-1.70787
III	9933353	18	-1.43166
III	9943353	40	-1.27345
III	9953353	61	-2.0661
III	9963353	41	-1.61305
III	9973353	19	-1.38591
III	9983353	42	-1.68414
III	9993353	9	-1.289
III	10003353	12	-1.43848
III	10013353	38	-1.77049
III	10023353	15	-1.49631
III	10033353	18	-1.37363
III	10043353	6	-1.45299
III	10053353	2	-0.851128
III	10063353	7	-1.5987
III	10073353	179	3.09054
III	10083353	11	-1.14853
III	10093353	13	0.411459
III	10103353	51	0.1436
III	10113353	73	0.030271
III	10123353	82	0.0371798
III	10133353	45	0.829886
III	10143353	18	0.335163
III	10153353	27	1.09311
III	10163353	50	-0.603924
III	10173353	31	-1.05025
III	10183353	23	-1.126
III	10193353	166	0.96406
III	10203353	32	-0.300134
III	10213353	45	1.47496
III	10223353	26	1.28595
III	10233353	32	1.18575
III	10243353	41	1.66498
III	10253353	65	2.24533
III	10263353	23	1.86805
III	10273353	35	2.22757
III	10283353	59	2.26407
III	10293353	93	1.70533
III	10303353	23	2.07461
III	10313353	23	1.20436
III	10323353	29	1.28204
III	10333353	53	1.03397
III	10343353	21	0.384365
III	10353353	20	0.206674
III	10363353	715	0.901805
III	10373353	169	1.2716
III	10393353	61	1.35581
III	10433353	370	1.98164
III	10443353	281	3.38164
III	10453353	24	-0.146381
III	10463353	50	0.57422
III	10473353	22	0.699711
III	10483353	42	1.9257
III	10493353	65	1.91949
III	10503353	25	-0.0557095
III	10513353	49	-1.57282
III	10523353	18	-1.39204
III	10533353	23	-1.58831
III	10543353	16	-1.50965
III	10553353	25	-1.66093
III	10563353	33	-1.69494
III	10573353	27	-1.38554
III	10583353	16	-1.57208
III	10593353	87	0.394598
III	10603353	11	-0.494751
III	10613353	28	-0.270575
III	10623353	15	-1.54044
III	10633353	54	-1.64018
III	10643353	24	-0.427594
III	10653353	44	2.05952
III	10663353	22	1.31988
III	10673353	8	1.25227
III	10683353	17	0.869865
III	10693353	62	1.11017
III	10703353	27	1.08289
III	10713353	15	-0.938398
III	10723353	13	-1.0508
III	10733353	12	-1.54163
III	10743353	32	-1.27415
III	10753353	13	-0.239961
III	10763353	25	0.641437
III	10773353	6	1.7381
III	10783353	103	2.68457
III	10803353	20	0.698486
III	10823353	28	1.58316
III	10833353	28	-2.62465
III	10843353	27	1.84303
III	10853353	24	2.26683
III	10863353	18	1.65485
III	10873353	13	0.297352
III	10883353	15	1.45099
III	10893353	11	0.925355
III	10903353	18	-0.363539
III	10913353	187	2.21924
III	10923353	272	1.40815
III	10933353	7	1.27439
III	10943353	9	-0.0197886
III	10953353	8	0.210681
III	10963353	63	-0.518116
III	10973353	478	0.759162
III	10983353	359	1.03445
III	10993353	18	-1.28338
III	11003353	232	1.32645
III	11013353	239	3.69337
III	11023353	200	2.18738
III	11033353	99	1.90616
III	11043353	166	3.25803
III	11053353	5	-0.0117919
III	11063353	8	0.738365
III	11073353	20	0.0481077
III	11083353	6	1.25438
III	11093353	7	1.40281
III	11103353	39	2.36723
III	11113353	41	2.3296
III	11123353	76	1.37365
III	11133353	34	1.86002
III	11143353	49	2.17276
III	11153353	31	2.10557
III	11163353	85	1.86843
III	11173353	61	2.14493
III	11183353	53	2.0171
III	11193353	18	1.58761
III	11203353	24	1.41543
III	11213353	29	0.963631
III	11223353	16	0.567248
III	11233353	15	1.50764
III	11243353	48	2.10448
III	11253353	73	1.50523
III	11263353	32	1.96419
III	11273353	19	1.44547
III	11283353	61	1.88178
III	11293353	57	1.74361
III	11303353	64	1.69533
III	11313353	27	1.37496
III	11323353	54	1.88361
III	11333353	34	1.55686
III	11343353	54	0.866583
III	11353353	11	0.970297
III	11363353	10	1.16656
III	11373353	16	1.03901
III	11383353	19	1.32636
III	11393353	18	0.834456
III	11403353	4	0.925193
III	11413353	10	1.09697
III	11423353	8	1.12625
III	11433353	7	0.629578
III	11443353	4	0.925193
III	11453353	6	0.53063
III	11463353	22	1.34117
III	11473353	14	1.14941
III	11483353	20	0.797268
III	11493353	23	0.988715
III	11503353	11	1.20845
III	11513353	17	1.30493
III	11523353	7	0.671477
III	11533353	6	0.464835
III	11543353	9	1.22019
III	11553353	9	1.11
III	11563353	5	0.99195
III	11573353	4	0.925193
III	11583353	7	1.06054
III	11593353	9	0.777627
III	11603353	10	1.18479
III	11613353	12	0.975701
III	11623353	15	0.757399
III	11633353	27	1.37586
III	11643353	62	1.46077
III	11653353	13	1.03972
III	11673353	3	-0.00390973
III	11683353	4	-0.346138
III	11693353	4	-1.80833
III	11703353	2	-1.0274
III	11713353	4	-0.382531
III	11723353	1	-0.628963
III	11733353	1	-1.05267
III	11753353	4	-0.393044
III	11763353	16	-1.63931
III	11773353	2	-0.684931
III	11783353	1	-1.05267
III	11793353	1	-0.907665
III	11823353	2	0.487259
III	11833353	5	-1.72932
III	11843353	475	3.51018
III	11863353	4	-0.250707
III	11883353	5	0.0443955
III	11893353	1	-0.628963
III	11903353	3	-0.979503
III	11913353	11	-1.41127
III	11923353	19	-1.54896
III	11933353	8	-1.38813
III	11943353	18	-1.25986
III	11953353	14	-1.54759
III	11963353	6	-1.31104
III	11973353	6	-1.22087
III	11983353	6	-0.908954
III	11993353	6	-1.22087
III	12003353	12	-1.43561
III	12013353	8	-1.31527
III	12023353	9	-1.35196
III	12033353	9	-1.289
III	12043353	13	-1.63207
III	12053353	32	1.7118
III	12063353	9	-1.51972
III	12073353	9	-1.35196
III	12083353	7	-1.27221
III	12093353	17	-1.52394
III	12103353	26	-1.6804
III	12113353	54	-1.71303
III	12123353	36	-1.50404
III	12133353	15	-1.47275
III	12143353	363	1.4586
III	12153353	249	1.71456
III	12163353	204	2.09769
III	12173353	45	-1.55582
III	12183353	30	-1.6482
III	12193353	8	-1.24636
III	12203353	10	-0.908061
III	12213353	8	-1.26556
III	12223353	18	-1.46362
III	12233353	21	-1.4844
III	12243353	16	-1.50965
III	12253353	16	-1.48959
III	12263353	10	-1.38363
III	12273353	8	-0.805801
III	12283353	9	-1.35196
III	12293353	13	-1.48172
III	12303353	12	-1.36003
III	12313353	10	-1.38363
III	12323353	20	-1.68211
III	12333353	10	-1.47684
III	12343353	32	-1.88473
III	12353353	9	-1.22288
III	12363353	6	-1.13558
III	12373353	20	-1.57702
III	12383353	10	-1.32895
III	12393353	13	-1.45722
III	12403353	12	-1.43561
III	12413353	12	-1.5162
III	12423353	21	-1.62051
III	12433353	10	-1.38363
III	12443353	15	-1.56102
III	12453353	9	-1.32003
III	12463353	12	-1.43561
III	12473353	14	-1.38813
III	12483353	13	-1.44145
III	12493353	12	-1.46606
III	12503353	9	-1.17386
III	12513353	4	-1.08047
III	12523353	9	-1.35196
III	12533353	11	-1.41127
III	12543353	13	-1.10617
III	12553353	14	-1.54633
III	12563353	7	-1.35275
III	12573353	9	-1.45316
III	12583353	17	-1.52609
III	12593353	17	-1.58433
III	12603353	29	-1.66136
III	12613353	53	-1.3544
III	12623353	41	-1.70868
III	12633353	42	-1.70263
III	12643353	54	-1.71303
III	12653353	35	-1.70166
III	12663353	45	-1.52328
III	12673353	50	-1.72735
III	12683353	53	-1.75457
III	12693353	50	-1.69754
III	12703353	49	-1.70254
III	12713353	81	-1.70861
III	12723353	59	-1.61642
III	12733353	56	-1.71674
III	12743353	61	-1.72506
III	12753353	40	-1.67784
III	12763353	38	-1.70058
III	12773353	52	-1.70905
III	12783353	96	-1.785
III	12793353	90	-2.00846
III	12803353	12	-1.43561
III	12813353	5	-1.31451
III	12823353	7	-1.19603
III	12833353	6	-1.35795
III	12843353	29	-1.68021
III	12853353	35	-1.65936
III	12863353	67	-1.67061
III	12873353	33	-1.65061
III	12883353	24	-1.7301
III	12893353	15	-1.40834
III	12903353	12	-1.07492
III	12913353	24	-1.6582
III	12923353	53	-1.72615
III	12933353	19	-1.54896
III	12943353	42	-1.73817
III	12953353	15	-1.53806
III	12963353	9	-1.35196
III	12973353	13	-1.45722
III	12983353	14	-1.38813
III	12993353	14	-1.47654
III	13003353	11	-1.41127
III	13013353	18	-1.59451
III	13023353	16	-1.61502
III	13033353	8	-1.38813
III	13043353	12	-1.5162
III	13053353	13	-1.34244
III	13063353	14	-1.47654
III	13073353	7	-1.27221
III	13083353	17	-0.41091
III	13093353	7	-1.27221
III	13103353	17	-1.52394
III	13113353	10	-1.38363
III	13123353	17	-1.58433
III	13133353	16	-1.63677
III	13143353	9	-1.35196
III	13153353	18	-1.70956
III	13163353	3	-0.979503
III	13173353	3	0.725341
III	13183353	8	-1.42603
III	13193353	6	-1.13558
III	13203353	9	-1.41853
III	13213353	16	-1.50965
III	13223353	8	-1.31527
III	13233353	19	-1.60754
III	13243353	21	-1.75617
III	13253353	12	-1.43848
III	13263353	12	-1.51477
III	13273353	7	-1.27221
III	13283353	3	-0.979503
III	13293353	4	-1.20016
III	13303353	8	-1.50183
III	13313353	8	-1.31921
III	13323353	24	-1.48652
III	13333353	89	-1.63286
III	13343353	97	-1.73556
III	13353353	11	-1.09398
III	13363353	17	-0.96246
III	13373353	21	-0.911998
III	13383353	35	1.14849
III	13393353	15	-0.875182
III	13403353	27	-0.269645
III	13413353	5	0.0846284
III	13423353	19	-1.07788
III	13433353	12	-1.14405
III	13443353	21	-0.946024
III	13453353	11	-0.81972
III	13463353	14	-1.17909
III	13473353	2	-0.488517
III	13483353	5	-0.67286
III	13493353	4	-0.7408
III	13503353	6	-0.924794
III	13513353	6	-0.931495
III	13523353	3	0.561113
III	13533353	2	-0.488517
III	13543353	2	-0.488517
III	13553353	5	-0.67286
III	13563353	2	-0.488517
III	13583353	7	-0.815131
III	13593353	5	-0.357934
III	13603353	2	-0.488517
III	13613353	9	-0.281546
III	13623353	2	-0.488517
III	13633353	3	-0.568933
III	13643353	106	-0.737419
III	13653353	1	-0.365325
III	13663353	12	-0.833858
III	13673353	23	-1.04164
III	13683353	19	-0.808895
III	13693353	157	3.73089
III	13703353	20	-0.906091
III	13713353	16	-0.97997
III	13723353	5	-0.92605
III	13743353	1	0.726885
III	13753353	20	-1.72928
III	13763353	1	1.69104
III	13783353	89	1.92487
III	13793353	106	1.79917
III	13803353	933	2.06481
III	13813353	87	0.382467
III	13823353	3	2.67751
III	13833353	34	2.19538
IV	13842521	191	1.91905
IV	13852521	983	1.76221
IV	13862521	161	1.43352
IV	13872521	27	2.07787
IV	13882521	28	2.0908
IV	13892521	26	1.85406
IV	13902521	52	1.70492
IV	13912521	34	2.4962
IV	13922521	57	2.58147
IV	13932521	113	2.01693
IV	13942521	37	2.27493
IV	13952521	37	2.27062
IV	13962521	68	2.90649
IV	13972521	120	1.35079
IV	13982521	598	0.299719
IV	13992521	156	0.34748
IV	14002521	11	2.37465
IV	14012521	12	2.38624
IV	14022521	53	2.87515
IV	14032521	21	2.64198
IV	14042521	35	2.89983
IV	14052521	7	2.11836
IV	14072521	32	2.43203
IV	14082521	11	2.37465
IV	14092521	3	1.64815
IV	14102521	4	-0.648604
IV	14112521	20	2.21993
IV	14122521	66	2.85204
IV	14132521	33	2.56428
IV	14142521	12	1.99761
IV	14152521	15	-1.58338
IV	14162521	9	1.43922
IV	14172521	23	2.24518
IV	14182521	28	2.31657
IV	14192521	43	1.99475
IV	14202521	20	1.36591
IV	14212521	29	1.10264
IV	14222521	57	0.348524
IV	14232521	50	0.977449
IV	14242521	67	1.61639
IV	14252521	59	2.07097
IV	14262521	54	1.20528
IV	14272521	57	0.879388
IV	14282521	1	-1.05267
IV	14552521	44	0.393161
IV	14562521	9	1.39694
IV	14572521	21	1.69147
IV	14582521	28	1.20248
IV	14592521	83	1.6339
IV	14602521	16	0.530524
IV	14612521	14	0.593018
IV	14622521	46	1.24012
IV	14632521	55	1.82433
IV	14642521	53	1.76743
IV	14652521	59	2.04641
IV	14662521	68	1.40398
IV	14672521	41	2.02945
IV	14682521	47	2.1357
IV	14692521	43	1.95986
IV	14702521	32	1.24011
IV	14712521	30	1.59809
IV	14722521	36	1.27813
IV	14732521	39	1.42021
IV	14742521	42	1.3295
IV	14752521	33	1.4134
IV	14762521	28	2.60659
IV	14772521	44	1.35266
IV	14782521	38	1.10248
IV	14792521	8	1.12625
IV	14802521	25	1.3503
IV	14812521	26	1.22732
IV	14822521	2	0.294622
IV	14832521	3	-1.20727
IV	14842521	1	1.69104
IV	14852521	1	-1.05267
IV	14862521	1	-0.907665
IV	14872521	1	0.116754
IV	14892521	1	-0.365325
IV	14902521	2	-1.12435
IV	14942521	6	-1.71982
IV	14972521	1	1.13176
IV	14982521	1	-0.628963
IV	15002521	2	-0.217818
IV	15022521	1	-1.05267
IV	15032521	1	-0.907665
IV	15042521	1	-0.907665
IV	15072521	1	-0.628963
IV	15092521	4	-1.15002
IV	15112521	2	0.381497
IV	15122521	1	-1.05267
IV	15142521	2	-1.11931
IV	15162521	3	-1.63935
IV	15172521	5	-1.93881
IV	15182521	2	-1.31069
IV	15192521	1	-1.05267
IV	15202521	769	1.71328
IV	15212521	136	3.04919
IV	15292521	302	1.81045
IV	15302521	1005	2.08928
IV	15312521	1167	1.61046
IV	15322521	469	1.37246
IV	15332521	4	-1.80833
IV	15342521	2	0.0528812
IV	15352521	2	-1.40764
IV	15372521	2	0.89016
IV	15382521	1	-0.907665
IV	15392521	1	-1.05267
IV	15432521	1	-0.628963
IV	15452521	1	-0.907665
IV	15482521	132	1.66741
IV	15492521	5	-1.10849
IV	15502521	1	1.74377
IV	15512521	4	-1.74606
IV	15532521	1	-1.05267
IV	15542521	1	-0.628963
IV	15612521	2	-1.40764
IV	15622521	1	-1.05267
IV	15632521	3	-1.49076
IV	15642521	1	-0.907665
IV	15652521	1	1.69104
IV	15662521	2	-1.40764
IV	15672521	1	-0.907665
IV	15732521	2	0.507404
IV	15762521	1	-0.907665
IV	15772521	2	-0.948076
IV	15782521	1	-1.05267
IV	15792521	4	0.580672
IV	15802521	4	-0.967246
IV	15812521	7	-1.23848
IV	15822521	5	-0.451579
IV	15832521	42	-1.71116
IV	15842521	61	-1.64597
IV	15852521	14	-1.66537
IV	15862521	3	-0.979503
IV	15872521	9	-0.653943
IV	15882521	1	-0.628963
IV	15892521	5	-1.15843
IV	15902521	6	-1.22087
IV	15912521	12	-1.46606
IV	15922521	10	-1.38363
IV	15932521	3	-0.979503
IV	15942521	7	-1.27221
IV	15952521	2	-1.12435
IV	15962521	3	-1.19945
IV	15972521	4	-0.621916
IV	15992521	3	-1.34413
IV	16002521	5	-0.626384
IV	16012521	16	-1.48959
IV	16022521	20	-1.55997
IV	16032521	6	-1.22087
IV	16042521	13	-1.60825
IV	16052521	15	-1.47275
IV	16062521	8	-1.31527
IV	16072521	14	-1.47654
IV	16082521	18	-1.67172
IV	16092521	31	-1.61872
IV	16102521	14	-1.47654
IV	16112521	10	-1.35422
IV	16122521	32	2.12912
IV	16132521	11	-1.41127
IV	16142521	15	-1.49392
IV	16152521	9	-1.15992
IV	16162521	14	-1.26466
IV	16172521	21	-1.68677
IV	16182521	48	-1.65811
IV	16192521	34	-1.6551
IV	16202521	36	-1.35173
IV	16212521	15	-1.49392
IV	16222521	10	-1.38363
IV	16232521	11	-1.4977
IV	16242521	18	-1.25143
IV	16252521	28	-1.68893
IV	16262521	24	-1.59646
IV	16272521	50	-1.72776
IV	16282521	13	-1.50689
IV	16292521	23	-1.89803
IV	16302521	5	-1.15843
IV	16312521	5	-1.01484
IV	16322521	9	-1.58629
IV	16332521	31	-2.10034
IV	16342521	32	-0.949218
IV	16352521	3	-1.19945
IV	16362521	1	-0.628963
IV	16372521	4	-1.08047
IV	16382521	4	-0.324302
IV	16402521	3	-0.979503
IV	16412521	6	-0.955864
IV	16422521	5	-0.728354
IV	16432521	4	-1.20016
IV	16442521	1	-0.628963
IV	16452521	4	-1.03437
IV	16462521	103	2.20051
IV	16472521	120	1.38525
IV	16482521	18	-1.65204
IV	16492521	7	-1.27221
IV	16502521	8	-1.31527
IV	16512521	25	-1.80213
IV	16522521	21	-1.49783
IV	16532521	12	-1.57136
IV	16542521	10	-1.47684
IV	16552521	16	-1.57321
IV	16562521	15	-1.62811
IV	16572521	15	-1.53806
IV	16582521	12	-1.05343
IV	16592521	9	-1.35196
IV	16602521	12	-1.5162
IV	16612521	18	-1.53699
IV	16622521	18	-1.53699
IV	16632521	16	-1.50965
IV	16642521	14	-1.33287
IV	16652521	12	-1.48862
IV	16662521	16	-1.44919
IV	16672521	19	-1.60388
IV	16682521	30	-1.58666
IV	16692521	6	-1.13558
IV	16702521	11	-1.41127
IV	16712521	11	-1.25685
IV	16722521	14	-1.39065
IV	16732521	14	-1.48223
IV	16742521	5	-1.15843
IV	16752521	10	-1.38363
IV	16762521	10	-1.38363
IV	16772521	5	-1.31451
IV	16782521	7	-1.27221
IV	16792521	2	-0.841056
IV	16802521	9	2.25642
IV	16812521	5	1.94922
IV	16822521	14	2.48448
IV	16832521	11	2.37465
IV	16842521	22	0.740769
IV	16852521	67	0.94128
IV	16862521	55	1.14359
IV	16872521	10	-0.53564
IV	16882521	28	1.87284
IV	16892521	35	1.99009
IV	16902521	33	1.48019
IV	16912521	30	0.988728
IV	16922521	21	0.748583
IV	16932521	19	0.40811
IV	16942521	19	-0.197708
IV	16952521	18	-0.516676
IV	16962521	11	-0.339181
IV	16972521	19	0.0363693
IV	16982521	17	-0.0381112
IV	16992521	17	-0.066561
IV	17002521	18	0.0434619
IV	17012521	16	-0.929969
IV	17022521	13	-0.193982
IV	17032521	13	-1.05885
IV	17042521	17	-0.858591
IV	17052521	11	-0.237388
IV	17062521	15	0.271352
IV	17072521	12	0.597098
IV	17082521	12	0.462778
IV	17092521	26	0.885192
IV	17102521	38	-1.49165
IV	17112521	28	-1.17817
IV	17122521	18	-0.0235195
IV	17132521	13	0.321516
IV	17142521	9	-0.0638646
IV	17152521	10	0.347152
IV	17162521	14	1.22266
IV	17172521	9	-0.000898873
IV	17182521	9	-0.429066
IV	17192521	14	-0.415237
IV	17202521	7	-0.155625
IV	17212521	15	-0.257038
IV	17222521	23	-0.914488
IV	17232521	6	0.263183
IV	17242521	21	-1.10384
IV	17252521	18	-0.965861
IV	17262521	18	0.184072
IV	17272521	27	0.435416
IV	17282521	6	0.269885
IV	17292521	12	0.631842
IV	17302521	18	-0.233923
IV	17312521	12	1.7107
IV	17322521	9	0.859033
IV	17332521	14	0.443027
IV	17342521	12	0.684495
IV	17352521	16	-0.646345
IV	17362521	5	-1.15843
IV	17372521	32	-0.373281
IV	17382521	43	-1.33845
IV	17392521	40	-1.26441
IV	17402521	22	-0.062339
IV	17412521	37	-1.524
IV	17422521	16	-1.28026
IV	17432521	14	-0.554808
IV	17442521	32	0.854052
IV	17452521	24	-0.388161
IV	17462521	20	-0.367107
IV	17472521	55	-1.58618
IV	17482521	45	1.61698
IV	17492521	38	1.65964
IV	17502521	65	2.40159
IV	17512521	32	1.42291
IV	17522521	70	2.14718
IV	17532521	35	2.205
IV	17542521	25	2.248
IV	17552521	26	2.30584
IV	17562521	10	1.96153
IV	17572521	14	2.2325
IV	17582521	651	2.32074
IV	17592521	773	1.40499
IV	17602521	435	1.33055
IV	17612521	177	2.09063
IV	17622521	275	1.87801
IV	17632521	258	1.05055
IV	17642521	134	1.35913
IV	17652521	5	0.99195
IV	17662521	28	0.462307
IV	17672521	25	1.33974
IV	17682521	26	1.116
IV	17692521	22	0.828045
IV	17702521	34	1.89106
IV	17712521	70	1.92805
IV	17722521	62	1.75517
IV	17732521	44	1.73743
IV	17742521	42	0.0123665
IV	17752521	78	1.15553
IV	17762521	13	-1.56596
V	17779746	20	1.1513
V	17789746	211	0.512527
V	17799746	7	-0.377637
V	17829746	2	0.180047
V	17849746	113	1.5055
V	17859746	227	1.5426
V	17869746	328	1.55434
V	17879746	312	1.57209
V	17889746	107	1.60033
V	17899746	169	1.52746
V	17909746	88	2.68062
V	17919746	117	0.354191
V	17929746	116	1.28066
V	17939746	81	2.32305
V	17949746	152	2.55089
V	17959746	41	2.33721
V	17969746	23	1.07555
V	17979746	32	1.93524
V	17989746	40	2.80775
V	17999746	41	2.64754
V	18009746	42	1.10211
V	18019746	22	2.3472
V	18029746	17	2.4236
V	18039746	32	1.1488
V	18049746	26	1.55943
V	18059746	18	2.39292
V	18069746	39	1.39643
V	18079746	16	1.704
V	18089746	30	0.786477
V	18099746	78	1.02217
V	18109746	75	1.97444
V	18119746	47	1.34142
V	18129746	122	1.34217
V	18139746	69	1.27494
V	18149746	15	1.67403
V	18159746	28	1.36208
V	18169746	31	1.9997
V	18179746	19	1.88092
V	18189746	8	0.97415
V	18199746	14	0.465446
V	18209746	6	1.74724
V	18219746	6	1.69241
V	18229746	3	1.4018
V	18239746	1	0.900133
V	18249746	52	2.36451
V	18259746	45	1.94008
V	18269746	21	2.24709
V	18289746	2	0.287067
V	18299746	13	0.558457
V	18309746	19	1.55433
V	18319746	16	1.85796
V	18329746	9	2.23708
V	18339746	12	2.06889
V	18349746	21	2.22179
V	18359746	15	2.43441
V	18369746	9	2.23798
V	18379746	16	1.9704
V	18389746	12	2.01408
V	18399746	11	2.37465
V	18409746	11	1.65673
V	18419746	18	2.09892
V	18429746	5	1.94922
V	18439746	12	2.41561
V	18449746	11	1.97363
V	18459746	10	1.41429
V	18469746	12	2.00298
V	18479746	15	0.652437
V	18489746	12	0.746461
V	18499746	16	1.82237
V	18509746	32	1.24458
V	18519746	18	1.79418
V	18529746	46	2.4212
V	18539746	57	2.34308
V	18549746	54	2.40267
V	18559746	40	2.06566
V	18569746	38	2.37953
V	18579746	18	2.17664
V	18589746	18	1.74612
V	18599746	29	0.960602
V	18609746	21	2.03487
V	18619746	21	1.61559
V	18629746	15	0.883235
V	18639746	18	1.40303
V	18649746	30	0.936492
V	18659746	14	1.0812
V	18669746	14	1.1153
V	18679746	11	1.15391
V	18689746	12	1.48827
V	18699746	23	1.54882
V	18709746	16	1.57971
V	18719746	22	0.902853
V	18729746	11	1.48656
V	18739746	11	0.879644
V	18749746	18	0.281987
V	18759746	23	-0.633504
V	18769746	13	0.117464
V	18779746	26	1.02434
V	18789746	12	0.294788
V	18799746	10	0.55594
V	18809746	11	1.28221
V	18819746	17	0.484183
V	18829746	17	1.04674
V	18839746	15	1.07855
V	18849746	7	-0.206231
V	18859746	131	2.27981
V	18869746	20	1.22019
V	18879746	11	0.879644
V	18889746	11	1.04943
V	18899746	11	0.783613
V	18909746	9	1.03669
V	18919746	7	0.856487
V	18929746	8	0.829923
V	18939746	13	1.40856
V	18949746	12	0.0712798
V	18959746	17	0.708024
V	18969746	64	3.72933
V	19029746	50	0.543084
V	19039746	12	-0.49967
V	19049746	11	0.547377
V	19059746	15	-0.715353
V	19069746	10	0.546412
V	19079746	9	0.777627
V	19089746	13	-0.127196
V	19099746	7	1.48171
V	19109746	9	1.02769
V	19119746	14	0.481235
V	19129746	20	-0.393962
V	19139746	13	1.13302
V	19149746	9	0.941338
V	19159746	10	1.26433
V	19169746	10	0.736972
V	19179746	15	1.27923
V	19189746	14	0.825109
V	19199746	18	0.985548
V	19209746	56	1.3955
V	19219746	39	1.32084
V	19229746	9	0.840143
V	19239746	102	2.83856
V	19249746	13	0.680619
V	19259746	44	1.3806
V	19269746	18	1.24734
V	19279746	5	1.3915
V	19289746	8	1.5294
V	19299746	14	1.32971
V	19309746	9	1.13563
V	19319746	10	1.50294
V	19329746	26	1.71992
V	19339746	17	1.29098
V	19349746	8	1.34382
V	19359746	10	1.50294
V	19369746	14	1.00226
V	19379746	22	1.91147
V	19389746	17	1.45147
V	19399746	17	1.95096
V	19409746	10	1.06838
V	19419746	29	1.55938
V	19429746	22	1.67264
V	19439746	55	0.554805
V	19449746	36	1.98298
V	19459746	26	2.20992
V	19469746	15	1.64034
V	19479746	9	1.11809
V	19489746	8	-0.134382
V	19499746	13	-1.45722
V	19519746	24	-1.611
V	19529746	107	-1.75991
V	19539746	6	-1.22087
V	19549746	7	-1.27221
V	19559746	15	-1.31352
V	19569746	13	-1.65792
V	19579746	12	-1.43561
V	19589746	16	-1.4701
V	19599746	15	-0.989985
V	19609746	6	-1.22087
V	19619746	10	-1.38363
V	19629746	9	-1.58629
V	19639746	9	-1.41853
V	19649746	22	-1.21971
V	19659746	27	-1.95103
V	19669746	15	-1.67463
V	19679746	21	-1.92361
V	19689746	11	-1.41434
V	19699746	10	-1.32564
V	19709746	8	-1.24636
V	19719746	20	-1.54526
V	19729746	7	-1.35275
V	19739746	12	-1.5162
V	19749746	18	-1.5012
V	19759746	10	-1.47684
V	19769746	14	-1.48412
V	19779746	55	-2.23574
V	19789746	21	-1.72841
V	19799746	14	-1.51096
V	19809746	17	-1.1914
V	19819746	13	-1.48239
V	19829746	10	-1.44494
V	19839746	17	-1.24293
V	19849746	18	-1.54108
V	19859746	8	-1.2503
V	19869746	4	-1.38213
V	19879746	15	-1.69132
V	19889746	8	-1.53777
V	19899746	7	-1.83595
V	19909746	12	-1.91272
V	19919746	5	-1.72516
V	19929746	2	-0.851128
V	19939746	7	-1.24229
V	19949746	5	-1.27358
V	19959746	6	-1.49624
V	19969746	3	-1.20727
V	19979746	5	-1.12583
V	19989746	6	-1.19224
V	19999746	4	-0.922765
V	20009746	3	-0.0224832
V	20019746	2	-1.12435
V	20029746	2	-0.851128
V	20039746	2	-1.40764
V	20049746	12	-1.19133
V	20059746	14	-1.16582
V	20069746	5	-1.12583
V	20079746	4	-1.2689
V	20089746	3	-0.987323
V	20099746	5	-1.56908
V	20109746	4	-1.32632
V	20129746	6	-1.49624
V	20139746	3	-0.925738
V	20149746	2	-1.0274
V	20159746	2	-1.0274
V	20169746	11	-1.4808
V	20179746	17	-1.52394
V	20189746	14	-1.43233
V	20199746	12	-1.08781
V	20209746	1	-1.05267
V	20219746	4	-1.62636
V	20229746	1	-0.907665
V	20239746	1	-0.365325
V	20249746	12	-1.43561
V	20259746	10	-0.84675
V	20269746	17	-1.50488
V	20279746	5	-1.06132
V	20289746	15	-1.49392
V	20299746	92	1.89825
V	20309746	19	1.77376
V	20319746	24	-1.38914
V	20329746	58	1.64004
V	20339746	29	-1.6065
V	20349746	31	-1.35833
V	20359746	14	-1.10551
V	20369746	25	-1.60407
V	20379746	20	-1.57702
V	20389746	8	-1.15628
V	20399746	10	-1.27427
V	20409746	2	-1.40764
V	20459746	1	-0.628963
V	20489746	4	-1.33118
V	20499746	2	-0.948076
V	20519746	1	1.13176
V	20549746	2	-0.851128
V	20559746	7	1.37996
V	20569746	4	-1.56894
V	20579746	5	1.40954
V	20589746	1	-0.365325
V	20609746	1	-0.495261
V	20629746	1	-0.239156
V	20639746	3	-1.34413
V	20649746	2	-1.12435
V	20659746	1	-1.05267
V	20669746	2	0.44571
V	20689746	1	-1.05267
V	20739746	13	-1.67235
V	20749746	1	-0.628963
V	20779746	1	-0.628963
V	20789746	1	-1.05267
V	20799746	1	-0.907665
V	20819746	1	-1.05267
V	20829746	1	-1.05267
V	20869746	5	-0.435625
V	20879746	2	-1.40764
V	20889746	2	-1.21374
V	20899746	4	-1.68378
V	20909746	5	-1.32422
V	20929746	2	0.507404
V	20939746	5	0.168563
V	20949746	1	-0.76643
V	20989746	2	-1.40764
V	21009746	3	0.310861
V	21019746	5	-0.92605
V	21039746	6	-0.70913
V	21049746	3	-0.568933
V	21059746	5	-0.92605
V	21069746	4	-0.627577
V	21079746	1	-1.05267
V	21139746	1	-0.907665
V	21159746	3	-0.554269
V	21169746	1	0.335196
V	21179746	1	-0.365325
V	21189746	2	-0.488517
V	21199746	6	-0.70913
V	21209746	10	-0.803667
V	21219746	5	-0.67286
V	21229746	2	-0.488517
V	21239746	5	-1.22155
V	21249746	2	-0.664786
V	21259746	10	-0.954873
V	21269746	2	-0.488517
V	21279746	3	-0.72143
V	21289746	1	-0.365325
V	21299746	2	-0.843574
V	21309746	2	-0.664786
V	21319746	3	-0.568933
V	21329746	2	-0.488517
V	21339746	3	-1.28254
V	21349746	15	-1.22675
V	21359746	11	-1.18809
V	21369746	10	-1.27427
V	21379746	5	-1.12028
V	21389746	47	-1.74667
V	21399746	25	-1.49668
V	21409746	33	-1.65301
V	21419746	47	-1.69865
V	21429746	60	-1.74964
V	21439746	38	-1.70993
V	21449746	65	-1.47733
V	21459746	35	-1.5634
V	21469746	31	-1.51222
V	21479746	112	-1.5067
V	21489746	21	-1.16451
V	21499746	31	-1.49827
V	21509746	23	-1.50478
V	21519746	57	-0.634761
V	21529746	50	-1.0095
V	21539746	32	-1.76477
V	21549746	135	-1.79039
V	21559746	24	-1.59646
V	21569746	24	-1.59646
V	21579746	54	-1.6569
V	21589746	28	-1.64985
V	21599746	16	-1.50965
V	21609746	2	-0.158642
V	21629746	178	-0.133906
V	21639746	46	-0.762673
V	21669746	38	0.832585
V	21679746	171	2.21648
V	21689746	168	2.884
V	21699746	364	2.40069
VI	21718188	1	-0.76643
VI	21738188	79	0.703008
VI	21748188	29	1.0885
VI	21758188	2	-1.40764
VI	21768188	2	-1.31069
VI	21788188	1	-0.907665
VI	21808188	1	1.71929
VI	21828188	128	2.117
VI	21848188	5	0.331575
VI	21858188	6	2.29554
VI	21878188	2	-1.40764
VI	21888188	8	-0.566079
VI	21898188	22	-0.796874
VI	21908188	48	1.714
VI	21918188	240	2.04061
VI	21928188	513	1.54063
VI	21938188	160	1.43222
VI	21948188	117	2.53954
VI	21958188	237	1.72747
VI	21968188	66	-0.40374
VI	21978188	40	-0.089794
VI	21988188	76	-1.69804
VI	21998188	24	-1.16588
VI	22008188	46	-1.13165
VI	22018188	54	-0.606151
VI	22028188	26	-0.563657
VI	22038188	20	0.208776
VI	22048188	6	-1.14533
VI	22058188	15	-0.372735
VI	22068188	10	-0.702587
VI	22078188	17	-0.802497
VI	22088188	32	-0.866216
VI	22098188	42	-0.236629
VI	22108188	55	1.10877
VI	22118188	63	0.652636
VI	22128188	59	-0.592952
VI	22138188	70	-0.694747
VI	22148188	63	-0.708067
VI	22158188	55	-0.675698
VI	22168188	48	-0.698875
VI	22178188	43	-0.721967
VI	22188188	46	-0.711916
VI	22198188	35	-0.772048
VI	22208188	66	-0.536539
VI	22218188	63	2.31038
VI	22228188	44	2.42911
VI	22238188	49	2.67449
VI	22248188	80	2.22736
VI	22258188	50	2.81944
VI	22268188	73	2.36036
VI	22278188	59	0.691342
VI	22288188	60	2.30384
VI	22298188	33	2.06888
VI	22308188	8	0.357861
VI	22318188	15	0.343216
VI	22328188	5	1.52955
VI	22338188	14	1.50686
VI	22348188	16	0.303682
VI	22358188	34	-0.714885
VI	22368188	11	-0.732139
VI	22378188	82	0.983007
VI	22388188	29	-1.16289
VI	22398188	46	-1.72848
VI	22408188	72	-1.58541
VI	22418188	17	-1.46838
VI	22428188	4	-0.215123
VI	22438188	2	-1.40764
VI	22448188	14	-1.1993
VI	22458188	7	-1.05673
VI	22468188	16	-1.1506
VI	22478188	4	-1.08047
VI	22488188	1	-0.628963
VI	22498188	13	-0.321179
VI	22508188	4	-0.942984
VI	22518188	4	0.077639
VI	22528188	5	1.49347
VI	22538188	11	0.87273
VI	22548188	19	0.0227006
VI	22558188	11	0.439438
VI	22568188	18	0.947455
VI	22578188	17	0.426479
VI	22588188	10	-1.49838
VI	22598188	24	1.13581
VI	22608188	9	0.237921
VI	22618188	19	1.36834
VI	22628188	14	0.574071
VI	22638188	11	-0.0979509
VI	22648188	14	0.92205
VI	22658188	12	-0.0429817
VI	22668188	6	-1.40608
VI	22678188	19	-0.612651
VI	22688188	24	-0.41923
VI	22698188	18	-0.983756
VI	22708188	15	-0.357229
VI	22718188	13	0.209757
VI	22728188	6	0.76457
VI	22738188	122	2.76705
VI	22748188	16	0.13588
VI	22758188	11	-0.705251
VI	22768188	21	-0.238408
VI	22778188	13	1.42735
VI	22788188	8	0.630072
VI	22798188	14	1.02562
VI	22808188	18	-0.125781
VI	22818188	22	-0.0363283
VI	22828188	14	0.00378994
VI	22838188	8	-0.445479
VI	22848188	9	0.389039
VI	22858188	21	0.54129
VI	22868188	16	-0.221757
VI	22878188	13	0.00469924
VI	22888188	19	-0.31975
VI	22898188	11	-0.570807
VI	22908188	22	-0.2083
VI	22918188	12	-0.421227
VI	22928188	22	-0.898122
VI	22938188	14	-0.857
VI	22948188	12	-1.09462
VI	22958188	17	-1.80763
VI	22968188	10	-1.00086
VI	22978188	16	-0.338709
VI	22988188	16	-0.807649
VI	22998188	457	1.87222
VI	23008188	137	2.34669
VI	23028188	75	2.33755
VI	23038188	945	1.22826
VI	23048188	315	1.51925
VI	23058188	22	-0.506026
VI	23068188	847	1.32571
[truncated: 573 more rows]
