# Supplementary material for: Population genomics confirms acquisition of drug-resistant Aspergillus fumigatus infection by humans from the environment
Source: Nat Microbiol. 2022 Apr 25;7(5):663–74. doi: 10.1038/s41564-022-01091-2 (PMC9064804; doi:10.1038/s41564-022-01091-2)
Supplement: Source Data Extended Data Fig. 5 — CSV files for FST and Tajima’s D analyses for clusters 1, 2 and 3. [file 41564_2022_1091_MOESM11_ESM.zip › Source Data Figure S5/Cluster1_Cluster3.fst.sorted.csv]

CHROM	BIN_START	BIN_END	N_VARIANTS	WEIGHTED_FST	MEAN_FST
I	100001	110000	5	-0.00713149	-0.00732843
I	150001	160000	1	0.00575931	0.00575931
I	390001	400000	26	0.528556	0.235625			-0.0374049
I	400001	410000	65	0.402813	0.181311			0.786203
I	410001	420000	105	0.167901	0.0838637			0.130901386
I	420001	430000	63	0.225237	0.0973672
I	430001	440000	132	0.210569	0.0998419
I	440001	450000	85	0.353611	0.187564
I	450001	460000	92	0.426157	0.228127
I	460001	470000	72	0.266377	0.144777
I	470001	480000	38	0.452448	0.273479
I	480001	490000	65	0.57386	0.290162
I	490001	500000	64	0.458989	0.284248
I	500001	510000	55	0.494148	0.391273
I	510001	520000	50	0.545707	0.316499
I	520001	530000	60	0.357667	0.156888
I	530001	540000	18	0.415152	0.14109
I	540001	550000	43	0.346913	0.157371
I	550001	560000	34	0.292839	0.118966
I	560001	570000	23	0.165495	0.0477396
I	570001	580000	30	0.243823	0.0332659
I	580001	590000	21	0.424761	0.01851
I	590001	600000	24	0.168755	0.00363419
I	600001	610000	19	0.583262	0.195105
I	610001	620000	23	0.345959	0.067222
I	620001	630000	28	0.608352	0.287161
I	630001	640000	33	0.620599	0.146809
I	640001	650000	29	0.532937	0.169856
I	650001	660000	48	0.636514	0.188697
I	660001	670000	23	0.582129	0.135253
I	670001	680000	45	0.734572	0.386862
I	680001	690000	46	0.57607	0.290098
I	690001	700000	60	0.344314	0.147212
I	700001	710000	89	0.360392	0.16808
I	710001	720000	70	0.482901	0.300251
I	720001	730000	58	0.453226	0.293138
I	730001	740000	87	0.310281	0.133125
I	740001	750000	58	0.399676	0.135278
I	750001	760000	79	0.144919	0.0650734
I	760001	770000	94	0.231193	0.0787498
I	770001	780000	57	0.117003	-0.0121939
I	780001	790000	77	0.24295	0.0401723
I	790001	800000	33	0.209486	0.11783
I	800001	810000	36	0.236243	0.0889949
I	810001	820000	38	0.244678	0.0799859
I	820001	830000	57	0.0785318	0.0477641
I	830001	840000	37	0.0786362	0.0543802
I	840001	850000	37	0.0954641	0.0600809
I	850001	860000	27	-0.0142738	-0.017678
I	860001	870000	18	0.161996	0.0511512
I	870001	880000	29	0.199291	0.147593
I	880001	890000	26	0.361087	0.123455
I	890001	900000	37	0.130408	0.0465675
I	900001	910000	29	0.146399	0.0806946
I	910001	920000	42	0.0516157	0.017082
I	920001	930000	53	0.336092	0.0648463
I	930001	940000	77	0.125383	0.0251878
I	940001	950000	60	0.109531	0.0253606
I	950001	960000	47	0.202403	0.0369762
I	960001	970000	241	0.266776	0.0954395
I	970001	980000	35	0.421937	0.147645
I	980001	990000	28	0.521739	0.124348
I	990001	1000000	31	0.557447	0.141405
I	1000001	1010000	19	0.691501	0.345844
I	1010001	1020000	50	0.394962	0.266647
I	1020001	1030000	41	0.409414	0.237755
I	1030001	1040000	26	0.708366	0.36882
I	1040001	1050000	33	0.482826	0.188085
I	1050001	1060000	47	0.428854	0.12376
I	1060001	1070000	44	0.403614	0.149731
I	1070001	1080000	30	0.367309	0.0980005
I	1080001	1090000	22	0.421436	0.17248
I	1090001	1100000	36	0.440176	0.223432
I	1100001	1110000	50	0.482534	0.231282
I	1110001	1120000	27	0.311308	0.102836
I	1120001	1130000	17	0.419705	0.136726
I	1130001	1140000	23	0.373367	0.154036
I	1140001	1150000	36	0.395073	0.171517
I	1150001	1160000	25	0.386934	0.178644
I	1160001	1170000	32	0.58759	0.27539
I	1170001	1180000	590	0.134362	0.0978651
I	1180001	1190000	685	0.141595	0.107269
I	1190001	1200000	34	0.392417	0.128368
I	1200001	1210000	21	0.353448	0.0892336
I	1210001	1220000	26	0.410224	0.100472
I	1220001	1230000	35	0.590964	0.344884
I	1230001	1240000	18	0.627564	0.280106
I	1240001	1250000	21	0.489131	0.221305
I	1250001	1260000	27	0.489338	0.151479
I	1260001	1270000	62	0.307092	0.0891012
I	1270001	1280000	44	0.297632	0.081522
I	1280001	1290000	34	0.615612	0.21731
I	1290001	1300000	34	0.614597	0.226762
I	1300001	1310000	18	0.621861	0.283162
I	1310001	1320000	21	0.611825	0.299461
I	1320001	1330000	38	0.581566	0.241614
I	1330001	1340000	20	0.680922	0.350222
I	1340001	1350000	36	0.596806	0.237963
I	1350001	1360000	23	0.586226	0.312696
I	1360001	1370000	17	0.560742	0.176704
I	1370001	1380000	23	0.628609	0.222067
I	1380001	1390000	37	0.60692	0.27384
I	1390001	1400000	33	0.601015	0.239788
I	1400001	1410000	35	0.646719	0.28355
I	1410001	1420000	47	0.579407	0.226838
I	1420001	1430000	28	0.389602	0.0739675
I	1430001	1440000	34	0.507978	0.10711
I	1440001	1450000	26	0.355857	0.0846954
I	1450001	1460000	30	0.434598	0.107173
I	1460001	1470000	37	0.553245	0.146096
I	1470001	1480000	41	0.476555	0.219809
I	1480001	1490000	34	0.472551	0.138981
I	1490001	1500000	42	0.486611	0.0902568
I	1500001	1510000	25	0.527841	0.162212
I	1510001	1520000	22	0.462857	0.138092
I	1520001	1530000	31	0.472367	0.226635
I	1530001	1540000	24	0.548222	0.296639
I	1540001	1550000	25	0.543162	0.163326
I	1550001	1560000	22	0.519183	0.147529
I	1560001	1570000	84	0.293822	0.150439
I	1570001	1580000	9	0.610124	0.3917
I	1580001	1590000	25	0.530298	0.243308
I	1590001	1600000	29	0.585077	0.266729
I	1600001	1610000	34	0.483834	0.226352
I	1610001	1620000	20	0.577156	0.255697
I	1620001	1630000	20	0.615196	0.302439
I	1630001	1640000	29	0.605572	0.2447
I	1640001	1650000	17	0.707606	0.451404
I	1650001	1660000	22	0.607506	0.304766
I	1660001	1670000	27	0.520404	0.290336
I	1670001	1680000	29	0.569324	0.352423
I	1680001	1690000	13	0.624403	0.468381
I	1690001	1700000	35	0.488696	0.307176
I	1700001	1710000	27	0.449359	0.204435
I	1710001	1720000	31	0.573523	0.212448
I	1720001	1730000	21	0.460205	0.092569
I	1730001	1740000	25	0.205043	0.063382
I	1740001	1750000	30	0.326716	0.172913
I	1750001	1760000	31	0.284294	0.128004
I	1760001	1770000	48	0.253391	0.133353
I	1770001	1780000	33	0.452546	0.328621
I	1780001	1790000	24	0.542073	0.197013
I	1790001	1800000	28	0.399305	0.167253
I	1800001	1810000	25	0.359008	0.150949
I	1810001	1820000	20	0.178071	0.14823
I	1820001	1830000	38	0.311729	0.185332
I	1830001	1840000	78	0.200552	0.0724238
I	1840001	1850000	37	0.311069	0.140244
I	1850001	1860000	41	0.342058	0.146749
I	1860001	1870000	40	0.396931	0.143451
I	1870001	1880000	28	0.424661	0.184836
I	1880001	1890000	34	0.31439	0.0927022
I	1890001	1900000	65	0.491287	0.233768
I	1900001	1910000	75	0.440064	0.212166
I	1910001	1920000	45	0.446883	0.19546
I	1920001	1930000	42	0.333072	0.15378
I	1930001	1940000	27	0.314456	0.107655
I	1940001	1950000	38	0.337768	0.139161
I	1950001	1960000	37	0.339012	0.128734
I	1960001	1970000	50	0.371271	0.131953
I	1970001	1980000	43	0.271702	0.111026
I	1980001	1990000	25	0.138377	0.0102452
I	1990001	2000000	31	0.296184	0.0650848
I	2000001	2010000	32	0.260123	0.0847052
I	2010001	2020000	34	0.301265	0.100208
I	2020001	2030000	37	0.158127	0.0420423
I	2030001	2040000	72	0.23897	0.105159
I	2040001	2050000	158	0.319494	0.159281
I	2050001	2060000	25	0.442257	0.208889
I	2060001	2070000	28	0.403838	0.16846
I	2070001	2080000	19	0.400817	0.116319
I	2080001	2090000	19	0.188329	0.0625702
I	2090001	2100000	41	0.412471	0.209546
I	2100001	2110000	36	0.433498	0.19169
I	2110001	2120000	20	0.405544	0.247429
I	2120001	2130000	29	0.375556	0.165267
I	2130001	2140000	25	0.405286	0.118991
I	2140001	2150000	45	0.376846	0.1143
I	2150001	2160000	28	0.3846	0.121274
I	2160001	2170000	24	0.41129	0.14395
I	2170001	2180000	40	0.381146	0.100283
I	2180001	2190000	59	0.377237	0.111421
I	2190001	2200000	1175	0.110201	0.0730802
I	2200001	2210000	327	0.0993782	0.0608669
I	2240001	2250000	134	0.0999328	0.0512423
I	2250001	2260000	71	0.158079	0.0682623
I	2260001	2270000	35	0.430516	0.197997
I	2270001	2280000	30	0.298843	0.0568951
I	2280001	2290000	43	0.411132	0.10896
I	2290001	2300000	23	0.526313	0.120351
I	2300001	2310000	27	0.469551	0.271015
I	2310001	2320000	23	0.190591	0.061918
I	2320001	2330000	34	0.224576	0.107319
I	2330001	2340000	16	0.411837	0.127591
I	2340001	2350000	22	0.442688	0.228156
I	2350001	2360000	27	0.342688	0.146353
I	2360001	2370000	27	0.233707	0.0469852
I	2370001	2380000	39	0.358117	0.12235
I	2380001	2390000	21	0.447793	0.280557
I	2390001	2400000	19	0.363178	0.197446
I	2400001	2410000	24	0.365734	0.152565
I	2410001	2420000	28	0.405095	0.246178
I	2420001	2430000	37	0.443045	0.208477
I	2430001	2440000	29	0.364158	0.126127
I	2440001	2450000	22	0.479371	0.286513
I	2450001	2460000	30	0.476945	0.189648
I	2460001	2470000	39	0.367303	0.173488
I	2470001	2480000	39	0.308302	0.0700568
I	2480001	2490000	21	0.449471	0.174549
I	2490001	2500000	19	0.521293	0.286462
I	2500001	2510000	29	0.457217	0.171731
I	2510001	2520000	28	0.47018	0.164003
I	2520001	2530000	19	0.492355	0.147324
I	2530001	2540000	35	0.351443	0.0693746
I	2540001	2550000	19	0.325856	0.0955985
I	2550001	2560000	26	0.403725	0.149192
I	2560001	2570000	25	0.264806	0.109841
I	2570001	2580000	16	0.274868	0.11674
I	2580001	2590000	26	0.208156	0.0666962
I	2590001	2600000	21	0.323013	0.1323
I	2600001	2610000	35	0.320081	0.132671
I	2610001	2620000	15	0.46195	0.3041
I	2620001	2630000	22	0.397877	0.182302
I	2630001	2640000	54	0.296481	0.142093
I	2640001	2650000	45	0.207038	0.122154
I	2650001	2660000	18	0.234162	0.0764446
I	2660001	2670000	29	0.150781	0.0590607
I	2670001	2680000	30	0.0893624	0.0495183
I	2680001	2690000	17	0.08879	0.0344298
I	2690001	2700000	37	0.305509	0.106806
I	2700001	2710000	27	0.418102	0.14035
I	2710001	2720000	40	0.354246	0.146627
I	2720001	2730000	32	0.31017	0.122474
I	2730001	2740000	30	0.206809	0.0961931
I	2740001	2750000	20	0.276561	0.100221
I	2750001	2760000	29	0.118266	0.045483
I	2760001	2770000	36	0.149491	0.0706045
I	2770001	2780000	22	0.252458	0.0870213
I	2780001	2790000	19	0.378103	0.179199
I	2790001	2800000	13	0.41913	0.112468
I	2800001	2810000	23	0.355459	0.127172
I	2810001	2820000	36	0.266184	0.134941
I	2820001	2830000	55	0.225585	0.153566
I	2830001	2840000	45	0.275244	0.107648
I	2840001	2850000	17	0.217481	0.0981474
I	2850001	2860000	19	0.264265	0.145417
I	2860001	2870000	17	0.238432	0.0916781
I	2870001	2880000	37	0.224391	0.113343
I	2880001	2890000	46	0.140596	0.0838093
I	2890001	2900000	724	0.0768427	0.0551993
I	2900001	2910000	763	0.0977736	0.0571779
I	2910001	2920000	37	0.504184	0.198574
I	2920001	2930000	26	0.503455	0.287244
I	2930001	2940000	25	0.425214	0.223331
I	2940001	2950000	37	0.422117	0.240666
I	2950001	2960000	42	0.300518	0.176864
I	2960001	2970000	54	0.237074	0.129849
I	2970001	2980000	44	0.106904	0.0404549
I	2980001	2990000	44	0.173042	0.0840131
I	2990001	3000000	43	0.054071	0.0419401
I	3000001	3010000	40	0.341275	0.173266
I	3010001	3020000	36	0.367851	0.196543
I	3020001	3030000	35	0.354232	0.203528
I	3030001	3040000	27	0.296905	0.146212
I	3040001	3050000	26	0.246572	0.112301
I	3050001	3060000	41	0.271865	0.131673
I	3060001	3070000	59	0.448719	0.282706
I	3070001	3080000	64	0.462284	0.338715
I	3080001	3090000	80	0.464456	0.3513
I	3090001	3100000	66	0.527998	0.354565
I	3100001	3110000	42	0.494186	0.328566
I	3110001	3120000	29	0.53418	0.240315
I	3120001	3130000	29	0.443469	0.186787
I	3130001	3140000	18	0.387925	0.170051
I	3140001	3150000	47	0.281879	0.152026
I	3150001	3160000	49	0.328744	0.103868
I	3160001	3170000	39	0.458745	0.20513
I	3170001	3180000	32	0.511463	0.211083
I	3180001	3190000	51	0.432387	0.123095
I	3190001	3200000	43	0.337295	0.137887
I	3200001	3210000	35	0.502463	0.165363
I	3210001	3220000	39	0.516474	0.223618
I	3220001	3230000	38	0.462841	0.220084
I	3230001	3240000	42	0.210847	0.10142
I	3240001	3250000	31	0.123169	0.0766387
I	3250001	3260000	32	0.163238	0.136466
I	3260001	3270000	47	0.152712	0.0946433
I	3270001	3280000	33	0.153063	0.120298
I	3280001	3290000	34	0.295799	0.154013
I	3290001	3300000	38	0.0945913	0.0585099
I	3300001	3310000	65	0.119575	0.04885
I	3310001	3320000	34	0.0452034	0.0245674
I	3320001	3330000	35	0.0774036	0.0213215
I	3330001	3340000	30	0.0265091	0.0257916
I	3340001	3350000	27	0.132829	0.0240415
I	3350001	3360000	21	0.147811	0.0916209
I	3360001	3370000	40	0.126438	0.0752591
I	3370001	3380000	30	0.0945521	0.0623541
I	3380001	3390000	21	0.135997	0.0796448
I	3390001	3400000	25	0.153209	0.123216
I	3400001	3410000	28	0.16093	0.100521
I	3410001	3420000	29	0.221474	0.0848907
I	3420001	3430000	27	0.242976	0.133976
I	3430001	3440000	30	0.269646	0.130883
I	3440001	3450000	21	0.260787	0.0924912
I	3450001	3460000	32	0.300049	0.166689
I	3460001	3470000	17	0.269486	0.141391
I	3470001	3480000	20	0.251626	0.0888729
I	3480001	3490000	24	0.194487	0.0575882
I	3490001	3500000	33	0.0841744	0.0307869
I	3500001	3510000	24	0.175765	0.132546
I	3510001	3520000	39	0.211225	0.0656944
I	3520001	3530000	26	0.355845	0.135041
I	3530001	3540000	25	0.0850702	0.0259225
I	3540001	3550000	38	0.154787	0.0803945
I	3550001	3560000	22	0.265943	0.0983584
I	3560001	3570000	30	0.238797	0.0408252
I	3570001	3580000	24	0.0824818	0.00558331
I	3580001	3590000	23	0.166233	0.0662673
I	3590001	3600000	32	0.206983	0.155807
I	3600001	3610000	30	0.560654	0.343881
I	3610001	3620000	26	0.560607	0.236456
I	3620001	3630000	29	0.153704	0.0697884
I	3630001	3640000	33	0.215024	0.095537
I	3640001	3650000	23	0.271778	0.129267
I	3650001	3660000	28	0.136017	0.0784541
I	3660001	3670000	29	0.214264	0.128981
I	3670001	3680000	47	0.256515	0.174261
I	3680001	3690000	62	0.2219	0.117786
I	3690001	3700000	135	0.281619	0.0899164
I	3700001	3710000	60	0.583548	0.231377
I	3710001	3720000	38	0.620749	0.273925
I	3720001	3730000	56	0.247119	0.0567733
I	3730001	3740000	62	0.349662	0.0708487
I	3740001	3750000	41	0.433878	0.159501
I	3750001	3760000	63	0.312962	0.0703556
I	3760001	3770000	84	0.178524	0.0396624
I	3770001	3780000	28	0.37167	0.170812
I	3780001	3790000	40	0.378074	0.177267
I	3790001	3800000	30	0.301025	0.151962
I	3800001	3810000	72	0.507268	0.363995
I	3810001	3820000	44	0.573732	0.435227
I	3820001	3830000	38	0.167618	0.0372435
I	3830001	3840000	18	0.228003	0.0854072
I	3840001	3850000	26	0.147253	0.0452916
I	3850001	3860000	39	0.163691	0.112611
I	3860001	3870000	22	0.158206	0.118684
I	3870001	3880000	28	0.263102	0.134419
I	3880001	3890000	27	0.23559	0.13147
I	3890001	3900000	44	0.318607	0.138462
I	3900001	3910000	34	0.329923	0.145799
I	3910001	3920000	35	0.397524	0.15934
I	3920001	3930000	20	0.208609	0.0724381
I	3930001	3940000	12	0.0689983	0.0384016
I	3940001	3950000	16	0.225311	0.0900443
I	3950001	3960000	22	0.0820238	0.0445358
I	3960001	3970000	22	0.0122628	-0.00986742
I	3970001	3980000	19	0.0289668	-0.00470456
I	3980001	3990000	6	-0.0159907	-0.0217344
I	3990001	4000000	22	0.165792	0.0162018
I	4000001	4010000	17	-0.0247992	-0.0257986
I	4010001	4020000	20	-0.0190499	-0.0224623
I	4020001	4030000	18	0.1633	0.0160397
I	4030001	4040000	10	-0.036196	-0.0374049
I	4040001	4050000	18	0.00260844	-0.0182533
I	4050001	4060000	17	0.224513	0.0218462
I	4060001	4070000	10	0.580147	0.133288
I	4070001	4080000	22	0.195296	0.00712618
I	4080001	4090000	24	0.356561	0.0772954
I	4090001	4100000	25	0.0437037	0.00698269
I	4100001	4110000	41	0.0547641	0.00439701
I	4110001	4120000	38	0.539389	0.258023
I	4120001	4130000	26	0.56762	0.281882
I	4130001	4140000	23	0.401054	0.14982
I	4140001	4150000	36	0.426125	0.222714
I	4150001	4160000	27	0.391419	0.244257
I	4160001	4170000	37	0.16706	0.0610018
I	4170001	4180000	23	0.208585	0.0994415
I	4180001	4190000	35	0.456495	0.159411
I	4190001	4200000	25	0.320678	0.119766
I	4200001	4210000	22	0.399185	0.179677
I	4210001	4220000	18	0.307419	0.043389
I	4220001	4230000	18	0.430047	0.114507
I	4230001	4240000	28	0.429024	0.115315
I	4240001	4250000	20	0.568283	0.16728
I	4250001	4260000	22	0.399873	0.0750582
I	4260001	4270000	16	0.346346	0.0773065
I	4270001	4280000	18	0.410748	0.038781
I	4280001	4290000	26	0.43774	0.0807564
I	4290001	4300000	43	0.00595592	-0.0199204
I	4300001	4310000	31	0.218187	0.0106913
I	4310001	4320000	43	0.0899009	0.016919
I	4320001	4330000	35	0.267892	0.0142569
I	4330001	4340000	28	0.0593108	-0.000749207
I	4340001	4350000	7	-0.00981021	-0.0193228
I	4400001	4410000	40	0.487406	0.124983
I	4410001	4420000	23	0.0701149	0.0227554
I	4420001	4430000	39	0.307893	0.0694084
I	4430001	4440000	22	0.452896	0.0866446
I	4440001	4450000	32	0.299708	0.0531265
I	4450001	4460000	41	0.320753	0.114096
I	4460001	4470000	54	0.385893	0.124072
I	4470001	4480000	44	0.430046	0.0866428
I	4480001	4490000	82	0.255764	0.0331059
I	4490001	4500000	73	0.191674	0.0214719
I	4500001	4510000	207	0.237874	0.117649
I	4510001	4520000	87	0.223874	0.0552258
I	4520001	4530000	34	0.107664	0.0463184
I	4530001	4540000	48	0.0909337	0.0226152
I	4540001	4550000	74	0.104853	0.0282928
I	4550001	4560000	32	0.096114	0.0139111
I	4560001	4570000	32	0.14757	0.0307894
I	4570001	4580000	37	0.160869	0.0538574
I	4580001	4590000	16	0.126653	0.0114783
I	4590001	4600000	27	0.199456	0.0469942
I	4600001	4610000	78	0.0489707	-0.00172068
I	4610001	4620000	35	0.0669098	0.00706438
I	4620001	4630000	65	0.161713	0.0240773
I	4630001	4640000	26	0.531022	0.215266
I	4640001	4650000	36	0.136457	0.00921493
I	4650001	4660000	44	0.250673	0.0431157
I	4660001	4670000	38	0.023348	-0.00574879
I	4670001	4680000	35	0.379523	0.122275
I	4680001	4690000	23	0.270927	0.0806661
I	4690001	4700000	27	0.352743	0.194994
I	4700001	4710000	37	0.362783	0.246586
I	4710001	4720000	45	0.542999	0.264114
I	4720001	4730000	38	0.419052	0.1905
I	4730001	4740000	38	0.373804	0.148938
I	4740001	4750000	99	0.403536	0.179376
I	4750001	4760000	42	0.294854	0.139143
I	4760001	4770000	31	0.18773	0.0524891
I	4770001	4780000	36	0.246465	0.0471206
I	4780001	4790000	46	0.252461	0.150822
I	4790001	4800000	34	0.28384	0.0857635
I	4800001	4810000	169	0.0289823	0.0240417
I	4810001	4820000	133	0.121621	0.0432406
I	4820001	4830000	47	0.213227	0.0560579
I	4830001	4840000	25	0.158231	0.0112799
I	4840001	4850000	25	0.223143	0.0169362
I	4850001	4860000	258	0.17448	0.117233
I	4860001	4870000	896	0.115881	0.0842023
I	4870001	4880000	207	0.0893161	0.0744655
I	4880001	4890000	295	0.101772	0.0851602
I	4890001	4900000	174	0.334137	0.226503
I	4900001	4910000	19	0.306676	0.0735862
I	4910001	4920000	32	0.289798	0.152631
II	4918981	10000	249	0.0829024	0.0655922
II	4928981	20000	95	0.0939539	0.0707134
II	4938981	30000	37	0.233289	0.142614
II	4948981	40000	53	0.148307	0.0700958
II	4958981	50000	46	0.169253	0.0792032
II	4968981	60000	51	0.410525	0.217943
II	4978981	70000	67	0.190349	0.0218822
II	4988981	80000	76	0.112199	0.0388229
II	4998981	90000	88	0.134031	0.0601464
II	5008981	100000	61	0.0582613	0.0152373
II	5018981	110000	70	0.0732747	0.043448
II	5028981	120000	31	0.115852	0.0602096
II	5038981	130000	69	0.203799	0.146482
II	5048981	140000	95	0.182543	0.024647
II	5058981	150000	65	0.0960983	0.022292
II	5068981	160000	59	0.283115	0.103716
II	5078981	170000	40	0.161138	0.0834624
II	5088981	180000	41	0.0627923	0.0490622
II	5098981	190000	59	0.228509	0.0931947
II	5108981	200000	71	0.143168	0.0723817
II	5118981	210000	151	0.140879	0.0956632
II	5128981	220000	96	0.170869	0.0651817
II	5138981	230000	48	0.235682	0.0570577
II	5148981	240000	41	0.0662636	0.0114882
II	5158981	250000	23	0.0691799	0.0212881
II	5168981	260000	38	0.0118026	0.00399988
II	5178981	270000	28	0.132674	0.0403339
II	5188981	280000	22	0.225099	0.0442021
II	5198981	290000	10	0.00150245	-0.0192748
II	5208981	300000	34	0.0960996	0.0267259
II	5218981	310000	26	0.167908	0.0721099
II	5228981	320000	16	-0.00181643	-0.012688
II	5238981	330000	31	0.0436579	0.017059
II	5248981	340000	22	0.0068495	0.0150193
II	5258981	350000	42	0.0197587	0.0187315
II	5268981	360000	32	0.0356913	0.0270088
II	5278981	370000	41	0.089476	0.0826256
II	5288981	380000	52	0.0120115	-0.00521761
II	5298981	390000	66	0.00446945	0.00448117
II	5308981	400000	27	0.0122738	0.00226003
II	5318981	410000	31	0.0596542	0.0268397
II	5328981	420000	43	0.23301	0.120123
II	5338981	430000	38	0.360574	0.233865
II	5348981	440000	31	0.270239	0.178106
II	5358981	450000	31	0.401253	0.169755
II	5368981	460000	22	0.330575	0.132665
II	5378981	470000	64	0.321217	0.292528
II	5388981	480000	71	0.728904	0.664008
II	5398981	490000	135	0.163479	0.148647
II	5408981	500000	80	0.368426	0.338219
II	5418981	510000	82	0.574978	0.378639
II	5428981	520000	95	0.542224	0.472323
II	5438981	530000	24	0.341374	0.14359
II	5448981	540000	28	0.499888	0.360424
II	5458981	550000	30	0.476115	0.288736
II	5468981	560000	38	0.447227	0.296184
II	5478981	570000	25	0.671914	0.509594
II	5488981	580000	24	0.490426	0.306682
II	5498981	590000	21	0.460897	0.281998
II	5508981	600000	21	0.171869	0.0835963
II	5518981	610000	36	0.229984	0.112209
II	5528981	620000	33	0.33509	0.158658
II	5538981	630000	27	0.560301	0.26815
II	5548981	640000	38	0.447442	0.239208
II	5558981	650000	20	0.374127	0.152763
II	5568981	660000	37	0.411864	0.217724
II	5578981	670000	20	0.394186	0.173189
II	5588981	680000	48	0.35477	0.195996
II	5598981	690000	28	0.4323	0.129093
II	5608981	700000	35	0.394057	0.15868
II	5618981	710000	45	0.381962	0.165689
II	5628981	720000	33	0.329916	0.161399
II	5638981	730000	31	0.413239	0.240429
II	5648981	740000	23	0.281979	0.115459
II	5658981	750000	62	0.166856	0.0386961
II	5668981	760000	78	0.159954	0.0542486
II	5678981	770000	83	0.150876	0.0908189
II	5688981	780000	56	0.142874	0.0844257
II	5698981	790000	17	0.450612	0.245307
II	5708981	800000	36	0.33703	0.140004
II	5718981	810000	28	0.399871	0.209111
II	5728981	820000	41	0.316949	0.169576
II	5738981	830000	24	0.252495	0.14686
II	5748981	840000	29	0.386047	0.171758
II	5758981	850000	26	0.202166	0.0194068
II	5768981	860000	32	0.536602	0.28315
II	5778981	870000	41	0.527575	0.306218
II	5788981	880000	29	0.522909	0.313985
II	5798981	890000	36	0.513641	0.265576
II	5808981	900000	17	0.107017	0.0396945
II	5818981	910000	20	0.328337	0.12462
II	5828981	920000	34	0.388177	0.116737
II	5838981	930000	49	0.455124	0.177023
II	5848981	940000	50	0.571912	0.314124
II	5858981	950000	35	0.407351	0.240421
II	5868981	960000	31	0.569612	0.167174
II	5878981	970000	26	0.312627	0.184747
II	5888981	980000	35	0.234348	0.124183
II	5898981	990000	40	0.232722	0.137683
II	5908981	1000000	45	0.252384	0.145545
II	5918981	1010000	28	0.415774	0.278987
II	5928981	1020000	33	0.572544	0.313563
II	5938981	1030000	43	0.550754	0.298538
II	5948981	1040000	20	0.607449	0.424923
II	5958981	1050000	38	0.579611	0.331791
II	5968981	1060000	41	0.579301	0.317494
II	5978981	1070000	28	0.577692	0.325093
II	5988981	1080000	30	0.519573	0.240788
II	5998981	1090000	42	0.574259	0.271393
II	6008981	1100000	28	0.600713	0.365848
II	6018981	1110000	30	0.496005	0.240057
II	6028981	1120000	92	0.424843	0.112935
II	6038981	1130000	27	0.550103	0.320174
II	6048981	1140000	34	0.590699	0.274462
II	6058981	1150000	36	0.497126	0.169494
II	6068981	1160000	33	0.59859	0.26619
II	6078981	1170000	44	0.38282	0.162407
II	6088981	1180000	48	0.565568	0.399096
II	6098981	1190000	47	0.564004	0.303439
II	6108981	1200000	66	0.428771	0.209105
II	6118981	1210000	48	0.522952	0.279929
II	6128981	1220000	59	0.612582	0.233194
II	6138981	1230000	85	0.556515	0.0936133
II	6148981	1240000	77	0.549872	0.202051
II	6158981	1250000	91	0.439657	0.0859389
II	6168981	1260000	31	0.287093	0.134686
II	6178981	1270000	16	0.333666	0.167776
II	6188981	1280000	19	0.366942	0.222863
II	6198981	1290000	59	0.144886	0.0788873
II	6208981	1300000	37	0.0164373	0.032263
II	6218981	1310000	90	0.251047	0.206432
II	6228981	1320000	42	0.395528	0.326808
II	6238981	1330000	59	0.575058	0.46968
II	6248981	1340000	70	0.568043	0.494587
II	6258981	1350000	59	0.566837	0.523302
II	6268981	1360000	53	0.565885	0.516799
II	6278981	1370000	59	0.581655	0.562783
II	6288981	1380000	37	0.568508	0.519139
II	6298981	1390000	44	0.475922	0.371762
II	6308981	1400000	53	0.365848	0.0654329
II	6318981	1410000	70	0.441077	0.0675084
II	6328981	1420000	96	0.376958	0.0468025
II	6338981	1430000	76	0.0680355	-0.0189908
II	6348981	1440000	61	0.217395	-0.00887672
II	6358981	1450000	62	0.441828	0.198678
II	6368981	1460000	88	0.493597	0.12773
II	6378981	1470000	92	0.574656	0.0892387
II	6388981	1480000	90	0.639406	0.148106
II	6398981	1490000	76	0.548703	0.156692
II	6408981	1500000	66	0.578833	0.113801
II	6418981	1510000	51	0.583531	0.099221
II	6428981	1520000	41	0.58334	0.0725495
II	6438981	1530000	63	0.617829	0.128162
II	6448981	1540000	56	0.589888	0.113039
II	6458981	1550000	56	0.620417	0.101608
II	6468981	1560000	59	0.610294	0.104615
II	6478981	1570000	67	0.608249	0.0687571
II	6488981	1580000	81	0.247983	-0.023883
II	6498981	1590000	64	0.333192	0.00136248
II	6508981	1600000	106	0.403057	0.0303442
II	6518981	1610000	86	0.542323	0.0542003
II	6528981	1620000	81	0.598126	0.125587
II	6538981	1630000	58	0.643484	0.115412
II	6548981	1640000	69	0.469724	0.0678477
II	6558981	1650000	77	0.433872	0.0795528
II	6568981	1660000	96	0.738083	0.545915
II	6578981	1670000	64	0.567306	0.112292
II	6588981	1680000	59	0.527383	0.0557859
II	6598981	1690000	91	0.490652	0.0683437
II	6608981	1700000	84	0.576753	0.141669
II	6618981	1710000	43	0.58416	0.0598944
II	6628981	1720000	56	0.608297	0.116987
II	6638981	1730000	49	0.506532	0.048923
II	6648981	1740000	70	0.531179	0.0904854
II	6658981	1750000	71	0.573839	0.0939845
II	6668981	1760000	65	0.67348	0.147023
II	6678981	1770000	447	0.178047	0.106375
II	6688981	1780000	1395	0.0896319	0.0602142
II	6698981	1790000	1166	0.124892	0.0754861
II	6708981	1800000	63	0.526728	0.0639267
II	6718981	1810000	62	0.55995	0.0761265
II	6728981	1820000	57	0.540552	0.0559936
II	6738981	1830000	242	0.189535	0.0966613
II	6748981	1840000	240	0.0751173	0.0612784
II	6758981	1850000	1465	0.0932402	0.0705339
II	6768981	1860000	657	0.138316	0.117771
II	6778981	1870000	102	0.36594	0.33993
II	6788981	1880000	329	0.229855	0.0396606
II	6798981	1890000	67	0.584804	0.0522045
II	6808981	1900000	549	0.153236	0.0685222
II	6818981	1910000	474	0.133627	0.063016
II	6828981	1920000	63	0.514854	0.077605
II	6838981	1930000	57	0.638053	0.0830529
II	6848981	1940000	44	0.550635	0.124695
II	6858981	1950000	64	0.577455	0.0639423
II	6868981	1960000	50	0.627118	0.122146
II	6878981	1970000	58	0.510202	0.0772564
II	6888981	1980000	47	0.398284	0.00887691
II	6898981	1990000	69	0.603013	0.11046
II	6908981	2000000	71	0.599449	0.0861552
II	6918981	2010000	75	0.604624	0.10603
II	6928981	2020000	93	0.535752	0.0802206
II	6938981	2030000	67	0.614265	0.173346
II	6948981	2040000	33	0.490738	0.239701
II	6958981	2050000	23	0.462409	0.185147
II	6968981	2060000	37	0.508742	0.216182
II	6978981	2070000	351	0.192671	0.0279653
II	6988981	2080000	31	0.607478	0.249795
II	6998981	2090000	17	0.593261	0.243338
II	7008981	2100000	44	0.582125	0.272298
II	7018981	2110000	34	0.420666	0.241255
II	7028981	2120000	33	0.624939	0.393149
II	7038981	2130000	38	0.640182	0.408542
II	7048981	2140000	36	0.534558	0.278574
II	7058981	2150000	40	0.644953	0.361561
II	7068981	2160000	16	0.61008	0.355462
II	7078981	2170000	29	0.653369	0.342237
II	7088981	2180000	13	0.702485	0.422945
II	7098981	2190000	21	0.662558	0.262993
II	7108981	2200000	24	0.621547	0.289938
II	7118981	2210000	26	0.670574	0.311444
II	7128981	2220000	37	0.770614	0.518882
II	7138981	2230000	18	0.802822	0.545949
II	7148981	2240000	32	0.691898	0.430038
II	7158981	2250000	23	0.63763	0.351745
II	7168981	2260000	33	0.473273	0.235308
II	7178981	2270000	39	0.722898	0.410919
II	7188981	2280000	18	0.767925	0.423421
II	7198981	2290000	58	0.841009	0.696587
II	7208981	2300000	45	0.85658	0.786203
II	7218981	2310000	51	0.777243	0.530897
II	7228981	2320000	26	0.800669	0.581104
II	7238981	2330000	25	0.602369	0.150188
II	7248981	2340000	27	0.683486	0.362629
II	7258981	2350000	27	0.401868	0.193811
II	7268981	2360000	24	0.423006	0.164169
II	7278981	2370000	37	0.658748	0.354132
II	7288981	2380000	26	0.591197	0.319318
II	7298981	2390000	26	0.507295	0.229472
II	7308981	2400000	48	0.391455	0.144898
II	7318981	2410000	62	0.52103	0.228669
II	7328981	2420000	44	0.595668	0.240797
II	7338981	2430000	30	0.47067	0.209785
II	7348981	2440000	33	0.418868	0.126036
II	7358981	2450000	24	0.485306	0.168822
II	7368981	2460000	30	0.355567	0.142597
II	7378981	2470000	525	0.146287	0.11486
II	7388981	2480000	542	0.115472	0.0811325
II	7398981	2490000	28	0.407368	0.178731
II	7408981	2500000	22	0.599256	0.297434
II	7418981	2510000	24	0.516112	0.308065
II	7428981	2520000	40	0.36381	0.199848
II	7438981	2530000	84	0.363949	0.173282
II	7448981	2540000	41	0.35541	0.146891
II	7458981	2550000	41	0.650332	0.259612
II	7468981	2560000	26	0.624892	0.210625
II	7478981	2570000	29	0.506346	0.168216
II	7488981	2580000	28	0.240745	0.0542794
II	7498981	2590000	37	0.493992	0.147369
II	7508981	2600000	32	0.215391	0.119467
II	7518981	2610000	23	0.310749	0.114644
II	7528981	2620000	38	0.387315	0.139075
II	7538981	2630000	15	0.24793	0.102657
II	7548981	2640000	30	0.243244	0.112384
II	7558981	2650000	18	0.166984	0.0374604
II	7568981	2660000	39	0.250809	0.126318
II	7578981	2670000	303	0.146212	0.0857722
II	7588981	2680000	25	0.417383	0.115882
II	7598981	2690000	37	0.398862	0.0894555
II	7608981	2700000	50	0.443336	0.110121
II	7618981	2710000	35	0.567451	0.260899
II	7628981	2720000	22	0.515403	0.201361
II	7638981	2730000	15	0.265957	0.0887869
II	7648981	2740000	30	0.527304	0.227912
II	7658981	2750000	25	0.544826	0.285765
II	7668981	2760000	33	0.578447	0.382829
II	7678981	2770000	32	0.440146	0.267579
II	7688981	2780000	29	0.472337	0.194662
II	7698981	2790000	118	0.343437	0.100866
II	7708981	2800000	36	0.378384	0.24785
II	7718981	2810000	35	0.380109	0.189487
II	7728981	2820000	29	0.442385	0.202191
II	7738981	2830000	27	0.282448	0.122682
II	7748981	2840000	33	0.402165	0.170256
II	7758981	2850000	44	0.317111	0.216343
II	7768981	2860000	65	0.160368	0.0701921
II	7778981	2870000	58	0.322907	0.138236
II	7788981	2880000	47	0.422336	0.184034
II	7798981	2890000	36	0.514512	0.335226
II	7808981	2900000	19	0.406016	0.194426
II	7818981	2910000	19	0.187633	0.0680929
II	7828981	2920000	38	0.369869	0.160703
II	7838981	2930000	31	0.361417	0.211868
II	7848981	2940000	29	0.195368	0.103122
II	7858981	2950000	33	0.0568286	0.0267379
II	7868981	2960000	31	0.045202	0.0169277
II	7878981	2970000	29	0.0129253	-0.00650999
II	7888981	2980000	34	0.215999	0.0690525
II	7898981	2990000	28	0.0886453	0.0240304
II	7908981	3000000	30	0.135829	0.0543088
II	7918981	3010000	22	0.128267	0.0699546
II	7928981	3020000	18	0.23297	0.172383
II	7938981	3030000	37	0.069892	0.0371195
II	7948981	3040000	58	0.132004	0.0437366
II	7958981	3050000	40	0.181214	0.11224
II	7968981	3060000	59	0.154503	0.067536
II	7978981	3070000	26	0.210906	0.0816798
II	7988981	3080000	22	0.00662069	-0.00648574
II	7998981	3090000	24	0.232666	0.048486
II	8008981	3100000	39	0.198522	0.0589977
II	8018981	3110000	27	0.318948	0.111674
II	8028981	3120000	27	0.138843	0.0384539
II	8038981	3130000	21	0.194858	0.0573372
II	8048981	3140000	33	0.301737	0.0846623
II	8058981	3150000	33	0.307472	0.104063
II	8068981	3160000	31	0.353105	0.156451
II	8078981	3170000	53	0.356866	0.152288
II	8088981	3180000	43	0.332607	0.145504
II	8098981	3190000	30	0.526961	0.180036
II	8108981	3200000	33	0.616605	0.353367
II	8118981	3210000	28	0.611531	0.260362
II	8128981	3220000	32	0.682603	0.35486
II	8138981	3230000	37	0.420828	0.161504
II	8148981	3240000	42	0.366971	0.121568
II	8158981	3250000	39	0.557772	0.249248
II	8168981	3260000	38	0.693369	0.329113
II	8178981	3270000	47	0.622427	0.215209
II	8188981	3280000	56	0.444942	0.15607
II	8198981	3290000	47	0.340596	0.0926394
II	8208981	3300000	46	0.571835	0.235255
II	8218981	3310000	17	0.678018	0.18447
II	8228981	3320000	22	0.661051	0.28293
II	8238981	3330000	27	0.709467	0.257196
II	8248981	3340000	30	0.64133	0.14956
II	8258981	3350000	23	0.739029	0.354509
II	8268981	3360000	19	0.721086	0.282484
II	8278981	3370000	29	0.79934	0.439298
II	8288981	3380000	39	0.731564	0.293065
II	8298981	3390000	43	0.775394	0.388845
II	8308981	3400000	50	0.752351	0.295388
II	8318981	3410000	32	0.765492	0.29715
II	8328981	3420000	26	0.623339	0.263868
II	8338981	3430000	23	0.702976	0.24209
II	8348981	3440000	24	0.768673	0.364508
II	8358981	3450000	21	0.570011	0.241754
II	8368981	3460000	43	0.428427	0.143973
II	8378981	3470000	23	0.640674	0.257818
II	8388981	3480000	19	0.515881	0.17155
II	8398981	3490000	30	0.538926	0.093136
II	8408981	3500000	27	0.740304	0.46348
II	8418981	3510000	24	0.702016	0.425519
II	8428981	3520000	26	0.626328	0.345467
II	8438981	3530000	20	0.572941	0.227862
II	8448981	3540000	31	0.58275	0.271765
II	8458981	3550000	20	0.529319	0.266503
II	8468981	3560000	28	0.565732	0.311503
II	8478981	3570000	19	0.642429	0.418953
II	8488981	3580000	26	0.636767	0.320699
II	8498981	3590000	40	0.6108	0.280668
II	8508981	3600000	24	0.646718	0.276208
II	8518981	3610000	32	0.675798	0.343552
II	8528981	3620000	41	0.618112	0.282528
II	8538981	3630000	39	0.592988	0.265529
II	8548981	3640000	48	0.674659	0.437026
II	8558981	3650000	44	0.693418	0.320278
II	8568981	3660000	21	0.752161	0.394832
II	8578981	3670000	35	0.683457	0.346229
II	8588981	3680000	18	0.744237	0.332399
II	8598981	3690000	16	0.706657	0.210928
II	8608981	3700000	24	0.712174	0.37113
II	8618981	3710000	56	0.689217	0.464146
II	8628981	3720000	21	0.635227	0.275581
II	8638981	3730000	26	0.525259	0.212883
II	8648981	3740000	24	0.639481	0.316752
II	8658981	3750000	33	0.579182	0.356494
II	8668981	3760000	39	0.548658	0.316595
II	8678981	3770000	30	0.464262	0.219287
II	8688981	3780000	29	0.502642	0.277576
II	8698981	3790000	38	0.372014	0.143072
II	8708981	3800000	40	0.433077	0.186139
II	8718981	3810000	60	0.622597	0.229487
II	8728981	3820000	38	0.679612	0.348061
II	8738981	3830000	23	0.563701	0.24749
II	8748981	3840000	35	0.691119	0.292412
II	8758981	3850000	41	0.841341	0.50189
II	8768981	3860000	41	0.619824	0.2153
II	8778981	3870000	54	0.642227	0.307938
II	8788981	3880000	34	0.469837	0.196545
II	8798981	3890000	22	0.57634	0.189486
II	8808981	3900000	115	0.568345	0.103788
II	8818981	3910000	45	0.756159	0.391356
II	8828981	3920000	37	0.787558	0.443262
II	8838981	3930000	21	0.833797	0.459234
II	8848981	3940000	27	0.778629	0.375093
II	8858981	3950000	23	0.878245	0.419532
II	8868981	3960000	23	0.750462	0.282289
II	8878981	3970000	32	0.683036	0.2555
II	8888981	3980000	28	0.715086	0.410766
II	8898981	3990000	27	0.553883	0.206655
II	8908981	4000000	59	0.505864	0.176342
II	8918981	4010000	24	0.594821	0.238172
II	8928981	4020000	45	0.502559	0.173027
II	8938981	4030000	41	0.0532664	0.00612136
II	8948981	4040000	32	0.407653	0.0950667
II	8958981	4050000	43	0.659152	0.306571
II	8968981	4060000	21	0.565241	0.222039
II	8978981	4070000	28	0.686812	0.277862
II	8988981	4080000	49	0.398841	0.105296
II	8998981	4090000	27	0.607708	0.299453
II	9008981	4100000	39	0.598855	0.195203
II	9018981	4110000	25	0.713729	0.350397
II	9028981	4120000	28	0.614783	0.279226
II	9038981	4130000	24	0.518122	0.1645
II	9048981	4140000	17	0.56783	0.197067
II	9058981	4150000	31	0.760392	0.346444
II	9068981	4160000	25	0.325246	0.0866797
II	9078981	4170000	23	0.703889	0.26133
II	9088981	4180000	48	0.755369	0.327922
II	9098981	4190000	34	0.638962	0.188953
II	9108981	4200000	33	0.758912	0.347491
II	9118981	4210000	26	0.748062	0.244766
II	9128981	4220000	28	0.805395	0.382519
II	9138981	4230000	25	0.774908	0.301821
II	9148981	4240000	27	0.724592	0.39323
II	9158981	4250000	18	0.454195	0.149386
II	9168981	4260000	45	0.596221	0.252368
II	9178981	4270000	27	0.60361	0.209033
II	9188981	4280000	23	0.795143	0.330472
II	9198981	4290000	39	0.772086	0.457526
II	9208981	4300000	35	0.520853	0.178157
II	9218981	4310000	35	0.632501	0.250767
II	9228981	4320000	26	0.705095	0.325076
II	9238981	4330000	24	0.373104	0.110638
II	9248981	4340000	33	0.550084	0.170721
II	9258981	4350000	35	0.653263	0.203797
II	9268981	4360000	26	0.769749	0.353508
II	9278981	4370000	31	0.578698	0.211914
II	9288981	4380000	20	0.293481	0.0745995
II	9298981	4390000	1068	0.0768603	0.0559162
II	9308981	4400000	1196	0.0963923	0.070254
II	9318981	4410000	526	0.139958	0.0985922
II	9328981	4420000	24	0.198277	0.107497
II	9338981	4430000	40	0.213243	0.106051
II	9348981	4440000	26	0.151353	0.0992245
II	9358981	4450000	30	0.234972	0.134991
II	9368981	4460000	24	0.163358	0.157793
II	9378981	4470000	31	0.28791	0.167353
II	9388981	4480000	29	0.168664	0.086622
II	9398981	4490000	25	0.217435	0.126189
II	9408981	4500000	19	0.149933	0.133959
II	9418981	4510000	30	0.391326	0.136937
II	9428981	4520000	27	0.29267	0.0796329
II	9438981	4530000	26	0.363904	0.108135
II	9448981	4540000	32	0.312555	0.113894
II	9458981	4550000	108	0.0705827	0.0457081
II	9468981	4560000	32	0.215376	0.127194
II	9478981	4570000	23	0.122704	0.0801246
II	9488981	4580000	37	0.171164	0.111462
II	9498981	4590000	33	0.161221	0.0840165
II	9508981	4600000	29	0.12789	0.0734085
II	9518981	4610000	54	0.0117879	0.00665569
II	9528981	4620000	31	0.150659	0.131249
II	9538981	4630000	69	0.0149816	0.0141706
II	9548981	4640000	74	0.0583411	0.00860896
II	9558981	4650000	40	0.0862051	0.0128909
II	9568981	4660000	70	0.0508896	0.029936
II	9578981	4670000	68	0.0517367	0.0146808
II	9588981	4680000	56	0.15996	0.067063
II	9598981	4690000	54	0.313707	0.156377
II	9608981	4700000	54	0.209143	0.0827331
II	9618981	4710000	91	0.299771	0.157629
II	9628981	4720000	162	0.0882544	0.036422
II	9638981	4730000	63	0.203915	0.158662
II	9648981	4740000	63	0.165586	0.0804595
II	9658981	4750000	87	0.184036	0.108475
II	9668981	4760000	111	0.121367	0.0580891
II	9678981	4770000	119	-0.00606026	0.00894403
II	9688981	4780000	141	0.0386877	0.0413572
II	9698981	4790000	88	0.0606083	0.063648
II	9708981	4800000	62	0.079961	0.0572398
II	9718981	4810000	604	0.0707315	0.0447625
II	9758981	4850000	13	0.0961763	0.0475257
III	9783354	30000	41	0.0305111	0.0167125
III	9793354	40000	65	0.091986	0.0210302
III	9803354	50000	54	0.080546	0.0185704
III	9813354	60000	124	0.355226	0.113947
III	9823354	70000	76	0.134928	0.0331375
III	9833354	80000	47	0.221773	0.0347212
III	9843354	90000	67	0.0849856	-0.00264171
III	9853354	100000	111	0.136364	0.0330695
III	9863354	110000	114	0.163117	0.0779009
III	9873354	120000	97	0.351565	0.123416
III	9883354	130000	111	0.266668	0.0480315
III	9893354	140000	111	0.110651	0.0319791
III	9903354	150000	71	0.474865	0.130517
III	9913354	160000	58	0.368831	0.182105
III	9923354	170000	74	0.552807	0.365787
III	9933354	180000	52	0.457937	0.180029
III	9943354	190000	84	0.337319	0.234287
III	9953354	200000	106	0.461257	0.246974
III	9963354	210000	53	0.44887	0.205976
III	9973354	220000	27	0.580575	0.36377
III	9983354	230000	67	0.600203	0.464331
III	9993354	240000	45	0.387219	0.116924
III	10003354	250000	37	0.561811	0.219385
III	10013354	260000	53	0.501069	0.326659
III	10023354	270000	65	0.701379	0.40633
III	10033354	280000	44	0.565167	0.329748
III	10043354	290000	40	0.610209	0.291044
III	10053354	300000	38	0.590672	0.319109
III	10063354	310000	49	0.604436	0.270491
III	10073354	320000	303	0.118019	0.0838259
III	10083354	330000	37	0.462294	0.276153
III	10093354	340000	42	0.517714	0.188499
III	10103354	350000	76	0.444692	0.237685
III	10113354	360000	87	0.527615	0.402623
III	10123354	370000	100	0.548142	0.418157
III	10133354	380000	65	0.50782	0.290991
III	10143354	390000	35	0.27375	0.10157
III	10153354	400000	47	0.427559	0.228579
III	10163354	410000	78	0.271427	0.162836
III	10173354	420000	60	0.299345	0.164116
III	10183354	430000	60	0.514043	0.26642
III	10193354	440000	132	0.136857	0.0796252
III	10203354	450000	85	0.0671014	0.0458696
III	10213354	460000	82	0.0910824	0.0612548
III	10223354	470000	94	0.472323	0.343497
III	10233354	480000	62	0.109826	0.0623499
III	10243354	490000	86	0.0911884	0.0583244
III	10253354	500000	108	0.0528085	0.0312553
III	10263354	510000	57	0.0443298	0.0418696
III	10273354	520000	67	0.0422999	0.0272943
III	10283354	530000	174	0.0746234	0.0620662
III	10293354	540000	116	0.116736	0.136458
III	10303354	550000	82	0.0131467	0.0116601
III	10313354	560000	57	0.0375295	0.030064
III	10323354	570000	52	0.00861723	0.00714806
III	10333354	580000	73	0.00309282	-0.00203898
III	10343354	590000	34	-0.0359042	-0.0313988
III	10353354	600000	32	0.0217702	0.0292698
III	10363354	610000	1026	0.0570556	0.0408676
III	10373354	620000	222	0.0312584	0.0231581
III	10393354	640000	78	0.072324	0.0618445
III	10433354	680000	20	0.0593416	0.0738383
III	10443354	690000	20	0.107372	0.0781877
III	10453354	700000	44	0.0410449	0.0232313
III	10463354	710000	76	0.13761	0.11061
III	10473354	720000	97	0.0375938	0.0356666
III	10483354	730000	94	0.0195164	0.0162869
III	10493354	740000	94	0.114158	0.0924953
III	10503354	750000	98	0.301737	0.212429
III	10513354	760000	81	0.125459	0.0777269
III	10523354	770000	7	0.0980194	0.22052
III	10533354	780000	49	0.053152	0.0343542
III	10543354	790000	54	0.339752	0.228553
III	10553354	800000	104	0.227653	0.129181
III	10563354	810000	79	0.0970915	0.0554951
III	10573354	820000	96	0.0425784	0.00842467
III	10583354	830000	35	-0.0235233	-0.0134483
III	10593354	840000	32	0.10434	0.045209
III	10603354	850000	37	0.143358	0.0642913
III	10613354	860000	68	0.146943	0.0742979
III	10623354	870000	44	0.145302	0.0501272
III	10633354	880000	139	0.115994	0.0376253
III	10643354	890000	91	0.163838	0.0740238
III	10653354	900000	91	0.153054	0.0867688
III	10663354	910000	63	0.0317831	0.00798358
III	10673354	920000	51	0.0289821	-0.0150164
III	10683354	930000	44	0.066425	0.0513171
III	10693354	940000	79	-0.0182383	-0.00191327
III	10703354	950000	69	0.0610923	0.0312654
III	10713354	960000	71	0.116154	0.0460749
III	10723354	970000	35	0.179778	0.104974
III	10733354	980000	47	0.135981	0.0488227
III	10743354	990000	75	-0.00822935	0.0010978
III	10753354	1000000	32	0.171142	0.0838103
III	10763354	1010000	61	0.021517	0.00372414
III	10773354	1020000	18	0.0324537	0.0443635
III	10783354	1030000	83	0.156005	0.158738
III	10843354	1090000	5	0.00121472	-0.00723353
III	10853354	1100000	85	0.00488431	0.00438013
III	10863354	1110000	39	0.0348057	0.0474924
III	10873354	1120000	39	0.0434502	0.0158135
III	10883354	1130000	34	0.062579	0.0497522
III	10893354	1140000	28	0.00876366	0.0269174
III	10903354	1150000	45	0.00470808	0.0106383
III	10913354	1160000	41	0.00846173	-0.00864322
III	10923354	1170000	19	-0.00679839	-0.000263066
III	10933354	1180000	32	0.0536832	0.0399857
III	10943354	1190000	25	-0.0215324	-0.00133744
III	10953354	1200000	27	-0.0173419	-0.00686295
III	10963354	1210000	121	0.0546167	0.0280364
III	10973354	1220000	128	0.12591	0.0696635
III	10983354	1230000	513	0.131896	0.0829396
III	10993354	1240000	82	0.0180809	-0.00254738
III	11003354	1250000	462	0.0761391	0.0417617
III	11013354	1260000	370	0.0120615	0.00886037
III	11023354	1270000	318	0.0367282	0.0221709
III	11033354	1280000	144	0.0162812	0.0148583
III	11043354	1290000	278	0.0197937	0.00911992
III	11053354	1300000	35	0.00740162	-0.00347446
III	11063354	1310000	31	0.0147025	-0.00712078
III	11073354	1320000	47	0.0235263	0.0114041
III	11083354	1330000	28	0.0134404	-0.012654
III	11093354	1340000	16	0.0644215	0.0748115
III	11103354	1350000	53	0.277163	0.298142
III	11113354	1360000	66	0.213809	0.242969
III	11123354	1370000	60	0.130036	0.180115
III	11133354	1380000	47	0.229417	0.254259
III	11143354	1390000	69	0.214218	0.245572
III	11153354	1400000	54	0.136852	0.183363
III	11163354	1410000	123	0.185775	0.215169
III	11173354	1420000	81	0.253561	0.300922
III	11183354	1430000	83	0.261729	0.260099
III	11193354	1440000	33	0.279826	0.19559
III	11203354	1450000	40	0.136737	0.13195
III	11213354	1460000	42	0.163752	0.166644
III	11223354	1470000	33	0.103368	0.089373
III	11233354	1480000	37	0.156868	0.115085
III	11243354	1490000	68	0.336642	0.298222
III	11253354	1500000	100	0.253928	0.242812
III	11263354	1510000	55	0.301002	0.253283
III	11273354	1520000	34	0.308929	0.246142
III	11283354	1530000	84	0.228359	0.263197
III	11293354	1540000	80	0.193846	0.190696
III	11303354	1550000	76	0.256886	0.293303
III	11313354	1560000	65	0.654638	0.458049
III	11323354	1570000	63	0.34516	0.371091
III	11333354	1580000	61	0.331369	0.271783
III	11343354	1590000	113	0.281942	0.174146
III	11353354	1600000	30	0.26201	0.16266
III	11363354	1610000	33	0.117396	0.0615166
III	11373354	1620000	35	0.251416	0.164739
III	11383354	1630000	33	0.406099	0.278194
III	11393354	1640000	30	0.489677	0.265826
III	11403354	1650000	16	0.314768	0.127567
III	11413354	1660000	23	0.330614	0.229095
III	11423354	1670000	20	0.292892	0.170252
III	11433354	1680000	14	0.258644	0.204329
III	11443354	1690000	14	0.227186	0.219334
III	11453354	1700000	19	0.117908	0.0711896
III	11463354	1710000	34	0.0556946	0.0490691
III	11473354	1720000	29	0.307853	0.227901
III	11483354	1730000	29	0.432792	0.315072
III	11493354	1740000	35	0.426671	0.362059
III	11503354	1750000	18	0.417579	0.32729
III	11513354	1760000	28	0.377612	0.303368
III	11523354	1770000	16	0.34942	0.173805
III	11533354	1780000	16	0.300923	0.141454
III	11543354	1790000	21	0.265477	0.138261
III	11553354	1800000	24	0.377832	0.197904
III	11563354	1810000	14	0.202506	0.113169
III	11573354	1820000	12	0.185533	0.112606
III	11583354	1830000	28	0.14444	0.0659381
III	11593354	1840000	54	0.0949174	0.0360918
III	11603354	1850000	58	0.0719636	0.0281655
III	11613354	1860000	61	0.0928538	0.0328903
III	11623354	1870000	88	0.0668201	0.048563
III	11633354	1880000	167	0.0378202	0.031815
III	11643354	1890000	81	0.107914	0.0915606
III	11653354	1900000	48	0.316275	0.141731
III	11663354	1910000	42	0.491111	0.230145
III	11673354	1920000	33	0.215192	0.0487461
III	11683354	1930000	43	0.147971	0.0396446
III	11693354	1940000	29	0.0589568	0.00944805
III	11703354	1950000	51	0.242583	0.0203291
III	11713354	1960000	47	0.343456	0.0955234
III	11723354	1970000	61	0.665358	0.344031
III	11733354	1980000	68	0.48048	0.298517
III	11743354	1990000	35	0.359522	0.135353
III	11753354	2000000	50	0.29118	0.0595965
III	11763354	2010000	109	0.251009	0.104383
III	11773354	2020000	36	0.081139	0.0360113
III	11783354	2030000	23	0.0566735	-0.00101485
III	11793354	2040000	41	0.239997	0.0712946
III	11803354	2050000	36	0.184964	0.0686925
III	11813354	2060000	26	0.106254	0.0180981
III	11823354	2070000	38	0.292947	0.0456132
III	11833354	2080000	37	0.379987	0.14008
III	11843354	2090000	387	0.104845	0.0696047
III	11853354	2100000	29	0.315841	0.120018
III	11863354	2110000	31	0.380081	0.229967
III	11873354	2120000	23	0.303146	0.10834
III	11883354	2130000	23	0.339349	0.12462
III	11893354	2140000	21	0.302071	0.0679869
III	11903354	2150000	19	0.105289	0.0750534
III	11913354	2160000	28	0.227577	0.129865
III	11923354	2170000	37	0.295882	0.230296
III	11933354	2180000	29	0.186984	0.112825
III	11943354	2190000	43	0.382469	0.206051
III	11953354	2200000	49	0.38157	0.248988
III	11963354	2210000	23	0.276663	0.0840289
III	11973354	2220000	28	0.333784	0.100512
III	11983354	2230000	22	0.203582	0.0654936
III	11993354	2240000	26	0.133271	0.0793256
III	12003354	2250000	33	0.253072	0.181707
III	12013354	2260000	17	0.449516	0.21325
III	12023354	2270000	25	0.160282	0.108819
III	12033354	2280000	35	0.259589	0.138426
III	12043354	2290000	29	0.34147	0.135427
III	12053354	2300000	74	0.223826	0.107295
III	12063354	2310000	26	0.454525	0.156332
III	12073354	2320000	28	0.272241	0.0665223
III	12083354	2330000	16	0.239943	0.0914701
III	12093354	2340000	74	0.548496	0.24651
III	12103354	2350000	117	0.538665	0.354563
III	12113354	2360000	107	0.394835	0.128296
III	12123354	2370000	53	0.0785374	0.012474
III	12133354	2380000	38	0.297287	0.124374
III	12143354	2390000	501	0.078068	0.0484605
III	12153354	2400000	228	0.107931	0.0875759
III	12163354	2410000	366	0.0850981	0.0630606
III	12173354	2420000	64	0.229538	0.0986608
III	12183354	2430000	53	0.361006	0.201193
III	12193354	2440000	49	0.055474	-0.00272838
III	12203354	2450000	58	0.210977	0.0522397
III	12213354	2460000	43	0.396603	0.0881257
III	12223354	2470000	41	0.298421	0.0846819
III	12233354	2480000	30	0.101879	0.0181066
III	12243354	2490000	21	0.113785	0.00745601
III	12253354	2500000	32	-0.0231393	-0.0212293
III	12263354	2510000	19	0.143222	0.0281525
III	12273354	2520000	25	-0.00638822	-0.0117461
III	12283354	2530000	24	0.0444628	0.02406
III	12293354	2540000	27	0.053752	0.0231511
III	12303354	2550000	25	0.32021	0.0870272
III	12313354	2560000	20	0.20526	0.0467909
III	12323354	2570000	34	0.219604	0.0720624
III	12333354	2580000	18	0.00930337	0.000234002
III	12343354	2590000	46	0.227866	0.0314969
III	12353354	2600000	17	0.279833	0.0820521
III	12363354	2610000	28	0.0107468	-0.000641123
III	12373354	2620000	39	0.151832	0.0407319
III	12383354	2630000	65	-0.0113998	-0.00938312
III	12393354	2640000	29	0.00315748	0.00217379
III	12403354	2650000	21	0.117723	0.0369755
III	12413354	2660000	25	0.18349	0.0472355
III	12423354	2670000	34	0.137754	0.0499316
III	12433354	2680000	26	0.0144345	0.0114946
III	12443354	2690000	28	0.16646	0.0564671
III	12453354	2700000	23	0.134009	0.0575588
III	12463354	2710000	24	0.017177	0.0175224
III	12473354	2720000	32	0.109778	0.0262788
III	12483354	2730000	37	0.146044	0.0505287
III	12493354	2740000	36	0.25952	0.0704672
III	12503354	2750000	22	0.316364	0.160538
III	12513354	2760000	25	0.0368459	0.00901372
III	12523354	2770000	23	0.360521	0.127681
III	12533354	2780000	27	0.151867	0.025221
III	12543354	2790000	34	-0.00697576	-0.00550215
III	12553354	2800000	25	-0.0138047	0.0111183
III	12563354	2810000	21	0.128742	0.038648
III	12573354	2820000	21	0.189102	0.0835756
III	12583354	2830000	31	0.235565	0.0773876
III	12593354	2840000	36	0.331021	0.126938
III	12603354	2850000	47	0.037743	0.0289967
III	12613354	2860000	86	0.24217	0.179637
III	12623354	2870000	57	0.264433	0.244016
III	12633354	2880000	54	0.23577	0.271316
III	12643354	2890000	65	0.441679	0.317978
III	12653354	2900000	54	0.412235	0.257517
III	12663354	2910000	60	0.347931	0.290957
III	12673354	2920000	78	0.312358	0.25568
III	12683354	2930000	77	0.218209	0.273427
III	12693354	2940000	62	0.390525	0.326268
III	12703354	2950000	66	0.255464	0.291591
III	12713354	2960000	105	0.352729	0.302633
III	12723354	2970000	86	0.259584	0.249142
III	12733354	2980000	73	0.24409	0.285597
III	12743354	2990000	77	0.347359	0.338861
III	12753354	3000000	67	0.391637	0.247277
III	12763354	3010000	59	0.327662	0.307787
III	12773354	3020000	74	0.364834	0.315966
III	12783354	3030000	126	0.51375	0.362833
III	12793354	3040000	85	0.748239	0.442982
III	12803354	3050000	33	0.629731	0.286461
III	12813354	3060000	53	0.433887	0.0998586
III	12823354	3070000	62	0.716332	0.322333
III	12833354	3080000	64	0.484105	0.140179
III	12843354	3090000	68	0.396597	0.16122
III	12853354	3100000	58	0.410959	0.208503
III	12863354	3110000	93	0.443432	0.255632
III	12873354	3120000	67	0.392616	0.165002
III	12883354	3130000	108	0.524987	0.0898196
III	12893354	3140000	62	0.460424	0.0895352
III	12903354	3150000	76	0.397523	0.0556476
III	12913354	3160000	48	0.43229	0.202992
III	12923354	3170000	75	0.246063	0.151337
III	12933354	3180000	45	0.47468	0.252147
III	12943354	3190000	73	0.438009	0.309395
III	12953354	3200000	38	0.356274	0.21092
III	12963354	3210000	25	0.320743	0.159609
III	12973354	3220000	41	0.383039	0.147837
III	12983354	3230000	36	0.316176	0.124824
III	12993354	3240000	40	0.264879	0.0581346
III	13003354	3250000	37	0.189429	0.0289433
III	13013354	3260000	32	0.208637	0.0543851
III	13023354	3270000	33	0.597094	0.329891
III	13033354	3280000	37	0.447056	0.146641
III	13043354	3290000	30	0.448914	0.166122
III	13053354	3300000	30	0.316074	0.148824
III	13063354	3310000	43	0.387215	0.162835
III	13073354	3320000	72	0.364551	0.0608916
III	13083354	3330000	58	0.242178	0.0180636
III	13093354	3340000	78	0.335264	0.0473391
III	13103354	3350000	133	0.392008	0.0647409
III	13113354	3360000	55	0.276496	0.0422641
III	13123354	3370000	89	0.487138	0.111894
III	13133354	3380000	94	0.50635	0.086663
III	13143354	3390000	81	0.482051	0.0656487
III	13153354	3400000	69	0.484937	0.145744
III	13163354	3410000	55	0.275253	0.0187591
III	13173354	3420000	78	0.146424	-0.0126121
III	13183354	3430000	55	0.393787	0.0426464
III	13193354	3440000	59	0.498001	0.0307053
III	13203354	3450000	52	0.484241	0.0648838
III	13213354	3460000	80	0.677173	0.126659
III	13223354	3470000	60	0.541061	0.0647285
III	13233354	3480000	86	0.541618	0.0765451
III	13243354	3490000	81	0.48448	0.0737323
III	13253354	3500000	29	0.595475	0.235902
III	13263354	3510000	38	0.530976	0.173939
III	13273354	3520000	26	0.344049	0.0674132
III	13283354	3530000	36	0.311887	0.0290427
III	13293354	3540000	38	0.214568	0.0403804
III	13303354	3550000	36	0.312005	0.0509795
III	13313354	3560000	40	0.626792	0.261375
III	13323354	3570000	52	0.443476	0.250163
III	13333354	3580000	137	0.345949	0.277252
III	13343354	3590000	137	0.416141	0.333784
III	13353354	3600000	64	0.577696	0.26336
III	13363354	3610000	67	0.390957	0.214539
III	13373354	3620000	59	0.399069	0.163211
III	13383354	3630000	120	0.153302	0.0512685
III	13393354	3640000	47	0.327955	0.119406
III	13403354	3650000	38	0.430029	0.194593
III	13413354	3660000	23	0.411497	0.129614
III	13423354	3670000	32	0.463607	0.273297
III	13433354	3680000	35	0.435227	0.132207
III	13443354	3690000	50	0.310237	0.161409
III	13453354	3700000	23	0.39382	0.306774
III	13463354	3710000	37	0.307037	0.113328
III	13473354	3720000	14	0.369479	0.0797169
III	13483354	3730000	32	0.231073	0.046191
III	13493354	3740000	23	0.0155053	-0.00602692
III	13503354	3750000	30	0.129995	0.0362826
III	13513354	3760000	35	0.213402	0.117331
III	13523354	3770000	28	0.122427	0.0532522
III	13533354	3780000	40	0.17719	0.0523337
III	13543354	3790000	33	0.234789	0.0576292
III	13553354	3800000	46	0.182196	0.0602067
III	13563354	3810000	41	0.224662	0.0440401
III	13573354	3820000	58	-0.00936325	-0.0209032
III	13583354	3830000	102	0.153724	0.037385
III	13593354	3840000	93	0.0165597	-0.0131075
III	13603354	3850000	67	0.0428297	0.00225021
III	13613354	3860000	138	0.114265	0.0190755
III	13623354	3870000	38	0.0603025	0.0136135
III	13633354	3880000	34	0.150817	0.0388267
III	13643354	3890000	152	0.107922	0.0781083
III	13653354	3900000	60	0.0998847	0.0428271
III	13663354	3910000	52	0.200036	0.0634263
III	13673354	3920000	66	0.174648	0.0628895
III	13683354	3930000	73	0.229021	0.0904145
III	13693354	3940000	298	0.0528262	0.0344213
III	13703354	3950000	74	0.160337	0.0734492
III	13713354	3960000	71	0.0989036	0.0238388
III	13723354	3970000	90	0.236568	0.0894748
III	13733354	3980000	84	0.305596	0.0736538
III	13743354	3990000	129	0.156188	0.0383966
III	13753354	4000000	35	0.079989	0.0672816
III	13763354	4010000	104	0.040036	0.0169357
III	13773354	4020000	52	0.130562	0.0308305
III	13783354	4030000	223	0.116236	0.0667927
III	13793354	4040000	269	0.0424605	0.0157061
III	13803354	4050000	1441	0.0932454	0.0614922
III	13813354	4060000	178	0.0862894	0.0399637
III	13823354	4070000	12	-0.00745686	0.000671373
III	13833354	4080000	6	0.0415137	0.0248326
IV	13842522	10000	296	0.0521135	0.0380496
IV	13852522	20000	1251	0.0848137	0.0620249
IV	13862522	30000	74	0.175571	0.116639
IV	13872522	40000	87	0.115535	0.0694251
IV	13882522	50000	103	0.182095	0.0756858
IV	13892522	60000	77	0.0690435	-0.00226811
IV	13902522	70000	78	0.117067	0.0446206
IV	13912522	80000	59	0.197498	0.11702
IV	13922522	90000	86	0.147025	0.0693643
IV	13932522	100000	162	0.176938	0.104699
IV	13942522	110000	111	0.23872	0.125681
IV	13952522	120000	97	0.35299	0.257996
IV	13962522	130000	113	0.322502	0.169065
IV	13972522	140000	409	0.0644494	0.0599179
IV	13982522	150000	735	0.0957202	0.0929843
IV	13992522	160000	231	0.21609	0.134097
IV	14002522	170000	90	0.535507	0.307362
IV	14012522	180000	369	0.458235	0.150629
IV	14022522	190000	141	0.252586	0.119672
IV	14032522	200000	102	0.272184	0.0934384
IV	14042522	210000	99	0.224047	0.0569612
IV	14052522	220000	48	0.0355163	-0.00210007
IV	14072522	240000	96	0.152017	0.0285777
IV	14082522	250000	56	0.16979	0.0169064
IV	14092522	260000	43	0.360294	0.133368
IV	14102522	270000	48	0.258984	0.11967
IV	14112522	280000	83	0.274079	0.0843167
IV	14122522	290000	95	0.31732	0.190479
IV	14132522	300000	163	0.251882	0.0364841
IV	14142522	310000	87	0.507025	0.153296
IV	14152522	320000	63	0.520524	0.200192
IV	14162522	330000	55	0.452065	0.207901
IV	14172522	340000	71	0.633572	0.388333
IV	14182522	350000	69	0.585256	0.313548
IV	14192522	360000	72	0.164018	0.128378
IV	14202522	370000	44	0.202879	0.109268
IV	14212522	380000	56	0.272455	0.165545
IV	14222522	390000	79	0.246518	0.140152
IV	14232522	400000	86	0.24676	0.137927
IV	14242522	410000	86	0.319544	0.263016
IV	14252522	420000	88	0.241038	0.207542
IV	14262522	430000	97	0.38505	0.249933
IV	14272522	440000	80	0.470754	0.336685
IV	14282522	450000	4	-0.0132499	-0.0166948
IV	14552522	720000	82	0.132801	0.0919767
IV	14562522	730000	17	0.378834	0.231365
IV	14572522	740000	179	0.174095	0.0381111
IV	14582522	750000	52	0.394664	0.191298
IV	14592522	760000	91	0.146775	0.122208
IV	14602522	770000	41	0.341567	0.108117
IV	14612522	780000	41	0.181637	0.0696892
IV	14622522	790000	72	0.279563	0.175241
IV	14632522	800000	87	0.356488	0.229621
IV	14642522	810000	78	0.282822	0.213565
IV	14652522	820000	75	0.222632	0.206823
IV	14662522	830000	90	0.236784	0.206775
IV	14672522	840000	63	0.214058	0.192084
IV	14682522	850000	60	0.251401	0.209755
IV	14692522	860000	60	0.199792	0.173183
IV	14702522	870000	64	0.165521	0.133703
IV	14712522	880000	74	0.257051	0.162296
IV	14722522	890000	66	0.228558	0.148598
IV	14732522	900000	67	0.185872	0.131707
IV	14742522	910000	72	0.387451	0.339517
IV	14752522	920000	66	0.2114	0.152938
IV	14762522	930000	76	0.190317	0.144441
IV	14772522	940000	74	0.362091	0.280042
IV	14782522	950000	61	0.267814	0.189358
IV	14792522	960000	27	0.522052	0.22464
IV	14802522	970000	43	0.192885	0.160717
IV	14812522	980000	59	0.144843	0.0850153
IV	14822522	990000	58	0.667723	0.502622
IV	14832522	1000000	32	0.256938	0.131012
IV	14842522	1010000	69	0.261899	0.163481
IV	14852522	1020000	34	0.503649	0.0903957
IV	14862522	1030000	58	0.295607	0.0113813
IV	14872522	1040000	12	0.444502	0.113074
IV	14882522	1050000	16	0.363487	0.0496388
IV	14892522	1060000	13	0.18774	-0.00271129
IV	14902522	1070000	12	0.479062	0.061036
IV	14912522	1080000	8	0.0786097	0.00655054
IV	14922522	1090000	8	0.132006	0.0238616
IV	14932522	1100000	15	0.390144	0.0375239
IV	14942522	1110000	14	0.423117	0.0370913
IV	14952522	1120000	12	0.565021	0.116784
IV	14962522	1130000	21	0.49015	0.198582
IV	14972522	1140000	26	0.597197	0.194346
IV	14982522	1150000	14	0.409798	0.10891
IV	14992522	1160000	24	0.481311	0.0818903
IV	15002522	1170000	22	0.50841	0.209556
IV	15012522	1180000	13	0.569688	0.0851803
IV	15022522	1190000	19	0.354153	0.00819996
IV	15032522	1200000	38	0.281831	0.0169343
IV	15042522	1210000	22	0.385867	0.0263652
IV	15052522	1220000	23	0.450387	0.044869
IV	15062522	1230000	40	0.288632	0.00731157
IV	15072522	1240000	26	0.474664	0.0858265
IV	15082522	1250000	29	0.278033	0.0380136
IV	15092522	1260000	20	-0.0291147	-0.0306796
IV	15102522	1270000	16	0.192901	0.0301233
IV	15112522	1280000	27	0.217559	0.0153197
IV	15122522	1290000	23	0.364495	0.0465956
IV	15132522	1300000	27	0.328159	0.0777664
IV	15142522	1310000	25	0.298735	0.0740164
IV	15152522	1320000	23	0.348291	0.0216101
IV	15162522	1330000	25	0.221915	0.0212977
IV	15172522	1340000	26	0.223647	0.0130109
IV	15182522	1350000	16	0.0240243	0.00565082
IV	15192522	1360000	24	0.427684	0.0758514
IV	15202522	1370000	1040	0.0881823	0.0570366
IV	15212522	1380000	175	0.0732159	0.0452243
IV	15292522	1460000	363	0.0645559	0.0485921
IV	15302522	1470000	1372	0.0699555	0.0493892
IV	15312522	1480000	1368	0.0872771	0.0646618
IV	15322522	1490000	732	0.0678793	0.0457665
IV	15332522	1500000	33	0.171395	0.0143086
IV	15342522	1510000	28	0.60085	0.25235
IV	15352522	1520000	24	0.601223	0.328801
IV	15362522	1530000	21	0.603467	0.367401
IV	15372522	1540000	37	0.573356	0.278589
IV	15382522	1550000	27	0.619989	0.38752
IV	15392522	1560000	35	0.640434	0.321174
IV	15402522	1570000	37	0.637581	0.377521
IV	15412522	1580000	30	0.190863	0.0382728
IV	15422522	1590000	41	0.52026	0.190924
IV	15432522	1600000	38	0.147434	0.0310047
IV	15442522	1610000	26	0.386045	0.0565658
IV	15452522	1620000	33	0.483579	0.24025
IV	15462522	1630000	23	0.0127737	-0.00794076
IV	15472522	1640000	27	0.0111762	-0.00536821
IV	15482522	1650000	39	0.110971	0.0454563
IV	15492522	1660000	26	0.07577	0.033525
IV	15502522	1670000	134	0.111912	0.00613687
IV	15512522	1680000	111	0.0907044	0.00246765
IV	15522522	1690000	20	0.325864	0.0223888
IV	15532522	1700000	32	0.146649	0.000984192
IV	15542522	1710000	28	0.115566	0.0192269
IV	15552522	1720000	25	0.141383	0.036726
IV	15562522	1730000	36	0.114382	0.0252007
IV	15572522	1740000	16	0.0271683	0.00510178
IV	15582522	1750000	11	0.00225311	-0.00820909
IV	15592522	1760000	20	0.0193391	-0.000293755
IV	15602522	1770000	18	0.0355838	0.00377508
IV	15612522	1780000	22	0.0974149	0.0105812
IV	15622522	1790000	33	0.072981	0.0072619
IV	15632522	1800000	43	0.00367804	-0.00972021
IV	15642522	1810000	28	0.00342659	-0.00184484
IV	15652522	1820000	30	0.0538925	0.0142049
IV	15662522	1830000	26	0.0591456	0.0240463
IV	15672522	1840000	31	0.212955	0.0721531
IV	15682522	1850000	29	0.28575	0.0696876
IV	15692522	1860000	9	0.0199472	-0.000704015
IV	15702522	1870000	17	-0.00138466	-0.00813473
IV	15712522	1880000	17	0.0662966	0.0159418
IV	15722522	1890000	28	0.00306089	-0.0080758
IV	15732522	1900000	79	0.0132383	-0.00294418
IV	15742522	1910000	68	0.0180085	-0.00532104
IV	15752522	1920000	60	0.0387433	-0.00402031
IV	15762522	1930000	65	0.0694987	0.0139608
IV	15772522	1940000	64	-0.0051693	-0.00606995
IV	15782522	1950000	82	0.0368711	0.00745172
IV	15792522	1960000	49	-0.00671998	-0.00846274
IV	15802522	1970000	60	0.0213776	0.0108149
IV	15812522	1980000	64	0.0275824	0.023727
IV	15822522	1990000	58	0.0213467	0.017814
IV	15832522	2000000	67	0.0463613	0.0273855
IV	15842522	2010000	72	0.0443235	0.0394333
IV	15852522	2020000	66	0.00162346	-0.00760567
IV	15862522	2030000	69	-0.00351768	-0.0107279
IV	15872522	2040000	61	0.0400964	0.016935
IV	15882522	2050000	32	0.0260721	-0.00569896
IV	15892522	2060000	25	-0.000827414	0.00167854
IV	15902522	2070000	24	0.00940063	-0.000230305
IV	15912522	2080000	32	0.00345574	0.0162489
IV	15922522	2090000	22	0.096149	0.0503376
IV	15932522	2100000	28	0.0961772	0.0194271
IV	15942522	2110000	23	0.0210665	0.0375957
IV	15952522	2120000	47	0.0453002	0.0187283
IV	15962522	2130000	40	0.0450646	0.0177197
IV	15972522	2140000	66	0.00856956	0.0039182
IV	15982522	2150000	31	0.0405187	0.00863597
IV	15992522	2160000	27	0.125616	0.0366867
IV	16002522	2170000	31	0.0105393	0.0027919
IV	16012522	2180000	32	0.0372049	-0.00473664
IV	16022522	2190000	46	0.0502123	0.00905177
IV	16032522	2200000	27	0.143644	0.0525789
IV	16042522	2210000	22	0.160978	0.0549578
IV	16052522	2220000	32	0.161294	0.0633635
IV	16062522	2230000	27	0.0489855	0.0160165
IV	16072522	2240000	36	-0.019225	-0.0145573
IV	16082522	2250000	44	0.0839581	0.0237757
IV	16092522	2260000	70	-0.001421	0.00251031
IV	16102522	2270000	43	0.010173	0.0109331
IV	16112522	2280000	17	-0.0250486	-0.0221698
IV	16122522	2290000	46	0.223674	0.178652
IV	16132522	2300000	22	0.0724365	0.014479
IV	16142522	2310000	28	0.218459	0.0947279
IV	16152522	2320000	21	0.0546997	0.0420017
IV	16162522	2330000	30	0.0726062	0.0146147
IV	16172522	2340000	31	0.0775404	0.0288599
IV	16182522	2350000	61	0.0459303	0.00905802
IV	16192522	2360000	48	-0.0282399	-0.0135693
IV	16202522	2370000	58	0.0915313	0.00909604
IV	16212522	2380000	70	0.386291	0.276534
IV	16222522	2390000	37	0.331731	0.264123
IV	16232522	2400000	37	0.215989	0.104173
IV	16242522	2410000	50	0.0978117	0.0398553
IV	16252522	2420000	64	0.208217	0.119192
IV	16262522	2430000	220	0.18665	0.0277968
IV	16272522	2440000	97	0.351478	0.213596
IV	16282522	2450000	58	0.32189	0.100418
IV	16292522	2460000	48	0.390359	0.131372
IV	16302522	2470000	82	0.0651964	0.0106977
IV	16312522	2480000	44	0.0970116	0.00772927
IV	16322522	2490000	85	0.159248	0.0680465
IV	16332522	2500000	93	0.166279	0.0540506
IV	16342522	2510000	111	0.0336237	-0.0073636
IV	16352522	2520000	47	0.0938958	0.00385947
IV	16362522	2530000	72	0.0924341	0.00655874
IV	16372522	2540000	78	0.15831	0.00780665
IV	16382522	2550000	94	0.126159	0.00826792
IV	16392522	2560000	70	0.0835818	-0.0130713
IV	16402522	2570000	43	0.199473	0.0590294
IV	16412522	2580000	71	0.129975	0.0345889
IV	16422522	2590000	79	0.162975	0.0711594
IV	16432522	2600000	69	0.0852056	0.0435832
IV	16442522	2610000	69	0.060788	0.0441741
IV	16452522	2620000	74	0.162735	0.102622
IV	16462522	2630000	196	0.0771498	0.0494723
IV	16472522	2640000	192	0.0706914	0.0450629
IV	16482522	2650000	73	0.0926984	0.00585872
IV	16492522	2660000	26	0.0879955	0.0368826
IV	16502522	2670000	36	0.156295	0.0587029
IV	16512522	2680000	55	0.0990646	0.039347
IV	16522522	2690000	45	0.169074	0.0635678
IV	16532522	2700000	35	0.100748	0.0879664
IV	16542522	2710000	42	0.171656	0.0429269
IV	16552522	2720000	51	0.24875	0.114475
IV	16562522	2730000	41	0.0350084	0.03864
IV	16572522	2740000	33	0.0326164	0.034665
IV	16582522	2750000	26	0.0942942	0.0510767
IV	16592522	2760000	41	0.187537	0.0432322
IV	16602522	2770000	55	0.156747	0.0158192
IV	16612522	2780000	43	0.0752886	0.0136474
IV	16622522	2790000	32	0.0910119	0.0197449
IV	16632522	2800000	31	0.229665	0.0720567
IV	16642522	2810000	33	0.191422	0.0817504
IV	16652522	2820000	23	0.0637727	0.1055
IV	16662522	2830000	41	0.198801	0.0681567
IV	16672522	2840000	31	0.198051	0.0963392
IV	16682522	2850000	61	0.246709	0.07715
IV	16692522	2860000	21	0.0198855	0.009949
IV	16702522	2870000	27	0.152532	0.0921184
IV	16712522	2880000	27	0.00888146	-0.00014821
IV	16722522	2890000	34	0.220494	0.103848
IV	16732522	2900000	45	0.126062	0.0430323
IV	16742522	2910000	33	0.214361	0.113278
IV	16752522	2920000	24	0.04714	0.0110954
IV	16762522	2930000	25	0.0278795	-0.00702007
IV	16772522	2940000	22	0.0942979	0.0541629
IV	16782522	2950000	30	0.12797	0.0626146
IV	16792522	2960000	29	0.268145	0.0781326
IV	16802522	2970000	27	0.167646	0.0460233
IV	16812522	2980000	15	0.233557	0.0656887
IV	16822522	2990000	38	0.140077	0.0778822
IV	16832522	3000000	42	0.196273	0.0807971
IV	16842522	3010000	31	0.400604	0.294196
IV	16852522	3020000	83	0.394434	0.308541
IV	16862522	3030000	73	0.344156	0.248185
IV	16872522	3040000	21	0.258946	0.138535
IV	16882522	3050000	56	0.171271	0.0910868
IV	16892522	3060000	60	0.241593	0.179087
IV	16902522	3070000	49	0.412515	0.306601
IV	16912522	3080000	54	0.317536	0.226826
IV	16922522	3090000	47	0.302128	0.194324
IV	16932522	3100000	34	0.430644	0.245247
IV	16942522	3110000	34	0.498862	0.306314
IV	16952522	3120000	31	0.407574	0.211488
IV	16962522	3130000	27	0.440987	0.18554
IV	16972522	3140000	27	0.501113	0.308482
IV	16982522	3150000	37	0.481512	0.22687
IV	16992522	3160000	32	0.41666	0.226836
IV	17002522	3170000	33	0.487992	0.286589
IV	17012522	3180000	31	0.434042	0.21504
IV	17022522	3190000	26	0.387962	0.182648
IV	17032522	3200000	38	0.397178	0.182633
IV	17042522	3210000	42	0.251297	0.140779
IV	17052522	3220000	25	0.315515	0.128447
IV	17062522	3230000	36	0.249909	0.103104
IV	17072522	3240000	28	0.283948	0.134449
IV	17082522	3250000	26	0.404515	0.178689
IV	17092522	3260000	62	0.267866	0.0927408
IV	17102522	3270000	62	0.592964	0.37987
IV	17112522	3280000	107	0.236205	0.119268
IV	17122522	3290000	90	0.280234	0.0696246
IV	17132522	3300000	28	0.328072	0.144817
IV	17142522	3310000	20	0.374928	0.153516
IV	17152522	3320000	33	0.227914	0.0992764
IV	17162522	3330000	29	0.162586	0.0974174
IV	17172522	3340000	23	0.206259	0.0837504
IV	17182522	3350000	25	0.352834	0.1416
IV	17192522	3360000	30	0.344419	0.132424
IV	17202522	3370000	25	0.349708	0.102421
IV	17212522	3380000	24	0.503146	0.280215
IV	17222522	3390000	30	0.467166	0.339021
IV	17232522	3400000	22	0.219727	0.0537705
IV	17242522	3410000	34	0.390852	0.24011
IV	17252522	3420000	28	0.340865	0.148201
IV	17262522	3430000	33	0.173629	0.0889766
IV	17272522	3440000	39	0.41534	0.252259
IV	17282522	3450000	14	0.392518	0.138441
IV	17292522	3460000	32	0.450778	0.175205
IV	17302522	3470000	55	0.280709	0.0616963
IV	17312522	3480000	35	0.366264	0.100415
IV	17322522	3490000	36	0.380133	0.102979
IV	17332522	3500000	31	0.25431	0.0846188
IV	17342522	3510000	37	0.291968	0.0962914
IV	17352522	3520000	35	0.535276	0.275796
IV	17362522	3530000	17	0.507898	0.195912
IV	17372522	3540000	52	0.485405	0.271423
IV	17382522	3550000	50	0.405737	0.349815
IV	17392522	3560000	67	0.469393	0.326034
IV	17402522	3570000	54	0.393521	0.190534
IV	17412522	3580000	52	0.405126	0.316674
IV	17422522	3590000	35	0.577158	0.223983
IV	17432522	3600000	42	0.35079	0.138988
IV	17442522	3610000	59	0.232741	0.133672
IV	17452522	3620000	46	0.370517	0.193036
IV	17462522	3630000	44	0.441122	0.195179
IV	17472522	3640000	77	0.453071	0.339162
IV	17482522	3650000	111	0.259991	0.110628
IV	17492522	3660000	86	0.188671	0.074271
IV	17502522	3670000	111	0.113819	0.0599918
IV	17512522	3680000	53	0.157053	0.101165
IV	17522522	3690000	125	0.153359	0.104519
IV	17532522	3700000	57	0.109275	0.0790398
IV	17542522	3710000	74	0.0893242	0.052598
IV	17552522	3720000	48	0.142455	0.0747303
IV	17562522	3730000	36	0.220466	0.0756297
IV	17572522	3740000	86	0.16743	0.0384981
IV	17582522	3750000	930	0.0969871	0.0666677
IV	17592522	3760000	863	0.0629872	0.0371825
IV	17602522	3770000	446	0.0643236	0.0348327
IV	17612522	3780000	7	-0.00547055	-0.00514144
IV	17622522	3790000	21	0.0558723	0.0379493
IV	17632522	3800000	222	0.115314	0.0658179
IV	17652522	3820000	27	0.206105	0.0175946
IV	17662522	3830000	76	0.219613	0.0909809
IV	17672522	3840000	55	0.260884	0.131976
IV	17682522	3850000	61	0.156754	0.0855177
IV	17692522	3860000	62	0.189076	0.0805689
IV	17702522	3870000	50	0.195915	0.185449
IV	17712522	3880000	91	0.317706	0.277473
IV	17722522	3890000	43	0.104352	0.100821
IV	17732522	3900000	6	0.135428	0.151959
IV	17752522	3920000	23	0.0887301	0.0526205
IV	17762522	3930000	19	0.0232486	0.000546208
V	17779747	20000	4	0.333322	0.236598
V	17849747	90000	177	0.255116	0.196328
V	17859747	100000	312	0.22991	0.191654
V	17869747	110000	393	0.227971	0.205067
V	17879747	120000	373	0.235702	0.209728
V	17889747	130000	145	0.230232	0.18296
V	17899747	140000	263	0.17709	0.151626
V	17909747	150000	98	0.0963217	0.0906941
V	17919747	160000	143	0.10485	0.0652071
V	17929747	170000	171	0.141078	0.0845778
V	17939747	180000	125	0.134002	0.0748049
V	17949747	190000	214	0.0787841	0.049173
V	17959747	200000	52	-0.00468737	-0.016786
V	17969747	210000	35	0.171706	0.0937362
V	17979747	220000	43	0.18126	0.118919
V	17989747	230000	123	0.341431	0.197033
V	17999747	240000	138	0.212808	0.114235
V	18009747	250000	107	0.235692	0.120052
V	18019747	260000	82	0.206292	0.107846
V	18029747	270000	102	0.151807	0.0715733
V	18039747	280000	101	0.101071	0.0320641
V	18049747	290000	65	0.105771	0.0424245
V	18059747	300000	49	0.165381	0.0548554
V	18069747	310000	70	0.255629	0.12408
V	18079747	320000	59	0.0237944	0.00788615
V	18089747	330000	67	0.25909	0.123577
V	18099747	340000	106	0.37332	0.294699
V	18109747	350000	103	0.107126	0.0625608
V	18119747	360000	79	0.0873428	0.0457567
V	18129747	370000	178	0.457575	0.365539
V	18139747	380000	102	0.389612	0.341259
V	18149747	390000	25	0.217007	0.124166
V	18159747	400000	60	0.23245	0.106808
V	18169747	410000	56	0.34683	0.163536
V	18179747	420000	54	0.293905	0.115507
V	18189747	430000	48	0.501521	0.190374
V	18199747	440000	47	0.423307	0.171702
V	18209747	450000	39	0.483163	0.179265
V	18219747	460000	26	0.370269	0.117296
V	18229747	470000	26	0.460596	0.180844
V	18239747	480000	36	0.329431	0.111412
V	18249747	490000	84	0.419907	0.287849
V	18259747	500000	77	0.543663	0.35032
V	18269747	510000	65	0.622956	0.464056
V	18279747	520000	46	0.653946	0.428482
V	18289747	530000	30	0.415485	0.145287
V	18299747	540000	28	0.205088	0.0607687
V	18309747	550000	37	0.170002	0.0559774
V	18319747	560000	40	0.113606	0.0286646
V	18329747	570000	40	0.079355	0.0229632
V	18339747	580000	73	0.00804831	-0.00214173
V	18349747	590000	85	0.0500387	0.0290201
V	18359747	600000	29	0.0170913	-0.00830807
V	18369747	610000	23	0.0283794	-0.00902314
V	18379747	620000	40	-0.0202202	-0.0190968
V	18389747	630000	31	0.128699	0.0584827
V	18399747	640000	27	0.050993	0.0162249
V	18409747	650000	36	0.0707604	0.0380669
V	18419747	660000	36	0.101386	0.0492613
V	18429747	670000	23	0.0543371	0.00652922
V	18439747	680000	24	0.0537101	0.0233324
V	18449747	690000	32	-0.00205484	-0.00803189
V	18459747	700000	65	0.0764566	0.0355178
V	18469747	710000	62	0.0277874	0.0169046
V	18479747	720000	29	0.00383041	-0.00117203
V	18489747	730000	31	-0.00368132	-0.014472
V	18499747	740000	30	-0.0053294	0.0101343
V	18509747	750000	61	0.0363775	0.0485196
V	18519747	760000	52	0.114782	0.0877631
V	18529747	770000	72	0.15581	0.139907
V	18539747	780000	84	0.18174	0.160144
V	18549747	790000	74	0.164948	0.182983
V	18559747	800000	45	-0.012866	-0.000442957
V	18569747	810000	55	0.044984	0.0769257
V	18579747	820000	43	0.0543308	0.0387306
V	18589747	830000	49	0.0409083	0.0243562
V	18599747	840000	39	0.11987	0.119098
V	18609747	850000	29	0.0530057	0.0476341
V	18619747	860000	34	0.107409	0.104932
V	18629747	870000	24	0.135227	0.115106
V	18639747	880000	33	0.109274	0.0976021
V	18649747	890000	52	0.17838	0.110642
V	18659747	900000	25	0.170558	0.142872
V	18669747	910000	27	0.0532486	0.0739306
V	18679747	920000	27	0.106879	0.0669691
V	18689747	930000	22	0.0987741	0.0733651
V	18699747	940000	38	0.150969	0.133872
V	18709747	950000	28	0.146897	0.111419
V	18719747	960000	33	0.210716	0.138534
V	18729747	970000	21	0.141161	0.0965248
V	18739747	980000	27	0.281845	0.19116
V	18749747	990000	31	0.241679	0.170168
V	18759747	1000000	38	0.195959	0.188258
V	18769747	1010000	32	0.0634772	0.0735026
V	18779747	1020000	44	0.0125112	0.0145209
V	18789747	1030000	35	0.0831435	0.0544988
V	18799747	1040000	21	0.163254	0.110722
V	18809747	1050000	29	0.128311	0.0997906
V	18819747	1060000	29	0.102156	0.125302
V	18829747	1070000	31	0.00855588	0.026616
V	18839747	1080000	35	0.20465	0.107058
V	18849747	1090000	17	0.145749	0.0752034
V	18859747	1100000	162	0.0888488	0.0733801
V	18869747	1110000	31	0.151949	0.0967604
V	18879747	1120000	19	0.0996748	0.0860815
V	18889747	1130000	26	0.084091	0.0348741
V	18899747	1140000	27	0.0551385	0.0260656
V	18909747	1150000	51	0.0352246	0.0187419
V	18919747	1160000	34	0.0359709	0.0302541
V	18929747	1170000	21	0.0261182	0.0241807
V	18939747	1180000	83	0.0337103	0.0136175
V	18949747	1190000	28	0.0420698	0.0256653
V	18959747	1200000	57	0.0500957	0.0306981
V	18969747	1210000	105	0.0104609	0.00820518
V	19029747	1270000	106	0.0619784	0.0356048
V	19039747	1280000	23	0.084783	0.0158033
V	19049747	1290000	29	0.0713955	0.0527493
V	19059747	1300000	33	0.0241258	0.00699435
V	19069747	1310000	22	0.0490989	0.000303036
V	19079747	1320000	33	0.0893976	0.0167957
V	19089747	1330000	22	0.145578	0.0722195
V	19099747	1340000	22	0.0616691	0.00916716
V	19109747	1350000	32	0.0503448	0.0141907
V	19119747	1360000	24	0.0412449	0.0684325
V	19129747	1370000	52	-0.0106403	-0.0170616
V	19139747	1380000	29	0.046883	0.0487414
V	19149747	1390000	31	0.0198481	0.0117503
V	19159747	1400000	23	0.04521	0.0181042
V	19169747	1410000	39	0.0697739	0.0287298
V	19179747	1420000	36	0.112778	0.0589389
V	19189747	1430000	26	0.114096	0.0559783
V	19199747	1440000	57	0.11049	0.0489816
V	19209747	1450000	90	0.112265	0.0650558
V	19219747	1460000	55	0.125344	0.0794822
V	19229747	1470000	24	0.126057	0.0532587
V	19239747	1480000	74	0.00973536	0.00720243
V	19249747	1490000	31	0.0726619	0.0281823
V	19259747	1500000	61	0.05652	0.0510873
V	19269747	1510000	33	0.0637156	0.0448209
V	19279747	1520000	21	0.0162588	-0.0081962
V	19289747	1530000	27	0.029207	0.0127346
V	19299747	1540000	29	0.0511849	0.0357258
V	19309747	1550000	19	0.14425	0.115691
V	19319747	1560000	24	0.0556819	0.0379029
V	19329747	1570000	47	0.0836056	0.0683986
V	19339747	1580000	41	0.0952997	0.0419364
V	19349747	1590000	25	0.117373	0.0562819
V	19359747	1600000	23	0.165852	0.0699314
V	19369747	1610000	37	0.20392	0.054941
V	19379747	1620000	35	0.0963636	0.04616
V	19389747	1630000	44	0.137657	0.031681
V	19399747	1640000	37	0.136689	0.0585091
V	19409747	1650000	29	0.265634	0.112072
V	19419747	1660000	46	0.155942	0.111839
V	19429747	1670000	37	0.212091	0.136569
V	19439747	1680000	77	0.244834	0.167076
V	19449747	1690000	66	0.153084	0.0924647
V	19459747	1700000	83	0.0582824	0.00244399
V	19469747	1710000	47	0.0268497	-0.00947402
V	19479747	1720000	97	0.00619694	-0.0263848
V	19489747	1730000	91	0.0447861	-0.0174531
V	19499747	1740000	81	0.0430804	-0.0176191
V	19509747	1750000	39	0.00555631	-0.0278247
V	19519747	1760000	42	0.0443748	0.0140508
V	19529747	1770000	127	0.0559851	0.0411928
V	19539747	1780000	22	0.0180004	0.0135741
V	19549747	1790000	31	0.0113631	0.00487386
V	19559747	1800000	43	0.230914	0.0762563
V	19569747	1810000	40	0.112323	0.0202092
V	19579747	1820000	50	0.0735398	0.0388
V	19589747	1830000	33	0.104241	0.0167102
V	19599747	1840000	31	0.0371546	-0.00540654
V	19609747	1850000	30	0.139305	0.00490983
V	19619747	1860000	39	0.133163	4.25E-06
V	19629747	1870000	22	0.190248	0.04655
V	19639747	1880000	25	0.239749	0.0546617
V	19649747	1890000	40	0.124622	0.0374463
V	19659747	1900000	44	0.129535	0.0351513
V	19669747	1910000	54	0.170032	0.0382736
V	19679747	1920000	41	0.125451	0.0294244
V	19689747	1930000	24	0.0629829	0.0123421
V	19699747	1940000	26	0.166004	0.0796784
V	19709747	1950000	24	0.197772	0.0614382
V	19719747	1960000	44	0.295584	0.0715936
V	19729747	1970000	22	0.0483015	-0.00287974
V	19739747	1980000	27	0.0114693	0.017107
V	19749747	1990000	35	0.220255	0.0501519
V	19759747	2000000	28	-0.0234307	-0.0263703
V	19769747	2010000	27	-0.00790214	0.000112912
V	19779747	2020000	284	0.0751083	0.00777089
V	19789747	2030000	125	0.228127	0.0342964
V	19799747	2040000	21	0.130267	0.040821
V	19809747	2050000	23	0.154471	0.055796
V	19819747	2060000	27	0.160972	0.0548336
V	19829747	2070000	17	0.0834004	0.0985887
V	19839747	2080000	29	0.0287764	0.0185818
V	19849747	2090000	28	0.182893	0.0831911
V	19859747	2100000	31	0.105355	0.00204006
V	19869747	2110000	14	0.186416	0.0302893
V	19879747	2120000	31	0.19838	0.0424952
V	19889747	2130000	24	0.195977	0.0367713
V	19899747	2140000	25	-0.0104787	-0.0216173
V	19909747	2150000	30	-0.000314247	0.000393735
V	19919747	2160000	22	-0.0116561	-0.0189357
V	19929747	2170000	30	0.194422	0.0180985
V	19939747	2180000	23	0.48275	0.148462
V	19949747	2190000	24	0.136391	0.0125449
V	19959747	2200000	28	0.311701	0.060824
V	19969747	2210000	20	0.127887	0.00936919
V	19979747	2220000	16	0.247974	0.0481049
V	19989747	2230000	37	0.268489	0.0470169
V	19999747	2240000	38	0.203235	0.0383248
V	20009747	2250000	31	0.0180152	0.00573153
V	20019747	2260000	28	0.0131658	0.00772776
V	20029747	2270000	28	0.170383	0.0285569
V	20039747	2280000	33	-0.00537415	-0.015484
V	20049747	2290000	33	0.572057	0.191623
V	20059747	2300000	25	0.539496	0.158663
V	20069747	2310000	30	0.553994	0.0754186
V	20079747	2320000	27	0.234629	0.038707
V	20089747	2330000	16	0.0771798	-0.00207298
V	20099747	2340000	26	0.152975	0.0335741
V	20109747	2350000	25	0.235951	0.0319205
V	20119747	2360000	17	-0.019076	-0.0234423
V	20129747	2370000	40	0.235121	0.0393334
V	20139747	2380000	26	0.329427	0.0583122
V	20149747	2390000	25	0.0822577	0.00447194
V	20159747	2400000	29	0.0427726	0.0350669
V	20169747	2410000	40	0.0462621	0.0145695
V	20179747	2420000	36	0.207223	0.0901128
V	20189747	2430000	23	0.141308	0.0588136
V	20199747	2440000	36	0.0248076	0.00547237
V	20209747	2450000	22	0.194858	0.0475187
V	20219747	2460000	17	0.347339	0.180451
V	20229747	2470000	26	0.0811934	0.0130435
V	20239747	2480000	21	0.049253	-0.000557034
V	20249747	2490000	31	0.0474775	0.0354182
V	20259747	2500000	25	0.188199	0.0752557
V	20269747	2510000	36	0.101292	0.0490778
V	20279747	2520000	16	0.276237	0.118555
V	20289747	2530000	41	0.226031	0.112146
V	20299747	2540000	90	0.046429	0.0259641
V	20309747	2550000	40	0.0663462	0.0312698
V	20319747	2560000	55	0.13477	0.0898397
V	20329747	2570000	107	0.096431	0.0750453
V	20339747	2580000	55	0.0200084	0.00441092
V	20349747	2590000	59	0.0538423	0.0254288
V	20359747	2600000	45	0.01466	-0.0041515
V	20369747	2610000	54	0.0151558	-0.000954227
V	20379747	2620000	44	0.528145	0.239453
V	20389747	2630000	65	0.731604	0.505073
V	20399747	2640000	41	0.676889	0.374158
V	20409747	2650000	63	0.612364	0.378512
V	20419747	2660000	108	0.367157	0.249927
V	20429747	2670000	87	0.361531	0.286655
V	20439747	2680000	42	0.431085	0.294542
V	20449747	2690000	48	0.435207	0.229098
V	20459747	2700000	80	0.688493	0.511411
V	20469747	2710000	34	0.695693	0.238577
V	20479747	2720000	35	0.653315	0.195935
V	20489747	2730000	35	0.12879	0.0361108
V	20499747	2740000	48	0.258741	0.0388659
V	20509747	2750000	46	0.142998	-0.00145371
V	20519747	2760000	61	0.213028	0.00443749
V	20529747	2770000	32	0.148545	0.031762
V	20539747	2780000	42	0.210239	0.120703
V	20549747	2790000	98	0.238413	0.167779
V	20559747	2800000	77	0.186916	0.0964356
V	20569747	2810000	90	0.127522	0.0882146
V	20579747	2820000	117	0.11274	0.0973904
V	20589747	2830000	61	0.137317	0.0938673
V	20599747	2840000	55	0.161081	0.100237
V	20609747	2850000	57	0.206327	0.144627
V	20619747	2860000	58	0.213157	0.0695695
V	20629747	2870000	45	0.0370749	0.00758675
V	20639747	2880000	41	0.106109	0.0412935
V	20649747	2890000	34	0.301292	0.0598199
V	20659747	2900000	40	0.0671984	0.00585052
V	20669747	2910000	35	0.0778737	0.0318554
V	20679747	2920000	34	0.297637	0.0519987
V	20689747	2930000	23	0.082222	0.0175427
V	20699747	2940000	35	0.0741937	0.0174863
V	20709747	2950000	24	0.0640937	0.0219926
V	20719747	2960000	28	0.0679962	0.0254534
V	20729747	2970000	25	0.174097	0.0316628
V	20739747	2980000	52	0.0726773	0.0332524
V	20749747	2990000	25	0.0434295	0.0139324
V	20759747	3000000	24	0.256515	0.0568796
V	20769747	3010000	35	0.0394327	0.0122319
V	20779747	3020000	24	0.0467862	0.0149948
V	20789747	3030000	30	0.217878	0.0770865
V	20799747	3040000	24	0.282743	0.0863916
V	20809747	3050000	13	0.107861	0.0383926
V	20819747	3060000	22	0.0642111	0.018638
V	20829747	3070000	15	0.0416723	0.0189071
V	20839747	3080000	24	0.243012	0.0683327
V	20849747	3090000	30	0.163957	0.0515581
V	20859747	3100000	28	0.0551913	0.0160257
V	20869747	3110000	27	0.131143	0.0445464
V	20879747	3120000	33	0.204432	0.0585643
V	20889747	3130000	30	0.0702983	0.0291733
V	20899747	3140000	27	0.19595	0.0521612
V	20909747	3150000	36	0.175116	0.027336
V	20919747	3160000	16	0.0745143	0.0426804
V	20929747	3170000	39	0.204553	0.0643876
V	20939747	3180000	40	0.197153	0.0458233
V	20949747	3190000	33	0.274745	0.0789326
V	20959747	3200000	25	0.280081	0.0692991
V	20969747	3210000	33	0.234223	0.0576922
V	20979747	3220000	28	0.213119	0.0758491
V	20989747	3230000	36	0.167621	0.102706
V	20999747	3240000	61	0.113763	0.0748405
V	21009747	3250000	40	0.274768	0.11842
V	21019747	3260000	40	0.31206	0.142097
V	21029747	3270000	30	0.195104	0.0852267
V	21039747	3280000	30	0.316248	0.150199
[truncated: 768 more rows]
