# Supplementary material for: Population genomics confirms acquisition of drug-resistant Aspergillus fumigatus infection by humans from the environment
Source: Nat Microbiol. 2022 Apr 25;7(5):663–74. doi: 10.1038/s41564-022-01091-2 (PMC9064804; doi:10.1038/s41564-022-01091-2)
Supplement: Source Data Extended Data Fig. 5 — CSV files for FST and Tajima’s D analyses for clusters 1, 2 and 3. [file 41564_2022_1091_MOESM11_ESM.zip › Source Data Figure S5/Clsuter1_Cluster2_fst.sorted.csv]

CHROM	BIN_START	BIN_END	N_VARIANTS	WEIGHTED_FST	MEAN_FST
I	150001	160000	1	0.0013442	0.0013442
I	390001	400000	43	0.650126	0.240955
I	400001	410000	91	0.362584	0.164684		-0.00872292
I	410001	420000	131	0.355767	0.162777		0.932175
I	420001	430000	85	0.333815	0.143217		0.157696318
I	430001	440000	168	0.287364	0.161779
I	440001	450000	128	0.413941	0.156822
I	450001	460000	111	0.401389	0.186874
I	460001	470000	98	0.308797	0.15597
I	470001	480000	61	0.381679	0.150448
I	480001	490000	86	0.419479	0.159512
I	490001	500000	86	0.475742	0.212482
I	500001	510000	83	0.428085	0.211198
I	510001	520000	75	0.54564	0.201228
I	520001	530000	91	0.481688	0.185221
I	530001	540000	31	0.417579	0.134002
I	540001	550000	64	0.404453	0.174092
I	550001	560000	46	0.391367	0.193463
I	560001	570000	42	0.339392	0.0980373
I	570001	580000	43	0.281236	0.0717125
I	580001	590000	35	0.503608	0.171343
I	590001	600000	38	0.476909	0.140461
I	600001	610000	30	0.343288	0.127845
I	610001	620000	28	0.193558	0.072388
I	620001	630000	42	0.36477	0.149981
I	630001	640000	40	0.425338	0.110084
I	640001	650000	42	0.553574	0.150458
I	650001	660000	67	0.547626	0.169116
I	660001	670000	39	0.478664	0.108152
I	670001	680000	63	0.651894	0.255342
I	680001	690000	59	0.589315	0.286193
I	690001	700000	69	0.317879	0.129401
I	700001	710000	107	0.337768	0.155361
I	710001	720000	84	0.488529	0.300203
I	720001	730000	76	0.46659	0.275601
I	730001	740000	105	0.306879	0.134816
I	740001	750000	79	0.413642	0.113602
I	750001	760000	101	0.319389	0.1044
I	760001	770000	110	0.374729	0.133161
I	770001	780000	76	0.232111	0.0630393
I	780001	790000	90	0.34818	0.111976
I	790001	800000	47	0.329034	0.173637
I	800001	810000	67	0.542731	0.182202
I	810001	820000	89	0.489307	0.149574
I	820001	830000	73	0.429356	0.173413
I	830001	840000	55	0.422339	0.174854
I	840001	850000	60	0.38713	0.143382
I	850001	860000	47	0.373968	0.12847
I	860001	870000	38	0.369109	0.145831
I	870001	880000	46	0.620349	0.289721
I	880001	890000	38	0.515544	0.183126
I	890001	900000	63	0.589557	0.16508
I	900001	910000	51	0.558122	0.173171
I	910001	920000	82	0.503834	0.183282
I	920001	930000	163	0.444286	0.133898
I	930001	940000	150	0.443596	0.177765
I	940001	950000	100	0.382672	0.143804
I	950001	960000	80	0.521092	0.18168
I	960001	970000	268	0.203283	0.074131
I	970001	980000	67	0.319819	0.110141
I	980001	990000	40	0.375362	0.0863932
I	990001	1000000	47	0.42588	0.104691
I	1000001	1010000	32	0.433155	0.150828
I	1010001	1020000	69	0.353118	0.211524
I	1020001	1030000	56	0.397373	0.210976
I	1030001	1040000	46	0.369777	0.131928
I	1040001	1050000	59	0.229037	0.0794238
I	1050001	1060000	78	0.162004	0.0612454
I	1060001	1070000	61	0.161669	0.0756757
I	1070001	1080000	50	0.204078	0.0717306
I	1080001	1090000	38	0.439996	0.135659
I	1090001	1100000	51	0.468673	0.183926
I	1100001	1110000	66	0.374478	0.151285
I	1110001	1120000	39	0.404713	0.107772
I	1120001	1130000	32	0.41324	0.0880874
I	1130001	1140000	36	0.472855	0.152011
I	1140001	1150000	42	0.381859	0.177577
I	1150001	1160000	42	0.344845	0.12191
I	1160001	1170000	46	0.473578	0.179853
I	1170001	1180000	277	0.160666	0.106743
I	1180001	1190000	665	0.138278	0.090597
I	1190001	1200000	57	0.341245	0.0891889
I	1200001	1210000	33	0.257991	0.0791433
I	1210001	1220000	40	0.336005	0.0844546
I	1220001	1230000	54	0.570593	0.24311
I	1230001	1240000	35	0.363883	0.109166
I	1240001	1250000	39	0.471631	0.13706
I	1250001	1260000	40	0.328502	0.12989
I	1260001	1270000	83	0.449441	0.131642
I	1270001	1280000	72	0.36986	0.112892
I	1280001	1290000	60	0.521982	0.152452
I	1290001	1300000	58	0.517857	0.13613
I	1300001	1310000	41	0.469909	0.136454
I	1310001	1320000	36	0.610688	0.210006
I	1320001	1330000	63	0.606237	0.17404
I	1330001	1340000	46	0.461738	0.136772
I	1340001	1350000	60	0.465392	0.133876
I	1350001	1360000	39	0.522243	0.182165
I	1360001	1370000	38	0.387918	0.0967254
I	1370001	1380000	36	0.376262	0.12339
I	1380001	1390000	62	0.457608	0.152659
I	1390001	1400000	56	0.562039	0.176471
I	1400001	1410000	66	0.351378	0.134664
I	1410001	1420000	65	0.396378	0.140278
I	1420001	1430000	42	0.268288	0.0922897
I	1430001	1440000	52	0.236511	0.0484494
I	1440001	1450000	39	0.308698	0.0961267
I	1450001	1460000	42	0.300517	0.120995
I	1460001	1470000	58	0.318631	0.101034
I	1470001	1480000	59	0.440316	0.157379
I	1480001	1490000	53	0.247843	0.0941478
I	1490001	1500000	65	0.303638	0.0805269
I	1500001	1510000	47	0.500363	0.12622
I	1510001	1520000	42	0.31577	0.0902045
I	1520001	1530000	49	0.445392	0.162184
I	1530001	1540000	49	0.587278	0.198383
I	1540001	1550000	50	0.318303	0.0946817
I	1550001	1560000	43	0.47393	0.109459
I	1560001	1570000	42	0.619384	0.216504
I	1570001	1580000	33	0.541059	0.128288
I	1580001	1590000	49	0.503178	0.15902
I	1590001	1600000	52	0.50801	0.165385
I	1600001	1610000	56	0.568074	0.165101
I	1610001	1620000	35	0.728814	0.211706
I	1620001	1630000	37	0.665912	0.207959
I	1630001	1640000	52	0.524714	0.138132
I	1640001	1650000	57	0.596608	0.149891
I	1650001	1660000	54	0.626093	0.154992
I	1660001	1670000	56	0.604153	0.192748
I	1670001	1680000	59	0.469281	0.165663
I	1680001	1690000	29	0.625166	0.228646
I	1690001	1700000	55	0.442722	0.202682
I	1700001	1710000	57	0.437769	0.157961
I	1710001	1720000	46	0.284338	0.0867499
I	1720001	1730000	41	0.177072	0.0438488
I	1730001	1740000	43	0.355139	0.115572
I	1740001	1750000	49	0.328223	0.135295
I	1750001	1760000	54	0.287809	0.113155
I	1760001	1770000	66	0.33452	0.171983
I	1770001	1780000	55	0.310668	0.15747
I	1780001	1790000	42	0.445425	0.121156
I	1790001	1800000	34	0.41304	0.181209
I	1800001	1810000	38	0.281974	0.106903
I	1810001	1820000	36	0.324829	0.152389
I	1820001	1830000	53	0.23456	0.138405
I	1830001	1840000	110	0.212352	0.0976267
I	1840001	1850000	51	0.375614	0.158435
I	1850001	1860000	60	0.43435	0.153485
I	1860001	1870000	59	0.362119	0.118614
I	1870001	1880000	42	0.397352	0.144743
I	1880001	1890000	54	0.404427	0.12407
I	1890001	1900000	80	0.410948	0.106618
I	1900001	1910000	91	0.425036	0.149
I	1910001	1920000	63	0.346847	0.117788
I	1920001	1930000	56	0.376199	0.156267
I	1930001	1940000	43	0.403315	0.140044
I	1940001	1950000	57	0.517905	0.152855
I	1950001	1960000	47	0.323455	0.131979
I	1960001	1970000	70	0.349653	0.121198
I	1970001	1980000	55	0.419627	0.172511
I	1980001	1990000	47	0.230835	0.0729746
I	1990001	2000000	54	0.375123	0.0897429
I	2000001	2010000	52	0.208042	0.0783939
I	2010001	2020000	60	0.351869	0.0970164
I	2020001	2030000	58	0.293994	0.112674
I	2030001	2040000	103	0.150819	0.0797587
I	2040001	2050000	174	0.233893	0.111025
I	2050001	2060000	48	0.368849	0.100795
I	2060001	2070000	36	0.393388	0.154283
I	2070001	2080000	35	0.273149	0.0753551
I	2080001	2090000	36	0.353396	0.102191
I	2090001	2100000	62	0.472524	0.181044
I	2100001	2110000	50	0.438396	0.142485
I	2110001	2120000	34	0.413075	0.18608
I	2120001	2130000	49	0.546737	0.167644
I	2130001	2140000	48	0.338299	0.0650452
I	2140001	2150000	60	0.30604	0.0847417
I	2150001	2160000	48	0.400941	0.104666
I	2160001	2170000	39	0.426286	0.115034
I	2170001	2180000	62	0.410504	0.101222
I	2180001	2190000	86	0.38812	0.10474
I	2190001	2200000	1204	0.0824578	0.0526221
I	2200001	2210000	343	0.0475337	0.0332636
I	2240001	2250000	147	0.206902	0.0841439
I	2250001	2260000	85	0.165814	0.0766286
I	2260001	2270000	64	0.580933	0.146912
I	2270001	2280000	54	0.476939	0.0802154
I	2280001	2290000	75	0.389915	0.0912794
I	2290001	2300000	39	0.282237	0.0556893
I	2300001	2310000	51	0.423093	0.14074
I	2310001	2320000	33	0.372501	0.105583
I	2320001	2330000	54	0.424155	0.138526
I	2330001	2340000	32	0.38274	0.0964035
I	2340001	2350000	38	0.473276	0.131878
I	2350001	2360000	43	0.49038	0.160458
I	2360001	2370000	48	0.31623	0.0728169
I	2370001	2380000	51	0.480353	0.140958
I	2380001	2390000	30	0.541587	0.234186
I	2390001	2400000	34	0.579848	0.177126
I	2400001	2410000	35	0.530879	0.195437
I	2410001	2420000	39	0.559277	0.207292
I	2420001	2430000	47	0.512056	0.186317
I	2430001	2440000	46	0.426995	0.120891
I	2440001	2450000	31	0.520998	0.198315
I	2450001	2460000	42	0.361635	0.0962964
I	2460001	2470000	48	0.365036	0.173334
I	2470001	2480000	54	0.373629	0.11673
I	2480001	2490000	37	0.217847	0.0670566
I	2490001	2500000	28	0.280943	0.135028
I	2500001	2510000	43	0.371883	0.107777
I	2510001	2520000	38	0.259041	0.0849881
I	2520001	2530000	40	0.252677	0.0545387
I	2530001	2540000	60	0.194356	0.0437958
I	2540001	2550000	34	0.335453	0.0888668
I	2550001	2560000	37	0.285579	0.0933101
I	2560001	2570000	57	0.214195	0.0643767
I	2570001	2580000	28	0.374547	0.116703
I	2580001	2590000	42	0.26046	0.0907521
I	2590001	2600000	37	0.261959	0.0921736
I	2600001	2610000	58	0.259122	0.0758678
I	2610001	2620000	59	0.346541	0.0767589
I	2620001	2630000	37	0.199128	0.0776016
I	2630001	2640000	70	0.253619	0.121403
I	2640001	2650000	66	0.278769	0.141872
I	2650001	2660000	25	0.126528	0.0704746
I	2660001	2670000	40	0.118973	0.0680818
I	2670001	2680000	40	0.131028	0.0457196
I	2680001	2690000	30	0.118771	0.0581076
I	2690001	2700000	54	0.235743	0.0615657
I	2700001	2710000	42	0.353753	0.0953049
I	2710001	2720000	56	0.346087	0.128157
I	2720001	2730000	52	0.238328	0.0852766
I	2730001	2740000	62	0.202111	0.081345
I	2740001	2750000	35	0.144938	0.0729603
I	2750001	2760000	41	0.14922	0.0826748
I	2760001	2770000	55	0.191267	0.102124
I	2770001	2780000	38	0.184848	0.0726787
I	2780001	2790000	28	0.170592	0.0911009
I	2790001	2800000	30	0.130662	0.0376396
I	2800001	2810000	40	0.190603	0.0760463
I	2810001	2820000	46	0.125935	0.0851461
I	2820001	2830000	70	0.0119467	0.0207562
I	2830001	2840000	62	0.0746064	0.0546029
I	2840001	2850000	33	0.147867	0.0777783
I	2850001	2860000	35	0.281043	0.108766
I	2860001	2870000	27	0.395242	0.132054
I	2870001	2880000	57	0.262734	0.119476
I	2880001	2890000	68	0.306548	0.167095
I	2890001	2900000	783	0.110052	0.0640365
I	2900001	2910000	838	0.106401	0.0660075
I	2910001	2920000	55	0.473953	0.207168
I	2920001	2930000	34	0.472949	0.271474
I	2930001	2940000	41	0.400884	0.152493
I	2940001	2950000	59	0.370672	0.138988
I	2950001	2960000	75	0.349904	0.14776
I	2960001	2970000	81	0.442226	0.203831
I	2970001	2980000	76	0.556814	0.24934
I	2980001	2990000	69	0.533321	0.220378
I	2990001	3000000	59	0.409695	0.183043
I	3000001	3010000	56	0.339078	0.130422
I	3010001	3020000	48	0.325643	0.136699
I	3020001	3030000	47	0.311809	0.131231
I	3030001	3040000	38	0.241569	0.104519
I	3040001	3050000	35	0.21702	0.0908411
I	3050001	3060000	53	0.223662	0.0989443
I	3060001	3070000	81	0.449838	0.213939
I	3070001	3080000	81	0.452493	0.272998
I	3080001	3090000	101	0.448531	0.279997
I	3090001	3100000	83	0.515512	0.274855
I	3100001	3110000	62	0.263999	0.121597
I	3110001	3120000	46	0.411638	0.127519
I	3120001	3130000	44	0.297168	0.103652
I	3130001	3140000	38	0.198435	0.0740978
I	3140001	3150000	60	0.289455	0.137484
I	3150001	3160000	68	0.332725	0.0995181
I	3160001	3170000	47	0.414884	0.156274
I	3170001	3180000	48	0.483158	0.146695
I	3180001	3190000	63	0.339048	0.0902471
I	3190001	3200000	58	0.301141	0.110961
I	3200001	3210000	48	0.473605	0.139118
I	3210001	3220000	52	0.457523	0.167221
I	3220001	3230000	56	0.360533	0.123998
I	3230001	3240000	60	0.266154	0.0976686
I	3240001	3250000	48	0.332744	0.127179
I	3250001	3260000	41	0.404396	0.182722
I	3260001	3270000	66	0.456672	0.198117
I	3270001	3280000	55	0.383672	0.148983
I	3280001	3290000	56	0.440224	0.131229
I	3290001	3300000	57	0.429575	0.170377
I	3300001	3310000	86	0.24866	0.128445
I	3310001	3320000	54	0.318827	0.135066
I	3320001	3330000	84	0.289821	0.123587
I	3330001	3340000	73	0.440251	0.171008
I	3340001	3350000	49	0.369246	0.084458
I	3350001	3360000	36	0.295736	0.0874963
I	3360001	3370000	54	0.233487	0.115179
I	3370001	3380000	57	0.188039	0.0803526
I	3380001	3390000	41	0.237558	0.0917224
I	3390001	3400000	48	0.340425	0.130398
I	3400001	3410000	52	0.1342	0.0664917
I	3410001	3420000	45	0.238964	0.0840739
I	3420001	3430000	41	0.489705	0.164712
I	3430001	3440000	49	0.406723	0.108388
I	3440001	3450000	44	0.418293	0.103152
I	3450001	3460000	47	0.541289	0.176184
I	3460001	3470000	33	0.595573	0.151785
I	3470001	3480000	39	0.485411	0.153749
I	3480001	3490000	40	0.334415	0.122859
I	3490001	3500000	52	0.267951	0.12976
I	3500001	3510000	42	0.190625	0.0854011
I	3510001	3520000	62	0.290932	0.095782
I	3520001	3530000	56	0.428334	0.0799909
I	3530001	3540000	37	0.312513	0.103598
I	3540001	3550000	52	0.190363	0.0717806
I	3550001	3560000	37	0.154241	0.0613291
I	3560001	3570000	68	0.238621	0.101873
I	3570001	3580000	48	0.254584	0.0766196
I	3580001	3590000	52	0.283027	0.134893
I	3590001	3600000	51	0.441558	0.193268
I	3600001	3610000	53	0.386884	0.163979
I	3610001	3620000	48	0.488801	0.132037
I	3620001	3630000	56	0.499922	0.149856
I	3630001	3640000	54	0.472149	0.162119
I	3640001	3650000	40	0.46078	0.104907
I	3650001	3660000	51	0.430543	0.143398
I	3660001	3670000	63	0.266035	0.0881646
I	3670001	3680000	83	0.426971	0.129924
I	3680001	3690000	97	0.324647	0.0747771
I	3690001	3700000	174	0.273211	0.0709135
I	3700001	3710000	83	0.57321	0.185007
I	3710001	3720000	49	0.646792	0.244291
I	3720001	3730000	75	0.172485	0.067511
I	3730001	3740000	305	0.179276	0.0161489
I	3740001	3750000	163	0.314118	0.0403096
I	3750001	3760000	79	0.294409	0.0752468
I	3760001	3770000	93	0.139176	0.0386182
I	3770001	3780000	47	0.345524	0.123072
I	3780001	3790000	64	0.393104	0.133286
I	3790001	3800000	50	0.401951	0.128247
I	3800001	3810000	104	0.411697	0.219218
I	3810001	3820000	73	0.507302	0.256098
I	3820001	3830000	82	0.409444	0.221599
I	3830001	3840000	35	0.637592	0.167084
I	3840001	3850000	48	0.62561	0.210047
I	3850001	3860000	69	0.394834	0.168279
I	3860001	3870000	45	0.382307	0.194849
I	3870001	3880000	56	0.5577	0.149025
I	3880001	3890000	12	0.508685	0.114571
I	3890001	3900000	3	0.655873	0.411763
I	3900001	3910000	4	0.0214803	0.00910893
I	3910001	3920000	1	-0.00143489	-0.00143489
I	3920001	3930000	1	0.00855962	0.00855962
I	3930001	3940000	1	0.0587322	0.0587322
I	3940001	3950000	1	0.00855962	0.00855962
I	3950001	3960000	3	0.680232	0.258247
I	3970001	3980000	2	0.520118	0.326931
I	3990001	4000000	1	-0.00143489	-0.00143489
I	4030001	4040000	1	0.932175	0.932175
I	4080001	4090000	1	0.181132	0.181132
I	4100001	4110000	2	0.0515611	0.030186
I	4110001	4120000	3	0.0136932	0.0266208
I	4160001	4170000	4	0.143912	0.0870142
I	4230001	4240000	1	0.0223201	0.0223201
I	4270001	4280000	1	0.00855962	0.00855962
I	4290001	4300000	3	0.00546524	0.00237508
I	4300001	4310000	1	-0.00143489	-0.00143489
I	4400001	4410000	1	0.000820246	0.000820246
I	4420001	4430000	2	-0.00190293	-0.00188771
I	4440001	4450000	2	0.240382	0.130739
I	4450001	4460000	1	0.0276836	0.0276836
I	4460001	4470000	5	0.101439	0.0451654
I	4500001	4510000	151	0.162725	0.0992336
I	4510001	4520000	2	0.088971	0.0885218
I	4530001	4540000	1	0.258297	0.258297
I	4540001	4550000	2	0.119397	0.116966
I	4550001	4560000	1	-0.00143489	-0.00143489
I	4560001	4570000	2	0.00931233	0.00661907
I	4600001	4610000	1	0.905383	0.905383
I	4610001	4620000	2	0.911402	0.911402
I	4620001	4630000	1	0.014673	0.014673
I	4630001	4640000	1	0.0276836	0.0276836
I	4640001	4650000	1	0.173066	0.173066
I	4650001	4660000	1	-0.00143489	-0.00143489
I	4670001	4680000	1	0.00163982	0.00163982
I	4720001	4730000	3	-0.00143489	-0.00143489
I	4730001	4740000	5	0.815727	0.222399
I	4740001	4750000	1	-0.00143489	-0.00143489
I	4760001	4770000	2	0.774829	0.389863
I	4770001	4780000	4	0.882858	0.270361
I	4790001	4800000	2	0.787321	0.398338
I	4830001	4840000	2	0.00163982	0.00163982
I	4840001	4850000	3	0.131111	0.0654915
I	4850001	4860000	119	0.141474	0.101048
I	4860001	4870000	60	0.145326	0.0991208
I	4880001	4890000	44	0.164385	0.104779
I	4890001	4900000	3	0.0348793	0.0215543
I	4910001	4920000	10	0.418187	0.188157
II	4918981	10000	234	0.156606	0.105759
II	4928981	20000	67	0.205881	0.109526
II	4938981	30000	5	0.0572669	0.0321612
II	4948981	40000	9	-0.000624557	-0.000262833
II	4958981	50000	1	0.357799	0.357799
II	4968981	60000	7	0.236795	0.109825
II	4988981	80000	76	0.40092	0.231705
II	4998981	90000	128	0.336918	0.153985
II	5008981	100000	81	0.422997	0.150468
II	5018981	110000	69	0.43509	0.20885
II	5028981	120000	56	0.464847	0.169835
II	5038981	130000	131	0.46826	0.159913
II	5048981	140000	134	0.397205	0.112676
II	5058981	150000	84	0.335111	0.128384
II	5068981	160000	80	0.439747	0.182019
II	5078981	170000	60	0.183607	0.101614
II	5088981	180000	70	0.423569	0.145088
II	5098981	190000	82	0.454598	0.217423
II	5108981	200000	102	0.380753	0.173281
II	5118981	210000	209	0.33349	0.214862
II	5128981	220000	121	0.259391	0.13867
II	5138981	230000	85	0.455274	0.160509
II	5148981	240000	71	0.58388	0.189242
II	5158981	250000	46	0.503775	0.172321
II	5168981	260000	57	0.332251	0.146812
II	5178981	270000	45	0.180731	0.076526
II	5188981	280000	49	0.381793	0.118143
II	5198981	290000	29	0.336731	0.0926573
II	5208981	300000	60	0.415865	0.171566
II	5218981	310000	55	0.409583	0.138706
II	5228981	320000	34	0.462765	0.116998
II	5238981	330000	65	0.553621	0.183054
II	5248981	340000	140	0.452968	0.0787073
II	5258981	350000	67	0.529198	0.157589
II	5268981	360000	54	0.551179	0.178222
II	5278981	370000	58	0.506845	0.22872
II	5288981	380000	70	0.350019	0.132946
II	5298981	390000	89	0.308403	0.187619
II	5308981	400000	48	0.22225	0.0729809
II	5318981	410000	39	0.397284	0.0953898
II	5328981	420000	66	0.511707	0.199465
II	5338981	430000	54	0.514938	0.230525
II	5348981	440000	61	0.224897	0.0933023
II	5358981	450000	59	0.425822	0.127972
II	5368981	460000	52	0.342525	0.0883732
II	5378981	470000	75	0.247661	0.186481
II	5388981	480000	90	0.490727	0.339933
II	5398981	490000	156	0.29224	0.205853
II	5408981	500000	94	0.32578	0.251762
II	5418981	510000	109	0.505265	0.26384
II	5428981	520000	114	0.491562	0.336487
II	5438981	530000	37	0.304107	0.116815
II	5448981	540000	47	0.515467	0.227318
II	5458981	550000	51	0.486434	0.1954
II	5468981	560000	59	0.410216	0.198361
II	5478981	570000	43	0.526006	0.225191
II	5488981	580000	43	0.493867	0.172009
II	5498981	590000	35	0.321963	0.153205
II	5508981	600000	42	0.270056	0.0939484
II	5518981	610000	65	0.337445	0.150156
II	5528981	620000	54	0.475956	0.207839
II	5538981	630000	43	0.642594	0.216321
II	5548981	640000	62	0.47908	0.19501
II	5558981	650000	27	0.430828	0.13859
II	5568981	660000	60	0.474872	0.174505
II	5578981	670000	28	0.295576	0.103696
II	5588981	680000	57	0.499171	0.253558
II	5598981	690000	36	0.480586	0.0767605
II	5608981	700000	50	0.540396	0.184869
II	5618981	710000	62	0.463665	0.134355
II	5628981	720000	60	0.2993	0.0774813
II	5638981	730000	46	0.500345	0.167611
II	5648981	740000	34	0.37588	0.12699
II	5658981	750000	71	0.259525	0.0719507
II	5668981	760000	90	0.326618	0.0992613
II	5678981	770000	98	0.291217	0.126939
II	5688981	780000	68	0.286028	0.118633
II	5698981	790000	23	0.552659	0.232
II	5708981	800000	57	0.455804	0.134815
II	5718981	810000	37	0.443438	0.132414
II	5728981	820000	50	0.462352	0.208018
II	5738981	830000	39	0.405239	0.156411
II	5748981	840000	42	0.527412	0.162885
II	5758981	850000	35	0.430363	0.129477
II	5768981	860000	47	0.523096	0.204611
II	5778981	870000	69	0.533561	0.21118
II	5788981	880000	38	0.553636	0.243907
II	5798981	890000	51	0.534779	0.21564
II	5808981	900000	23	0.279193	0.138228
II	5818981	910000	36	0.337669	0.100662
II	5828981	920000	57	0.432169	0.106295
II	5838981	930000	73	0.387212	0.11939
II	5848981	940000	61	0.392101	0.189604
II	5858981	950000	43	0.297513	0.159826
II	5868981	960000	40	0.417997	0.0974152
II	5878981	970000	36	0.240515	0.132552
II	5888981	980000	54	0.284886	0.145193
II	5898981	990000	59	0.257504	0.127247
II	5908981	1000000	57	0.282694	0.144044
II	5918981	1010000	45	0.40932	0.147891
II	5928981	1020000	51	0.600379	0.184226
II	5938981	1030000	69	0.541589	0.200253
II	5948981	1040000	35	0.552799	0.229671
II	5958981	1050000	60	0.57727	0.213744
II	5968981	1060000	54	0.597158	0.247224
II	5978981	1070000	52	0.585127	0.196154
II	5988981	1080000	40	0.569031	0.25298
II	5998981	1090000	61	0.61919	0.190806
II	6008981	1100000	48	0.63749	0.254621
II	6018981	1110000	51	0.542465	0.165902
II	6028981	1120000	125	0.485463	0.108729
II	6038981	1130000	49	0.641916	0.220467
II	6048981	1140000	49	0.609892	0.188621
II	6058981	1150000	52	0.530403	0.149241
II	6068981	1160000	57	0.453535	0.148676
II	6078981	1170000	66	0.334168	0.118727
II	6088981	1180000	60	0.760427	0.435883
II	6098981	1190000	74	0.650399	0.267654
II	6108981	1200000	89	0.402915	0.222018
II	6118981	1210000	71	0.369298	0.16991
II	6128981	1220000	89	0.418045	0.120947
II	6138981	1230000	115	0.58346	0.087605
II	6148981	1240000	95	0.677144	0.231443
II	6158981	1250000	103	0.389881	0.0904994
II	6168981	1260000	67	0.412825	0.113874
II	6178981	1270000	40	0.203757	0.0898845
II	6188981	1280000	43	0.195263	0.0872641
II	6198981	1290000	81	0.241365	0.129905
II	6208981	1300000	59	0.26435	0.165187
II	6218981	1310000	109	0.527609	0.369294
II	6228981	1320000	63	0.615531	0.384902
II	6238981	1330000	71	0.729102	0.488207
II	6248981	1340000	89	0.727556	0.51398
II	6258981	1350000	77	0.745947	0.553847
II	6268981	1360000	70	0.707241	0.50816
II	6278981	1370000	81	0.74488	0.535549
II	6288981	1380000	67	0.680313	0.371037
II	6298981	1390000	66	0.436306	0.205363
II	6308981	1400000	76	0.359071	0.0802776
II	6318981	1410000	99	0.324556	0.0690935
II	6328981	1420000	143	0.501907	0.122747
II	6338981	1430000	137	0.402192	0.247667
II	6348981	1440000	132	0.444683	0.307067
II	6358981	1450000	101	0.55914	0.281276
II	6368981	1460000	112	0.549119	0.140957
II	6378981	1470000	113	0.491564	0.0944724
II	6388981	1480000	109	0.461045	0.0952937
II	6398981	1490000	95	0.386738	0.125774
II	6408981	1500000	82	0.48489	0.0926378
II	6418981	1510000	63	0.576089	0.139094
II	6428981	1520000	62	0.447917	0.108297
II	6438981	1530000	73	0.473882	0.108978
II	6448981	1540000	72	0.481029	0.104292
II	6458981	1550000	70	0.56252	0.111155
II	6468981	1560000	85	0.467445	0.0919817
II	6478981	1570000	87	0.385074	0.0533667
II	6488981	1580000	109	0.374882	0.0926717
II	6498981	1590000	82	0.266405	0.053711
II	6508981	1600000	141	0.331593	0.0957943
II	6518981	1610000	108	0.383913	0.0738506
II	6528981	1620000	102	0.392433	0.0890317
II	6538981	1630000	74	0.39155	0.0805885
II	6548981	1640000	88	0.419461	0.0797855
II	6558981	1650000	99	0.37105	0.088729
II	6568981	1660000	120	0.678676	0.402186
II	6578981	1670000	77	0.514204	0.10869
II	6588981	1680000	78	0.482874	0.0867318
II	6598981	1690000	110	0.432476	0.0859678
II	6608981	1700000	108	0.36771	0.0871007
II	6618981	1710000	57	0.124255	0.025343
II	6628981	1720000	63	0.39044	0.0829532
II	6638981	1730000	68	0.490561	0.0913899
II	6648981	1740000	96	0.474227	0.118699
II	6658981	1750000	91	0.395321	0.0828343
II	6668981	1760000	83	0.462306	0.108486
II	6678981	1770000	493	0.171631	0.0919297
II	6688981	1780000	1436	0.0935808	0.0628813
II	6698981	1790000	1316	0.103253	0.0648956
II	6708981	1800000	86	0.480328	0.0792429
II	6718981	1810000	75	0.380766	0.0723988
II	6728981	1820000	78	0.569539	0.0868917
II	6738981	1830000	255	0.0669372	0.0406553
II	6758981	1850000	854	0.114453	0.0698205
II	6768981	1860000	596	0.119074	0.0948986
II	6778981	1870000	109	0.290487	0.230397
II	6788981	1880000	387	0.17098	0.0530329
II	6798981	1890000	77	0.445163	0.0645654
II	6808981	1900000	681	0.147308	0.0862349
II	6818981	1910000	587	0.142223	0.0792122
II	6828981	1920000	80	0.409088	0.0873349
II	6838981	1930000	74	0.420735	0.0681458
II	6848981	1940000	61	0.472789	0.132955
II	6858981	1950000	83	0.485261	0.0910725
II	6868981	1960000	70	0.439937	0.100489
II	6878981	1970000	75	0.410494	0.0818962
II	6888981	1980000	68	0.346683	0.0491834
II	6898981	1990000	88	0.567252	0.105581
II	6908981	2000000	93	0.518313	0.0855536
II	6918981	2010000	93	0.562248	0.10678
II	6928981	2020000	119	0.432476	0.0862374
II	6938981	2030000	96	0.497772	0.126378
II	6948981	2040000	47	0.510339	0.211759
II	6958981	2050000	37	0.440994	0.152732
II	6968981	2060000	68	0.332348	0.10505
II	6978981	2070000	429	0.0962493	0.0192805
II	6988981	2080000	49	0.428544	0.175738
II	6998981	2090000	41	0.455044	0.165928
II	7008981	2100000	75	0.294652	0.144741
II	7018981	2110000	61	0.452494	0.225963
II	7028981	2120000	62	0.570961	0.257682
II	7038981	2130000	57	0.484257	0.226364
II	7048981	2140000	60	0.424102	0.180572
II	7058981	2150000	68	0.510611	0.190831
II	7068981	2160000	39	0.411941	0.150238
II	7078981	2170000	49	0.44896	0.187814
II	7088981	2180000	32	0.525504	0.190261
II	7098981	2190000	42	0.570181	0.195932
II	7108981	2200000	44	0.485798	0.181462
II	7118981	2210000	43	0.414726	0.173762
II	7128981	2220000	52	0.673519	0.308836
II	7138981	2230000	34	0.649382	0.237916
II	7148981	2240000	53	0.549354	0.207754
II	7158981	2250000	40	0.606906	0.252137
II	7168981	2260000	46	0.371362	0.165492
II	7178981	2270000	50	0.436957	0.196456
II	7188981	2280000	34	0.62149	0.247129
II	7198981	2290000	74	0.497868	0.333357
II	7208981	2300000	61	0.577691	0.403558
II	7218981	2310000	68	0.537442	0.324293
II	7228981	2320000	42	0.515751	0.267582
II	7238981	2330000	39	0.41685	0.124234
II	7248981	2340000	44	0.548997	0.218446
II	7258981	2350000	44	0.410388	0.163375
II	7268981	2360000	48	0.330246	0.110008
II	7278981	2370000	57	0.476681	0.204563
II	7288981	2380000	40	0.486967	0.199274
II	7298981	2390000	45	0.348712	0.135312
II	7308981	2400000	66	0.345118	0.147985
II	7318981	2410000	82	0.312316	0.155139
II	7328981	2420000	65	0.524768	0.187613
II	7338981	2430000	48	0.391884	0.136539
II	7348981	2440000	51	0.214448	0.0844089
II	7358981	2450000	47	0.313853	0.109424
II	7368981	2460000	52	0.372069	0.152809
II	7378981	2470000	452	0.151953	0.100632
II	7388981	2480000	104	0.170182	0.105458
II	7398981	2490000	46	0.265868	0.118457
II	7408981	2500000	45	0.399595	0.139015
II	7418981	2510000	38	0.415389	0.188957
II	7428981	2520000	63	0.338478	0.158989
II	7438981	2530000	96	0.288106	0.170116
II	7448981	2540000	58	0.294818	0.141922
II	7458981	2550000	68	0.522116	0.202754
II	7468981	2560000	42	0.34446	0.150871
II	7478981	2570000	38	0.430103	0.171672
II	7488981	2580000	42	0.242337	0.0838366
II	7498981	2590000	44	0.50021	0.156419
II	7508981	2600000	42	0.212842	0.101046
II	7518981	2610000	43	0.248762	0.0693661
II	7528981	2620000	62	0.447987	0.112504
II	7538981	2630000	27	0.307577	0.0564783
II	7548981	2640000	39	0.44648	0.117652
II	7558981	2650000	31	0.414873	0.115032
II	7568981	2660000	62	0.271712	0.0900603
II	7578981	2670000	364	0.162214	0.0966374
II	7588981	2680000	37	0.308767	0.0976849
II	7598981	2690000	45	0.375135	0.0764064
II	7608981	2700000	82	0.312545	0.0548831
II	7618981	2710000	50	0.349777	0.105233
II	7628981	2720000	44	0.265179	0.067658
II	7638981	2730000	27	0.304918	0.117881
II	7648981	2740000	45	0.27183	0.102455
II	7658981	2750000	41	0.542477	0.209781
II	7668981	2760000	59	0.658752	0.283966
II	7678981	2770000	54	0.531497	0.178222
II	7688981	2780000	52	0.505808	0.160918
II	7698981	2790000	132	0.330653	0.0759412
II	7708981	2800000	52	0.509459	0.228007
II	7718981	2810000	48	0.369417	0.136811
II	7728981	2820000	51	0.235702	0.0712347
II	7738981	2830000	41	0.341106	0.133132
II	7748981	2840000	55	0.383757	0.116074
II	7758981	2850000	50	0.536098	0.346661
II	7768981	2860000	84	0.307034	0.143337
II	7778981	2870000	82	0.32261	0.108992
II	7788981	2880000	78	0.422163	0.117505
II	7798981	2890000	57	0.0707768	0.0489984
II	7808981	2900000	31	0.132088	0.066475
II	7818981	2910000	36	0.275892	0.0971766
II	7828981	2920000	54	0.345079	0.122575
II	7838981	2930000	41	0.484859	0.248679
II	7848981	2940000	38	0.351307	0.173645
II	7858981	2950000	45	0.443403	0.219036
II	7868981	2960000	49	0.301049	0.119736
II	7878981	2970000	55	0.385082	0.143198
II	7888981	2980000	67	0.394285	0.184583
II	7898981	2990000	59	0.405742	0.174236
II	7908981	3000000	52	0.413345	0.145959
II	7918981	3010000	32	0.425045	0.150668
II	7928981	3020000	28	0.429367	0.148241
II	7938981	3030000	58	0.394513	0.180969
II	7948981	3040000	87	0.32708	0.135736
II	7958981	3050000	54	0.510483	0.228706
II	7968981	3060000	85	0.449576	0.19098
II	7978981	3070000	50	0.391434	0.159658
II	7988981	3080000	41	0.330558	0.109553
II	7998981	3090000	56	0.386303	0.118621
II	8008981	3100000	61	0.332172	0.167206
II	8018981	3110000	48	0.324327	0.125076
II	8028981	3120000	48	0.301613	0.120714
II	8038981	3130000	37	0.440677	0.158203
II	8048981	3140000	48	0.530109	0.182101
II	8058981	3150000	45	0.430055	0.172404
II	8068981	3160000	48	0.353667	0.140767
II	8078981	3170000	71	0.358825	0.149945
II	8088981	3180000	65	0.450441	0.156176
II	8098981	3190000	40	0.488184	0.148328
II	8108981	3200000	50	0.551568	0.233951
II	8118981	3210000	46	0.411951	0.142753
II	8128981	3220000	58	0.408982	0.138998
II	8138981	3230000	58	0.260657	0.111155
II	8148981	3240000	56	0.250667	0.0968957
II	8158981	3250000	61	0.537027	0.21145
II	8168981	3260000	56	0.528506	0.210287
II	8178981	3270000	70	0.432122	0.141445
II	8188981	3280000	84	0.215153	0.0952887
II	8198981	3290000	81	0.204502	0.101661
II	8208981	3300000	68	0.461811	0.218525
II	8218981	3310000	41	0.362385	0.110387
II	8228981	3320000	42	0.540539	0.184484
II	8238981	3330000	49	0.578479	0.175867
II	8248981	3340000	51	0.583014	0.185333
II	8258981	3350000	34	0.637579	0.272395
II	8268981	3360000	33	0.486041	0.17596
II	8278981	3370000	47	0.485688	0.161671
II	8288981	3380000	54	0.480416	0.178499
II	8298981	3390000	62	0.467219	0.159735
II	8308981	3400000	75	0.49306	0.152081
II	8318981	3410000	58	0.523905	0.190992
II	8328981	3420000	49	0.503862	0.167674
II	8338981	3430000	49	0.547749	0.171995
II	8348981	3440000	47	0.458128	0.135205
II	8358981	3450000	51	0.444123	0.120677
II	8368981	3460000	79	0.440472	0.125018
II	8378981	3470000	38	0.455261	0.131308
II	8388981	3480000	32	0.279824	0.109341
II	8398981	3490000	47	0.413428	0.130305
II	8408981	3500000	42	0.552303	0.222199
II	8418981	3510000	40	0.665683	0.245906
II	8428981	3520000	43	0.630854	0.216422
II	8438981	3530000	33	0.576032	0.168463
II	8448981	3540000	47	0.451689	0.161224
II	8458981	3550000	34	0.574391	0.156929
II	8468981	3560000	47	0.586549	0.209154
II	8478981	3570000	36	0.632498	0.214586
II	8488981	3580000	42	0.579776	0.184703
II	8498981	3590000	66	0.5325	0.17452
II	8508981	3600000	56	0.507425	0.129276
II	8518981	3610000	40	0.674225	0.309572
II	8528981	3620000	59	0.484994	0.189215
II	8538981	3630000	61	0.556301	0.199684
II	8548981	3640000	65	0.598529	0.276396
II	8558981	3650000	67	0.485627	0.158456
II	8568981	3660000	42	0.54375	0.145492
II	8578981	3670000	47	0.524132	0.19929
II	8588981	3680000	25	0.349411	0.134638
II	8598981	3690000	29	0.449783	0.0856595
II	8608981	3700000	34	0.50522	0.149076
II	8618981	3710000	76	0.348847	0.11716
II	8628981	3720000	32	0.398317	0.148173
II	8638981	3730000	44	0.369657	0.126933
II	8648981	3740000	46	0.628255	0.208739
II	8658981	3750000	54	0.494529	0.185134
II	8668981	3760000	63	0.460141	0.172712
II	8678981	3770000	62	0.383347	0.117429
II	8688981	3780000	51	0.260276	0.112408
II	8698981	3790000	63	0.324375	0.111889
II	8708981	3800000	53	0.431844	0.169063
II	8718981	3810000	88	0.576812	0.154779
II	8728981	3820000	60	0.446095	0.165236
II	8738981	3830000	47	0.256648	0.0976053
II	8748981	3840000	53	0.463462	0.139344
II	8758981	3850000	69	0.702538	0.255424
II	8768981	3860000	70	0.490339	0.114014
II	8778981	3870000	78	0.486647	0.162677
II	8788981	3880000	66	0.459156	0.135373
II	8798981	3890000	41	0.505636	0.16019
II	8808981	3900000	182	0.304042	0.0894838
II	8818981	3910000	73	0.65505	0.239565
II	8828981	3920000	62	0.654867	0.233528
II	8838981	3930000	42	0.566425	0.181628
II	8848981	3940000	50	0.548332	0.164326
II	8858981	3950000	43	0.672616	0.211208
II	8868981	3960000	41	0.559293	0.158296
II	8878981	3970000	50	0.509016	0.151913
II	8888981	3980000	61	0.462799	0.16238
II	8898981	3990000	52	0.443674	0.172151
II	8908981	4000000	110	0.172204	0.0480768
II	8918981	4010000	44	0.534082	0.167304
II	8928981	4020000	71	0.39644	0.117519
II	8938981	4030000	62	0.16766	0.0589233
II	8948981	4040000	53	0.359507	0.115895
II	8958981	4050000	59	0.530534	0.169524
II	8968981	4060000	40	0.453217	0.128144
II	8978981	4070000	51	0.477306	0.13066
II	8988981	4080000	75	0.396749	0.105615
II	8998981	4090000	42	0.532166	0.215059
II	9008981	4100000	58	0.545613	0.157117
II	9018981	4110000	35	0.53666	0.244114
II	9028981	4120000	47	0.54247	0.177397
II	9038981	4130000	42	0.426486	0.153486
II	9048981	4140000	33	0.346205	0.101849
II	9058981	4150000	49	0.613802	0.199153
II	9068981	4160000	49	0.282249	0.0929144
II	9078981	4170000	37	0.637901	0.180628
II	9088981	4180000	80	0.479343	0.163246
II	9098981	4190000	60	0.534866	0.175689
II	9108981	4200000	54	0.588449	0.177376
II	9118981	4210000	47	0.498186	0.137836
II	9128981	4220000	46	0.641161	0.220333
II	9138981	4230000	37	0.645745	0.17359
II	9148981	4240000	36	0.617206	0.236371
II	9158981	4250000	32	0.350249	0.10805
II	9168981	4260000	62	0.426226	0.166264
II	9178981	4270000	46	0.361658	0.110034
II	9188981	4280000	37	0.556811	0.140453
II	9198981	4290000	56	0.597759	0.261566
II	9208981	4300000	69	0.396071	0.119633
II	9218981	4310000	53	0.531526	0.230807
II	9228981	4320000	84	0.465975	0.0804361
II	9238981	4330000	82	0.283345	0.0528451
II	9248981	4340000	91	0.379063	0.0739488
II	9258981	4350000	91	0.394819	0.0723612
II	9268981	4360000	82	0.399858	0.0878558
II	9278981	4370000	86	0.399768	0.0894144
II	9288981	4380000	64	0.426621	0.0891605
II	9298981	4390000	1161	0.107042	0.0753369
II	9308981	4400000	1208	0.119754	0.074543
II	9318981	4410000	202	0.157392	0.0889181
II	9328981	4420000	98	0.309516	0.0579661
II	9338981	4430000	142	0.277004	0.0505632
II	9348981	4440000	69	0.170173	0.0712607
II	9358981	4450000	97	0.358951	0.0965483
II	9368981	4460000	83	0.320401	0.0595447
II	9378981	4470000	85	0.529534	0.11495
II	9388981	4480000	95	0.555201	0.0947687
II	9398981	4490000	101	0.351461	0.0547662
II	9408981	4500000	78	0.151256	0.0381926
II	9418981	4510000	84	0.118636	0.0308078
II	9428981	4520000	97	0.436634	0.058211
II	9438981	4530000	75	0.143093	0.039946
II	9448981	4540000	109	0.539411	0.110981
II	9458981	4550000	110	0.520443	0.10064
II	9468981	4560000	103	0.554589	0.115987
II	9478981	4570000	86	0.546214	0.112159
II	9488981	4580000	105	0.392534	0.104351
II	9498981	4590000	102	0.529003	0.118454
II	9508981	4600000	100	0.244049	0.0678389
II	9518981	4610000	117	0.204914	0.0877916
II	9528981	4620000	94	0.253616	0.0675497
II	9538981	4630000	118	0.229242	0.101357
II	9548981	4640000	117	0.401863	0.155045
II	9558981	4650000	143	0.306666	0.0922014
II	9568981	4660000	94	0.287416	0.165044
II	9578981	4670000	135	0.594668	0.223417
II	9588981	4680000	100	0.446666	0.219231
II	9598981	4690000	80	0.48886	0.241158
II	9608981	4700000	105	0.279067	0.111202
II	9618981	4710000	128	0.448622	0.230951
II	9628981	4720000	215	0.48596	0.190559
II	9638981	4730000	131	0.468502	0.171539
II	9648981	4740000	136	0.469023	0.175528
II	9658981	4750000	138	0.509159	0.194921
II	9668981	4760000	147	0.51958	0.260247
II	9678981	4770000	160	0.403019	0.202758
II	9688981	4780000	178	0.465546	0.253652
II	9698981	4790000	111	0.448014	0.245562
II	9708981	4800000	97	0.348929	0.160375
II	9718981	4810000	707	0.095234	0.0557014
III	9783354	30000	21	0.264645	0.229856
III	9793354	40000	60	0.821334	0.331193
III	9803354	50000	73	0.603767	0.330292
III	9813354	60000	144	0.450949	0.181327
III	9823354	70000	97	0.542581	0.170924
III	9833354	80000	68	0.703804	0.213151
III	9843354	90000	90	0.523408	0.15381
III	9853354	100000	140	0.45254	0.111957
III	9863354	110000	130	0.268092	0.0730147
III	9873354	120000	129	0.444509	0.119056
III	9883354	130000	151	0.522796	0.296575
III	9893354	140000	131	0.509616	0.289352
III	9903354	150000	110	0.459397	0.222674
III	9913354	160000	95	0.361369	0.230063
III	9923354	170000	104	0.363686	0.196301
III	9933354	180000	73	0.454938	0.205428
III	9943354	190000	88	0.23328	0.162034
III	9993354	240000	5	0.0261307	0.0193512
III	10003354	250000	61	0.595966	0.174526
III	10013354	260000	93	0.530702	0.215021
III	10023354	270000	79	0.529666	0.25109
III	10033354	280000	61	0.487672	0.200507
III	10043354	290000	70	0.486998	0.167712
III	10053354	300000	62	0.585505	0.215696
III	10063354	310000	68	0.400572	0.153024
III	10073354	320000	169	0.209276	0.133936
III	10083354	330000	56	0.416163	0.165714
III	10093354	340000	74	0.448721	0.11283
III	10103354	350000	103	0.357414	0.163498
III	10113354	360000	108	0.691219	0.409235
III	10123354	370000	123	0.699735	0.428493
III	10133354	380000	88	0.619631	0.262023
III	10143354	390000	96	0.227994	0.0828383
III	10153354	400000	91	0.391936	0.173138
III	10163354	410000	128	0.305207	0.153712
III	10173354	420000	76	0.400494	0.182514
III	10183354	430000	76	0.455527	0.203365
III	10193354	440000	94	0.570216	0.367992
III	10203354	450000	125	0.301642	0.131699
III	10213354	460000	102	0.572924	0.343656
III	10223354	470000	114	0.626104	0.398603
III	10233354	480000	71	0.231211	0.144802
III	10243354	490000	105	0.551369	0.32035
III	10253354	500000	132	0.602841	0.329966
III	10263354	510000	84	0.502841	0.287524
III	10273354	520000	101	0.422689	0.207523
III	10283354	530000	211	0.180283	0.109849
III	10293354	540000	178	0.419535	0.230198
III	10303354	550000	151	0.229675	0.113997
III	10313354	560000	80	0.308126	0.171331
III	10323354	570000	72	0.251277	0.137516
III	10333354	580000	95	0.245296	0.153281
III	10343354	590000	52	0.285696	0.139339
III	10353354	600000	53	0.322784	0.117391
III	10363354	610000	1040	0.103629	0.0615452
III	10373354	620000	265	0.17337	0.0956534
III	10393354	640000	101	0.356554	0.217873
III	10453354	700000	59	0.14233	0.0933605
III	10463354	710000	100	0.312566	0.171971
III	10473354	720000	132	0.271832	0.100722
III	10483354	730000	172	0.181371	0.0716603
III	10493354	740000	128	0.142808	0.104757
III	10503354	750000	122	0.108895	0.0913775
III	10513354	760000	112	0.283357	0.176202
III	10523354	770000	24	0.190664	0.0871838
III	10533354	780000	76	0.503381	0.229755
III	10543354	790000	74	0.256547	0.157112
III	10553354	800000	130	0.253676	0.177717
III	10563354	810000	120	0.524506	0.186894
III	10573354	820000	189	0.408485	0.101812
III	10583354	830000	105	0.48096	0.0957931
III	10593354	840000	16	0.246187	0.065614
III	10603354	850000	73	0.169254	0.0738308
III	10613354	860000	107	0.131603	0.0762363
III	10623354	870000	108	0.225323	0.0650471
III	10633354	880000	199	0.263355	0.127342
III	10643354	890000	132	0.203086	0.102187
III	10653354	900000	111	0.278728	0.117034
III	10663354	910000	74	0.439215	0.148828
III	10673354	920000	75	0.311467	0.0752529
III	10683354	930000	71	0.316089	0.1118
III	10693354	940000	95	0.45125	0.27754
III	10703354	950000	125	0.43891	0.196937
III	10713354	960000	104	0.402937	0.179943
III	10723354	970000	67	0.185553	0.100491
III	10733354	980000	74	0.294534	0.0911867
III	10743354	990000	120	0.445531	0.173613
III	10753354	1000000	57	0.359284	0.136267
III	10763354	1010000	114	0.257243	0.0725346
III	10773354	1020000	40	0.186959	0.0522945
III	10783354	1030000	86	0.269579	0.209849
III	10843354	1090000	9	0.125729	0.026805
III	10853354	1100000	138	0.318768	0.098015
III	10863354	1110000	56	0.382672	0.145971
III	10873354	1120000	72	0.32733	0.114765
III	10883354	1130000	60	0.451962	0.147902
III	10893354	1140000	36	0.342639	0.10464
III	10903354	1150000	55	0.330213	0.118141
III	10913354	1160000	56	0.301023	0.100916
III	10923354	1170000	29	0.298897	0.101461
III	10933354	1180000	45	0.12522	0.0499983
III	10943354	1190000	32	0.40922	0.137675
III	10953354	1200000	35	0.462665	0.116112
III	10963354	1210000	139	0.140193	0.0624477
III	10973354	1220000	42	0.127479	0.0735547
III	10983354	1230000	75	0.201847	0.105538
III	10993354	1240000	103	0.207321	0.0720118
III	11003354	1250000	409	0.0504719	0.0358545
III	11013354	1260000	416	0.0443859	0.035872
III	11023354	1270000	311	0.0336463	0.0304732
III	11033354	1280000	145	0.0445113	0.0337041
III	11043354	1290000	308	0.047676	0.038749
III	11053354	1300000	68	0.232631	0.0510683
III	11063354	1310000	38	0.280296	0.0851176
III	11073354	1320000	63	0.34134	0.107397
III	11083354	1330000	45	0.168453	0.0493064
III	11093354	1340000	28	0.34285	0.100542
III	11103354	1350000	64	0.14628	0.0339301
III	11113354	1360000	88	0.177713	0.049545
III	11123354	1370000	58	0.263545	0.0978431
III	11133354	1380000	62	0.304451	0.0719
III	11143354	1390000	90	0.350267	0.0811909
III	11153354	1400000	67	0.277041	0.0912045
III	11163354	1410000	155	0.258011	0.0779295
III	11173354	1420000	103	0.241546	0.0756601
III	11183354	1430000	97	0.229403	0.061984
III	11193354	1440000	65	0.304413	0.0796851
III	11203354	1450000	86	0.5471	0.137078
III	11213354	1460000	109	0.499175	0.122969
III	11223354	1470000	96	0.415857	0.0896352
III	11233354	1480000	95	0.372753	0.0735475
III	11243354	1490000	109	0.436385	0.102204
III	11253354	1500000	136	0.358648	0.0953516
III	11263354	1510000	83	0.328328	0.0968886
III	11273354	1520000	48	0.486273	0.172321
III	11283354	1530000	101	0.306147	0.141055
III	11293354	1540000	98	0.411278	0.199487
III	11303354	1550000	100	0.721541	0.374056
III	11313354	1560000	85	0.719267	0.449498
III	11323354	1570000	84	0.509788	0.281728
III	11333354	1580000	79	0.358535	0.20939
III	11343354	1590000	162	0.317669	0.126123
III	11353354	1600000	44	0.363286	0.16172
III	11363354	1610000	55	0.501574	0.167753
III	11373354	1620000	46	0.523171	0.200193
III	11383354	1630000	47	0.56031	0.252375
III	11393354	1640000	53	0.703108	0.208892
III	11403354	1650000	38	0.510447	0.113767
III	11413354	1660000	41	0.639925	0.240065
III	11423354	1670000	43	0.552302	0.15237
III	11433354	1680000	36	0.383103	0.166047
III	11443354	1690000	39	0.296195	0.147408
III	11453354	1700000	42	0.232609	0.114329
III	11463354	1710000	67	0.442976	0.19891
III	11473354	1720000	57	0.4839	0.152332
III	11483354	1730000	65	0.677115	0.205249
III	11493354	1740000	76	0.676609	0.285622
III	11503354	1750000	45	0.700306	0.203661
III	11513354	1760000	48	0.711337	0.270352
III	11523354	1770000	36	0.457879	0.116696
III	11533354	1780000	49	0.480243	0.107044
III	11543354	1790000	42	0.555698	0.15791
III	11553354	1800000	45	0.621386	0.16874
III	11563354	1810000	43	0.512875	0.096487
III	11573354	1820000	32	0.389869	0.114027
III	11583354	1830000	46	0.307217	0.0833904
III	11593354	1840000	76	0.279048	0.114802
III	11603354	1850000	72	0.183113	0.0856125
III	11613354	1860000	76	0.330076	0.0979005
III	11623354	1870000	106	0.107951	0.0701007
III	11633354	1880000	178	0.140176	0.0867221
III	11643354	1890000	116	0.292025	0.199835
III	11653354	1900000	147	0.19424	0.0665198
III	11663354	1910000	69	0.216176	0.107495
III	11673354	1920000	89	0.440784	0.111026
III	11683354	1930000	99	0.424338	0.133794
III	11693354	1940000	188	0.410271	0.0410186
III	11703354	1950000	67	0.455184	0.191979
III	11713354	1960000	71	0.478987	0.207665
III	11723354	1970000	80	0.456902	0.169919
III	11733354	1980000	85	0.295287	0.184558
III	11743354	1990000	63	0.435495	0.166061
III	11753354	2000000	84	0.522819	0.183539
III	11763354	2010000	144	0.679568	0.402386
III	11773354	2020000	59	0.6064	0.266863
III	11783354	2030000	38	0.486809	0.130432
III	11793354	2040000	63	0.561596	0.240245
III	11803354	2050000	62	0.507997	0.173339
III	11813354	2060000	48	0.597001	0.173738
III	11823354	2070000	61	0.454405	0.178524
III	11833354	2080000	65	0.443628	0.142436
III	11843354	2090000	26	0.203884	0.121433
III	11853354	2100000	51	0.443315	0.174069
III	11863354	2110000	62	0.403113	0.171995
III	11873354	2120000	47	0.42579	0.131234
III	11883354	2130000	56	0.306808	0.156762
III	11893354	2140000	67	0.326499	0.126924
III	11903354	2150000	50	0.315218	0.106998
III	11913354	2160000	54	0.453701	0.14381
III	11923354	2170000	56	0.328453	0.183495
III	11933354	2180000	51	0.251207	0.116007
III	11943354	2190000	60	0.249515	0.113261
III	11953354	2200000	72	0.149843	0.090116
III	11963354	2210000	55	0.278967	0.13234
III	11973354	2220000	53	0.246046	0.102515
III	11983354	2230000	85	0.250189	0.0650713
III	11993354	2240000	74	0.259852	0.0777614
III	12003354	2250000	96	0.311812	0.0903954
III	12013354	2260000	74	0.300735	0.0695477
III	12023354	2270000	80	0.409276	0.0715105
III	12033354	2280000	99	0.325041	0.0735102
III	12043354	2290000	88	0.0964356	0.0342547
III	12053354	2300000	121	0.163405	0.0590989
III	12063354	2310000	89	0.200394	0.0411901
III	12073354	2320000	91	0.383215	0.063988
III	12083354	2330000	77	0.455646	0.0688317
III	12093354	2340000	96	0.701392	0.327203
III	12103354	2350000	139	0.646628	0.365501
III	12113354	2360000	125	0.750776	0.3684
III	12123354	2370000	70	0.793288	0.418676
III	12133354	2380000	56	0.344434	0.141187
III	12143354	2390000	550	0.124219	0.0743359
III	12153354	2400000	177	0.18431	0.0965947
III	12163354	2410000	405	0.0986897	0.0624208
III	12173354	2420000	72	0.340411	0.192462
III	12183354	2430000	122	0.341576	0.138638
III	12193354	2440000	61	0.343117	0.200824
III	12203354	2450000	73	0.262381	0.146771
III	12213354	2460000	71	0.435206	0.116869
III	12223354	2470000	87	0.518129	0.232274
III	12233354	2480000	57	0.571858	0.207778
III	12243354	2490000	35	0.713014	0.363962
III	12253354	2500000	51	0.689682	0.269681
III	12263354	2510000	37	0.570179	0.26161
III	12273354	2520000	50	0.485302	0.152765
III	12283354	2530000	44	0.495296	0.171383
III	12293354	2540000	48	0.554068	0.223398
III	12303354	2550000	42	0.567796	0.207241
III	12313354	2560000	47	0.53132	0.18408
III	12323354	2570000	55	0.535327	0.234491
III	12333354	2580000	45	0.432102	0.16863
III	12343354	2590000	96	0.434642	0.102586
III	12353354	2600000	25	0.650828	0.247017
III	12363354	2610000	52	0.519054	0.140536
III	12373354	2620000	63	0.617328	0.22812
III	12383354	2630000	82	0.444928	0.0757761
III	12393354	2640000	42	0.717749	0.269931
III	12403354	2650000	31	0.694353	0.290491
III	12413354	2660000	50	0.614178	0.201754
III	12423354	2670000	55	0.650499	0.292463
III	12433354	2680000	40	0.482395	0.225691
III	12443354	2690000	48	0.570029	0.236486
III	12453354	2700000	38	0.511919	0.203541
III	12463354	2710000	37	0.753143	0.320597
III	12473354	2720000	48	0.667564	0.246414
III	12483354	2730000	68	0.495547	0.195246
III	12493354	2740000	54	0.449974	0.164005
III	12503354	2750000	40	0.463624	0.192829
III	12513354	2760000	49	0.475737	0.154927
III	12523354	2770000	36	0.525341	0.234325
III	12533354	2780000	42	0.597147	0.22908
III	12543354	2790000	67	0.564862	0.148201
III	12553354	2800000	48	0.628613	0.211687
III	12563354	2810000	41	0.433428	0.151206
III	12573354	2820000	46	0.402115	0.157332
III	12583354	2830000	55	0.536885	0.194613
III	12593354	2840000	61	0.589556	0.194726
III	12603354	2850000	65	0.749912	0.283734
III	12613354	2860000	77	0.616678	0.237532
III	12623354	2870000	37	0.740387	0.342481
III	12633354	2880000	38	0.706182	0.183553
III	12643354	2890000	34	0.735195	0.207927
III	12653354	2900000	44	0.590202	0.211688
III	12663354	2910000	54	0.585832	0.231722
III	12673354	2920000	49	0.533958	0.201804
III	12683354	2930000	59	0.585504	0.259466
III	12693354	2940000	40	0.636948	0.323349
III	12703354	2950000	47	0.586711	0.238798
III	12713354	2960000	61	0.226193	0.0999357
III	12723354	2970000	58	0.462138	0.173818
III	12733354	2980000	44	0.670866	0.255579
III	12743354	2990000	51	0.424882	0.178238
III	12753354	3000000	53	0.435339	0.146254
III	12763354	3010000	41	0.396762	0.183391
III	12773354	3020000	45	0.46263	0.164656
III	12783354	3030000	57	0.35691	0.131092
III	12793354	3040000	91	0.471422	0.131619
III	12803354	3050000	37	0.386774	0.101381
III	12813354	3060000	70	0.384551	0.125185
III	12823354	3070000	71	0.735734	0.315085
III	12833354	3080000	80	0.491811	0.167149
III	12843354	3090000	88	0.431443	0.0985361
III	12853354	3100000	68	0.442879	0.107227
III	12863354	3110000	110	0.399163	0.0653108
III	12873354	3120000	87	0.219946	0.0444001
III	12883354	3130000	138	0.552949	0.105245
III	12893354	3140000	82	0.52546	0.110146
III	12903354	3150000	97	0.456866	0.0765837
III	12913354	3160000	65	0.561608	0.228301
III	12923354	3170000	92	0.51074	0.294152
III	12933354	3180000	54	0.530741	0.22354
III	12943354	3190000	83	0.234967	0.174523
III	12953354	3200000	54	0.414178	0.189706
III	12963354	3210000	37	0.430986	0.18144
III	12973354	3220000	58	0.479579	0.184693
III	12983354	3230000	54	0.342681	0.148775
III	12993354	3240000	76	0.212525	0.0778542
III	13003354	3250000	62	0.142984	0.0620319
III	13013354	3260000	53	0.15949	0.0756626
III	13023354	3270000	54	0.220961	0.1002
III	13033354	3280000	49	0.253649	0.0980041
III	13043354	3290000	48	0.283012	0.0963692
III	13053354	3300000	50	0.314457	0.109305
III	13063354	3310000	65	0.327054	0.122842
III	13073354	3320000	84	0.246199	0.066598
III	13083354	3330000	67	0.240524	0.0504427
III	13093354	3340000	88	0.231046	0.0557533
III	13103354	3350000	144	0.374173	0.0850049
III	13113354	3360000	77	0.288027	0.0693344
III	13123354	3370000	115	0.278178	0.0805051
III	13133354	3380000	113	0.325544	0.075198
III	13143354	3390000	97	0.381528	0.0745711
III	13153354	3400000	89	0.400402	0.126331
III	13163354	3410000	66	0.173873	0.0484382
III	13173354	3420000	89	0.160492	0.0337411
III	13183354	3430000	70	0.312137	0.0585579
III	13193354	3440000	75	0.327864	0.0353237
III	13203354	3450000	62	0.522044	0.079483
III	13213354	3460000	94	0.42233	0.0735638
III	13223354	3470000	74	0.450442	0.0649333
III	13233354	3480000	98	0.519454	0.0862775
III	13243354	3490000	109	0.436881	0.0800213
III	13253354	3500000	80	0.468216	0.0793731
III	13263354	3510000	97	0.401534	0.0638647
III	13273354	3520000	62	0.275727	0.0736355
III	13283354	3530000	88	0.203634	0.0616403
III	13293354	3540000	88	0.284147	0.0743689
III	13303354	3550000	99	0.230543	0.0425895
III	13313354	3560000	99	0.435448	0.0825591
III	13323354	3570000	90	0.422878	0.0739605
III	13333354	3580000	142	0.319607	0.0754637
III	13343354	3590000	175	0.362123	0.0748274
III	13353354	3600000	156	0.426312	0.091347
III	13363354	3610000	146	0.242544	0.0741602
III	13373354	3620000	132	0.380337	0.114103
III	13383354	3630000	167	0.214191	0.105373
III	13393354	3640000	86	0.406521	0.154087
III	13403354	3650000	55	0.261029	0.0828414
III	13413354	3660000	57	0.229933	0.10031
III	13423354	3670000	74	0.317838	0.0943979
III	13433354	3680000	54	0.246211	0.0587194
III	13443354	3690000	78	0.43441	0.142242
III	13453354	3700000	54	0.415087	0.146402
III	13463354	3710000	62	0.276432	0.0766038
III	13473354	3720000	29	0.0526609	0.026673
III	13483354	3730000	51	0.222665	0.0513311
III	13493354	3740000	34	0.0879334	0.0441649
III	13503354	3750000	49	0.400524	0.124363
III	13513354	3760000	61	0.375148	0.125144
III	13523354	3770000	46	0.494223	0.197569
III	13533354	3780000	66	0.270632	0.0933592
III	13543354	3790000	48	0.232528	0.117114
III	13553354	3800000	66	0.222494	0.0904494
III	13563354	3810000	57	0.190725	0.0768291
III	13573354	3820000	72	0.10889	0.0465017
III	13583354	3830000	122	0.355409	0.112642
III	13593354	3840000	114	0.395111	0.0910191
III	13603354	3850000	82	0.542531	0.160693
III	13613354	3860000	166	0.294754	0.0828803
III	13623354	3870000	56	0.490825	0.142741
III	13633354	3880000	55	0.355775	0.110532
III	13643354	3890000	34	0.439979	0.160249
III	13653354	3900000	79	0.34617	0.178368
III	13663354	3910000	76	0.393142	0.147857
III	13673354	3920000	97	0.45078	0.205605
III	13683354	3930000	91	0.448027	0.232216
III	13693354	3940000	330	0.273604	0.16427
III	13703354	3950000	98	0.437999	0.21695
III	13713354	3960000	101	0.281808	0.0917595
III	13723354	3970000	104	0.272644	0.0895918
III	13733354	3980000	126	0.53584	0.175108
III	13743354	3990000	164	0.486375	0.271781
III	13753354	4000000	46	0.241028	0.176194
III	13763354	4010000	157	0.431992	0.193653
III	13773354	4020000	93	0.423134	0.147237
III	13783354	4030000	229	0.208348	0.116273
III	13793354	4040000	334	0.245708	0.0946218
III	13803354	4050000	1613	0.100871	0.0661449
III	13813354	4060000	201	0.0796675	0.0422937
III	13823354	4070000	9	0.40648	0.210325
IV	13842522	10000	262	0.0925884	0.0511194
IV	13852522	20000	1021	0.105936	0.063238
IV	13862522	30000	62	0.233565	0.128079
IV	13872522	40000	124	0.197055	0.105837
IV	13882522	50000	136	0.201002	0.0972559
IV	13892522	60000	108	0.563856	0.128245
IV	13902522	70000	127	0.518657	0.210302
IV	13912522	80000	98	0.41575	0.19741
IV	13922522	90000	109	0.658775	0.319015
IV	13932522	100000	172	0.629448	0.337954
IV	13942522	110000	166	0.47615	0.218615
IV	13952522	120000	137	0.41533	0.202676
IV	13962522	130000	144	0.297087	0.114418
IV	13972522	140000	507	0.192112	0.0839428
IV	13982522	150000	749	0.0504961	0.0407522
IV	13992522	160000	338	0.136618	0.0640671
IV	14002522	170000	114	0.521049	0.244603
IV	14012522	180000	385	0.452075	0.180668
IV	14022522	190000	158	0.247866	0.117037
IV	14032522	200000	124	0.194923	0.0919519
IV	14042522	210000	127	0.326671	0.147857
IV	14052522	220000	60	0.208933	0.102546
IV	14072522	240000	121	0.496264	0.263889
IV	14082522	250000	87	0.448593	0.126988
IV	14092522	260000	68	0.300242	0.119077
IV	14102522	270000	67	0.142165	0.0788339
IV	14112522	280000	104	0.536344	0.281295
IV	14122522	290000	119	0.440751	0.222419
IV	14132522	300000	178	0.388591	0.100264
IV	14142522	310000	87	0.322389	0.154744
IV	14152522	320000	132	0.351739	0.104626
IV	14162522	330000	115	0.374684	0.148161
IV	14172522	340000	95	0.655759	0.388759
IV	14182522	350000	109	0.775515	0.435454
IV	14192522	360000	104	0.693242	0.303335
IV	14202522	370000	74	0.658231	0.275079
IV	14212522	380000	109	0.432854	0.143894
IV	14222522	390000	131	0.226824	0.0891405
IV	14232522	400000	125	0.372511	0.152447
IV	14242522	410000	16	0.403255	0.257436
IV	14252522	420000	42	0.101135	0.0355527
IV	14262522	430000	2	-0.00863046	-0.00872292
IV	14272522	440000	7	0.577374	0.353705
IV	14282522	450000	5	0.188004	0.0701452
IV	14552522	720000	204	0.118709	0.0565117
IV	14562522	730000	62	0.327153	0.073679
IV	14572522	740000	269	0.0937428	0.0244409
IV	14582522	750000	139	0.324449	0.0774349
IV	14592522	760000	138	0.217509	0.0950659
IV	14602522	770000	99	0.346078	0.0816059
IV	14612522	780000	134	0.281602	0.0757578
IV	14622522	790000	140	0.300693	0.0895615
IV	14632522	800000	216	0.397555	0.0824416
IV	14642522	810000	101	0.292561	0.0725891
IV	14652522	820000	89	0.312524	0.083019
IV	14662522	830000	107	0.402435	0.111193
IV	14672522	840000	78	0.404064	0.128244
IV	14682522	850000	77	0.384628	0.101162
IV	14692522	860000	80	0.362802	0.0988081
IV	14702522	870000	82	0.304677	0.140301
IV	14712522	880000	96	0.41599	0.191304
IV	14722522	890000	86	0.296517	0.136577
IV	14732522	900000	81	0.302551	0.173427
IV	14742522	910000	89	0.193784	0.0796836
IV	14752522	920000	107	0.331842	0.142491
IV	14762522	930000	162	0.230382	0.072076
IV	14772522	940000	121	0.484457	0.146838
IV	14782522	950000	85	0.702149	0.320047
IV	14792522	960000	41	0.660523	0.210468
IV	14802522	970000	63	0.642194	0.316249
IV	14812522	980000	110	0.608916	0.272102
IV	14822522	990000	85	0.593876	0.361141
IV	14832522	1000000	75	0.508628	0.229513
IV	14842522	1010000	105	0.449706	0.252407
IV	14852522	1020000	69	0.648589	0.216118
IV	14862522	1030000	92	0.588198	0.120774
IV	14872522	1040000	56	0.376214	0.221959
IV	14882522	1050000	44	0.784148	0.310323
IV	14892522	1060000	39	0.618393	0.151205
IV	14902522	1070000	37	0.691685	0.26096
IV	14912522	1080000	30	0.628552	0.180822
IV	14922522	1090000	25	0.770571	0.409576
IV	14932522	1100000	38	0.701695	0.181187
IV	14942522	1110000	52	0.525951	0.146183
IV	14952522	1120000	44	0.764106	0.318118
IV	14962522	1130000	44	0.696653	0.273001
IV	14972522	1140000	59	0.585484	0.216059
IV	14982522	1150000	40	0.598233	0.162508
IV	14992522	1160000	45	0.771329	0.22567
IV	15002522	1170000	46	0.641268	0.235929
IV	15012522	1180000	39	0.797817	0.25693
IV	15022522	1190000	43	0.755769	0.350873
IV	15032522	1200000	61	0.605269	0.228092
IV	15042522	1210000	42	0.681032	0.256939
IV	15052522	1220000	41	0.621617	0.236168
IV	15062522	1230000	73	0.72755	0.316044
IV	15072522	1240000	35	0.80234	0.36453
IV	15082522	1250000	51	0.752017	0.2732
IV	15092522	1260000	41	0.442918	0.163915
IV	15102522	1270000	36	0.57723	0.234796
IV	15112522	1280000	35	0.745509	0.347954
IV	15122522	1290000	40	0.695705	0.26947
IV	15132522	1300000	40	0.572637	0.227287
IV	15142522	1310000	36	0.615594	0.284549
IV	15152522	1320000	37	0.50202	0.133876
IV	15162522	1330000	44	0.503559	0.178559
IV	15172522	1340000	38	0.510929	0.199287
IV	15182522	1350000	30	0.602425	0.111812
IV	15192522	1360000	38	0.486331	0.144555
IV	15202522	1370000	1160	0.0989723	0.0620528
IV	15212522	1380000	170	0.0729206	0.0551894
IV	15292522	1460000	418	0.10761	0.0696195
IV	15302522	1470000	1590	0.118653	0.0744037
IV	15312522	1480000	1471	0.10354	0.0635701
IV	15322522	1490000	800	0.138457	0.0782187
IV	15332522	1500000	52	0.469021	0.113761
IV	15342522	1510000	47	0.388044	0.111579
IV	15352522	1520000	39	0.21542	0.107358
IV	15362522	1530000	36	0.454168	0.168517
IV	15372522	1540000	54	0.241248	0.0911651
IV	15382522	1550000	53	0.361745	0.136349
IV	15392522	1560000	48	0.296845	0.11873
IV	15402522	1570000	56	0.3764	0.148303
IV	15412522	1580000	48	0.633585	0.21823
IV	15422522	1590000	55	0.635569	0.245105
IV	15432522	1600000	64	0.459518	0.175693
IV	15442522	1610000	51	0.360437	0.116631
IV	15452522	1620000	47	0.384417	0.171933
IV	15462522	1630000	41	0.638775	0.267625
IV	15472522	1640000	49	0.646836	0.288746
IV	15482522	1650000	58	0.333315	0.130623
IV	15492522	1660000	44	0.422948	0.161508
IV	15502522	1670000	148	0.314489	0.0609686
IV	15512522	1680000	144	0.367452	0.0654889
IV	15522522	1690000	42	0.342305	0.156507
IV	15532522	1700000	51	0.271977	0.133813
IV	15542522	1710000	49	0.265758	0.117949
IV	15552522	1720000	46	0.27624	0.110395
IV	15562522	1730000	79	0.435559	0.143967
IV	15572522	1740000	29	0.365946	0.17418
IV	15582522	1750000	26	0.212686	0.0663031
IV	15592522	1760000	46	0.435473	0.137853
IV	15602522	1770000	30	0.355533	0.12455
IV	15612522	1780000	42	0.342738	0.135757
IV	15622522	1790000	61	0.293977	0.119251
IV	15632522	1800000	65	0.275814	0.133501
IV	15642522	1810000	55	0.170194	0.0813247
IV	15652522	1820000	60	0.20066	0.103579
IV	15662522	1830000	45	0.361994	0.12704
IV	15672522	1840000	53	0.365087	0.165023
IV	15682522	1850000	49	0.338668	0.162016
IV	15692522	1860000	33	0.22404	0.0759232
IV	15702522	1870000	36	0.555675	0.201412
IV	15712522	1880000	31	0.682208	0.332661
IV	15722522	1890000	62	0.663752	0.27402
IV	15732522	1900000	102	0.781054	0.539747
IV	15742522	1910000	88	0.781791	0.495471
IV	15752522	1920000	78	0.775508	0.51672
IV	15762522	1930000	86	0.702545	0.468705
IV	15772522	1940000	87	0.421263	0.273407
IV	15782522	1950000	100	0.418392	0.295585
IV	15792522	1960000	66	0.469248	0.315859
IV	15802522	1970000	70	0.293374	0.229835
IV	15812522	1980000	78	0.714814	0.52726
IV	15822522	1990000	81	0.752352	0.474772
IV	15832522	2000000	84	0.390062	0.119336
IV	15842522	2010000	91	0.118033	0.0338239
IV	15852522	2020000	81	0.129981	0.0561724
IV	15862522	2030000	89	0.135381	0.0506889
IV	15872522	2040000	78	0.362788	0.0993948
IV	15882522	2050000	46	0.519376	0.192043
IV	15892522	2060000	51	0.678408	0.192258
IV	15902522	2070000	40	0.551711	0.206508
IV	15912522	2080000	49	0.48261	0.182613
IV	15922522	2090000	41	0.523247	0.143377
IV	15932522	2100000	48	0.464543	0.145079
IV	15942522	2110000	39	0.597533	0.225912
IV	15952522	2120000	63	0.527366	0.297021
IV	15962522	2130000	60	0.569587	0.254925
IV	15972522	2140000	90	0.366302	0.176589
IV	15982522	2150000	51	0.49826	0.181521
IV	15992522	2160000	42	0.389879	0.127948
IV	16002522	2170000	52	0.359893	0.145182
IV	16012522	2180000	55	0.310708	0.136016
IV	16022522	2190000	58	0.252492	0.138385
IV	16032522	2200000	38	0.228606	0.101828
IV	16042522	2210000	39	0.370285	0.149088
IV	16052522	2220000	54	0.50096	0.163534
IV	16062522	2230000	63	0.456836	0.146654
IV	16072522	2240000	63	0.604416	0.211645
IV	16082522	2250000	64	0.581833	0.242507
IV	16092522	2260000	94	0.64608	0.27592
IV	16102522	2270000	57	0.565462	0.204536
IV	16112522	2280000	43	0.626447	0.213983
IV	16122522	2290000	72	0.500136	0.129274
IV	16132522	2300000	40	0.479201	0.211427
IV	16142522	2310000	49	0.545462	0.230292
IV	16152522	2320000	44	0.464504	0.158251
IV	16162522	2330000	52	0.619437	0.24513
IV	16172522	2340000	50	0.677548	0.280922
IV	16182522	2350000	76	0.77565	0.494342
IV	16192522	2360000	59	0.801221	0.491388
IV	16202522	2370000	77	0.761783	0.356856
IV	16212522	2380000	97	0.377434	0.218768
IV	16222522	2390000	49	0.384085	0.277993
IV	16232522	2400000	62	0.393622	0.167926
IV	16242522	2410000	77	0.471475	0.187401
IV	16252522	2420000	114	0.443142	0.16502
IV	16262522	2430000	271	0.337447	0.113298
IV	16272522	2440000	159	0.421438	0.272668
IV	16282522	2450000	91	0.671747	0.378305
IV	16292522	2460000	74	0.328699	0.103096
IV	16302522	2470000	116	0.33344	0.0888161
IV	16312522	2480000	72	0.448063	0.175977
IV	16322522	2490000	111	0.238629	0.103718
IV	16332522	2500000	120	0.335767	0.134013
IV	16342522	2510000	143	0.242898	0.0966091
IV	16352522	2520000	74	0.399949	0.147952
IV	16362522	2530000	107	0.467349	0.180592
IV	16372522	2540000	92	0.275423	0.111669
IV	16382522	2550000	121	0.452429	0.161272
IV	16392522	2560000	90	0.553077	0.0983682
IV	16402522	2570000	52	0.555742	0.20129
IV	16412522	2580000	83	0.407048	0.137865
IV	16422522	2590000	95	0.370623	0.147868
IV	16432522	2600000	79	0.363249	0.159796
IV	16442522	2610000	94	0.692419	0.320651
IV	16452522	2620000	86	0.670826	0.409711
IV	16462522	2630000	267	0.230925	0.0999476
IV	16472522	2640000	263	0.244598	0.10934
IV	16482522	2650000	95	0.508482	0.138124
IV	16492522	2660000	47	0.352589	0.100881
IV	16502522	2670000	50	0.189433	0.0884179
IV	16512522	2680000	84	0.471129	0.104973
IV	16522522	2690000	65	0.504803	0.126914
IV	16532522	2700000	48	0.466149	0.140235
IV	16542522	2710000	61	0.471574	0.122344
IV	16552522	2720000	69	0.500447	0.179906
IV	16562522	2730000	53	0.622456	0.217953
IV	16572522	2740000	46	0.537618	0.210586
IV	16582522	2750000	42	0.534867	0.180626
IV	16592522	2760000	54	0.491099	0.1637
IV	16602522	2770000	70	0.453373	0.163803
IV	16612522	2780000	54	0.613573	0.249938
IV	16622522	2790000	46	0.636727	0.304638
IV	16632522	2800000	43	0.549577	0.257629
IV	16642522	2810000	49	0.583017	0.178726
IV	16652522	2820000	40	0.555949	0.15748
IV	16662522	2830000	87	0.458095	0.0841397
IV	16672522	2840000	50	0.668039	0.23442
IV	16682522	2850000	91	0.542624	0.129684
IV	16692522	2860000	34	0.558664	0.170149
IV	16702522	2870000	48	0.47905	0.123926
IV	16712522	2880000	42	0.588168	0.197768
IV	16722522	2890000	46	0.402689	0.120886
IV	16732522	2900000	60	0.524381	0.208203
IV	16742522	2910000	46	0.355184	0.177202
IV	16752522	2920000	45	0.619509	0.195575
IV	16762522	2930000	51	0.60339	0.193473
IV	16772522	2940000	33	0.450559	0.16484
IV	16782522	2950000	49	0.387155	0.138818
IV	16792522	2960000	44	0.490328	0.142939
IV	16802522	2970000	41	0.47375	0.148228
IV	16812522	2980000	34	0.465309	0.103861
IV	16822522	2990000	56	0.353095	0.144663
IV	16832522	3000000	53	0.208712	0.0981933
IV	16842522	3010000	47	0.604649	0.305797
IV	16852522	3020000	108	0.64681	0.392409
IV	16862522	3030000	93	0.570369	0.280713
IV	16872522	3040000	37	0.50208	0.147031
IV	16882522	3050000	73	0.226599	0.108066
IV	16892522	3060000	71	0.26608	0.197701
IV	16902522	3070000	65	0.464856	0.265612
IV	16912522	3080000	84	0.398302	0.179767
IV	16922522	3090000	60	0.439374	0.21884
IV	16932522	3100000	58	0.544128	0.196287
IV	16942522	3110000	67	0.612518	0.195438
IV	16952522	3120000	44	0.555966	0.183286
IV	16962522	3130000	51	0.557946	0.143693
IV	16972522	3140000	47	0.617617	0.225562
IV	16982522	3150000	55	0.584486	0.210676
IV	16992522	3160000	51	0.513596	0.17599
IV	17002522	3170000	56	0.518899	0.174648
IV	17012522	3180000	51	0.590395	0.207072
IV	17022522	3190000	42	0.405988	0.117432
IV	17032522	3200000	48	0.536698	0.229545
IV	17042522	3210000	55	0.408942	0.193057
IV	17052522	3220000	49	0.407882	0.118035
IV	17062522	3230000	77	0.396674	0.0873827
IV	17072522	3240000	74	0.304409	0.0598102
IV	17082522	3250000	40	0.474339	0.150923
IV	17092522	3260000	80	0.258482	0.0790178
IV	17102522	3270000	77	0.520767	0.238735
IV	17112522	3280000	145	0.39295	0.151906
IV	17122522	3290000	100	0.408154	0.10712
IV	17132522	3300000	89	0.457108	0.0719619
IV	17142522	3310000	90	0.419942	0.063071
IV	17152522	3320000	93	0.261618	0.0645267
IV	17162522	3330000	87	0.199229	0.046809
IV	17172522	3340000	102	0.199884	0.0360246
IV	17182522	3350000	101	0.324294	0.0509132
IV	17192522	3360000	100	0.370567	0.0593559
IV	17202522	3370000	84	0.293507	0.0423933
IV	17212522	3380000	91	0.496488	0.0781204
IV	17222522	3390000	97	0.562223	0.135539
IV	17232522	3400000	82	0.393641	0.065554
IV	17242522	3410000	100	0.476745	0.116022
IV	17252522	3420000	85	0.365058	0.0819146
IV	17262522	3430000	108	0.239678	0.0519838
IV	17272522	3440000	91	0.452789	0.116929
IV	17282522	3450000	54	0.168626	0.0250013
IV	17292522	3460000	87	0.237045	0.0325326
IV	17302522	3470000	145	0.27772	0.0436152
IV	17312522	3480000	90	0.253764	0.0349346
IV	17322522	3490000	90	0.372375	0.0615842
IV	17332522	3500000	80	0.414782	0.0704387
IV	17342522	3510000	114	0.384098	0.0453798
IV	17352522	3520000	94	0.308987	0.056688
IV	17362522	3530000	71	0.393969	0.0509995
IV	17372522	3540000	83	0.493654	0.111517
IV	17382522	3550000	59	0.245999	0.0352217
IV	17392522	3560000	83	0.363888	0.102514
IV	17402522	3570000	82	0.330293	0.089071
IV	17412522	3580000	72	0.151285	0.0258479
IV	17422522	3590000	76	0.0798948	0.0175618
IV	17432522	3600000	83	0.11727	0.0415356
IV	17442522	3610000	103	0.332237	0.138815
IV	17452522	3620000	98	0.449492	0.118575
IV	17462522	3630000	128	0.376403	0.0612441
IV	17472522	3640000	133	0.655697	0.303261
IV	17482522	3650000	174	0.292132	0.0938168
IV	17492522	3660000	128	0.365492	0.139067
IV	17502522	3670000	6	0.328602	0.129587
IV	17512522	3680000	6	0.0718101	0.0250845
IV	17532522	3700000	5	0.666697	0.376695
IV	17542522	3710000	2	0.488858	0.314661
IV	17562522	3730000	5	0.338358	0.244247
IV	17572522	3740000	7	0.0568163	0.0454462
IV	17582522	3750000	958	0.0982051	0.057476
IV	17592522	3760000	1000	0.100723	0.0586187
IV	17602522	3770000	520	0.0771753	0.0425859
IV	17622522	3790000	5	0.197234	0.150538
IV	17632522	3800000	95	0.135366	0.0904345
IV	17652522	3820000	78	0.0687116	0.0229967
IV	17662522	3830000	119	0.430295	0.189979
IV	17672522	3840000	91	0.425943	0.158322
IV	17682522	3850000	101	0.51135	0.182439
IV	17692522	3860000	106	0.488354	0.243984
IV	17702522	3870000	83	0.45723	0.139817
IV	17712522	3880000	111	0.353665	0.0913856
IV	17722522	3890000	49	0.711006	0.427937
IV	17732522	3900000	17	0.655019	0.144998
IV	17752522	3920000	11	0.0495765	0.0308101
IV	17762522	3930000	24	0.0854143	0.0562934
V	17849747	90000	213	0.12128	0.0809316
V	17859747	100000	256	0.0889098	0.0733298
V	17869747	110000	68	0.108213	0.0897533
V	17879747	120000	169	0.125518	0.0923884
V	17889747	130000	158	0.346084	0.264161
V	17899747	140000	294	0.344934	0.284644
V	17909747	150000	123	0.129912	0.096179
V	17919747	160000	179	0.192725	0.131575
V	17929747	170000	220	0.186774	0.116753
V	17939747	180000	162	0.270903	0.155625
V	17949747	190000	271	0.472932	0.238812
V	17959747	200000	81	0.67818	0.343772
V	17969747	210000	49	0.456236	0.215589
V	17979747	220000	52	0.390273	0.19824
V	17989747	230000	157	0.271069	0.163396
V	17999747	240000	188	0.186979	0.117552
V	18009747	250000	158	0.250828	0.123778
V	18019747	260000	97	0.100684	0.0748316
V	18029747	270000	124	0.133154	0.0781646
V	18039747	280000	129	0.147513	0.080331
V	18049747	290000	86	0.312907	0.130597
V	18059747	300000	79	0.40651	0.190691
V	18069747	310000	132	0.271669	0.132808
V	18079747	320000	102	0.332916	0.158601
V	18089747	330000	101	0.32596	0.116293
V	18099747	340000	137	0.348569	0.159292
V	18109747	350000	122	0.609685	0.352467
V	18119747	360000	103	0.569976	0.277446
V	18129747	370000	202	0.422603	0.2152
V	18139747	380000	107	0.507294	0.315102
V	18149747	390000	52	0.531196	0.187376
V	18159747	400000	98	0.396168	0.189815
V	18169747	410000	89	0.668067	0.258011
V	18179747	420000	92	0.548318	0.232945
V	18189747	430000	74	0.50489	0.188839
V	18199747	440000	64	0.395667	0.15343
V	18209747	450000	57	0.313611	0.10222
V	18219747	460000	36	0.273398	0.107422
V	18229747	470000	38	0.364692	0.154211
V	18239747	480000	49	0.356223	0.157875
V	18249747	490000	98	0.357659	0.233921
V	18259747	500000	93	0.280286	0.140007
V	18269747	510000	76	0.372487	0.236613
V	18279747	520000	63	0.361638	0.192669
V	18289747	530000	48	0.49518	0.198991
V	18299747	540000	50	0.575224	0.190569
V	18309747	550000	53	0.546684	0.202948
V	18319747	560000	63	0.510483	0.195727
V	18329747	570000	51	0.32839	0.158461
V	18339747	580000	95	0.230133	0.121466
V	18349747	590000	109	0.283203	0.141405
V	18359747	600000	44	0.470438	0.19859
V	18369747	610000	45	0.477559	0.146841
V	18379747	620000	51	0.607315	0.240226
V	18389747	630000	47	0.478371	0.185692
V	18399747	640000	42	0.513983	0.205986
V	18409747	650000	51	0.295285	0.131326
V	18419747	660000	60	0.362547	0.155801
V	18429747	670000	39	0.333556	0.104402
V	18439747	680000	42	0.452621	0.161752
V	18449747	690000	45	0.403389	0.145035
V	18459747	700000	77	0.316317	0.134658
V	18469747	710000	78	0.29349	0.131945
V	18479747	720000	50	0.343024	0.136719
V	18489747	730000	58	0.471594	0.145449
V	18499747	740000	54	0.537582	0.189181
V	18509747	750000	72	0.451207	0.181882
V	18519747	760000	64	0.438798	0.227673
V	18529747	770000	91	0.252694	0.0530729
V	18539747	780000	108	0.136048	0.0268063
V	18549747	790000	99	0.270624	0.0726366
V	18559747	800000	65	0.196053	0.105912
V	18569747	810000	74	0.434185	0.188472
V	18579747	820000	80	0.366525	0.108174
V	18589747	830000	73	0.444329	0.15287
V	18599747	840000	50	0.234721	0.102454
V	18609747	850000	46	0.399634	0.209899
V	18619747	860000	54	0.463293	0.128917
V	18629747	870000	49	0.332972	0.104045
V	18639747	880000	49	0.2879	0.13529
V	18649747	890000	72	0.421191	0.143996
V	18659747	900000	42	0.604668	0.193165
V	18669747	910000	53	0.513921	0.150164
V	18679747	920000	48	0.468748	0.17402
V	18689747	930000	46	0.468606	0.114854
V	18699747	940000	56	0.412212	0.124031
V	18709747	950000	44	0.342999	0.142814
V	18719747	960000	49	0.477214	0.132599
V	18729747	970000	40	0.418109	0.0999836
V	18739747	980000	45	0.353543	0.140193
V	18749747	990000	49	0.320293	0.135816
V	18759747	1000000	69	0.418909	0.15525
V	18769747	1010000	63	0.289734	0.0940378
V	18779747	1020000	55	0.270147	0.132277
V	18789747	1030000	56	0.213871	0.0806547
V	18799747	1040000	39	0.299111	0.0956353
V	18809747	1050000	49	0.308554	0.140245
V	18819747	1060000	49	0.410528	0.131517
V	18829747	1070000	40	0.51954	0.231624
V	18839747	1080000	59	0.668245	0.212434
V	18849747	1090000	34	0.502278	0.127702
V	18859747	1100000	38	0.546691	0.176537
V	18869747	1110000	43	0.650015	0.3119
V	18879747	1120000	36	0.549291	0.160827
V	18889747	1130000	39	0.555174	0.161121
V	18899747	1140000	42	0.3022	0.119223
V	18909747	1150000	69	0.282763	0.109952
V	18919747	1160000	53	0.314012	0.114742
V	18929747	1170000	38	0.389426	0.156157
V	18939747	1180000	92	0.229037	0.0551333
V	18949747	1190000	46	0.385376	0.151847
V	18959747	1200000	81	0.436221	0.145948
V	18969747	1210000	122	0.0400763	0.0329851
V	19029747	1270000	110	0.206864	0.0796022
V	19039747	1280000	33	0.483801	0.102102
V	19049747	1290000	46	0.550837	0.140228
V	19059747	1300000	42	0.386241	0.0866523
V	19069747	1310000	44	0.52142	0.0985189
V	19079747	1320000	55	0.540744	0.115498
V	19089747	1330000	37	0.410658	0.0911998
V	19099747	1340000	39	0.509746	0.113467
V	19109747	1350000	49	0.507222	0.131838
V	19119747	1360000	44	0.514237	0.187793
V	19129747	1370000	85	0.488399	0.106696
V	19139747	1380000	49	0.493513	0.172591
V	19149747	1390000	48	0.42345	0.143281
V	19159747	1400000	35	0.534812	0.200812
V	19169747	1410000	56	0.327239	0.107225
V	19179747	1420000	56	0.589895	0.221794
V	19189747	1430000	46	0.607518	0.207198
V	19199747	1440000	75	0.581604	0.173384
V	19209747	1450000	111	0.76172	0.407479
V	19219747	1460000	68	0.747777	0.411635
V	19229747	1470000	38	0.585599	0.172447
V	19239747	1480000	122	0.179084	0.0822588
V	19249747	1490000	49	0.597808	0.212875
V	19259747	1500000	73	0.442639	0.284285
V	19269747	1510000	55	0.395069	0.170941
V	19279747	1520000	47	0.270879	0.0830653
V	19289747	1530000	52	0.364267	0.123095
V	19299747	1540000	52	0.479104	0.211761
V	19309747	1550000	43	0.337717	0.133785
V	19319747	1560000	46	0.453821	0.150864
V	19329747	1570000	101	0.459929	0.156337
V	19339747	1580000	76	0.579905	0.169443
V	19349747	1590000	51	0.444474	0.132027
V	19359747	1600000	36	0.409865	0.134949
V	19369747	1610000	60	0.531992	0.209284
V	19379747	1620000	51	0.7418	0.338659
V	19389747	1630000	64	0.578714	0.203143
V	19399747	1640000	75	0.575836	0.201045
V	19409747	1650000	48	0.474937	0.187879
V	19419747	1660000	73	0.37199	0.15695
V	19429747	1670000	54	0.638858	0.250818
V	19439747	1680000	120	0.466133	0.2438
V	19449747	1690000	106	0.447701	0.240051
V	19459747	1700000	110	0.450733	0.151258
V	19469747	1710000	73	0.609789	0.166146
V	19479747	1720000	122	0.500703	0.0867455
V	19489747	1730000	132	0.348762	0.088069
V	19499747	1740000	102	0.313158	0.0579477
V	19509747	1750000	53	0.530862	0.090855
V	19519747	1760000	55	0.463078	0.208434
V	19529747	1770000	144	0.593588	0.463484
V	19539747	1780000	41	0.533265	0.169857
V	19549747	1790000	50	0.378236	0.137931
V	19559747	1800000	73	0.440131	0.152507
V	19569747	1810000	67	0.322482	0.109942
V	19579747	1820000	77	0.339385	0.143072
V	19589747	1830000	55	0.505007	0.179042
V	19599747	1840000	47	0.691316	0.243741
V	19609747	1850000	42	0.49853	0.130696
V	19619747	1860000	59	0.677725	0.165992
V	19629747	1870000	39	0.62203	0.168714
V	19639747	1880000	52	0.624304	0.20774
V	19649747	1890000	64	0.616	0.240009
V	19659747	1900000	67	0.478805	0.167766
V	19669747	1910000	74	0.41244	0.129905
V	19679747	1920000	59	0.330928	0.0932015
V	19689747	1930000	46	0.504705	0.222649
V	19699747	1940000	38	0.560496	0.212085
V	19709747	1950000	47	0.488871	0.135949
V	19719747	1960000	77	0.542112	0.20718
V	19729747	1970000	49	0.438474	0.147627
V	19739747	1980000	45	0.621108	0.219685
V	19749747	1990000	57	0.552692	0.223617
V	19759747	2000000	47	0.640341	0.200921
V	19769747	2010000	42	0.670567	0.20827
V	19779747	2020000	325	0.196939	0.0280394
V	19789747	2030000	150	0.469388	0.0873679
V	19799747	2040000	41	0.643753	0.24884
V	19809747	2050000	37	0.704198	0.30425
V	19819747	2060000	33	0.6691	0.235386
V	19829747	2070000	45	0.557282	0.223716
V	19839747	2080000	76	0.541708	0.211499
V	19849747	2090000	94	0.487052	0.269697
V	19859747	2100000	122	0.387223	0.237507
V	19869747	2110000	54	0.35081	0.182711
V	19879747	2120000	68	0.531487	0.136094
V	19889747	2130000	38	0.784883	0.332287
V	19899747	2140000	49	0.706944	0.262191
V	19909747	2150000	57	0.520756	0.166822
V	19919747	2160000	70	0.396818	0.215795
V	19929747	2170000	67	0.432695	0.298527
V	19939747	2180000	68	0.480742	0.278449
V	19949747	2190000	90	0.415302	0.246978
V	19959747	2200000	76	0.491602	0.310679
V	19969747	2210000	40	0.654307	0.346833
V	19979747	2220000	32	0.58218	0.21202
V	19989747	2230000	56	0.752473	0.311979
V	19999747	2240000	65	0.77273	0.282528
V	20009747	2250000	52	0.674565	0.248975
V	20019747	2260000	49	0.730877	0.284642
V	20029747	2270000	44	0.709522	0.295667
V	20039747	2280000	58	0.726157	0.254183
V	20049747	2290000	44	0.755767	0.370015
V	20059747	2300000	43	0.5601	0.222342
V	20069747	2310000	49	0.720793	0.273596
V	20079747	2320000	55	0.626816	0.210014
V	20089747	2330000	38	0.652585	0.207245
V	20099747	2340000	40	0.535015	0.186429
V	20109747	2350000	43	0.537566	0.218151
V	20119747	2360000	26	0.799242	0.383627
V	20129747	2370000	71	0.652975	0.221201
V	20139747	2380000	38	0.719263	0.245003
V	20149747	2390000	41	0.471131	0.133081
V	20159747	2400000	50	0.348295	0.160259
V	20169747	2410000	59	0.549459	0.168106
V	20179747	2420000	59	0.448385	0.176113
V	20189747	2430000	48	0.656064	0.210152
V	20199747	2440000	71	0.627879	0.159012
V	20209747	2450000	52	0.534124	0.158725
V	20219747	2460000	51	0.48658	0.176209
V	20229747	2470000	57	0.497704	0.159554
V	20239747	2480000	48	0.641651	0.268837
V	20249747	2490000	54	0.571487	0.155981
V	20259747	2500000	41	0.414738	0.162688
V	20269747	2510000	75	0.467676	0.215147
V	20279747	2520000	34	0.394822	0.147784
V	20289747	2530000	64	0.450777	0.209037
V	20299747	2540000	49	0.531671	0.150267
V	20309747	2550000	42	0.25139	0.0891319
V	20319747	2560000	88	0.378806	0.15297
V	20329747	2570000	132	0.382361	0.265823
V	20339747	2580000	91	0.544093	0.253931
V	20349747	2590000	91	0.473416	0.254666
V	20359747	2600000	74	0.382276	0.133441
V	20369747	2610000	94	0.556932	0.216615
V	20379747	2620000	74	0.44619	0.167114
V	20389747	2630000	92	0.734661	0.373882
V	20399747	2640000	105	0.640248	0.15781
V	20409747	2650000	229	0.460635	0.099475
V	20419747	2660000	132	0.365375	0.235363
V	20429747	2670000	113	0.363681	0.242686
V	20439747	2680000	55	0.319048	0.188545
V	20449747	2690000	65	0.37745	0.191632
V	20459747	2700000	108	0.328687	0.198505
V	20469747	2710000	52	0.506714	0.141441
V	20479747	2720000	64	0.533169	0.131553
V	20489747	2730000	62	0.402792	0.0972068
V	20499747	2740000	74	0.462601	0.157338
V	20509747	2750000	69	0.413068	0.118226
V	20519747	2760000	81	0.337397	0.0795888
V	20529747	2770000	50	0.245191	0.091062
V	20539747	2780000	70	0.338963	0.16472
V	20549747	2790000	128	0.393601	0.230999
V	20559747	2800000	115	0.271705	0.124498
V	20569747	2810000	128	0.31798	0.189023
V	20579747	2820000	157	0.440767	0.328027
V	20589747	2830000	81	0.400364	0.264627
V	20599747	2840000	84	0.367461	0.186018
V	20609747	2850000	110	0.313869	0.148038
V	20619747	2860000	91	0.261774	0.113297
V	20629747	2870000	68	0.358564	0.129763
V	20639747	2880000	57	0.502477	0.18899
V	20649747	2890000	54	0.402386	0.131531
V	20659747	2900000	59	0.345392	0.115936
V	20669747	2910000	62	0.579916	0.16871
V	20679747	2920000	51	0.615356	0.196349
V	20689747	2930000	34	0.58201	0.228096
V	20699747	2940000	47	0.573215	0.218509
V	20709747	2950000	46	0.517672	0.168224
V	20719747	2960000	45	0.497681	0.204953
V	20729747	2970000	37	0.504748	0.142776
V	20739747	2980000	70	0.493153	0.146942
V	20749747	2990000	43	0.422226	0.116396
V	20759747	3000000	33	0.564834	0.22867
V	20769747	3010000	55	0.532802	0.176518
V	20779747	3020000	34	0.519093	0.13533
V	20789747	3030000	63	0.429026	0.157354
V	20799747	3040000	45	0.45147	0.120779
V	20809747	3050000	25	0.432636	0.182913
V	20819747	3060000	43	0.622991	0.168893
V	20829747	3070000	28	0.562388	0.166114
V	20839747	3080000	33	0.656862	0.325283
V	20849747	3090000	44	0.701238	0.285493
V	20859747	3100000	45	0.593744	0.184458
V	20869747	3110000	44	0.656911	0.277392
V	20879747	3120000	41	0.690709	0.328047
V	20889747	3130000	48	0.625482	0.22341
V	20899747	3140000	38	0.493278	0.203802
V	20909747	3150000	55	0.522126	0.14272
V	20919747	3160000	53	0.569378	0.1476
V	20929747	3170000	89	0.490626	0.116386
V	20939747	3180000	105	0.565041	0.105979
V	20949747	3190000	80	0.381803	0.105283
V	20959747	3200000	75	0.420706	0.0846799
V	20969747	3210000	93	0.391442	0.0749596
V	20979747	3220000	67	0.316945	0.084675
V	20989747	3230000	76	0.357695	0.113944
V	20999747	3240000	80	0.197698	0.111514
V	21009747	3250000	88	0.316693	0.089056
V	21019747	3260000	100	0.235722	0.058144
V	21029747	3270000	89	0.378424	0.0828467
V	21039747	3280000	77	0.271474	0.0668375
V	21049747	3290000	94	0.417899	0.099206
V	21059747	3300000	96	0.451988	0.155477
V	21069747	3310000	123	0.531998	0.260049
V	21079747	3320000	52	0.373774	0.091292
V	21089747	3330000	109	0.499186	0.149939
V	21099747	3340000	99	0.411576	0.117921
V	21109747	3350000	137	0.447488	0.124758
V	21119747	3360000	93	0.589043	0.193206
V	21129747	3370000	102	0.685381	0.397228
V	21139747	3380000	118	0.681102	0.386569
V	21149747	3390000	86	0.673869	0.388043
V	21159747	3400000	138	0.651866	0.260327
V	21169747	3410000	103	0.491914	0.080999
V	21179747	3420000	92	0.419679	0.0904788
V	21189747	3430000	94	0.576158	0.110779
V	21199747	3440000	107	0.513611	0.10345
V	21209747	3450000	84	0.376732	0.0878524
V	21219747	3460000	95	0.263479	0.0752755
V	21229747	3470000	70	0.492359	0.215232
V	21239747	3480000	63	0.421975	0.103671
V	21249747	3490000	65	0.507605	0.172888
V	21259747	3500000	54	0.489437	0.0775475
V	21269747	3510000	86	0.565776	0.33797
V	21279747	3520000	84	0.524877	0.298814
V	21289747	3530000	75	0.579734	0.351567
V	21299747	3540000	102	0.572246	0.233333
V	21309747	3550000	79	0.315631	0.062064
V	21319747	3560000	88	0.426774	0.226059
V	21329747	3570000	98	0.454694	0.201802
V	21339747	3580000	115	0.298649	0.17616
V	21349747	3590000	120	0.386301	0.232769
V	21359747	3600000	115	0.438177	0.133981
V	21369747	3610000	127	0.432272	0.114086
V	21379747	3620000	136	0.317468	0.131163
V	21389747	3630000	88	0.291292	0.173271
V	21399747	3640000	101	0.564577	0.159665
V	21409747	3650000	98	0.464614	0.165128
V	21419747	3660000	97	0.423035	0.197471
V	21429747	3670000	113	0.354614	0.153101
V	21439747	3680000	95	0.292516	0.116605
V	21449747	3690000	113	0.43947	0.204923
V	21459747	3700000	110	0.415817	0.151071
V	21469747	3710000	134	0.492462	0.144134
V	21479747	3720000	170	0.432651	0.198272
V	21489747	3730000	79	0.42107	0.142216
V	21499747	3740000	113	0.350096	0.18248
V	21509747	3750000	95	0.321316	0.138513
V	21519747	3760000	211	0.152388	0.109474
V	21529747	3770000	112	0.362301	0.199515
V	21539747	3780000	115	0.192366	0.0983493
V	21549747	3790000	230	0.235288	0.167719
V	21559747	3800000	72	0.275012	0.136038
V	21569747	3810000	57	0.237656	0.110267
V	21579747	3820000	123	0.394141	0.250501
V	21589747	3830000	142	0.359036	0.257979
V	21599747	3840000	195	0.321699	0.257826
V	21669747	3910000	10	0.115687	0.0664241
VI	21748189	40000	22	0.217611	0.166468
VI	21758189	50000	138	0.433277	0.299492
VI	21768189	60000	136	0.42361	0.292289
VI	21778189	70000	137	0.54385	0.332566
VI	21788189	80000	148	0.59723	0.386766
VI	21798189	90000	119	0.506386	0.327103
VI	21808189	100000	133	0.56998	0.382181
[truncated: 688 more rows]
